# Supplementary material for: Transcriptome Profiling of the Dorsomedial Prefrontal Cortex in Suicide Victims
Source: Int J Mol Sci. 2022 Jun 25;23(13):7067. doi: 10.3390/ijms23137067 (PMC9266666; doi:10.3390/ijms23137067)
Supplement: Supplementary file 1 [file ijms-23-07067-s001.zip]

Archive with 12 entries (12 files):
- S.Fig_S1.tif
- S.Fig_S2_mod.tif
- S.Fig_S3.tif
- Suppl-File1_List_of_differentially_expressed_genes.xlsx
- Suppl-File2_Functional_enrichment_of_DEGs.xlsx
- Suppl-File3_Key_genes_of_PPI_networks.xlsx
- Suppl-File4_Genes_DisGeNET.xlsx
- Suppl-File5_Co-expression_networks_with_glay_clusters.xlsx
- Suppl-File6_Gene_expression_AHBA.xlsx
- Suppl-TableS1_Gene_mapping.xlsx
- Suppl-TableS2_List_of_PCR_primers.xlsx
- supplementary_material_legend-D¿«ra-mod.pdf
