# Supplementary material for: Transcriptome Profiling of the Dorsomedial Prefrontal Cortex in Suicide Victims
Source: Int J Mol Sci. 2022 Jun 25;23(13):7067. doi: 10.3390/ijms23137067 (PMC9266666; doi:10.3390/ijms23137067)
Supplement: Supplementary file 1 [file ijms-23-07067-s001.zip › Suppl-File1_List_of_differentially_expressed_genes.xlsx]

## Sheet: List of DEGs
Supplementary file 1: List of differentially expressed genes with a cutoff padj<0,05 and log2FC>±1.
ID	Gene_symbol	baseMean	log2FoldChange	lfcSE	stat	pvalue	padj
ENSG00000108342	CSF3	166.085	-7.66569	1.41341	-5.42356	5.84224e-08	2.06144e-05
ENSG00000115590	IL1R2	5.13638	-5.17689	1.20509	-4.29585	1.74025e-05	0.000853855
ENSG00000184557	SOCS3	391.125	-5.05712	0.840923	-6.01377	1.81257e-09	3.84601e-06
ENSG00000115602	IL1RL1	106.11	-4.94984	1.35761	-3.64601	0.000266349	0.00485932
ENSG00000137648	TMPRSS4	4.18671	-4.81401	1.39635	-3.44757	0.000565644	0.00791616
ENSG00000146839	ZAN	13.3115	-4.56959	1.17559	-3.88706	0.000101466	0.00255732
ENSG00000198695	MT-ND6	589944	-4.45654	0.821069	-5.42774	5.70737e-08	2.05763e-05
ENSG00000136244	IL6	10.789	-4.25673	1.17433	-3.62481	0.000289171	0.00508003
ENSG00000196136	SERPINA3	343.073	-4.15993	0.705951	-5.89266	3.80025e-09	5.25194e-06
ENSG00000198786	MT-ND5	710966	-4.05065	0.811973	-4.98865	6.08027e-07	0.000102893
ENSG00000198886	MT-ND4	2.49883e+06	-4.02705	0.649441	-6.20079	5.61789e-10	2.32918e-06
ENSG00000212907	MT-ND4L	209027	-3.97606	0.811588	-4.89912	9.62689e-07	0.000136349
ENSG00000174898	CATSPERD	6.69456	-3.93973	1.04298	-3.77736	0.000158499	0.00345408
ENSG00000153684	GOLGA8F	6.91777	-3.86573	1.11693	-3.46102	0.000538126	0.00764065
ENSG00000124253	PCK1	14.0485	-3.85918	0.969511	-3.98055	6.87564e-05	0.00198998
ENSG00000198840	MT-ND3	537201	-3.829	0.642649	-5.95815	2.55102e-09	3.84601e-06
ENSG00000269720	CCDC194	6.85286	-3.78329	1.03818	-3.64415	0.000268281	0.00487848
ENSG00000165507	DEPP1	1320.75	-3.78052	0.628634	-6.01387	1.81145e-09	3.84601e-06
ENSG00000159167	STC1	44.7136	-3.76789	0.785781	-4.79509	1.62599e-06	0.000191244
ENSG00000090339	ICAM1	197.94	-3.7392	0.675207	-5.53786	3.06195e-08	1.41054e-05
ENSG00000198804	MT-CO1	3.49966e+06	-3.71831	0.637619	-5.83156	5.49108e-09	5.6915e-06
ENSG00000173530	TNFRSF10D	58.4577	-3.71601	0.763672	-4.86598	1.1389e-06	0.000154816
ENSG00000198763	MT-ND2	1.46544e+06	-3.67777	0.627998	-5.85634	4.73177e-09	5.46677e-06
ENSG00000198899	MT-ATP6	1.60647e+06	-3.67649	0.626449	-5.86878	4.39014e-09	5.46677e-06
ENSG00000269028	MTRNR2L12	125.235	-3.67201	0.659674	-5.5664	2.60051e-08	1.40533e-05
ENSG00000162383	SLC1A7	76.4411	-3.64018	0.690707	-5.27021	1.36265e-07	3.32327e-05
ENSG00000105392	CRX	6.26314	-3.63168	1.3589	-2.67252	0.00752839	0.0480011
ENSG00000198888	MT-ND1	1.72001e+06	-3.6201	0.630649	-5.74027	9.45251e-09	8.25055e-06
ENSG00000163734	CXCL3	10.1533	-3.61616	1.13992	-3.17229	0.0015124	0.0161178
ENSG00000198727	MT-CYB	1.08835e+06	-3.59482	0.632993	-5.67908	1.35423e-08	1.06946e-05
ENSG00000205502	C2CD4B	33.0988	-3.56566	0.894976	-3.98409	6.7739e-05	0.00197528
ENSG00000169245	CXCL10	6.70795	-3.49463	1.3003	-2.68756	0.00719761	0.0466088
ENSG00000198712	MT-CO2	1.61864e+06	-3.49156	0.622708	-5.60706	2.05796e-08	1.40533e-05
ENSG00000125735	TNFSF14	6.74306	-3.48965	1.27095	-2.7457	0.00603826	0.0410572
ENSG00000255823	MTRNR2L8	320.927	-3.48951	0.647507	-5.38915	7.07932e-08	2.34807e-05
ENSG00000214688	C10orf105	169.173	-3.47723	0.582823	-5.96618	2.42867e-09	3.84601e-06
ENSG00000128016	ZFP36	506.474	-3.47263	0.645471	-5.38	7.4484e-08	2.42205e-05
ENSG00000177464	GPR4	140.287	-3.41358	0.571677	-5.97118	2.35546e-09	3.84601e-06
ENSG00000143546	S100A8	32.5116	-3.38937	0.765937	-4.42514	9.63816e-06	0.000584251
ENSG00000228253	MT-ATP8	354483	-3.38231	0.63838	-5.29828	1.16901e-07	3.28476e-05
ENSG00000205362	MT1A	213.986	-3.36371	0.864402	-3.89137	9.96796e-05	0.00253658
ENSG00000100336	APOL4	28.4023	-3.34501	0.814224	-4.10822	3.98714e-05	0.00140388
ENSG00000108691	CCL2	52.5204	-3.33024	0.600971	-5.54144	2.99997e-08	1.41054e-05
ENSG00000198938	MT-CO3	1.19374e+06	-3.29542	0.598895	-5.5025	3.74435e-08	1.59221e-05
ENSG00000093009	CDC45	32.4471	-3.29196	0.86938	-3.78656	0.00015275	0.00336863
ENSG00000170421	KRT8	23.491	-3.18182	0.860835	-3.6962	0.000218852	0.00427497
ENSG00000124762	CDKN1A	611.074	-3.14952	0.562257	-5.60156	2.12433e-08	1.40533e-05
ENSG00000070915	SLC12A3	5.417	-3.13216	1.06678	-2.9361	0.00332364	0.0273545
ENSG00000109321	AREG	4.99727	-3.11894	1.16383	-2.6799	0.0073645	0.0473016
ENSG00000106366	SERPINE1	109.802	-3.11456	0.950038	-3.27835	0.00104416	0.0122986
ENSG00000198959	TGM2	910.972	-3.10391	0.518358	-5.98797	2.12477e-09	3.84601e-06
ENSG00000117501	MROH9	4.38731	-3.08797	1.09879	-2.81033	0.00494905	0.0357625
ENSG00000064886	CHI3L2	30.7817	-3.06323	0.721017	-4.24848	2.15224e-05	0.000944254
ENSG00000187922	LCN10	39.1088	-3.05021	0.765955	-3.98223	6.82704e-05	0.00198283
ENSG00000131095	GFAP	106412	-3.04949	0.477404	-6.38764	1.68467e-10	2.32918e-06
ENSG00000128342	LIF	17.1518	-3.01502	1.0148	-2.97104	0.00296792	0.0253059
ENSG00000166523	CLEC4E	6.96477	-2.9789	1.04356	-2.85457	0.00430953	0.0326511
ENSG00000127533	F2RL3	11.1687	-2.95727	0.859917	-3.43902	0.000583826	0.00810903
ENSG00000162366	PDZK1IP1	6.09262	-2.94905	0.832415	-3.54276	0.000395961	0.00630798
ENSG00000175591	P2RY2	27.4415	-2.9471	0.582085	-5.06301	4.12691e-07	8.13893e-05
ENSG00000188282	RUFY4	6.31429	-2.933	0.848158	-3.45809	0.000544025	0.00769804
ENSG00000072952	IRAG1	1490.29	-2.86611	0.501283	-5.71756	1.08066e-08	8.96086e-06
ENSG00000012223	LTF	15.9902	-2.86185	0.620003	-4.61587	3.91459e-06	0.000352824
ENSG00000126262	FFAR2	4.72806	-2.8352	0.967356	-2.93088	0.00338008	0.0277227
ENSG00000134531	EMP1	108.185	-2.82598	0.557317	-5.07068	3.96396e-07	8.03281e-05
ENSG00000137507	LRRC32	325.327	-2.82008	0.508064	-5.55064	2.84631e-08	1.41054e-05
ENSG00000168309	FAM107A	25869	-2.79865	0.450619	-6.21069	5.27534e-10	2.32918e-06
ENSG00000077238	IL4R	218.779	-2.79416	0.567727	-4.92165	8.58182e-07	0.000128217
ENSG00000152049	KCNE4	51.8434	-2.79128	0.552473	-5.05235	4.36417e-07	8.22448e-05
ENSG00000163638	ADAMTS9	155.692	-2.79003	0.523677	-5.32777	9.94241e-08	2.90926e-05
ENSG00000104537	ANXA13	3.93217	-2.77105	0.857964	-3.2298	0.00123878	0.0139092
ENSG00000149573	MPZL2	18.4126	-2.75484	0.735467	-3.7457	0.000179893	0.00377639
ENSG00000144837	PLA1A	42.8237	-2.72965	0.641817	-4.253	2.10927e-05	0.000940327
ENSG00000196954	CASP4	60.2476	-2.7229	0.580286	-4.69234	2.70099e-06	0.000269034
ENSG00000163739	CXCL1	16.5312	-2.72197	1.0079	-2.70064	0.00692069	0.0454006
ENSG00000163220	S100A9	26.5691	-2.69065	0.768379	-3.50172	0.000462269	0.0069666
ENSG00000188015	S100A3	7.43965	-2.66005	0.752726	-3.53388	0.000409504	0.0064494
ENSG00000129654	FOXJ1	83.6087	-2.65464	0.597008	-4.44657	8.7251e-06	0.000548095
ENSG00000132530	XAF1	884.483	-2.65281	0.59578	-4.45267	8.48093e-06	0.000545146
ENSG00000267206	LCN6	11.1216	-2.64316	0.745318	-3.54634	0.000390615	0.00626812
ENSG00000187513	GJA4	89.6424	-2.63612	0.483456	-5.45265	4.96238e-08	1.9102e-05
ENSG00000129467	ADCY4	229.68	-2.63061	0.530735	-4.95655	7.17576e-07	0.000114512
ENSG00000148926	ADM	95.9723	-2.62922	0.551324	-4.76892	1.85214e-06	0.000210383
ENSG00000169679	BUB1	6.12953	-2.6234	0.746259	-3.5154	0.000439085	0.00674239
ENSG00000149257	SERPINH1	285.085	-2.62275	0.524344	-5.00196	5.67506e-07	9.70745e-05
ENSG00000240583	AQP1	1217.97	-2.59882	0.502269	-5.17415	2.28946e-07	5.13086e-05
ENSG00000175793	SFN	32.1792	-2.58564	0.648234	-3.98875	6.64229e-05	0.00195311
ENSG00000168874	ATOH8	361.227	-2.57513	0.514748	-5.00271	5.65312e-07	9.70745e-05
ENSG00000027869	SH2D2A	12.3425	-2.56916	0.618159	-4.15615	3.23653e-05	0.00120253
ENSG00000182718	ANXA2	320.944	-2.5691	0.554448	-4.63361	3.59338e-06	0.00033107
ENSG00000163909	HEYL	86.5681	-2.53813	0.483382	-5.25077	1.51467e-07	3.58847e-05
ENSG00000126778	SIX1	10.0171	-2.53676	0.913967	-2.77554	0.00551095	0.0385917
ENSG00000124440	HIF3A	940.671	-2.5323	0.582531	-4.34706	1.37974e-05	0.000731044
ENSG00000118503	TNFAIP3	36.2128	-2.53076	0.659742	-3.83598	0.000125064	0.00295798
ENSG00000179627	ZBTB42	23.9545	-2.52904	0.550253	-4.59615	4.30374e-06	0.000374112
ENSG00000141469	SLC14A1	721.597	-2.51946	0.583453	-4.31818	1.57318e-05	0.000785833
ENSG00000187193	MT1X	1528.98	-2.51643	0.524632	-4.79656	1.61411e-06	0.000191244
ENSG00000101276	SLC52A3	96.9426	-2.514	0.579643	-4.33714	1.44347e-05	0.000743431
ENSG00000205364	MT1M	1035.37	-2.49939	0.591111	-4.2283	2.35469e-05	0.000993203
ENSG00000130589	HELZ2	111.503	-2.46677	0.457331	-5.39383	6.89705e-08	2.3343e-05
ENSG00000115604	IL18R1	10.8216	-2.45468	0.694169	-3.53613	0.00040603	0.00640231
ENSG00000128274	A4GALT	103.925	-2.44452	0.488721	-5.00186	5.6779e-07	9.70745e-05
ENSG00000136205	TNS3	1607.36	-2.42859	0.436498	-5.56381	2.63949e-08	1.40533e-05
ENSG00000028137	TNFRSF1B	194.719	-2.42858	0.467233	-5.19778	2.0168e-07	4.58174e-05
ENSG00000185201	IFITM2	640.793	-2.42561	0.489831	-4.95193	7.3482e-07	0.00011606
ENSG00000103241	FOXF1	56.3212	-2.42403	0.529332	-4.57941	4.66299e-06	0.000386655
ENSG00000145623	OSMR	58.4607	-2.40528	0.432674	-5.5591	2.71169e-08	1.40533e-05
ENSG00000143772	ITPKB	3962.07	-2.40306	0.424901	-5.65558	1.5532e-08	1.11992e-05
ENSG00000075275	CELSR1	174.06	-2.39726	0.718163	-3.33804	0.000843707	0.0105645
ENSG00000128602	SMO	263.112	-2.39645	0.498839	-4.80405	1.55485e-06	0.000191005
ENSG00000127418	FGFRL1	775.651	-2.38216	0.470703	-5.06084	4.17411e-07	8.13893e-05
ENSG00000161638	ITGA5	193.418	-2.37908	0.543293	-4.37901	1.1922e-05	0.000667956
ENSG00000115648	MLPH	20.4896	-2.37905	0.741019	-3.21051	0.00132499	0.0146394
ENSG00000183615	FAM167B	41.8602	-2.37854	0.570213	-4.17132	3.02845e-05	0.0011709
ENSG00000145888	GLRA1	10.3432	-2.37375	0.682898	-3.47599	0.000508964	0.00742145
ENSG00000102362	SYTL4	139.458	-2.37317	0.553357	-4.28869	1.79733e-05	0.000868217
ENSG00000105559	PLEKHA4	214.877	-2.36881	0.557543	-4.24866	2.15052e-05	0.000944254
ENSG00000154016	GRAP	73.2133	-2.36821	0.47759	-4.95866	7.09826e-07	0.000114512
ENSG00000176046	NUPR1	975.048	-2.36721	0.493959	-4.79232	1.64864e-06	0.000192543
ENSG00000116117	PARD3B	420.809	-2.36549	0.597827	-3.95682	7.59532e-05	0.00209264
ENSG00000025708	TYMP	239.576	-2.35987	0.59748	-3.9497	7.82492e-05	0.00213435
ENSG00000125148	MT2A	4574.93	-2.35527	0.513164	-4.58971	4.43853e-06	0.000376844
ENSG00000184113	CLDN5	3033.76	-2.35311	0.488556	-4.81646	1.46129e-06	0.000183591
ENSG00000099998	GGT5	540.569	-2.34963	0.47214	-4.97654	6.47301e-07	0.000108433
ENSG00000176771	NCKAP5	382.926	-2.34684	0.568561	-4.12769	3.66427e-05	0.00132106
ENSG00000168404	MLKL	85.1667	-2.34594	0.61965	-3.78591	0.000153147	0.00337288
ENSG00000060138	YBX3	206.884	-2.34106	0.465413	-5.03007	4.90293e-07	9.03447e-05
ENSG00000105374	NKG7	23.3448	-2.33838	0.744207	-3.14211	0.00167732	0.0172668
ENSG00000197142	ACSL5	125.676	-2.33539	0.503104	-4.64197	3.45104e-06	0.000321529
ENSG00000130303	BST2	652.109	-2.33444	0.511318	-4.56553	4.9823e-06	0.000401099
ENSG00000091879	ANGPT2	119.54	-2.31759	0.505031	-4.589	4.45377e-06	0.000376844
ENSG00000271425	NBPF10	357.918	-2.3139	0.50369	-4.59389	4.35061e-06	0.000374112
ENSG00000124942	AHNAK	1903	-2.31247	0.417033	-5.54504	2.93886e-08	1.41054e-05
ENSG00000177989	ODF3B	56.3424	-2.30999	0.53868	-4.28824	1.80093e-05	0.000868217
ENSG00000198417	MT1F	1016.72	-2.3093	0.546914	-4.22242	2.41699e-05	0.000998768
ENSG00000171517	LPAR3	115.378	-2.30801	0.539706	-4.27642	1.89925e-05	0.000895236
ENSG00000107738	VSIR	1181.07	-2.30586	0.504452	-4.57102	4.85353e-06	0.000394563
ENSG00000125144	MT1G	1126.29	-2.30243	0.606875	-3.79392	0.000148287	0.00330981
ENSG00000185507	IRF7	197.861	-2.30121	0.536574	-4.2887	1.79723e-05	0.000868217
ENSG00000148498	PARD3	574.018	-2.30086	0.539722	-4.26304	2.01661e-05	0.000922895
ENSG00000114790	ARHGEF26	630.138	-2.29579	0.485369	-4.72998	2.24539e-06	0.000238702
ENSG00000111057	KRT18	20.1753	-2.29505	0.699556	-3.28072	0.00103542	0.0122304
ENSG00000286106	NOTCH2NLR	9.60386	-2.28875	0.769931	-2.97266	0.0029523	0.0252116
ENSG00000154102	C16orf74	96.4123	-2.28817	0.525662	-4.35293	1.34328e-05	0.000726345
ENSG00000128849	CGNL1	454.503	-2.27421	0.412921	-5.50762	3.63714e-08	1.58732e-05
ENSG00000125810	CD93	32.8835	-2.27106	0.517832	-4.38569	1.15616e-05	0.000661233
ENSG00000132470	ITGB4	897.7	-2.26772	0.463027	-4.8976	9.70166e-07	0.000136349
ENSG00000064205	CCN5	54.0581	-2.26639	0.428002	-5.29527	1.18841e-07	3.28476e-05
ENSG00000161940	BCL6B	57.9214	-2.26565	0.43554	-5.20193	1.97228e-07	4.54281e-05
ENSG00000176692	FOXC2	26.1348	-2.26302	0.755383	-2.99586	0.00273675	0.0238135
ENSG00000018280	SLC11A1	118.554	-2.2576	0.550345	-4.10215	4.09333e-05	0.00142613
ENSG00000162692	VCAM1	33.0976	-2.2527	0.638783	-3.52654	0.000421027	0.0065685
ENSG00000185022	MAFF	208.113	-2.25128	0.421586	-5.34004	9.29271e-08	2.90774e-05
ENSG00000150048	CLEC1A	19.0606	-2.24653	0.562729	-3.99221	6.54614e-05	0.00193859
ENSG00000085276	MECOM	108.936	-2.23783	0.553554	-4.04266	5.28476e-05	0.0016822
ENSG00000143545	RAB13	990.996	-2.23405	0.466917	-4.78468	1.71258e-06	0.000197233
ENSG00000285526	ENSG00000285526	89.0415	-2.23187	0.511162	-4.36627	1.26386e-05	0.000696339
ENSG00000185860	CCDC190	44.849	-2.22726	0.64093	-3.47505	0.000510761	0.00742145
ENSG00000154025	SLC5A10	80.7968	-2.22565	0.457126	-4.86878	1.12287e-06	0.000153899
ENSG00000110852	CLEC2B	33.8131	-2.21223	0.510252	-4.33556	1.4539e-05	0.000746137
ENSG00000134817	APLNR	666.882	-2.2105	0.518926	-4.25976	2.04649e-05	0.000927295
ENSG00000168913	ENHO	6717.43	-2.20533	0.475892	-4.6341	3.58502e-06	0.00033107
ENSG00000020633	RUNX3	43.9536	-2.1999	0.656007	-3.35347	0.000798047	0.0101494
ENSG00000142089	IFITM3	2552.69	-2.19951	0.452398	-4.86188	1.16275e-06	0.000156773
ENSG00000185499	MUC1	62.1056	-2.19863	0.594457	-3.69855	0.000216836	0.00426068
ENSG00000140022	STON2	640.806	-2.1978	0.452431	-4.85776	1.18721e-06	0.00015878
ENSG00000137959	IFI44L	418.151	-2.19715	0.606767	-3.62108	0.000293375	0.0051268
ENSG00000188039	NWD1	441.657	-2.1963	0.471056	-4.6625	3.12397e-06	0.000301209
ENSG00000142627	EPHA2	58.4463	-2.19252	0.461267	-4.75326	2.00167e-06	0.000219514
ENSG00000275395	FCGBP	151.007	-2.19088	0.605683	-3.61721	0.000297798	0.00518769
ENSG00000244414	CFHR1	12.7545	-2.18837	0.694581	-3.15064	0.00162916	0.0169604
ENSG00000100249	C22orf31	12.6619	-2.18682	0.608902	-3.59142	0.000328882	0.00556705
ENSG00000168899	VAMP5	522.233	-2.1835	0.456591	-4.78218	1.73407e-06	0.00019833
ENSG00000102287	GABRE	33.3334	-2.17968	0.548286	-3.97544	7.02479e-05	0.00201208
ENSG00000129116	PALLD	417.516	-2.17504	0.409492	-5.31156	1.08689e-07	3.10776e-05
ENSG00000270629	NBPF14	575.16	-2.17229	0.507942	-4.27666	1.89721e-05	0.000895236
ENSG00000139832	RAB20	33.5973	-2.17133	0.453467	-4.7883	1.68204e-06	0.000195069
ENSG00000198851	CD3E	9.38563	-2.16819	0.764308	-2.8368	0.00455682	0.0339489
ENSG00000161509	GRIN2C	1317.73	-2.16618	0.455825	-4.75222	2.01195e-06	0.000219514
ENSG00000110799	VWF	908.321	-2.16585	0.388586	-5.57368	2.4942e-08	1.40533e-05
ENSG00000172766	NAA16	491.768	-2.16294	0.577607	-3.74466	0.000180642	0.00378731
ENSG00000106571	GLI3	141.506	-2.16278	0.507583	-4.26095	2.03563e-05	0.000927028
ENSG00000099860	GADD45B	551.346	-2.15063	0.482413	-4.45808	8.26973e-06	0.000541501
ENSG00000196616	ADH1B	11.2869	-2.15063	0.668355	-3.21779	0.00129181	0.0143684
ENSG00000087086	FTL	32125.2	-2.14609	0.415224	-5.16851	2.35963e-07	5.21761e-05
ENSG00000160808	MYL3	121.393	-2.14399	0.506714	-4.23117	2.32474e-05	0.000983509
ENSG00000127472	PLA2G5	140.43	-2.14221	0.481868	-4.44565	8.7628e-06	0.000548386
ENSG00000181856	SLC2A4	52.8312	-2.13931	0.573701	-3.72896	0.000192274	0.003966
ENSG00000135245	HILPDA	317.017	-2.13845	0.526714	-4.05998	4.90778e-05	0.00160306
ENSG00000135926	TMBIM1	1421.37	-2.13606	0.401008	-5.32674	9.99928e-08	2.90926e-05
ENSG00000006327	TNFRSF12A	25.7702	-2.13414	0.603535	-3.53607	0.000406128	0.00640231
ENSG00000196329	GIMAP5	173.431	-2.13377	0.46672	-4.57184	4.83458e-06	0.000394563
ENSG00000167157	PRRX2	13.5849	-2.13169	0.654648	-3.25624	0.00112897	0.0130102
ENSG00000241839	PLEKHO2	647.412	-2.12477	0.446957	-4.75386	1.99571e-06	0.000219514
ENSG00000109610	SOD3	455.652	-2.10621	0.513126	-4.10466	4.04903e-05	0.00141665
ENSG00000161958	FGF11	240.61	-2.10408	0.503047	-4.18267	2.88106e-05	0.00113761
ENSG00000174990	CA5A	9.61339	-2.10239	0.682749	-3.07931	0.00207484	0.0199589
ENSG00000243649	CFB	131.292	-2.10199	0.496611	-4.23268	2.30927e-05	0.000983509
ENSG00000156313	RPGR	334.083	-2.10196	0.511589	-4.10869	3.97903e-05	0.00140388
ENSG00000130052	STARD8	57.2122	-2.10173	0.537441	-3.91063	9.20575e-05	0.00240044
ENSG00000137693	YAP1	296.41	-2.10045	0.435561	-4.82241	1.41837e-06	0.000179559
ENSG00000144908	ALDH1L1	1530.42	-2.09853	0.522271	-4.01809	5.86727e-05	0.0018019
ENSG00000171773	NXNL1	18.1449	-2.09637	0.707931	-2.96127	0.00306373	0.0257913
ENSG00000123374	CDK2	27.0242	-2.09354	0.484083	-4.32475	1.52704e-05	0.000772088
ENSG00000185339	TCN2	300.004	-2.09206	0.410254	-5.09942	3.40702e-07	7.15216e-05
ENSG00000135111	TBX3	41.6588	-2.08781	0.420451	-4.96564	6.8475e-07	0.000113225
ENSG00000168077	SCARA3	1278.16	-2.08715	0.432581	-4.82488	1.40086e-06	0.000178706
ENSG00000165917	RAPSN	8.27797	-2.08283	0.694157	-3.00052	0.00269517	0.0235693
ENSG00000146535	GNA12	1231.81	-2.08238	0.374147	-5.56566	2.61167e-08	1.40533e-05
ENSG00000103260	METRN	7437.87	-2.0766	0.470224	-4.41618	1.00458e-05	0.000595
ENSG00000122786	CALD1	4006.11	-2.07603	0.537355	-3.86342	0.000111809	0.00273486
ENSG00000132031	MATN3	18.0046	-2.07224	0.641534	-3.23013	0.00123735	0.0139026
ENSG00000172361	CFAP53	129.601	-2.06745	0.603495	-3.42579	0.000613011	0.00834661
ENSG00000178175	ZNF366	126.31	-2.06485	0.573376	-3.60121	0.00031674	0.00540969
ENSG00000102755	FLT1	534.935	-2.06483	0.358509	-5.7595	8.43648e-09	7.77281e-06
ENSG00000119938	PPP1R3C	499.818	-2.06238	0.47234	-4.3663	1.26368e-05	0.000696339
ENSG00000151929	BAG3	344.214	-2.06231	0.49538	-4.16309	3.13965e-05	0.00119149
ENSG00000121068	TBX2	226.977	-2.05624	0.48478	-4.2416	2.21934e-05	0.000960981
ENSG00000197324	LRP10	772.758	-2.05556	0.428167	-4.80084	1.58003e-06	0.000191244
ENSG00000096696	DSP	60.5729	-2.04888	0.574491	-3.56643	0.000361872	0.00594775
ENSG00000102359	SRPX2	107.825	-2.03623	0.514545	-3.95734	7.57884e-05	0.00209264
ENSG00000018408	WWTR1	176.428	-2.03608	0.350786	-5.80434	6.46215e-09	6.30402e-06
ENSG00000100060	MFNG	68.6052	-2.03516	0.460728	-4.41726	9.99614e-06	0.000594179
ENSG00000203811	H3C14	14.7525	-2.03454	0.626923	-3.24528	0.00117335	0.0134084
ENSG00000162618	ADGRL4	71.1731	-2.03095	0.4046	-5.01965	5.17654e-07	9.33127e-05
ENSG00000225781	OR6V1	14.153	-2.02813	0.742052	-2.73314	0.00627336	0.0420863
ENSG00000181826	RELL1	182.211	-2.0266	0.384129	-5.27584	1.32149e-07	3.30266e-05
ENSG00000134042	MRO	519.623	-2.02595	0.333284	-6.07874	1.21129e-09	3.84601e-06
ENSG00000160801	PTH1R	721.177	-2.02494	0.484061	-4.18322	2.87405e-05	0.00113761
ENSG00000265972	TXNIP	1505.32	-2.02477	0.497841	-4.06711	4.76002e-05	0.00157117
ENSG00000167676	PLIN4	320.33	-2.0243	0.525813	-3.84985	0.000118191	0.00285769
ENSG00000129450	SIGLEC9	9.3923	-2.01424	0.735267	-2.73946	0.00615394	0.0415203
ENSG00000148604	RGR	139.23	-2.01277	0.583298	-3.45067	0.000559193	0.00787906
ENSG00000089356	FXYD3	83.0755	-2.0068	0.534963	-3.75129	0.000175928	0.00372142
ENSG00000152207	CYSLTR2	19.9835	-2.00529	0.485004	-4.13458	3.55599e-05	0.00129326
ENSG00000198604	BAZ1A	615.32	-2.00455	0.544944	-3.67845	0.000234659	0.00448338
ENSG00000108848	LUC7L3	23108.6	-2.00408	0.614286	-3.26246	0.00110451	0.0128064
ENSG00000161955	TNFSF13	696.471	-2.00307	0.437619	-4.5772	4.71251e-06	0.000388817
ENSG00000164761	TNFRSF11B	10.0507	-2.00196	0.753244	-2.65778	0.00786569	0.0494108
ENSG00000203852	H3C15	15.0143	-1.99601	0.631972	-3.15838	0.00158647	0.0166836
ENSG00000171316	CHD7	1893.98	-1.99349	0.562139	-3.54626	0.00039074	0.00626812
ENSG00000185338	SOCS1	13.6208	-1.98132	0.615948	-3.2167	0.00129676	0.0144042
ENSG00000151414	NEK7	443.5	-1.98094	0.374391	-5.2911	1.21586e-07	3.30266e-05
ENSG00000101096	NFATC2	49.6289	-1.97847	0.459721	-4.30363	1.68026e-05	0.000831803
ENSG00000187720	THSD4	137.273	-1.97552	0.500388	-3.94798	7.88136e-05	0.00213919
ENSG00000181019	NQO1	404.175	-1.97532	0.472708	-4.17872	2.93154e-05	0.00115026
ENSG00000100427	MLC1	5066.01	-1.97231	0.438062	-4.50236	6.72016e-06	0.000482455
ENSG00000155850	SLC26A2	114.809	-1.9706	0.539507	-3.6526	0.000259596	0.00480909
ENSG00000251493	FOXD1	24.0922	-1.96896	0.509122	-3.86737	0.000110017	0.00270299
ENSG00000064393	HIPK2	8287.86	-1.96716	0.418717	-4.69807	2.62637e-06	0.000263974
ENSG00000077150	NFKB2	168.658	-1.96613	0.444118	-4.42705	9.55308e-06	0.000584251
ENSG00000135094	SDS	182.675	-1.96375	0.512061	-3.83498	0.000125574	0.00296179
ENSG00000067066	SP100	146.76	-1.96249	0.45127	-4.34881	1.36881e-05	0.000728153
ENSG00000165424	ZCCHC24	3530.73	-1.95987	0.38729	-5.06046	4.18256e-07	8.13893e-05
ENSG00000189152	GRAPL	8.47826	-1.95631	0.626388	-3.12316	0.0017892	0.0180377
ENSG00000174348	PODN	91.9075	-1.95629	0.419207	-4.66666	3.06142e-06	0.000299507
ENSG00000261701	HPR	237.437	-1.95405	0.570559	-3.42479	0.000615266	0.00837044
ENSG00000185650	ZFP36L1	1474.46	-1.95134	0.475563	-4.10322	4.07447e-05	0.00142255
ENSG00000136297	MMD2	260.843	-1.94538	0.450432	-4.31891	1.56801e-05	0.000785613
ENSG00000124145	SDC4	1762.02	-1.94317	0.479422	-4.05315	5.05315e-05	0.00163502
ENSG00000177409	SAMD9L	35.4132	-1.9361	0.455844	-4.24729	2.16372e-05	0.000945368
ENSG00000086062	B4GALT1	93.3798	-1.93442	0.416658	-4.6427	3.43881e-06	0.000321529
ENSG00000162645	GBP2	79.1166	-1.93286	0.407592	-4.74214	2.11468e-06	0.000226257
ENSG00000175592	FOSL1	14.5739	-1.93251	0.646313	-2.99004	0.00278938	0.0241688
ENSG00000115594	IL1R1	41.6748	-1.93196	0.472153	-4.09181	4.28024e-05	0.00146964
ENSG00000155366	RHOC	1539.22	-1.92596	0.376301	-5.11813	3.08587e-07	6.56104e-05
ENSG00000288681	ENSG00000288681	516.39	-1.92356	0.392617	-4.89932	9.6167e-07	0.000136349
ENSG00000162825	NBPF20	771.802	-1.92321	0.633404	-3.03631	0.00239493	0.021883
ENSG00000163874	ZC3H12A	13.1274	-1.92279	0.592339	-3.24611	0.00116995	0.0133902
ENSG00000221869	CEBPD	607.732	-1.91978	0.492881	-3.89502	9.81896e-05	0.00250906
ENSG00000185885	IFITM1	610.231	-1.9122	0.380849	-5.02089	5.14332e-07	9.33127e-05
ENSG00000134201	GSTM5	976.629	-1.90869	0.614003	-3.1086	0.00187976	0.018634
ENSG00000059378	PARP12	170.918	-1.90636	0.457548	-4.16647	3.09359e-05	0.00118073
ENSG00000205517	RGL3	183.323	-1.90447	0.521689	-3.65059	0.000261643	0.00482978
ENSG00000181626	ANKRD62	43.7802	-1.90398	0.691859	-2.75197	0.00592374	0.0406072
ENSG00000102265	TIMP1	457.599	-1.90256	0.435587	-4.36781	1.25496e-05	0.000696064
ENSG00000185561	TLCD2	69.9364	-1.90112	0.577037	-3.29462	0.000985535	0.0118093
ENSG00000110077	MS4A6A	12.9656	-1.89915	0.671252	-2.82927	0.00466547	0.0344489
ENSG00000159423	ALDH4A1	1652.08	-1.89876	0.446428	-4.25323	2.1071e-05	0.000940327
ENSG00000262165	C17orf114	57.3544	-1.89508	0.533202	-3.55416	0.000379194	0.00614116
ENSG00000130055	GDPD2	119.003	-1.89101	0.464982	-4.06684	4.76542e-05	0.00157117
ENSG00000101187	SLCO4A1	353.597	-1.8893	0.497226	-3.79968	0.00014488	0.00325244
ENSG00000281887	GIMAP1-GIMAP5	153.278	-1.8873	0.44054	-4.28407	1.83504e-05	0.000879544
ENSG00000183148	ANKRD20A2P	2459.46	-1.88702	0.649808	-2.90397	0.00368468	0.0295304
ENSG00000173548	SNX33	274.066	-1.88595	0.419847	-4.49199	7.05615e-06	0.000493849
ENSG00000112343	TRIM38	75.1853	-1.88102	0.476211	-3.94998	7.8158e-05	0.00213435
ENSG00000187479	C11orf96	384.289	-1.8803	0.460738	-4.08106	4.48311e-05	0.00151688
ENSG00000221963	APOL6	113.399	-1.8795	0.462068	-4.06758	4.75044e-05	0.00157117
ENSG00000177426	TGIF1	77.3797	-1.87854	0.391485	-4.79849	1.5987e-06	0.000191244
ENSG00000163239	TDRD10	27.3484	-1.87743	0.595883	-3.15066	0.00162901	0.0169604
ENSG00000129250	KIF1C	5558.54	-1.87737	0.409231	-4.58755	4.48474e-06	0.000377538
ENSG00000064787	BCAS1	9755.8	-1.87713	0.408373	-4.59659	4.29457e-06	0.000374112
ENSG00000198113	TOR4A	39.2159	-1.87688	0.536954	-3.49541	0.00047333	0.00705274
ENSG00000276203	ANKRD20A3P	2295.25	-1.8754	0.648399	-2.89236	0.00382364	0.0301527
ENSG00000177791	MYOZ1	22.7981	-1.87496	0.449606	-4.17022	3.04303e-05	0.0011709
ENSG00000163513	TGFBR2	161.755	-1.87432	0.425609	-4.40385	1.06347e-05	0.0006232
ENSG00000100065	CARD10	60.4065	-1.87286	0.494398	-3.78816	0.000151766	0.00336482
ENSG00000169871	TRIM56	1437.05	-1.87199	0.496467	-3.77063	0.000162836	0.00351937
ENSG00000170425	ADORA2B	90.3733	-1.87011	0.487369	-3.83715	0.00012447	0.00295254
ENSG00000214456	PLIN5	320.304	-1.86993	0.571769	-3.27042	0.00107387	0.0125416
ENSG00000111783	RFX4	303.732	-1.86824	0.417315	-4.47681	7.57673e-06	0.000514868
ENSG00000286019	NOTCH2NLB	79.0594	-1.86629	0.48256	-3.86747	0.00010997	0.00270299
ENSG00000164330	EBF1	103.194	-1.86438	0.473006	-3.94155	8.0957e-05	0.002176
ENSG00000155659	VSIG4	28.8268	-1.86412	0.615881	-3.02675	0.00247199	0.0223408
ENSG00000074047	GLI2	26.2903	-1.86021	0.57021	-3.26232	0.00110504	0.0128064
ENSG00000113504	SLC12A7	328.944	-1.86002	0.400063	-4.64932	3.33032e-06	0.000317414
ENSG00000213390	ARHGAP19	130.104	-1.85719	0.338471	-5.48699	4.08831e-08	1.65367e-05
ENSG00000142102	PGGHG	344.231	-1.85166	0.464166	-3.98921	6.62924e-05	0.00195274
ENSG00000016391	CHDH	969.175	-1.85119	0.435102	-4.25462	2.09406e-05	0.000938592
ENSG00000169715	MT1E	1894.06	-1.85089	0.46917	-3.94503	7.97916e-05	0.00215506
ENSG00000169291	SHE	77.9031	-1.84851	0.42082	-4.39263	1.11987e-05	0.000644859
ENSG00000158195	WASF2	1765.77	-1.84492	0.402638	-4.58209	4.60355e-06	0.000383644
ENSG00000124374	PAIP2B	2160.01	-1.84481	0.391404	-4.71331	2.43719e-06	0.000249496
ENSG00000132321	IQCA1	2043.52	-1.84295	0.558946	-3.29719	0.000976564	0.0117613
ENSG00000147509	RGS20	244.533	-1.84257	0.438136	-4.20549	2.60521e-05	0.00104946
ENSG00000244255	AL645922.1	140.155	-1.84153	0.454215	-4.05431	5.02833e-05	0.00163189
ENSG00000197971	MBP	196108	-1.84036	0.439885	-4.18372	2.86773e-05	0.00113761
ENSG00000136830	NIBAN2	648.568	-1.83998	0.375047	-4.90599	9.29593e-07	0.000134055
ENSG00000188313	PLSCR1	73.3818	-1.83817	0.390279	-4.70989	2.4785e-06	0.000252168
ENSG00000139352	ASCL1	771.345	-1.83415	0.542881	-3.37856	0.000728671	0.00950023
ENSG00000258659	TRIM34	15.5313	-1.82551	0.556634	-3.27955	0.00103973	0.0122551
ENSG00000133858	ZFC3H1	1201.87	-1.82273	0.533252	-3.41814	0.000630511	0.00852191
ENSG00000001617	SEMA3F	188.534	-1.82202	0.442813	-4.11465	3.87766e-05	0.00137703
ENSG00000173156	RHOD	44.7841	-1.82199	0.656468	-2.77544	0.00551276	0.0385917
ENSG00000124782	RREB1	75.3339	-1.82126	0.492492	-3.69806	0.000217254	0.00426098
ENSG00000123636	BAZ2B	3957.26	-1.81905	0.565969	-3.21404	0.00130883	0.0144898
ENSG00000135917	SLC19A3	53.6322	-1.81587	0.428599	-4.23676	2.26767e-05	0.000974277
ENSG00000119927	GPAM	305.551	-1.81364	0.434322	-4.17581	2.96933e-05	0.00115867
ENSG00000205929	C21orf62	38.4156	-1.81049	0.664637	-2.72402	0.00644921	0.0429878
ENSG00000133640	LRRIQ1	205.583	-1.81029	0.573822	-3.15479	0.00160616	0.0167948
ENSG00000100599	RIN3	221.977	-1.80845	0.466749	-3.87457	0.000106812	0.00266388
ENSG00000163346	PBXIP1	2889.46	-1.80809	0.42439	-4.26043	2.04031e-05	0.000927028
ENSG00000139567	ACVRL1	230.184	-1.80512	0.356019	-5.0703	3.97184e-07	8.03281e-05
ENSG00000106624	AEBP1	1039.79	-1.80428	0.443041	-4.07249	4.6513e-05	0.00155833
ENSG00000197747	S100A10	192.245	-1.80316	0.422302	-4.26984	1.95616e-05	0.000911264
ENSG00000086544	ITPKC	332.912	-1.80308	0.425295	-4.23961	2.23908e-05	0.00096449
ENSG00000128917	DLL4	114.29	-1.80277	0.465302	-3.87442	0.000106878	0.00266388
ENSG00000140931	CMTM3	107.385	-1.80181	0.425837	-4.23123	2.32418e-05	0.000983509
ENSG00000134508	CABLES1	1644.09	-1.80115	0.415058	-4.33952	1.42797e-05	0.000740607
ENSG00000251184	AL672142.1	170.202	-1.80061	0.535005	-3.3656	0.000763773	0.00983083
ENSG00000259207	ITGB3	21.7741	-1.79842	0.540603	-3.32669	0.000878836	0.0108523
ENSG00000137491	SLCO2B1	538.99	-1.79827	0.337585	-5.32687	9.99179e-08	2.90926e-05
ENSG00000101400	SNTA1	4741.04	-1.79736	0.422062	-4.25852	2.05783e-05	0.000928503
ENSG00000160233	LRRC3	23.5116	-1.79467	0.602998	-2.97625	0.00291794	0.0250342
ENSG00000069399	BCL3	121.068	-1.79306	0.457247	-3.92142	8.80283e-05	0.00231724
ENSG00000235750	KIAA0040	32.8983	-1.79188	0.370873	-4.83153	1.35487e-06	0.000174179
ENSG00000020577	SAMD4A	464.929	-1.79159	0.327779	-5.46584	4.60716e-08	1.81917e-05
ENSG00000168461	RAB31	2079.97	-1.79121	0.412977	-4.33731	1.44238e-05	0.000743431
ENSG00000254469	AP002495.1	110.679	-1.78988	0.604352	-2.96165	0.00305993	0.0257855
ENSG00000164976	MYORG	768.797	-1.78853	0.408099	-4.38258	1.17281e-05	0.000665299
ENSG00000090376	IRAK3	31.6891	-1.78849	0.512187	-3.49186	0.000479669	0.0071216
ENSG00000008517	IL32	190.622	-1.78697	0.461234	-3.87432	0.000106923	0.00266388
ENSG00000078804	TP53INP2	5176.56	-1.7857	0.405403	-4.40474	1.0591e-05	0.00062284
ENSG00000087266	SH3BP2	519.757	-1.78524	0.447916	-3.98565	6.72952e-05	0.00197073
ENSG00000258588	TRIM6-TRIM34	12.1116	-1.78473	0.494272	-3.61082	0.000305229	0.00527333
ENSG00000151012	SLC7A11	734.984	-1.78412	0.430208	-4.14712	3.36683e-05	0.00123804
ENSG00000116016	EPAS1	1086.01	-1.78342	0.352698	-5.05652	4.2697e-07	8.13893e-05
ENSG00000164849	GPR146	188.834	-1.78006	0.406306	-4.38108	1.18092e-05	0.000666133
ENSG00000275993	SIK1B	193.785	-1.77715	0.387152	-4.59031	4.4259e-06	0.000376844
ENSG00000101850	GPR143	101.776	-1.77617	0.431899	-4.11247	3.91445e-05	0.00138712
ENSG00000175556	LONRF3	6.94876	-1.77462	0.628687	-2.82273	0.0047616	0.0349408
ENSG00000184371	CSF1	286.689	-1.77438	0.389173	-4.55936	5.13105e-06	0.000403286
ENSG00000138696	BMPR1B	295.078	-1.77351	0.449458	-3.94588	7.95081e-05	0.002151
ENSG00000244731	C4A	1653.26	-1.77269	0.4852	-3.65352	0.000258666	0.00480372
ENSG00000224389	C4B	1741.46	-1.7719	0.486821	-3.63975	0.000272908	0.00490839
ENSG00000106560	GIMAP2	18.2365	-1.7709	0.449027	-3.94386	8.01794e-05	0.0021586
ENSG00000133048	CHI3L1	516.582	-1.7671	0.475815	-3.71384	0.00020414	0.00408733
ENSG00000163072	NOSTRIN	111.59	-1.76706	0.470563	-3.75521	0.000173193	0.00369182
ENSG00000144579	CTDSP1	1022.84	-1.76676	0.380396	-4.64452	3.4086e-06	0.000321183
ENSG00000169908	TM4SF1	172.605	-1.76548	0.386961	-4.56244	5.05636e-06	0.000401953
ENSG00000175287	PHYHD1	493.477	-1.76484	0.500845	-3.52371	0.000425543	0.0066247
ENSG00000177674	AGTRAP	340.671	-1.76261	0.4581	-3.84766	0.00011925	0.00286201
ENSG00000145555	MYO10	6343.45	-1.76253	0.534459	-3.29778	0.000974512	0.0117451
ENSG00000188060	RAB42	9.63033	-1.76135	0.635828	-2.77017	0.0056027	0.0389908
ENSG00000288656	ENSG00000288656	1102.36	-1.75784	0.422182	-4.16369	3.13149e-05	0.00119111
ENSG00000081320	STK17B	86.6795	-1.75779	0.499787	-3.51708	0.000436322	0.0067246
ENSG00000026508	CD44	107.053	-1.75637	0.491182	-3.5758	0.000349165	0.00578026
ENSG00000143382	ADAMTSL4	38.2377	-1.75518	0.477471	-3.67599	0.000236928	0.00451116
ENSG00000130158	DOCK6	331.68	-1.75508	0.428469	-4.09616	4.20055e-05	0.00145432
ENSG00000007866	TEAD3	54.5122	-1.75457	0.471461	-3.72156	0.000198	0.00401844
ENSG00000196209	SIRPB2	9.85075	-1.75425	0.526194	-3.33385	0.000856514	0.0106881
ENSG00000160712	IL6R	184.431	-1.75386	0.481502	-3.64248	0.000270029	0.00488882
ENSG00000256235	SMIM3	107.469	-1.75156	0.383627	-4.56579	4.9762e-06	0.000401099
ENSG00000152661	GJA1	2495.03	-1.74858	0.479302	-3.64818	0.000264109	0.0048422
ENSG00000213719	CLIC1	177.846	-1.74552	0.352821	-4.94732	7.52435e-07	0.000117721
ENSG00000068079	IFI35	177.563	-1.74474	0.422931	-4.12537	3.70145e-05	0.00132718
ENSG00000074219	TEAD2	70.7663	-1.74356	0.484097	-3.60168	0.000316173	0.00540558
ENSG00000187800	PEAR1	41.428	-1.74347	0.474829	-3.67178	0.000240868	0.0045652
ENSG00000160781	PAQR6	8575.89	-1.74058	0.3733	-4.66268	3.12115e-06	0.000301209
ENSG00000100968	NFATC4	511.342	-1.73899	0.484774	-3.58722	0.000334226	0.00562722
ENSG00000167261	DPEP2	39.957	-1.73709	0.477163	-3.64045	0.000272165	0.00490839
ENSG00000056487	PHF21B	135.493	-1.73455	0.457984	-3.78736	0.000152255	0.00336528
ENSG00000182902	SLC25A18	2190.79	-1.73314	0.435325	-3.98124	6.85565e-05	0.00198766
ENSG00000182541	LIMK2	273.187	-1.73247	0.364318	-4.75537	1.98082e-06	0.000219514
ENSG00000125733	TRIP10	214.349	-1.73063	0.425709	-4.06529	4.79719e-05	0.0015785
ENSG00000140459	CYP11A1	58.0573	-1.72509	0.49508	-3.48447	0.000493111	0.00728206
ENSG00000174501	ANKRD36C	2872.61	-1.72291	0.594451	-2.89831	0.00375175	0.029827
ENSG00000171903	CYP4F11	75.425	-1.72243	0.46919	-3.67106	0.000241543	0.00456704
ENSG00000205336	ADGRG1	2479.78	-1.72233	0.407937	-4.22204	2.42104e-05	0.000998768
ENSG00000148671	ADIRF	947.049	-1.72168	0.396676	-4.34027	1.42306e-05	0.000740607
ENSG00000183943	PRKX	311.372	-1.7215	0.475051	-3.62383	0.000290273	0.00508868
ENSG00000160183	TMPRSS3	35.1234	-1.71748	0.635756	-2.70147	0.00690327	0.0453222
ENSG00000187837	H1-2	184.027	-1.71665	0.480794	-3.57046	0.000356357	0.00586881
ENSG00000114737	CISH	15.0737	-1.71642	0.576464	-2.9775	0.00290613	0.0249716
ENSG00000173511	VEGFB	2545.24	-1.71494	0.385602	-4.44743	8.69048e-06	0.000547996
ENSG00000119630	PGF	82.6933	-1.71262	0.471457	-3.63262	0.000280559	0.00496563
ENSG00000177045	SIX5	99.0436	-1.71181	0.461186	-3.71176	0.000205823	0.00410419
ENSG00000027075	PRKCH	62.0317	-1.70972	0.347643	-4.91802	8.74233e-07	0.000129449
ENSG00000213949	ITGA1	104.881	-1.70616	0.439472	-3.8823	0.000103475	0.0025961
ENSG00000178602	OTOS	54.2955	-1.7053	0.559826	-3.04613	0.00231807	0.0214645
ENSG00000114738	MAPKAPK3	277.297	-1.70353	0.416697	-4.08817	4.34787e-05	0.0014806
ENSG00000270882	H4C14	86.129	-1.7034	0.551251	-3.09005	0.00200121	0.0195069
ENSG00000102174	PHEX	28.8747	-1.70315	0.523101	-3.25587	0.00113047	0.0130102
ENSG00000104518	GSDMD	249.391	-1.70268	0.447586	-3.80414	0.0001423	0.0032215
ENSG00000153822	KCNJ16	98.6483	-1.69841	0.434425	-3.90957	9.2462e-05	0.00240446
ENSG00000168062	BATF2	30.3715	-1.69744	0.475316	-3.57118	0.000355377	0.00586425
ENSG00000134470	IL15RA	33.9088	-1.69733	0.4654	-3.64704	0.000265277	0.00485579
ENSG00000197249	SERPINA1	22.3391	-1.69616	0.45009	-3.7685	0.000164228	0.00353251
ENSG00000132840	BHMT2	61.9421	-1.69213	0.4053	-4.17502	2.97963e-05	0.00115996
ENSG00000006534	ALDH3B1	105.028	-1.69195	0.437404	-3.86816	0.000109658	0.00270217
ENSG00000000938	FGR	77.4269	-1.69008	0.404022	-4.18314	2.87513e-05	0.00113761
ENSG00000050327	ARHGEF5	19.4726	-1.6893	0.559374	-3.01997	0.00252797	0.0226248
ENSG00000131941	RHPN2	108.217	-1.68916	0.415135	-4.06894	4.72284e-05	0.00157117
ENSG00000270276	H4C15	87.1573	-1.68895	0.552469	-3.0571	0.00223488	0.0210271
ENSG00000197905	TEAD4	26.9272	-1.6819	0.445827	-3.77254	0.000161595	0.00349985
ENSG00000179604	CDC42EP4	1324.52	-1.68014	0.380106	-4.42018	9.86167e-06	0.000590418
ENSG00000204592	HLA-E	2890.72	-1.67909	0.364501	-4.60654	4.09422e-06	0.000365046
ENSG00000109062	SLC9A3R1	1197.4	-1.67755	0.406507	-4.12673	3.67961e-05	0.0013237
ENSG00000271447	MMP28	479.198	-1.67146	0.418353	-3.99534	6.46015e-05	0.00192343
ENSG00000075234	TTC38	165.453	-1.67113	0.414909	-4.0277	5.6326e-05	0.00176247
ENSG00000125089	SH3TC1	104.069	-1.66952	0.426653	-3.91306	9.11356e-05	0.0023839
ENSG00000106211	HSPB1	4549.98	-1.66495	0.432506	-3.84955	0.000118336	0.00285769
ENSG00000154274	C4orf19	96.2825	-1.66388	0.503941	-3.30173	0.000960899	0.0115979
ENSG00000166432	ZMAT1	1299.57	-1.66353	0.539203	-3.08516	0.00203441	0.0196497
ENSG00000142961	MOB3C	137.441	-1.66319	0.371582	-4.47598	7.60628e-06	0.000514868
ENSG00000105852	PON3	15.6984	-1.66134	0.514094	-3.2316	0.00123099	0.0138405
ENSG00000277196	AC007325.2	2490.69	-1.6612	0.500596	-3.31844	0.000905208	0.0110953
ENSG00000167601	AXL	446.662	-1.65808	0.429103	-3.86406	0.000111518	0.00273177
ENSG00000101849	TBL1X	423.536	-1.65798	0.367668	-4.50943	6.50006e-06	0.000470729
ENSG00000134250	NOTCH2	372.448	-1.65784	0.432328	-3.83468	0.00012573	0.00296179
ENSG00000170370	EMX2	797.202	-1.65675	0.452115	-3.66443	0.000247885	0.00464627
ENSG00000125430	HS3ST3B1	21.5693	-1.6558	0.511126	-3.23953	0.00119728	0.0136092
ENSG00000170759	KIF5B	4724.03	-1.6549	0.363665	-4.55061	5.3491e-06	0.000408799
ENSG00000183876	ARSI	56.0795	-1.65396	0.502484	-3.29158	0.000996279	0.0119037
ENSG00000156535	CD109	40.812	-1.65382	0.421345	-3.9251	8.66951e-05	0.00228941
ENSG00000122122	SASH3	35.0819	-1.65362	0.521256	-3.17237	0.00151199	0.0161178
ENSG00000078401	EDN1	84.6531	-1.65259	0.415404	-3.97828	6.94163e-05	0.00200209
ENSG00000131981	LGALS3	367.283	-1.6525	0.343758	-4.80716	1.53088e-06	0.000189464
ENSG00000173473	SMARCC1	1098.53	-1.65226	0.434481	-3.80285	0.000143042	0.00323099
ENSG00000134569	LRP4	828.337	-1.65191	0.385633	-4.28364	1.83864e-05	0.000879544
ENSG00000125878	TCF15	18.9915	-1.65122	0.499433	-3.30619	0.000945736	0.0114566
ENSG00000089159	PXN	660.72	-1.64986	0.37666	-4.38023	1.18552e-05	0.000666461
ENSG00000068078	FGFR3	3486.38	-1.6487	0.44396	-3.71362	0.000204317	0.00408733
ENSG00000174059	CD34	265.006	-1.64637	0.29964	-5.4945	3.91811e-08	1.62445e-05
ENSG00000188643	S100A16	750.38	-1.64524	0.375446	-4.3821	1.17543e-05	0.000665299
ENSG00000184232	OAF	868.029	-1.642	0.413999	-3.96618	7.30326e-05	0.00205284
ENSG00000132256	TRIM5	21.4484	-1.6414	0.408112	-4.02194	5.77195e-05	0.00179255
ENSG00000196139	AKR1C3	162.761	-1.64005	0.4375	-3.74869	0.000177761	0.00375063
ENSG00000183801	OLFML1	29.0648	-1.63724	0.552062	-2.96568	0.00302014	0.0255671
ENSG00000187942	LDLRAD2	194.904	-1.63576	0.465261	-3.5158	0.000438429	0.00673855
ENSG00000148841	ITPRIP	67.5717	-1.63525	0.413277	-3.95679	7.5963e-05	0.00209264
ENSG00000002586	CD99	945.477	-1.63507	0.369459	-4.42559	9.61798e-06	0.000584251
ENSG00000169515	CCDC8	75.5461	-1.63447	0.477069	-3.42608	0.000612362	0.00834462
ENSG00000105137	SYDE1	133.606	-1.63372	0.412634	-3.95925	7.51849e-05	0.00208902
ENSG00000213853	EMP2	354.178	-1.63028	0.387052	-4.21204	2.53077e-05	0.0010363
ENSG00000248871	TNFSF12-TNFSF13	906.487	-1.62872	0.363553	-4.48	7.46416e-06	0.000509406
ENSG00000138823	MTTP	22.6095	-1.62809	0.547025	-2.97627	0.00291778	0.0250342
ENSG00000074181	NOTCH3	428.783	-1.62798	0.324935	-5.01017	5.43822e-07	9.59441e-05
ENSG00000261371	PECAM1	341.736	-1.62738	0.308299	-5.27858	1.30185e-07	3.30266e-05
ENSG00000126016	AMOT	587.746	-1.62569	0.351182	-4.62919	3.67091e-06	0.000336345
ENSG00000099377	HSD3B7	119.637	-1.62535	0.462983	-3.51061	0.000447078	0.00680327
ENSG00000158710	TAGLN2	575.015	-1.62523	0.321279	-5.05862	4.22305e-07	8.13893e-05
ENSG00000142173	COL6A2	445.958	-1.62262	0.455109	-3.56535	0.000363374	0.00596653
ENSG00000149489	ROM1	517.564	-1.62161	0.403344	-4.02041	5.80961e-05	0.00179282
ENSG00000164850	GPER1	185.107	-1.61882	0.362883	-4.46101	8.15759e-06	0.000538986
ENSG00000150907	FOXO1	234.722	-1.6167	0.382977	-4.22141	2.4278e-05	0.000999071
ENSG00000126562	WNK4	34.9522	-1.61556	0.434944	-3.71442	0.000203673	0.0040843
ENSG00000138496	PARP9	85.5963	-1.61526	0.403286	-4.00524	6.19539e-05	0.00187291
ENSG00000100342	APOL1	141.922	-1.61511	0.408813	-3.95074	7.79097e-05	0.00213435
ENSG00000181781	ODF3L2	37.4502	-1.61503	0.588286	-2.74531	0.00604536	0.0410767
ENSG00000047849	MAP4	10581.4	-1.61405	0.288975	-5.58542	2.3314e-08	1.40533e-05
ENSG00000092820	EZR	1777.64	-1.61275	0.416711	-3.87018	0.000108755	0.00269193
ENSG00000162733	DDR2	212.384	-1.61197	0.367555	-4.38566	1.15637e-05	0.000661233
ENSG00000189129	PLAC9	128.051	-1.6112	0.497649	-3.23763	0.00120527	0.0136718
ENSG00000185291	IL3RA	411.161	-1.61103	0.524703	-3.07037	0.00213795	0.0203769
ENSG00000162889	MAPKAPK2	696.632	-1.61032	0.353587	-4.55424	5.25748e-06	0.000405485
ENSG00000005243	COPZ2	146.05	-1.61005	0.411677	-3.91095	9.19337e-05	0.00240044
ENSG00000140853	NLRC5	105.735	-1.60809	0.455873	-3.52749	0.000419519	0.00655534
ENSG00000071054	MAP4K4	10340.3	-1.60732	0.444762	-3.61389	0.000301639	0.00524359
ENSG00000108375	RNF43	70.0261	-1.60567	0.492348	-3.26125	0.00110923	0.012846
ENSG00000111907	TPD52L1	671.257	-1.60559	0.385344	-4.16664	3.09127e-05	0.00118073
ENSG00000181722	ZBTB20	2617.97	-1.60463	0.45781	-3.50502	0.000456566	0.00690848
ENSG00000117228	GBP1	39.1369	-1.60307	0.448331	-3.57565	0.000349355	0.00578026
ENSG00000174963	ZIC4	134.872	-1.60283	0.408061	-3.92793	8.56812e-05	0.0022735
ENSG00000087077	TRIP6	419.455	-1.6015	0.361415	-4.43121	9.37071e-06	0.00057662
ENSG00000183230	CTNNA3	291.716	-1.6009	0.461061	-3.47221	0.000516186	0.00744731
ENSG00000106714	CNTNAP3	172.863	-1.60048	0.518609	-3.0861	0.00202797	0.0196105
ENSG00000131196	NFATC1	113.438	-1.59992	0.422255	-3.78898	0.000151267	0.00335825
ENSG00000000971	CFH	88.7816	-1.59977	0.393307	-4.06749	4.75212e-05	0.00157117
ENSG00000149548	CCDC15	50.9538	-1.59965	0.569602	-2.80837	0.00497933	0.0359187
ENSG00000137198	GMPR	182.816	-1.59909	0.474113	-3.3728	0.000744076	0.00963002
ENSG00000164708	PGAM2	315.429	-1.59892	0.436775	-3.66074	0.000251487	0.0046914
ENSG00000134548	SPX	218.714	-1.59822	0.306911	-5.20746	1.91446e-07	4.47175e-05
ENSG00000186998	EMID1	1158.06	-1.5975	0.419054	-3.81215	0.000137761	0.00315536
ENSG00000165795	NDRG2	23573.5	-1.597	0.332032	-4.80979	1.5109e-06	0.000188397
ENSG00000037280	FLT4	77.1068	-1.59688	0.437736	-3.64805	0.000264242	0.0048422
ENSG00000090924	PLEKHG2	65.9119	-1.59544	0.441851	-3.61082	0.000305236	0.00527333
ENSG00000117318	ID3	283.425	-1.59131	0.471738	-3.37329	0.000742762	0.00963002
ENSG00000115414	FN1	627.817	-1.59119	0.365844	-4.34936	1.36538e-05	0.000728153
ENSG00000129151	BBOX1	135.157	-1.59064	0.357019	-4.45535	8.37576e-06	0.000542592
ENSG00000003989	SLC7A2	174.92	-1.58913	0.416468	-3.81574	0.000135777	0.00312307
ENSG00000163362	INAVA	35.9082	-1.58861	0.537839	-2.95368	0.00314004	0.0263135
ENSG00000196586	MYO6	6320.86	-1.58817	0.58351	-2.72175	0.00649379	0.0431981
ENSG00000104870	FCGRT	579.401	-1.58697	0.408585	-3.88407	0.000102722	0.00258112
ENSG00000133226	SRRM1	4773.51	-1.58344	0.547856	-2.89025	0.00384933	0.0302117
ENSG00000171940	ZNF217	40.3794	-1.58062	0.35934	-4.39867	1.08918e-05	0.000633786
ENSG00000169249	ZRSR2	1078.96	-1.57981	0.50004	-3.15937	0.00158113	0.0166592
ENSG00000219607	PPP1R3G	121.752	-1.57889	0.464021	-3.40263	0.000667396	0.00886157
ENSG00000158423	RIBC1	17.3848	-1.57847	0.475133	-3.32216	0.00089322	0.0109944
ENSG00000160951	PTGER1	16.0563	-1.57777	0.551996	-2.85831	0.00425909	0.0324442
ENSG00000135063	FAM189A2	236.504	-1.57762	0.445733	-3.5394	0.000401043	0.00636449
ENSG00000135976	ANKRD36	4411.61	-1.57543	0.568039	-2.77345	0.0055466	0.038698
ENSG00000100767	PAPLN	281.297	-1.57486	0.477831	-3.29585	0.000981255	0.0117977
ENSG00000154133	ROBO4	241.586	-1.5744	0.369269	-4.26355	2.01209e-05	0.000922895
ENSG00000172638	EFEMP2	766.133	-1.57353	0.389443	-4.04045	5.33482e-05	0.00169488
ENSG00000198075	SULT1C4	121.483	-1.57313	0.345493	-4.55329	5.28128e-06	0.000405485
ENSG00000008394	MGST1	448.346	-1.57098	0.395305	-3.9741	7.06466e-05	0.0020166
ENSG00000125347	IRF1	211.731	-1.57097	0.426803	-3.68078	0.000232521	0.00446829
ENSG00000101017	CD40	54.1235	-1.57032	0.396237	-3.96309	7.39865e-05	0.00207262
ENSG00000154945	ANKRD40	2084.53	-1.56952	0.334529	-4.69172	2.70916e-06	0.000269034
ENSG00000143819	EPHX1	2579.16	-1.56844	0.412878	-3.79881	0.000145393	0.00325764
ENSG00000135269	TES	13.9155	-1.56825	0.472922	-3.3161	0.000912839	0.0111641
ENSG00000153914	SREK1	5020.77	-1.56443	0.555484	-2.81633	0.0048575	0.0352935
ENSG00000188176	SMTNL2	11.9749	-1.56385	0.528656	-2.95816	0.00309478	0.0259999
ENSG00000137767	SQOR	58.6286	-1.56227	0.367848	-4.24703	2.16618e-05	0.000945368
ENSG00000138119	MYOF	41.6075	-1.56182	0.506367	-3.08436	0.00203989	0.0196912
ENSG00000188338	SLC38A3	595.207	-1.56071	0.360235	-4.33247	1.47448e-05	0.000752394
ENSG00000286219	NOTCH2NLC	151.925	-1.5599	0.399849	-3.90122	9.57095e-05	0.00247235
ENSG00000170412	GPRC5C	195.888	-1.55948	0.400765	-3.89126	9.97258e-05	0.00253658
ENSG00000007372	PAX6	678.977	-1.55776	0.407662	-3.82122	0.000132795	0.00309589
ENSG00000114857	NKTR	2992.16	-1.55537	0.539621	-2.88234	0.00394728	0.0306756
ENSG00000130222	GADD45G	281.049	-1.55531	0.422438	-3.68176	0.000231633	0.00445638
ENSG00000125319	HROB	73.474	-1.55318	0.57785	-2.68786	0.00719113	0.0466032
ENSG00000157833	GAREM2	652.691	-1.5492	0.442826	-3.49845	0.000467965	0.00701848
ENSG00000205669	ACOT6	24.1725	-1.54873	0.564145	-2.74527	0.00604608	0.0410767
ENSG00000135736	CCDC102A	32.5921	-1.54865	0.451578	-3.42943	0.000604856	0.00831932
ENSG00000139800	ZIC5	44.6635	-1.54746	0.452284	-3.42145	0.000622893	0.00845164
ENSG00000184154	LRTOMT	242.626	-1.54676	0.339387	-4.55753	5.17587e-06	0.000404889
ENSG00000153944	MSI2	1126.22	-1.54664	0.348761	-4.43466	9.22178e-06	0.000572787
ENSG00000177575	CD163	11.0417	-1.54388	0.553459	-2.78951	0.00527886	0.0374267
ENSG00000271254	AC240274.1	637.422	-1.54191	0.55212	-2.79272	0.00522672	0.0371379
ENSG00000186951	PPARA	321.172	-1.54173	0.414358	-3.72077	0.000198617	0.00401863
ENSG00000172987	HPSE2	213.31	-1.54172	0.475803	-3.24026	0.00119422	0.013593
ENSG00000166927	MS4A7	33.5528	-1.54104	0.54398	-2.8329	0.00461277	0.034258
ENSG00000067900	ROCK1	1051.33	-1.54058	0.426874	-3.60897	0.000307414	0.00529402
ENSG00000107736	CDH23	191.457	-1.54041	0.423708	-3.63555	0.000277384	0.00494638
ENSG00000128284	APOL3	104.901	-1.53947	0.324205	-4.74844	2.04995e-06	0.000222198
ENSG00000264343	NOTCH2NLA	156.997	-1.53898	0.41854	-3.67702	0.000235973	0.00449813
ENSG00000105974	CAV1	169.256	-1.5373	0.558718	-2.75148	0.00593267	0.0406223
ENSG00000173641	HSPB7	48.056	-1.53657	0.392348	-3.91634	8.99048e-05	0.00235547
ENSG00000198399	ITSN2	2421.35	-1.53655	0.484797	-3.16947	0.00152716	0.0161875
ENSG00000140511	HAPLN3	62.8361	-1.53622	0.456884	-3.36239	0.000772721	0.00990861
ENSG00000082074	FYB1	210.706	-1.53423	0.50834	-3.01811	0.00254355	0.0226966
ENSG00000078177	N4BP2	43.3263	-1.53049	0.441327	-3.46792	0.000524508	0.00751809
ENSG00000164430	CGAS	17.1907	-1.52991	0.530177	-2.88565	0.00390605	0.0304838
ENSG00000205730	ITPRIPL2	126.095	-1.52918	0.415516	-3.68018	0.000233068	0.00446978
ENSG00000187144	SPATA21	245.152	-1.52316	0.340992	-4.46685	7.93798e-06	0.000533896
ENSG00000133321	PLAAT4	280.857	-1.5226	0.459081	-3.31663	0.000911099	0.0111527
ENSG00000106538	RARRES2	627.437	-1.5215	0.423951	-3.58887	0.000332115	0.00560875
ENSG00000140682	TGFB1I1	73.4388	-1.52122	0.410247	-3.70806	0.000208854	0.00414003
ENSG00000134184	GSTM1	1943.15	-1.52105	0.512653	-2.96703	0.00300695	0.0254945
ENSG00000198142	SOWAHC	86.2621	-1.52018	0.353963	-4.29474	1.74901e-05	0.000854996
ENSG00000105939	ZC3HAV1	145.483	-1.5182	0.377121	-4.02577	5.67895e-05	0.00176796
ENSG00000140450	ARRDC4	263.265	-1.51818	0.318661	-4.76425	1.8956e-06	0.000213855
ENSG00000100439	ABHD4	259.524	-1.51804	0.351649	-4.31693	1.58213e-05	0.000787928
ENSG00000130283	GDF1	4657.36	-1.51749	0.367882	-4.12495	3.70822e-05	0.00132718
ENSG00000107438	PDLIM1	64.3824	-1.5172	0.409111	-3.70853	0.000208468	0.00414003
ENSG00000184481	FOXO4	1082.25	-1.51609	0.330743	-4.58388	4.56436e-06	0.0003823
ENSG00000197712	FAM114A1	210.099	-1.51596	0.437597	-3.46429	0.000531637	0.00757903
ENSG00000198805	PNP	92.3068	-1.5142	0.435885	-3.47385	0.000513057	0.00743104
ENSG00000156218	ADAMTSL3	41.709	-1.51411	0.502293	-3.01439	0.00257495	0.0229093
ENSG00000169006	NTSR2	632.227	-1.51393	0.405817	-3.73058	0.000191043	0.00395044
ENSG00000168497	CAVIN2	167.276	-1.51352	0.328727	-4.6042	4.14057e-06	0.000367204
ENSG00000113916	BCL6	894.393	-1.51142	0.345997	-4.36831	1.25211e-05	0.000696064
ENSG00000103257	SLC7A5	2269.97	-1.51099	0.324214	-4.66045	3.15514e-06	0.000302456
ENSG00000135821	GLUL	22062.6	-1.51016	0.418446	-3.60898	0.0003074	0.00529402
ENSG00000148411	NACC2	1695.37	-1.50969	0.31213	-4.83672	1.32e-06	0.000172918
ENSG00000170989	S1PR1	496.786	-1.5081	0.38191	-3.94883	7.85332e-05	0.00213507
ENSG00000114698	PLSCR4	148.739	-1.50779	0.333917	-4.51547	6.31776e-06	0.000463987
ENSG00000173918	C1QTNF1	161.741	-1.50608	0.386609	-3.89562	9.79487e-05	0.00250906
ENSG00000112559	MDFI	50.6124	-1.50552	0.372141	-4.04557	5.21969e-05	0.00166789
ENSG00000144485	HES6	1194.98	-1.50377	0.438274	-3.43112	0.000601103	0.00829395
ENSG00000120896	SORBS3	1431.28	-1.50325	0.339273	-4.43081	9.38781e-06	0.00057662
ENSG00000164023	SGMS2	190.306	-1.50262	0.360287	-4.17062	3.03773e-05	0.0011709
ENSG00000170915	PAQR8	2279.94	-1.50237	0.373646	-4.02084	5.7992e-05	0.00179282
ENSG00000116754	SRSF11	10838.6	-1.50183	0.559531	-2.68409	0.00727277	0.0469306
ENSG00000055070	SZRD1	1026.57	-1.50087	0.329417	-4.55615	5.21001e-06	0.000405485
ENSG00000181284	TMEM102	30.4974	-1.4997	0.470088	-3.19025	0.00142151	0.0153879
ENSG00000142227	EMP3	163.963	-1.49446	0.426929	-3.5005	0.000464383	0.00698217
ENSG00000031081	ARHGAP31	182.418	-1.494	0.376643	-3.96662	7.28977e-05	0.00205284
ENSG00000158769	F11R	167.34	-1.49354	0.404732	-3.69019	0.000224083	0.00434642
ENSG00000043355	ZIC2	211.483	-1.49311	0.412071	-3.62344	0.000290713	0.00509101
ENSG00000223953	C1QTNF5	271.439	-1.49308	0.414876	-3.59886	0.000319616	0.0054532
ENSG00000119408	NEK6	350.567	-1.49143	0.368033	-4.05245	5.06849e-05	0.00163502
ENSG00000142798	HSPG2	248.077	-1.49078	0.419732	-3.55174	0.000382697	0.00618581
ENSG00000168306	ACOX2	49.4791	-1.49063	0.467993	-3.18515	0.0014468	0.0155905
ENSG00000126458	RRAS	366.275	-1.49058	0.354449	-4.20534	2.60688e-05	0.00104946
ENSG00000160447	PKN3	99.6227	-1.4899	0.453492	-3.28539	0.0010184	0.0120875
ENSG00000126870	DYNC2I1	3008.09	-1.48988	0.530547	-2.8082	0.00498195	0.035922
ENSG00000091986	CCDC80	291.785	-1.48745	0.485506	-3.06371	0.0021861	0.0207049
ENSG00000146250	PRSS35	45.2619	-1.48651	0.423984	-3.50605	0.000454812	0.00688822
ENSG00000106991	ENG	670.219	-1.48532	0.3437	-4.32156	1.54929e-05	0.000778588
ENSG00000142632	ARHGEF19	27.9087	-1.48448	0.463372	-3.20364	0.00135701	0.0148841
ENSG00000140067	FAM181A	133.732	-1.4844	0.402436	-3.68853	0.00022555	0.00436467
ENSG00000148488	ST8SIA6	37.374	-1.48344	0.369992	-4.00939	6.08752e-05	0.00185922
ENSG00000235718	MFRP	272.142	-1.48332	0.414459	-3.57892	0.000345016	0.0057505
ENSG00000142910	TINAGL1	211.865	-1.48314	0.388319	-3.81938	0.000133787	0.0031031
ENSG00000161714	PLCD3	1174.04	-1.4822	0.341252	-4.34342	1.40282e-05	0.000738549
ENSG00000132424	PNISR	8168.12	-1.48216	0.539378	-2.7479	0.00599781	0.0409172
ENSG00000162614	NEXN	186.632	-1.48195	0.48575	-3.05085	0.00228197	0.0212551
ENSG00000133739	LRRCC1	377.847	-1.48162	0.403916	-3.66814	0.000244326	0.00459921
ENSG00000233670	PIRT	24.7967	-1.48161	0.445718	-3.32411	0.000887023	0.0109371
ENSG00000115325	DOK1	105.688	-1.4813	0.410828	-3.60566	0.000311365	0.00534939
ENSG00000179776	CDH5	132.885	-1.47821	0.301267	-4.90665	9.26441e-07	0.000134055
ENSG00000168314	MOBP	11308.8	-1.47705	0.418092	-3.53284	0.000411128	0.0064627
ENSG00000119699	TGFB3	490.806	-1.47586	0.378694	-3.89723	9.73011e-05	0.00250008
ENSG00000159388	BTG2	322.772	-1.4754	0.321072	-4.59524	4.32256e-06	0.000374112
ENSG00000164035	EMCN	116.054	-1.47534	0.399624	-3.69181	0.000222664	0.00432395
ENSG00000165449	SLC16A9	120.64	-1.47381	0.447311	-3.29481	0.000984887	0.0118093
ENSG00000176105	YES1	180.336	-1.4723	0.266369	-5.5273	3.25194e-08	1.45757e-05
ENSG00000138449	SLC40A1	58.3557	-1.46945	0.329907	-4.45413	8.42335e-06	0.000543552
ENSG00000113578	FGF1	2700.79	-1.46736	0.328818	-4.46253	8.09977e-06	0.000538986
ENSG00000168918	INPP5D	271.234	-1.46671	0.464363	-3.15855	0.00158558	0.0166836
ENSG00000021300	PLEKHB1	12015.1	-1.46666	0.296841	-4.94091	7.776e-07	0.000120521
ENSG00000170075	GPR37L1	4589.21	-1.46602	0.396571	-3.69675	0.000218374	0.00427497
ENSG00000092969	TGFB2	247.906	-1.4659	0.357602	-4.09926	4.14482e-05	0.00144104
ENSG00000143514	TP53BP2	681.857	-1.46492	0.365712	-4.00566	6.18442e-05	0.00187291
ENSG00000002933	TMEM176A	236.263	-1.46367	0.411306	-3.5586	0.000372841	0.00607387
ENSG00000131097	HIGD1B	165.475	-1.46275	0.362968	-4.02997	5.57844e-05	0.0017588
ENSG00000105227	PRX	168.395	-1.46274	0.423609	-3.45304	0.000554311	0.00781863
ENSG00000054598	FOXC1	85.9391	-1.461	0.448691	-3.25613	0.00112942	0.0130102
ENSG00000143036	SLC44A3	57.7447	-1.45926	0.324673	-4.49455	6.97183e-06	0.000492004
ENSG00000178764	ZHX2	339.234	-1.45899	0.313989	-4.64662	3.37411e-06	0.00031975
ENSG00000111321	LTBR	179.32	-1.45798	0.356486	-4.08988	4.31595e-05	0.00147275
ENSG00000136938	ANP32B	2374.78	-1.4555	0.399628	-3.64215	0.000270372	0.0048897
ENSG00000178075	GRAMD1C	152.627	-1.45311	0.393136	-3.6962	0.000218853	0.00427497
ENSG00000114315	HES1	496.526	-1.45231	0.459297	-3.16203	0.00156671	0.0165598
ENSG00000091409	ITGA6	249.051	-1.45171	0.34877	-4.16238	3.14941e-05	0.00119246
ENSG00000124508	BTN2A2	46.9666	-1.45073	0.34936	-4.15255	3.28795e-05	0.00121559
ENSG00000178878	APOLD1	802.265	-1.4499	0.317183	-4.57119	4.84956e-06	0.000394563
ENSG00000172728	FUT10	42.6816	-1.44886	0.365832	-3.96047	7.48026e-05	0.00208492
ENSG00000186198	SLC51B	37.359	-1.44813	0.475346	-3.04648	0.00231538	0.0214538
ENSG00000064655	EYA2	114.571	-1.44359	0.387298	-3.72733	0.000193522	0.00397243
ENSG00000104218	CSPP1	1818.05	-1.44274	0.525439	-2.74578	0.00603667	0.0410572
ENSG00000142694	EVA1B	210.324	-1.44249	0.470587	-3.0653	0.0021745	0.0206421
ENSG00000186470	BTN3A2	215.276	-1.44213	0.396383	-3.63822	0.000274533	0.00491138
ENSG00000100906	NFKBIA	748.391	-1.44208	0.420595	-3.42865	0.000606589	0.00832353
ENSG00000067182	TNFRSF1A	295.838	-1.44167	0.361553	-3.98744	6.67905e-05	0.00196045
ENSG00000132613	MTSS2	4848.6	-1.44103	0.30371	-4.74477	2.08747e-06	0.000224797
ENSG00000126603	GLIS2	227.776	-1.44092	0.33104	-4.35272	1.3446e-05	0.000726345
ENSG00000158825	CDA	29.2362	-1.44061	0.429016	-3.35794	0.000785256	0.0100336
ENSG00000117523	PRRC2C	9292.77	-1.43947	0.478911	-3.00571	0.00264958	0.023323
ENSG00000091317	CMTM6	251.753	-1.43943	0.394016	-3.65323	0.000258965	0.00480388
ENSG00000148175	STOM	669.871	-1.43913	0.307059	-4.68683	2.77469e-06	0.000273901
ENSG00000134824	FADS2	2407.02	-1.43826	0.320604	-4.4861	7.25386e-06	0.000503339
ENSG00000173193	PARP14	140.096	-1.43793	0.346295	-4.15233	3.29112e-05	0.00121559
ENSG00000162496	DHRS3	505.322	-1.43774	0.377277	-3.81083	0.000138502	0.00315945
ENSG00000132950	ZMYM5	146.602	-1.43773	0.408723	-3.51761	0.000435447	0.00671874
ENSG00000143384	MCL1	863.693	-1.43605	0.299481	-4.79513	1.62569e-06	0.000191244
ENSG00000154319	FAM167A	363.275	-1.43562	0.312516	-4.59374	4.35381e-06	0.000374112
ENSG00000278662	GOLGA6L10	63.7767	-1.43527	0.494723	-2.90116	0.00371783	0.0296533
ENSG00000288678	ENSG00000288678	61.2948	-1.43499	0.379635	-3.77991	0.000156884	0.00343694
ENSG00000084093	REST	269.899	-1.43434	0.418452	-3.42773	0.000608646	0.00834111
ENSG00000117394	SLC2A1	1084.09	-1.43419	0.293849	-4.8807	1.05713e-06	0.000146095
ENSG00000005981	ASB4	22.2786	-1.43405	0.492714	-2.91052	0.00360832	0.0291194
ENSG00000147065	MSN	712.468	-1.43361	0.257769	-5.56161	2.67296e-08	1.40533e-05
ENSG00000168994	PXDC1	259.98	-1.43343	0.342605	-4.18392	2.86519e-05	0.00113761
ENSG00000179144	GIMAP7	98.9336	-1.43285	0.412759	-3.4714	0.000517749	0.00744731
ENSG00000214447	FAM187A	181.622	-1.43243	0.406531	-3.52354	0.000425828	0.0066247
ENSG00000100033	PRODH	1757.75	-1.4322	0.496182	-2.88645	0.00389617	0.0304353
ENSG00000131634	TMEM204	120.659	-1.43186	0.394938	-3.62554	0.000288357	0.00507655
ENSG00000082781	ITGB5	411.352	-1.43076	0.334851	-4.27281	1.93021e-05	0.000901709
ENSG00000150760	DOCK1	605.961	-1.42945	0.285292	-5.01048	5.42946e-07	9.59441e-05
ENSG00000081059	TCF7	49.2774	-1.42909	0.380119	-3.75958	0.000170199	0.00363735
ENSG00000132164	SLC6A11	476.475	-1.42868	0.36055	-3.9625	7.41695e-05	0.00207424
ENSG00000166825	ANPEP	41.2499	-1.42793	0.510288	-2.79827	0.00513766	0.0366149
ENSG00000147588	PMP2	2521.19	-1.42722	0.315173	-4.52838	5.94365e-06	0.000442015
ENSG00000163132	MSX1	180.337	-1.42714	0.460563	-3.09868	0.00194384	0.0191201
ENSG00000119686	FLVCR2	19.8585	-1.42632	0.502756	-2.837	0.00455392	0.0339425
ENSG00000186994	KANK3	276.332	-1.42573	0.33049	-4.31398	1.60342e-05	0.000796139
ENSG00000167131	CCDC103	183.951	-1.42509	0.402994	-3.53625	0.000405847	0.00640231
ENSG00000198121	LPAR1	2226.14	-1.42365	0.399599	-3.56269	0.000367071	0.00600345
ENSG00000132669	RIN2	249.338	-1.42285	0.334702	-4.25109	2.12732e-05	0.000943301
ENSG00000234465	PINLYP	178.021	-1.42269	0.509817	-2.79059	0.00526126	0.0373353
ENSG00000127241	MASP1	108.899	-1.42235	0.35321	-4.02692	5.65129e-05	0.00176499
ENSG00000132000	PODNL1	51.0508	-1.42223	0.473098	-3.0062	0.00264531	0.0232978
ENSG00000213654	GPSM3	163.164	-1.42145	0.403468	-3.52309	0.000426545	0.00662963
ENSG00000183770	FOXL2	21.6795	-1.42044	0.499923	-2.84133	0.00449263	0.0336217
ENSG00000096060	FKBP5	279.769	-1.41908	0.513043	-2.766	0.00567477	0.0393274
ENSG00000100106	TRIOBP	392.101	-1.41608	0.38586	-3.66993	0.000242617	0.00457223
ENSG00000109113	RAB34	354.701	-1.41562	0.412145	-3.43477	0.00059305	0.00820963
ENSG00000125637	PSD4	150.441	-1.41503	0.434608	-3.25588	0.00113043	0.0130102
ENSG00000080493	SLC4A4	776.627	-1.41459	0.395064	-3.58066	0.000342728	0.00572964
ENSG00000084453	SLCO1A2	1475.03	-1.41379	0.399016	-3.54318	0.000395331	0.00630798
ENSG00000138795	LEF1	68.8757	-1.41226	0.292026	-4.83609	1.3242e-06	0.000172918
ENSG00000182492	BGN	1049.18	-1.41224	0.320409	-4.40762	1.04514e-05	0.00061682
ENSG00000105854	PON2	1197.5	-1.41194	0.377319	-3.74202	0.000182549	0.00382247
ENSG00000167693	NXN	270.569	-1.4113	0.434479	-3.24825	0.00116118	0.0133267
ENSG00000196411	EPHB4	78.3298	-1.40997	0.395703	-3.5632	0.000366356	0.00599768
ENSG00000136802	LRRC8A	2047.68	-1.40955	0.352357	-4.00033	6.32532e-05	0.00190035
ENSG00000101605	MYOM1	214.501	-1.40917	0.347944	-4.04998	5.12213e-05	0.00164623
ENSG00000167291	TBC1D16	765.921	-1.40804	0.333418	-4.22305	2.41015e-05	0.000998768
ENSG00000106565	TMEM176B	224.798	-1.40788	0.400188	-3.51804	0.00043475	0.00671874
ENSG00000167772	ANGPTL4	454.046	-1.40761	0.497954	-2.82679	0.00470168	0.0346469
ENSG00000183549	ACSM5	57.7867	-1.40721	0.437144	-3.21911	0.00128591	0.014322
ENSG00000162174	ASRGL1	2057.86	-1.40663	0.387368	-3.63126	0.000282036	0.00498644
ENSG00000134769	DTNA	2508.96	-1.40644	0.266593	-5.27561	1.32317e-07	3.30266e-05
ENSG00000170276	HSPB2	241.414	-1.40353	0.434281	-3.23184	0.00122995	0.0138405
ENSG00000044459	CNTLN	74.2322	-1.40277	0.436055	-3.21696	0.00129557	0.0144006
ENSG00000163191	S100A11	138.498	-1.40095	0.41232	-3.39772	0.000679502	0.00897917
ENSG00000134186	PRPF38B	2684.13	-1.40085	0.491368	-2.85093	0.00435916	0.032935
ENSG00000176845	METRNL	244.026	-1.40073	0.370795	-3.77764	0.000158323	0.00345408
ENSG00000104972	LILRB1	58.0123	-1.40052	0.488766	-2.86542	0.00416462	0.0319255
ENSG00000185942	NKAIN3	1188.25	-1.40005	0.441611	-3.17032	0.00152272	0.0161669
ENSG00000135899	SP110	192.998	-1.39863	0.472797	-2.95821	0.00309429	0.0259999
ENSG00000198624	CCDC69	209.852	-1.39708	0.340315	-4.10525	4.03875e-05	0.00141604
ENSG00000152518	ZFP36L2	420.571	-1.39547	0.382851	-3.64494	0.000267454	0.00486878
ENSG00000111181	SLC6A12	439.829	-1.39531	0.315379	-4.42423	9.67852e-06	0.000584251
ENSG00000078549	ADCYAP1R1	1695.85	-1.39468	0.316758	-4.40297	1.06777e-05	0.000623516
ENSG00000163285	GABRG1	504.004	-1.39426	0.370066	-3.76761	0.00016482	0.00353754
ENSG00000148700	ADD3	1640.2	-1.3942	0.276637	-5.0398	4.66021e-07	8.6837e-05
ENSG00000151322	NPAS3	657.805	-1.39386	0.374563	-3.72129	0.000198208	0.00401844
ENSG00000074410	CA12	77.7395	-1.39343	0.497049	-2.8034	0.00505665	0.0362449
ENSG00000160307	S100B	5487.73	-1.39204	0.307007	-4.53424	5.78126e-06	0.000435802
ENSG00000180354	MTURN	21899.7	-1.39204	0.294638	-4.72458	2.3059e-06	0.000242032
ENSG00000172380	GNG12	193.22	-1.38978	0.316252	-4.39453	1.11011e-05	0.000641468
ENSG00000144040	SFXN5	4946.82	-1.38941	0.384717	-3.61152	0.000304413	0.00527333
ENSG00000157554	ERG	50.0657	-1.38879	0.397084	-3.49746	0.00046971	0.00702405
ENSG00000104881	PPP1R13L	110.416	-1.38862	0.403048	-3.4453	0.000570421	0.00796285
ENSG00000163820	FYCO1	137.581	-1.38743	0.306353	-4.52885	5.93068e-06	0.000442015
ENSG00000143178	TBX19	27.0707	-1.3873	0.498874	-2.78086	0.00542152	0.0381299
ENSG00000196091	MYBPC1	544.718	-1.387	0.379753	-3.65238	0.000259826	0.00480909
ENSG00000173457	PPP1R14B	614.624	-1.38686	0.394686	-3.51384	0.000441676	0.00677591
ENSG00000174807	CD248	47.7379	-1.38466	0.311949	-4.43873	9.0492e-06	0.00056418
ENSG00000132688	NES	606.19	-1.38462	0.307126	-4.50833	6.534e-06	0.00047113
ENSG00000135272	MDFIC	71.8907	-1.38264	0.326708	-4.23204	2.3158e-05	0.000983509
ENSG00000113721	PDGFRB	637.433	-1.38225	0.339058	-4.07673	4.5673e-05	0.00153952
ENSG00000168884	TNIP2	199.271	-1.38197	0.339238	-4.07375	4.62617e-05	0.00155305
ENSG00000111145	ELK3	55.6418	-1.38174	0.296124	-4.66607	3.0702e-06	0.000299507
ENSG00000079482	OPHN1	608.22	-1.38148	0.457687	-3.01839	0.0025412	0.0226943
ENSG00000077585	GPR137B	273.588	-1.37945	0.321428	-4.29162	1.77375e-05	0.000862637
ENSG00000168394	TAP1	266.136	-1.37937	0.36756	-3.75277	0.000174888	0.00370888
ENSG00000072274	TFRC	452.797	-1.37859	0.322498	-4.27474	1.91361e-05	0.00089902
ENSG00000274290	H2BC6	15.637	-1.3768	0.493668	-2.78893	0.00528824	0.0374627
ENSG00000165895	ARHGAP42	38.4737	-1.37637	0.405305	-3.39589	0.000684058	0.00901066
ENSG00000012211	PRICKLE3	82.1495	-1.37624	0.394598	-3.48771	0.000487184	0.0072138
ENSG00000172183	ISG20	66.5469	-1.3757	0.341289	-4.03089	5.55652e-05	0.00175638
ENSG00000183486	MX2	56.4365	-1.37349	0.439912	-3.1222	0.00179502	0.0180635
ENSG00000131771	PPP1R1B	4886.83	-1.37271	0.398472	-3.44493	0.000571213	0.00796719
ENSG00000109911	ELP4	565.44	-1.37201	0.371361	-3.69456	0.000220267	0.00429249
ENSG00000196935	SRGAP1	297.864	-1.37103	0.391515	-3.50184	0.000462049	0.0069666
ENSG00000235387	SPAAR	24.7043	-1.36981	0.48914	-2.80044	0.00510332	0.0364956
ENSG00000018625	ATP1A2	6666.6	-1.36919	0.401185	-3.41288	0.000642809	0.0086599
ENSG00000181449	SOX2	2834.36	-1.36906	0.466204	-2.93662	0.00331809	0.0273495
ENSG00000121742	GJB6	573.105	-1.36895	0.467529	-2.92805	0.003411	0.0278935
ENSG00000154930	ACSS1	1572.94	-1.36869	0.391233	-3.49839	0.000468068	0.00701848
ENSG00000139146	SINHCAF	10.6885	-1.36596	0.449634	-3.03795	0.00238197	0.0218006
ENSG00000152977	ZIC1	251.574	-1.36542	0.351411	-3.88555	0.000102098	0.00256935
ENSG00000140522	RLBP1	115.013	-1.36488	0.47293	-2.886	0.00390173	0.0304644
ENSG00000183888	SRARP	95.7344	-1.36487	0.42908	-3.18092	0.00146806	0.0157479
ENSG00000129219	PLD2	397.786	-1.36484	0.361404	-3.77649	0.000159057	0.00346168
ENSG00000026025	VIM	2116.19	-1.36396	0.321632	-4.24074	2.22783e-05	0.000962142
ENSG00000100003	SEC14L2	1257.86	-1.36394	0.374722	-3.63987	0.000272778	0.00490839
ENSG00000188783	PRELP	432.78	-1.36357	0.323816	-4.21095	2.54303e-05	0.00103876
ENSG00000170439	METTL7B	133.687	-1.36318	0.406805	-3.35094	0.000805392	0.0101997
ENSG00000173546	CSPG4	468.548	-1.36177	0.349594	-3.89528	9.80859e-05	0.00250906
ENSG00000135838	NPL	131.604	-1.36072	0.358802	-3.79239	0.000149206	0.00332138
ENSG00000161798	AQP5	30.6201	-1.35799	0.436566	-3.11063	0.00186691	0.018585
ENSG00000011422	PLAUR	64.6691	-1.35748	0.447201	-3.0355	0.00240134	0.0219174
ENSG00000169604	ANTXR1	237.501	-1.35716	0.273385	-4.96428	6.89565e-07	0.000113225
ENSG00000150281	CTF1	54.395	-1.35664	0.453788	-2.98958	0.0027936	0.0241801
ENSG00000131055	COX4I2	32.3325	-1.35614	0.436764	-3.10498	0.00190291	0.0188094
ENSG00000003402	CFLAR	542.428	-1.35527	0.355126	-3.81632	0.000135454	0.00312307
ENSG00000129680	MAP7D3	119.033	-1.35444	0.449859	-3.01081	0.00260552	0.0231088
ENSG00000122257	RBBP6	2913.16	-1.3542	0.466479	-2.90302	0.00369587	0.0295812
ENSG00000134802	SLC43A3	59.3462	-1.35378	0.347259	-3.89846	9.68069e-05	0.00249293
ENSG00000168268	NT5DC2	552.625	-1.34899	0.363604	-3.71006	0.000207213	0.00412041
ENSG00000173110	HSPA6	22.4452	-1.34889	0.465836	-2.89563	0.00378403	0.0300073
ENSG00000101144	BMP7	537.63	-1.34767	0.3316	-4.06415	4.82079e-05	0.00158313
ENSG00000039560	RAI14	119.181	-1.34701	0.311418	-4.32541	1.52248e-05	0.000772088
ENSG00000164292	RHOBTB3	897.873	-1.34588	0.304276	-4.42323	9.72343e-06	0.000584251
ENSG00000216490	IFI30	61.0127	-1.34578	0.441755	-3.04645	0.00231562	0.0214538
ENSG00000183963	SMTN	398.08	-1.3446	0.413057	-3.25523	0.00113301	0.0130304
ENSG00000138646	HERC5	43.0726	-1.34186	0.312168	-4.29851	1.71948e-05	0.00084617
ENSG00000148655	LRMDA	50.59	-1.34127	0.449852	-2.98158	0.00286765	0.024705
ENSG00000255690	TRIL	776.381	-1.34085	0.405985	-3.30271	0.000957547	0.0115743
ENSG00000138434	ITPRID2	802.177	-1.34061	0.277343	-4.83375	1.33986e-06	0.000173595
ENSG00000102007	PLP2	77.7241	-1.34031	0.377343	-3.55197	0.000382363	0.00618581
ENSG00000166292	TMEM100	27.8752	-1.34008	0.442078	-3.03132	0.00243485	0.0221743
ENSG00000122863	CHST3	225.077	-1.33981	0.353203	-3.79333	0.000148643	0.0033133
ENSG00000188549	CCDC9B	191.701	-1.33857	0.365084	-3.66648	0.000245916	0.00461866
ENSG00000132205	EMILIN2	37.0632	-1.33782	0.330148	-4.05217	5.07445e-05	0.00163502
ENSG00000239282	CASTOR1	255.916	-1.33631	0.447504	-2.98614	0.00282525	0.0244074
ENSG00000132881	CPLANE2	76.3886	-1.33592	0.438989	-3.04316	0.00234106	0.021605
ENSG00000003436	TFPI	25.7989	-1.33569	0.475224	-2.81065	0.00494413	0.0357581
ENSG00000147872	PLIN2	110.262	-1.33545	0.378518	-3.52809	0.000418575	0.00654872
ENSG00000150457	LATS2	44.0455	-1.33539	0.333728	-4.00142	6.29626e-05	0.00189505
ENSG00000173281	PPP1R3B	29.1794	-1.33401	0.452401	-2.94872	0.00319093	0.0266189
ENSG00000120129	DUSP1	643.594	-1.33118	0.38783	-3.43238	0.000598311	0.00826865
ENSG00000223802	CERS1	6171.6	-1.33074	0.355124	-3.74727	0.000178773	0.0037624
ENSG00000221932	HEPN1	3591.15	-1.33064	0.378892	-3.51192	0.00044488	0.00679754
ENSG00000163083	INHBB	74.3136	-1.33049	0.328811	-4.04636	5.20199e-05	0.00166789
ENSG00000137331	IER3	196.791	-1.32992	0.371152	-3.58323	0.00033937	0.00569647
ENSG00000119711	ALDH6A1	1806.78	-1.32927	0.351402	-3.78276	0.000155099	0.00341044
ENSG00000137601	NEK1	521.737	-1.32723	0.441759	-3.00442	0.00266092	0.0233796
ENSG00000125676	THOC2	2341.91	-1.32624	0.492072	-2.69521	0.00703444	0.0459145
ENSG00000137834	SMAD6	71.9284	-1.32624	0.38884	-3.41075	0.000647837	0.00871349
ENSG00000137628	DDX60	30.4413	-1.32605	0.414854	-3.19642	0.00139145	0.0151636
ENSG00000072840	EVC	28.7925	-1.32514	0.456181	-2.90485	0.00367432	0.0295135
ENSG00000107249	GLIS3	88.4446	-1.32418	0.405033	-3.26932	0.00107806	0.0125728
ENSG00000254979	AP000781.2	26.7087	-1.32341	0.452984	-2.92154	0.003483	0.028287
ENSG00000165949	IFI27	588.826	-1.32334	0.329177	-4.02015	5.81609e-05	0.00179282
ENSG00000163884	KLF15	298.602	-1.32217	0.424457	-3.11498	0.00183957	0.018389
ENSG00000088888	MAVS	1212.24	-1.32189	0.364705	-3.62454	0.000289474	0.00508003
ENSG00000127528	KLF2	283.71	-1.32178	0.395983	-3.33798	0.000843895	0.0105645
ENSG00000125398	SOX9	730.457	-1.32037	0.399349	-3.30631	0.000945339	0.0114566
ENSG00000021355	SERPINB1	168.675	-1.31968	0.362648	-3.639	0.000273697	0.00490839
ENSG00000140368	PSTPIP1	86.8783	-1.31733	0.400478	-3.28938	0.00100409	0.0119625
ENSG00000131503	ANKHD1	2667.76	-1.31652	0.460913	-2.85633	0.00428568	0.032528
ENSG00000033327	GAB2	1303.81	-1.31621	0.343745	-3.82902	0.000128654	0.00301782
ENSG00000257594	GALNT4	55.9712	-1.31539	0.428735	-3.06807	0.00215445	0.0205106
ENSG00000103196	CRISPLD2	119.344	-1.31425	0.425572	-3.08819	0.00201382	0.0195534
ENSG00000197245	FAM110D	55.0344	-1.31214	0.419042	-3.13127	0.00174051	0.0177293
ENSG00000166535	A2ML1	71.3417	-1.31203	0.443487	-2.95844	0.00309198	0.0259999
ENSG00000126777	KTN1	3629.89	-1.31187	0.353444	-3.71166	0.000205902	0.00410419
ENSG00000138080	EMILIN1	195.265	-1.31149	0.382658	-3.42731	0.000609589	0.00834111
ENSG00000118707	TGIF2	60.0985	-1.31087	0.433755	-3.02215	0.00250989	0.0225727
ENSG00000179761	PIPOX	154.371	-1.31019	0.363729	-3.60212	0.000315634	0.00540193
ENSG00000148737	TCF7L2	302.31	-1.30976	0.330845	-3.95883	7.53166e-05	0.00208902
ENSG00000224383	PRR29	267.635	-1.30972	0.318745	-4.10898	3.97412e-05	0.00140388
ENSG00000174021	GNG5	181.708	-1.30927	0.286999	-4.56192	5.06868e-06	0.000401953
ENSG00000129667	RHBDF2	132.562	-1.30893	0.45334	-2.88731	0.00388546	0.0304232
ENSG00000185483	ROR1	54.632	-1.30692	0.476907	-2.74041	0.00613634	0.0414461
ENSG00000006756	ARSD	265.419	-1.30673	0.379183	-3.44616	0.000568613	0.0079443
ENSG00000184384	MAML2	60.0818	-1.30628	0.346516	-3.76976	0.000163406	0.00352237
ENSG00000159792	PSKH1	300	-1.30623	0.297022	-4.39775	1.09378e-05	0.000634238
ENSG00000266964	FXYD1	4683.73	-1.30608	0.451327	-2.89388	0.00380517	0.0300998
ENSG00000103710	RASL12	151.639	-1.30283	0.381219	-3.41753	0.000631919	0.00853399
ENSG00000090776	EFNB1	214.234	-1.30109	0.375754	-3.4626	0.000534988	0.00760913
ENSG00000158966	CACHD1	205.105	-1.30071	0.309294	-4.20544	2.60576e-05	0.00104946
ENSG00000144283	PKP4	3785.98	-1.30057	0.307258	-4.23281	2.30787e-05	0.000983509
ENSG00000101888	NXT2	52.924	-1.29905	0.3626	-3.58259	0.00034021	0.0057048
ENSG00000110900	TSPAN11	149.126	-1.29845	0.427212	-3.03936	0.00237078	0.0217298
ENSG00000143570	SLC39A1	407.94	-1.2976	0.304853	-4.25647	2.07682e-05	0.000933387
ENSG00000104419	NDRG1	4602.5	-1.29717	0.329858	-3.9325	8.40676e-05	0.00223473
ENSG00000136869	TLR4	163.585	-1.29628	0.362267	-3.57826	0.000345893	0.00575657
ENSG00000146112	PPP1R18	168.884	-1.29619	0.321985	-4.02564	5.68212e-05	0.00176796
ENSG00000271810	AL603832.3	506.349	-1.29606	0.280622	-4.61852	3.86489e-06	0.000350248
ENSG00000213366	GSTM2	2442.58	-1.29605	0.44379	-2.92041	0.00349566	0.0283482
ENSG00000103335	PIEZO1	546.955	-1.29543	0.37222	-3.48029	0.000500871	0.00737696
ENSG00000122862	SRGN	120.737	-1.29505	0.31786	-4.07429	4.61551e-05	0.00155261
ENSG00000168610	STAT3	1481.04	-1.29502	0.331253	-3.90946	9.25015e-05	0.00240446
ENSG00000150893	FREM2	25.707	-1.29459	0.413947	-3.12743	0.00176345	0.0178805
ENSG00000087903	RFX2	194.945	-1.29396	0.425639	-3.04005	0.00236536	0.0216964
ENSG00000254996	ANKHD1-EIF4EBP3	2796.23	-1.29254	0.448138	-2.88425	0.00392351	0.0305581
ENSG00000248235	AC037459.1	191.877	-1.29202	0.389564	-3.31659	0.000911236	0.0111527
ENSG00000130164	LDLR	342.25	-1.29077	0.345734	-3.73341	0.000188907	0.00391604
ENSG00000137269	LRRC1	189.591	-1.28961	0.433867	-2.97237	0.00295514	0.0252229
ENSG00000166689	PLEKHA7	74.8049	-1.28938	0.37059	-3.47925	0.000502817	0.00738594
ENSG00000060339	CCAR1	2103.22	-1.28908	0.435808	-2.95791	0.00309731	0.026008
ENSG00000143416	SELENBP1	620.03	-1.28799	0.401846	-3.20519	0.00134975	0.0148535
ENSG00000132481	TRIM47	548.984	-1.28715	0.346273	-3.71715	0.000201482	0.00405091
ENSG00000188613	NANOS1	59.4575	-1.28712	0.37182	-3.46166	0.000536846	0.00762901
ENSG00000101439	CST3	32620.4	-1.28693	0.435183	-2.95721	0.00310441	0.0260412
ENSG00000135540	NHSL1	148.014	-1.28649	0.341022	-3.77245	0.000161655	0.00349985
ENSG00000125817	CENPB	3352.94	-1.2861	0.32552	-3.95091	7.7855e-05	0.00213435
ENSG00000143171	RXRG	174.317	-1.28574	0.422278	-3.04477	0.00232861	0.021514
ENSG00000187164	SHTN1	3000.73	-1.28556	0.340959	-3.77041	0.000162981	0.00351937
ENSG00000166508	MCM7	1051.37	-1.28545	0.332302	-3.86831	0.000109594	0.00270217
ENSG00000069702	TGFBR3	154.172	-1.28514	0.327353	-3.92587	8.6418e-05	0.00228574
ENSG00000164736	SOX17	31.4295	-1.28505	0.401939	-3.19713	0.00138804	0.0151443
ENSG00000024422	EHD2	569.546	-1.28484	0.362006	-3.54922	0.000386378	0.00623317
ENSG00000110324	IL10RA	50.9475	-1.28411	0.43361	-2.96144	0.003062	0.0257898
ENSG00000120913	PDLIM2	432.984	-1.2836	0.388855	-3.30097	0.000963524	0.0116211
ENSG00000172340	SUCLG2	135.639	-1.2828	0.300604	-4.26742	1.97749e-05	0.000916054
ENSG00000144730	IL17RD	124.453	-1.28178	0.281422	-4.55466	5.24708e-06	0.000405485
ENSG00000132793	LPIN3	224.985	-1.28069	0.408245	-3.13707	0.00170648	0.0174585
ENSG00000110719	TCIRG1	236.683	-1.27988	0.420609	-3.04292	0.00234293	0.0216058
ENSG00000117298	ECE1	1113.49	-1.27826	0.314747	-4.06123	4.88154e-05	0.00159991
ENSG00000165478	HEPACAM	3956.45	-1.27813	0.355576	-3.59453	0.000324979	0.00552198
ENSG00000187244	BCAM	653.615	-1.2752	0.347228	-3.67251	0.00024018	0.00455957
ENSG00000164938	TP53INP1	99.471	-1.27483	0.350248	-3.6398	0.000272848	0.00490839
ENSG00000170345	FOS	306.275	-1.27462	0.367169	-3.47147	0.000517609	0.00744731
ENSG00000131435	PDLIM4	190.706	-1.27459	0.393417	-3.23979	0.00119616	0.0136057
ENSG00000115380	EFEMP1	350.654	-1.27286	0.416678	-3.05478	0.00225225	0.0211263
ENSG00000153048	CARHSP1	935.999	-1.27144	0.349036	-3.6427	0.000269792	0.00488882
ENSG00000149564	ESAM	286.426	-1.27085	0.305556	-4.15916	3.19422e-05	0.00119461
ENSG00000213398	LCAT	320.493	-1.27069	0.43913	-2.89366	0.00380785	0.0300998
ENSG00000060237	WNK1	2975.06	-1.27026	0.268963	-4.7228	2.32624e-06	0.000242631
ENSG00000177685	CRACR2B	98.3389	-1.27003	0.439339	-2.89077	0.00384298	0.0302096
ENSG00000259075	POC1B-GALNT4	61.9004	-1.26983	0.395051	-3.21434	0.00130747	0.0144844
ENSG00000083857	FAT1	270.294	-1.2684	0.369951	-3.42856	0.000606799	0.00832353
ENSG00000162599	NFIA	3065	-1.2673	0.437515	-2.89658	0.00377249	0.0299603
ENSG00000120729	MYOT	58.2779	-1.26569	0.437867	-2.89057	0.00384546	0.0302096
ENSG00000197360	ZNF98	32.8118	-1.26567	0.463615	-2.73	0.00633352	0.0423738
ENSG00000103876	FAH	205.983	-1.26511	0.387976	-3.26079	0.00111104	0.012849
ENSG00000167107	ACSF2	242.116	-1.26415	0.378285	-3.3418	0.000832384	0.0104736
ENSG00000214063	TSPAN4	222.368	-1.264	0.353257	-3.57812	0.000346075	0.00575657
ENSG00000171791	BCL2	267.449	-1.26292	0.320928	-3.93522	8.31189e-05	0.00221972
ENSG00000144476	ACKR3	63.5804	-1.26159	0.405516	-3.11107	0.00186409	0.0185782
ENSG00000172037	LAMB2	817.214	-1.26099	0.370274	-3.40557	0.000660252	0.00880902
ENSG00000231852	CYP21A2	493.952	-1.26092	0.471499	-2.67428	0.00748893	0.0478845
ENSG00000066056	TIE1	281.943	-1.26058	0.348915	-3.61285	0.00030285	0.00525913
ENSG00000187079	TEAD1	307.981	-1.25917	0.324663	-3.8784	0.000105145	0.00263403
ENSG00000204301	NOTCH4	401.878	-1.25826	0.329302	-3.82099	0.000132916	0.00309589
ENSG00000103742	IGDCC4	63.2917	-1.25777	0.353352	-3.55955	0.000371491	0.00605782
ENSG00000010379	SLC6A13	184.516	-1.25488	0.361994	-3.46658	0.000527117	0.00754897
ENSG00000087245	MMP2	47.81	-1.25488	0.444619	-2.82237	0.00476705	0.0349582
ENSG00000116962	NID1	49.8596	-1.25411	0.382611	-3.27776	0.00104634	0.0123067
ENSG00000168710	AHCYL1	5309.05	-1.25368	0.347718	-3.60545	0.000311614	0.00534939
ENSG00000126653	NSRP1	2095.15	-1.25232	0.39977	-3.13261	0.00173261	0.0176822
ENSG00000115109	EPB41L5	189.232	-1.25185	0.343328	-3.64623	0.000266116	0.00485932
ENSG00000213977	TAX1BP3	621.673	-1.25137	0.325077	-3.84945	0.000118381	0.00285769
ENSG00000171223	JUNB	1130.99	-1.25101	0.349822	-3.57614	0.000348706	0.00578026
ENSG00000167034	NKX3-1	17.8285	-1.25088	0.278472	-4.49195	7.05754e-06	0.000493849
ENSG00000183255	PTTG1IP	1285.48	-1.25063	0.287591	-4.34863	1.3699e-05	0.000728153
ENSG00000130413	STK33	49.7852	-1.25059	0.407358	-3.06999	0.00214063	0.0203907
ENSG00000197256	KANK2	284.69	-1.2505	0.336096	-3.72066	0.000198702	0.00401863
ENSG00000111961	SASH1	1002.84	-1.24927	0.286392	-4.3621	1.28822e-05	0.000707413
ENSG00000104313	EYA1	54.0499	-1.24882	0.436774	-2.8592	0.00424713	0.0323837
ENSG00000137404	NRM	52.9726	-1.24792	0.407017	-3.06601	0.00216936	0.0206126
ENSG00000183779	ZNF703	683.544	-1.24475	0.372083	-3.34535	0.000821795	0.0103576
ENSG00000159176	CSRP1	10443.1	-1.24465	0.344729	-3.61053	0.000305576	0.00527333
ENSG00000111331	OAS3	80.2969	-1.24372	0.319749	-3.88967	0.000100381	0.00254156
ENSG00000115461	IGFBP5	1043.53	-1.24168	0.406217	-3.0567	0.00223787	0.0210271
ENSG00000143845	ETNK2	191.626	-1.24111	0.310346	-3.99913	6.35762e-05	0.0019066
ENSG00000148143	ZNF462	451.922	-1.23938	0.432001	-2.86894	0.00411854	0.0316505
ENSG00000079308	TNS1	827.12	-1.23778	0.289165	-4.28055	1.86433e-05	0.000885904
ENSG00000146122	DAAM2	2991.4	-1.23713	0.325455	-3.80122	0.000143984	0.00323994
ENSG00000076555	ACACB	450.349	-1.23705	0.363272	-3.40529	0.000660932	0.008811
ENSG00000132274	TRIM22	62.9694	-1.23672	0.34955	-3.53803	0.000403128	0.00637319
ENSG00000141485	SLC13A5	212.378	-1.23652	0.404492	-3.05698	0.0022358	0.0210271
ENSG00000204264	PSMB8	158.284	-1.23647	0.323399	-3.82335	0.00013165	0.00307505
ENSG00000107829	FBXW4	1944.98	-1.23585	0.284767	-4.33987	1.42567e-05	0.000740607
ENSG00000151702	FLI1	76.1646	-1.23583	0.351067	-3.5202	0.000431226	0.00668361
ENSG00000147113	DIPK2B	158.586	-1.2354	0.29606	-4.17282	3.00849e-05	0.00116845
ENSG00000179399	GPC5	84.7343	-1.23526	0.399806	-3.08966	0.00200388	0.019514
ENSG00000047457	CP	138.642	-1.23507	0.36729	-3.36264	0.000772004	0.00990861
ENSG00000108622	ICAM2	245.914	-1.23465	0.303204	-4.07201	4.66092e-05	0.0015584
ENSG00000112977	DAP	406.224	-1.23287	0.260723	-4.72865	2.26015e-06	0.000238741
ENSG00000152284	TCF7L1	139.262	-1.23258	0.425547	-2.89646	0.00377395	0.0299603
ENSG00000148730	EIF4EBP2	903.41	-1.23258	0.303602	-4.05985	4.91047e-05	0.00160306
ENSG00000131724	IL13RA1	134.563	-1.23233	0.308807	-3.99062	6.5901e-05	0.00194813
ENSG00000108349	CASC3	1601.35	-1.2318	0.217522	-5.66288	1.48854e-08	1.11992e-05
ENSG00000123080	CDKN2C	119.14	-1.23161	0.295384	-4.16952	3.05244e-05	0.0011718
ENSG00000176076	KCNE5	27.5676	-1.23129	0.414132	-2.97317	0.00294738	0.0251931
ENSG00000173805	HAP1	258.063	-1.22832	0.440356	-2.78939	0.00528077	0.0374267
ENSG00000213445	SIPA1	388.102	-1.22764	0.329131	-3.72993	0.000191532	0.00395563
ENSG00000101265	RASSF2	1564.13	-1.22721	0.285352	-4.30069	1.70265e-05	0.00084038
ENSG00000123243	ITIH5	349.416	-1.22609	0.332989	-3.68206	0.000231358	0.00445638
ENSG00000117519	CNN3	821.337	-1.22469	0.302241	-4.05203	5.07741e-05	0.00163502
ENSG00000112851	ERBIN	1027.95	-1.22447	0.335484	-3.64984	0.000262399	0.00482978
ENSG00000153902	LGI4	3393.13	-1.22442	0.419671	-2.91756	0.00352779	0.0285529
ENSG00000117280	RAB29	391.423	-1.22438	0.427877	-2.86151	0.00421623	0.0322221
ENSG00000168209	DDIT4	811.394	-1.22432	0.450849	-2.71558	0.0066159	0.0438697
ENSG00000138336	TET1	22.7885	-1.22348	0.412713	-2.96448	0.00303197	0.025628
ENSG00000240065	PSMB9	117.641	-1.22295	0.361389	-3.38403	0.000714293	0.00933479
ENSG00000117525	F3	413.831	-1.22261	0.361035	-3.3864	0.000708158	0.00927653
ENSG00000137819	PAQR5	41.6337	-1.22222	0.436719	-2.79865	0.00513172	0.0365883
ENSG00000172936	MYD88	41.1424	-1.22159	0.446236	-2.73753	0.00619018	0.0416969
ENSG00000107562	CXCL12	110.222	-1.22091	0.310345	-3.93405	8.35271e-05	0.00222703
ENSG00000069869	NEDD4	19.7446	-1.21996	0.401424	-3.03909	0.00237293	0.0217298
ENSG00000162551	ALPL	394.237	-1.21967	0.330545	-3.68987	0.000224373	0.00434696
ENSG00000137561	TTPA	28.8403	-1.21902	0.443429	-2.74907	0.00597637	0.0408302
ENSG00000076067	RBMS2	365.96	-1.21901	0.365507	-3.33511	0.000852646	0.0106478
ENSG00000168792	ABHD15	66.394	-1.21772	0.350294	-3.47627	0.000508435	0.00742145
ENSG00000198838	RYR3	417.982	-1.21732	0.387115	-3.1446	0.00166313	0.0171454
ENSG00000204580	DDR1	2061.59	-1.21703	0.351934	-3.45812	0.000543966	0.00769804
ENSG00000167315	ACAA2	416.977	-1.21438	0.284889	-4.26266	2.02009e-05	0.000922895
ENSG00000088826	SMOX	986.528	-1.21401	0.327806	-3.70345	0.000212688	0.00419142
ENSG00000198000	NOL8	403.663	-1.21307	0.357009	-3.39788	0.000679091	0.00897917
ENSG00000164188	RANBP3L	451.825	-1.2088	0.368261	-3.28246	0.00102905	0.0121641
ENSG00000186918	ZNF395	895.689	-1.20802	0.400198	-3.01857	0.00253972	0.0226943
ENSG00000147127	RAB41	61.8169	-1.20762	0.372981	-3.23775	0.00120475	0.0136718
ENSG00000088280	ASAP3	347.922	-1.20759	0.292775	-4.12463	3.71328e-05	0.00132718
ENSG00000183864	TOB2	1070.4	-1.20741	0.398955	-3.02643	0.00247457	0.022352
ENSG00000198363	ASPH	1893.95	-1.20718	0.313732	-3.84779	0.000119187	0.00286201
ENSG00000106003	LFNG	237.328	-1.20638	0.317503	-3.7996	0.000144932	0.00325244
ENSG00000177469	CAVIN1	929.653	-1.20601	0.317704	-3.79601	0.000147043	0.00328647
ENSG00000162367	TAL1	51.0058	-1.20571	0.425853	-2.83128	0.00463625	0.0343252
ENSG00000107104	KANK1	532.382	-1.20353	0.294758	-4.08309	4.444e-05	0.00150714
ENSG00000163702	IL17RC	470.094	-1.20326	0.395141	-3.04514	0.00232575	0.0214995
ENSG00000169105	CHST14	72.9143	-1.20281	0.344444	-3.49202	0.000479382	0.0071216
ENSG00000155324	GRAMD2B	665.321	-1.20267	0.319968	-3.75871	0.000170795	0.00364538
ENSG00000091656	ZFHX4	542.327	-1.20235	0.427068	-2.81536	0.00487222	0.035377
ENSG00000214290	COLCA2	67.1921	-1.20231	0.385677	-3.1174	0.00182452	0.0182827
ENSG00000071967	CYBRD1	328.935	-1.2014	0.342107	-3.51177	0.000445136	0.00679754
ENSG00000153029	MR1	61.7547	-1.20134	0.400238	-3.00156	0.00268597	0.0235558
ENSG00000150551	LYPD1	436.157	-1.20059	0.295172	-4.06745	4.75313e-05	0.00157117
ENSG00000164096	C4orf3	1331.48	-1.19896	0.1909	-6.28058	3.37315e-10	2.32918e-06
ENSG00000164089	ETNPPL	894.265	-1.19884	0.380556	-3.15023	0.00163144	0.0169671
ENSG00000140836	ZFHX3	497.828	-1.19803	0.422992	-2.83227	0.0046219	0.0342645
ENSG00000186350	RXRA	1336.39	-1.19763	0.323368	-3.70361	0.000212553	0.00419142
ENSG00000164199	ADGRV1	471.304	-1.19388	0.374467	-3.1882	0.00143159	0.0154668
ENSG00000172201	ID4	700.232	-1.19383	0.344121	-3.46922	0.000521981	0.00750134
ENSG00000133106	EPSTI1	19.4561	-1.19343	0.427574	-2.79117	0.00525181	0.0372843
ENSG00000127920	GNG11	143.267	-1.19274	0.241965	-4.92937	8.24961e-07	0.000124374
ENSG00000099875	MKNK2	763.714	-1.1924	0.356221	-3.34736	0.000815866	0.0103049
ENSG00000144749	LRIG1	1011.51	-1.19179	0.357777	-3.33109	0.000865071	0.0107495
ENSG00000042493	CAPG	290.945	-1.19125	0.339456	-3.50929	0.000449303	0.00682974
ENSG00000142611	PRDM16	208.725	-1.19047	0.354652	-3.35671	0.00078876	0.0100572
ENSG00000147883	CDKN2B	25.7476	-1.19041	0.356448	-3.33965	0.00083883	0.0105388
ENSG00000012048	BRCA1	110.18	-1.18951	0.364079	-3.26718	0.00108626	0.0126507
ENSG00000111077	TNS2	1845.72	-1.18944	0.307921	-3.86282	0.000112087	0.00273763
ENSG00000079215	SLC1A3	4676.18	-1.18883	0.393081	-3.0244	0.0024913	0.0224515
ENSG00000186654	PRR5	711.656	-1.18851	0.440003	-2.70115	0.00691011	0.0453492
ENSG00000254087	LYN	63.8272	-1.18759	0.336132	-3.53311	0.000410695	0.00646202
ENSG00000123104	ITPR2	273.312	-1.18744	0.359108	-3.30665	0.000944202	0.0114548
ENSG00000197879	MYO1C	412.225	-1.1855	0.345691	-3.42937	0.000604987	0.00831932
ENSG00000171634	BPTF	2089.6	-1.18549	0.419791	-2.824	0.00474291	0.0348654
ENSG00000264522	OTUD7B	725.986	-1.18443	0.344721	-3.43591	0.000590559	0.00818199
ENSG00000176623	RMDN1	360.411	-1.18439	0.23315	-5.07995	3.77535e-07	7.82631e-05
ENSG00000183840	GPR39	347.213	-1.18435	0.287766	-4.11566	3.86069e-05	0.00137394
ENSG00000100292	HMOX1	85.8946	-1.18412	0.404736	-2.92567	0.00343714	0.028052
ENSG00000149499	EML3	600.842	-1.18379	0.369617	-3.20276	0.00136119	0.01492
ENSG00000123094	RASSF8	167.185	-1.18304	0.221739	-5.33528	9.53953e-08	2.90926e-05
ENSG00000040531	CTNS	411.617	-1.18272	0.336204	-3.51786	0.000435037	0.00671874
ENSG00000169554	ZEB2	2625.38	-1.18229	0.313814	-3.7675	0.000164889	0.00353754
ENSG00000086159	AQP6	41.3329	-1.18101	0.382069	-3.09109	0.00199422	0.0194657
ENSG00000163430	FSTL1	230.277	-1.17947	0.261293	-4.514	6.36174e-06	0.000464771
ENSG00000185633	NDUFA4L2	428.895	-1.17947	0.307749	-3.83257	0.000126811	0.0029788
ENSG00000167614	TTYH1	9456.47	-1.1789	0.351079	-3.35792	0.000785311	0.0100336
ENSG00000203814	H2BC18	10.9266	-1.1785	0.419325	-2.81046	0.0049471	0.0357625
ENSG00000176244	ACBD7	953.159	-1.17832	0.336933	-3.49719	0.000470187	0.00702485
ENSG00000017483	SLC38A5	333.258	-1.17816	0.37173	-3.16939	0.00152758	0.0161875
ENSG00000154856	APCDD1	650.895	-1.1735	0.336122	-3.49128	0.000480711	0.00712431
ENSG00000101871	MID1	129.459	-1.17227	0.320669	-3.65569	0.000256493	0.00477367
ENSG00000182511	FES	207.32	-1.17206	0.393166	-2.98108	0.0028723	0.0247194
ENSG00000138592	USP8	2187.56	-1.17111	0.434297	-2.69657	0.00700571	0.0457953
ENSG00000100100	PIK3IP1	569.943	-1.16977	0.35031	-3.33923	0.000840103	0.0105468
ENSG00000149932	TMEM219	2466.1	-1.16923	0.336398	-3.47573	0.000509467	0.00742145
ENSG00000143409	MINDY1	234.713	-1.16848	0.32572	-3.58739	0.000334007	0.00562722
ENSG00000173947	PIFO	64.5815	-1.1662	0.351048	-3.32204	0.000893606	0.0109944
ENSG00000145012	LPP	446.221	-1.16499	0.345144	-3.37536	0.000737188	0.00957606
ENSG00000183762	KREMEN1	329.485	-1.16378	0.274292	-4.24285	2.20701e-05	0.000960658
ENSG00000122432	SPATA1	50.7713	-1.16337	0.261365	-4.45114	8.54151e-06	0.000546332
ENSG00000143842	SOX13	230.654	-1.16326	0.361118	-3.22127	0.00127625	0.0142335
ENSG00000198826	ARHGAP11A	29.2288	-1.16318	0.290307	-4.00671	6.15697e-05	0.0018701
ENSG00000135720	DYNC1LI2	3500.69	-1.16277	0.244506	-4.75557	1.97889e-06	0.000219514
ENSG00000182118	FAM89A	95.5906	-1.16265	0.344459	-3.37529	0.000737375	0.00957606
ENSG00000126878	AIF1L	2333.11	-1.16264	0.33118	-3.51059	0.000447122	0.00680327
ENSG00000144655	CSRNP1	297.636	-1.16224	0.300173	-3.87191	0.000107985	0.00268306
ENSG00000187840	EIF4EBP1	113.853	-1.1609	0.415087	-2.79677	0.00516164	0.0367701
ENSG00000174099	MSRB3	255.117	-1.16074	0.329557	-3.52212	0.000428107	0.00664147
ENSG00000163840	DTX3L	58.0864	-1.16019	0.381751	-3.03913	0.00237262	0.0217298
ENSG00000183773	AIFM3	2316.34	-1.15855	0.361305	-3.20657	0.00134329	0.0148021
ENSG00000125753	VASP	192.486	-1.15799	0.333103	-3.47636	0.000508273	0.00742145
ENSG00000115355	CCDC88A	7009.81	-1.15753	0.431544	-2.6823	0.00731175	0.0470905
ENSG00000198844	ARHGEF15	85.6285	-1.15381	0.40593	-2.84239	0.00447763	0.0335701
ENSG00000157600	TMEM164	242.76	-1.15261	0.28893	-3.98926	6.6281e-05	0.00195274
ENSG00000126785	RHOJ	206.353	-1.15186	0.353343	-3.25988	0.00111458	0.012872
ENSG00000164379	FOXQ1	61.6284	-1.15071	0.351684	-3.272	0.00106791	0.0125073
ENSG00000099385	BCL7C	817.718	-1.15014	0.406079	-2.83231	0.00462129	0.0342645
ENSG00000128271	ADORA2A	139.631	-1.14921	0.382233	-3.00657	0.00264217	0.0232978
ENSG00000064961	HMG20B	501.155	-1.14913	0.357405	-3.21519	0.00130356	0.0144604
ENSG00000173926	MARCHF3	46.8834	-1.14912	0.36424	-3.15484	0.00160585	0.0167948
ENSG00000137831	UACA	209.743	-1.14878	0.393197	-2.92164	0.00348196	0.028287
ENSG00000173269	MMRN2	101.519	-1.14676	0.259519	-4.41878	9.92612e-06	0.00059214
ENSG00000204219	TCEA3	93.8345	-1.14602	0.339796	-3.37267	0.000744434	0.00963002
ENSG00000183196	CHST6	254.241	-1.14464	0.376227	-3.04241	0.00234689	0.0216153
ENSG00000173402	DAG1	787.07	-1.14149	0.30661	-3.72293	0.000196925	0.00400221
ENSG00000166801	FAM111A	70.0439	-1.14053	0.383297	-2.97557	0.00292442	0.0250768
ENSG00000128567	PODXL	470.603	-1.13982	0.251483	-4.53241	5.83158e-06	0.000437606
ENSG00000163406	SLC15A2	236.189	-1.13916	0.376654	-3.02442	0.00249112	0.0224515
ENSG00000105329	TGFB1	323.705	-1.13914	0.320023	-3.55956	0.000371482	0.00605782
ENSG00000004799	PDK4	462.24	-1.13716	0.398536	-2.85334	0.00432619	0.0327605
ENSG00000090554	FLT3LG	94.9209	-1.1369	0.428401	-2.65383	0.00795847	0.0498666
ENSG00000168389	MFSD2A	345.283	-1.13592	0.354089	-3.208	0.00133662	0.0147383
ENSG00000234745	HLA-B	1330.41	-1.13502	0.351077	-3.23298	0.00122507	0.0138114
ENSG00000175938	ORAI3	186.699	-1.1346	0.329528	-3.44311	0.000575061	0.0080074
ENSG00000188931	CFAP126	75.7034	-1.13451	0.261066	-4.34568	1.38842e-05	0.000733298
ENSG00000089472	HEPH	270.237	-1.13375	0.402489	-2.81686	0.00484964	0.0352935
ENSG00000196196	HRCT1	45.9942	-1.13361	0.422406	-2.68369	0.00728148	0.0469503
ENSG00000068001	HYAL2	223.58	-1.13244	0.31619	-3.58152	0.000341607	0.00571666
ENSG00000180481	GLIPR1L2	124.643	-1.1313	0.395783	-2.8584	0.00425787	0.0324442
ENSG00000079337	RAPGEF3	1818.08	-1.13128	0.380404	-2.97388	0.00294059	0.0251504
ENSG00000181192	DHTKD1	557.823	-1.12992	0.378391	-2.98612	0.00282541	0.0244074
ENSG00000101162	TUBB1	24.3638	-1.12969	0.332625	-3.39628	0.00068309	0.00901066
ENSG00000248751	AC004997.1	317.59	-1.12798	0.376924	-2.99259	0.00276621	0.0239805
ENSG00000146648	EGFR	180.091	-1.12434	0.364028	-3.08861	0.00201094	0.0195534
ENSG00000114853	ZBTB47	2283.65	-1.12394	0.269478	-4.17082	3.03511e-05	0.0011709
ENSG00000164181	ELOVL7	124.369	-1.12013	0.261503	-4.28343	1.84034e-05	0.000879544
ENSG00000127914	AKAP9	2705.32	-1.11947	0.394541	-2.83741	0.0045481	0.0339145
ENSG00000267534	S1PR2	61.8067	-1.11939	0.410871	-2.72443	0.00644118	0.0429776
ENSG00000204128	C2orf72	1045.08	-1.11885	0.291531	-3.83786	0.000124113	0.00294885
ENSG00000067177	PHKA1	83.7391	-1.11819	0.362677	-3.08315	0.00204819	0.0197484
ENSG00000140299	BNIP2	180.428	-1.11726	0.244957	-4.56105	5.08985e-06	0.000401953
ENSG00000259417	CTXND1	233.502	-1.1168	0.263695	-4.23519	2.28358e-05	0.000978577
ENSG00000114166	KAT2B	443.629	-1.11637	0.265238	-4.20896	2.56551e-05	0.00104537
ENSG00000119471	HSDL2	408.665	-1.11593	0.269269	-4.14428	3.40879e-05	0.00125069
ENSG00000182704	TSKU	52.7868	-1.11523	0.305942	-3.64522	0.000267161	0.00486878
ENSG00000130517	PGPEP1	1038.72	-1.11514	0.406369	-2.74416	0.00606667	0.0411428
ENSG00000140545	MFGE8	1250.65	-1.11474	0.320292	-3.48038	0.000500703	0.00737696
ENSG00000136044	APPL2	353.898	-1.11393	0.285695	-3.89903	9.65781e-05	0.0024909
ENSG00000135686	KLHL36	621.249	-1.1128	0.352538	-3.15653	0.00159656	0.0167313
ENSG00000167470	MIDN	865.419	-1.11259	0.320453	-3.47193	0.000516729	0.00744731
ENSG00000138835	RGS3	400.049	-1.11207	0.271594	-4.09459	4.22914e-05	0.00146117
ENSG00000054179	ENTPD2	224.646	-1.10714	0.386986	-2.86093	0.00422406	0.0322671
ENSG00000137393	RNF144B	71.6011	-1.10698	0.296663	-3.73144	0.000190392	0.00394189
ENSG00000122986	HVCN1	156.51	-1.10626	0.296269	-3.73396	0.000188495	0.00391604
ENSG00000249751	ECSCR	23.2639	-1.1055	0.379479	-2.9132	0.00357743	0.0288842
ENSG00000148482	SLC39A12	231.281	-1.10521	0.404611	-2.73154	0.00630393	0.0422402
ENSG00000130429	ARPC1B	336.794	-1.10461	0.37253	-2.96516	0.00302526	0.0255844
ENSG00000206190	ATP10A	247.025	-1.10395	0.346366	-3.18724	0.00143638	0.0155084
ENSG00000141401	IMPA2	91.2853	-1.1037	0.413804	-2.6672	0.0076486	0.0483831
ENSG00000176971	FIBIN	142.097	-1.10334	0.337778	-3.26646	0.001089	0.0126737
ENSG00000184985	SORCS2	443.311	-1.10304	0.303512	-3.63426	0.000278774	0.00496051
ENSG00000123453	SARDH	105.567	-1.10297	0.396392	-2.78253	0.00539371	0.0380525
ENSG00000198157	HMGN5	474.461	-1.10253	0.377041	-2.92416	0.00345387	0.0281607
ENSG00000269713	NBPF9	254.868	-1.10013	0.401308	-2.74136	0.00611863	0.0413662
ENSG00000157191	NECAP2	318.973	-1.09916	0.282536	-3.89036	0.000100097	0.00254121
ENSG00000156049	GNA14	89.7726	-1.09889	0.332702	-3.30292	0.000956825	0.011574
ENSG00000133131	MORC4	54.442	-1.09831	0.313395	-3.50455	0.000457375	0.00691117
ENSG00000046889	PREX2	213.829	-1.09708	0.257063	-4.26776	1.97447e-05	0.000916054
ENSG00000141526	SLC16A3	123.494	-1.0969	0.351399	-3.12152	0.00179919	0.0180945
ENSG00000149090	PAMR1	338.415	-1.09672	0.333398	-3.28952	0.00100358	0.0119625
ENSG00000154217	PITPNC1	602.836	-1.09419	0.289277	-3.7825	0.000155263	0.00341044
ENSG00000102996	MMP15	376.36	-1.09287	0.346003	-3.15855	0.00158554	0.0166836
ENSG00000172458	IL17D	1283.02	-1.09279	0.231484	-4.72078	2.3494e-06	0.000243515
ENSG00000124615	MOCS1	1756.38	-1.09226	0.30612	-3.56809	0.000359598	0.00591625
ENSG00000183111	ARHGEF37	487.848	-1.09155	0.304593	-3.58362	0.00033887	0.00569384
ENSG00000050555	LAMC3	143.554	-1.09008	0.387775	-2.81112	0.00493689	0.0357369
ENSG00000111254	AKAP3	23.4912	-1.08994	0.293199	-3.7174	0.000201282	0.00405091
ENSG00000160325	CACFD1	392.409	-1.08977	0.301667	-3.6125	0.000303255	0.00526066
ENSG00000158813	EDA	28.8243	-1.08947	0.296665	-3.67239	0.000240296	0.00455957
ENSG00000166925	TSC22D4	5570.43	-1.08941	0.333102	-3.27051	0.00107354	0.0125416
ENSG00000162337	LRP5	137.193	-1.08905	0.31955	-3.40808	0.000654206	0.00874757
ENSG00000187068	C3orf70	244.539	-1.08881	0.243836	-4.46532	7.99494e-06	0.000534629
ENSG00000154553	PDLIM3	131.028	-1.08821	0.257428	-4.22725	2.36562e-05	0.000993203
ENSG00000125520	SLC2A4RG	839.91	-1.08726	0.349656	-3.10953	0.00187385	0.0186234
ENSG00000171388	APLN	273.66	-1.08646	0.317788	-3.41882	0.00062894	0.00851456
ENSG00000173905	GOLIM4	433.587	-1.08629	0.284639	-3.81637	0.00013543	0.00312307
ENSG00000123609	NMI	23.4472	-1.08414	0.385119	-2.81509	0.00487643	0.035392
ENSG00000164904	ALDH7A1	1444.64	-1.08298	0.317484	-3.41114	0.000646928	0.00870832
ENSG00000204520	MICA	72.2452	-1.08121	0.39293	-2.75165	0.00592951	0.0406175
ENSG00000239779	WBP1	1608.25	-1.07847	0.279464	-3.85906	0.000113822	0.00276373
ENSG00000286185	ENSG00000286185	339.349	-1.0777	0.38651	-2.78829	0.00529875	0.0375211
ENSG00000132002	DNAJB1	1729.5	-1.07737	0.327066	-3.29404	0.000987573	0.0118252
ENSG00000159403	C1R	243.438	-1.07565	0.34148	-3.14997	0.00163286	0.0169671
ENSG00000103966	EHD4	123.685	-1.07513	0.289976	-3.70764	0.000209198	0.00414003
ENSG00000151233	GXYLT1	221.495	-1.07458	0.390468	-2.75203	0.00592262	0.0406072
ENSG00000135046	ANXA1	96.9148	-1.07457	0.284653	-3.77503	0.000159991	0.00347744
ENSG00000163659	TIPARP	141.103	-1.07394	0.311474	-3.44794	0.000564882	0.00791616
ENSG00000133789	SWAP70	233.068	-1.07392	0.266519	-4.02943	5.59113e-05	0.00175946
ENSG00000016602	CLCA4	47.5039	-1.07297	0.334857	-3.20427	0.00135406	0.0148729
ENSG00000189221	MAOA	355.721	-1.07288	0.292274	-3.6708	0.000241791	0.00456704
ENSG00000113645	WWC1	759.932	-1.07229	0.245918	-4.36036	1.29851e-05	0.000710709
ENSG00000164574	GALNT10	209.67	-1.07083	0.245763	-4.35715	1.31768e-05	0.00071883
ENSG00000173041	ZNF680	181.641	-1.06997	0.315565	-3.39066	0.000697249	0.00915308
ENSG00000137502	RAB30	642.441	-1.0681	0.298752	-3.57522	0.000349939	0.00578026
ENSG00000197696	NMB	112.875	-1.06804	0.394635	-2.70639	0.00680194	0.0449058
ENSG00000144642	RBMS3	170.955	-1.0678	0.350926	-3.04282	0.00234375	0.0216058
ENSG00000072163	LIMS2	772.747	-1.06771	0.363121	-2.94038	0.00327812	0.0271143
ENSG00000148400	NOTCH1	423.495	-1.06769	0.284471	-3.75324	0.000174562	0.0037067
ENSG00000110057	UNC93B1	196.425	-1.06593	0.38483	-2.76989	0.00560757	0.0390084
ENSG00000165886	UBTD1	283.195	-1.06458	0.267629	-3.97782	6.95491e-05	0.00200243
ENSG00000140807	NKD1	198.757	-1.06448	0.23918	-4.45055	8.56526e-06	0.000546332
ENSG00000165801	ARHGEF40	682.449	-1.06243	0.320142	-3.31864	0.00090457	0.0110953
ENSG00000236609	ZNF853	671.652	-1.06078	0.236676	-4.48199	7.39505e-06	0.000507749
ENSG00000160678	S100A1	4016.16	-1.06043	0.344454	-3.07858	0.0020799	0.0199741
ENSG00000186815	TPCN1	1176.28	-1.06042	0.326641	-3.24644	0.00116856	0.0133836
ENSG00000157657	ZNF618	160.401	-1.06015	0.385861	-2.74749	0.00600534	0.0409172
ENSG00000146966	DENND2A	625.252	-1.0595	0.243569	-4.3499	1.362e-05	0.000728153
ENSG00000101384	JAG1	141.699	-1.0595	0.332237	-3.18898	0.00142774	0.0154352
ENSG00000010704	HFE	27.3396	-1.05906	0.398378	-2.65843	0.00785051	0.0493529
ENSG00000198585	NUDT16	1238.87	-1.05698	0.214387	-4.93025	8.21239e-07	0.000124374
ENSG00000136425	CIB2	258.868	-1.05679	0.311338	-3.39435	0.00068792	0.00904715
ENSG00000139350	NEDD1	34.8436	-1.0565	0.277113	-3.81251	0.000137562	0.00315536
ENSG00000173821	RNF213	877.665	-1.05634	0.367387	-2.8753	0.0040365	0.0311926
ENSG00000130307	USHBP1	103.762	-1.05614	0.395149	-2.67276	0.00752299	0.0479991
ENSG00000165175	MID1IP1	1602.07	-1.05598	0.393138	-2.68604	0.00723043	0.0467601
ENSG00000150093	ITGB1	682.384	-1.0549	0.236643	-4.45777	8.28186e-06	0.000541501
ENSG00000213722	DDAH2	687.617	-1.05416	0.296292	-3.55784	0.000373911	0.00608532
ENSG00000101198	NKAIN4	558.187	-1.05358	0.379867	-2.77354	0.00554493	0.038698
ENSG00000166341	DCHS1	370.087	-1.05285	0.298042	-3.53256	0.000411555	0.00646328
ENSG00000010319	SEMA3G	134.567	-1.05255	0.369574	-2.84799	0.00439959	0.0331348
ENSG00000149131	SERPING1	587.122	-1.05223	0.289096	-3.63974	0.000272918	0.00490839
ENSG00000197496	SLC2A10	23.3361	-1.05147	0.385677	-2.72628	0.0064052	0.0427977
ENSG00000256514	AP003419.1	536.674	-1.0498	0.333478	-3.14803	0.00164372	0.017012
ENSG00000129353	SLC44A2	2033.45	-1.04709	0.288079	-3.63473	0.000278275	0.00495695
ENSG00000177954	RPS27	3787.43	-1.04596	0.302334	-3.45962	0.000540934	0.0076674
ENSG00000187091	PLCD1	232.789	-1.04474	0.351175	-2.97497	0.00293018	0.0251133
ENSG00000085063	CD59	2734.11	-1.04427	0.283852	-3.67892	0.000234223	0.00448022
ENSG00000120885	CLU	69171.9	-1.04423	0.346617	-3.01265	0.00258981	0.0230045
ENSG00000162433	AK4	586.812	-1.0427	0.26251	-3.97205	7.12567e-05	0.00203045
ENSG00000184221	OLIG1	2261.79	-1.04247	0.23393	-4.45632	8.33775e-06	0.000542248
ENSG00000158270	COLEC12	148.743	-1.04247	0.239639	-4.35016	1.36041e-05	0.000728153
ENSG00000130202	NECTIN2	387.31	-1.04216	0.299952	-3.47443	0.000511948	0.00742145
ENSG00000157110	RBPMS	110.004	-1.04162	0.375552	-2.77358	0.00554429	0.038698
ENSG00000150403	TMCO3	324.161	-1.04116	0.212176	-4.90704	9.24597e-07	0.000134055
ENSG00000173575	CHD2	3173.24	-1.04095	0.386652	-2.69221	0.00709806	0.046235
ENSG00000213694	S1PR3	62.2612	-1.04069	0.271237	-3.83685	0.000124625	0.00295254
ENSG00000100300	TSPO	400.492	-1.03963	0.364451	-2.85259	0.00433651	0.0328087
ENSG00000145390	USP53	246.213	-1.03959	0.365454	-2.84466	0.00444592	0.033385
ENSG00000091436	MAP3K20	306.105	-1.03917	0.354111	-2.9346	0.00333983	0.0274401
ENSG00000110651	CD81	7017.13	-1.03763	0.306039	-3.39051	0.00069763	0.00915308
ENSG00000141736	ERBB2	686.061	-1.03719	0.27448	-3.77873	0.000157629	0.00344416
ENSG00000153446	C16orf89	386.307	-1.03646	0.388153	-2.67023	0.00757987	0.0481319
ENSG00000085563	ABCB1	133.314	-1.03546	0.195866	-5.28657	1.24629e-07	3.30266e-05
ENSG00000105835	NAMPT	382.72	-1.03527	0.245025	-4.22516	2.38774e-05	0.000998768
ENSG00000105699	LSR	201.985	-1.03492	0.258403	-4.00506	6.20012e-05	0.00187291
ENSG00000168961	LGALS9	181.552	-1.03436	0.36685	-2.81958	0.00480859	0.0350993
ENSG00000102935	ZNF423	166.763	-1.03385	0.26209	-3.94465	7.99181e-05	0.00215506
ENSG00000164050	PLXNB1	2861.79	-1.03362	0.337955	-3.05846	0.00222476	0.0209752
ENSG00000067082	KLF6	1145.05	-1.03265	0.358925	-2.87706	0.00401394	0.0311207
ENSG00000176894	PXMP2	181.7	-1.03113	0.319906	-3.22321	0.00126763	0.0141565
ENSG00000112378	PERP	68.2839	-1.03063	0.262085	-3.93245	8.40855e-05	0.00223473
ENSG00000147475	ERLIN2	236.738	-1.02993	0.293216	-3.51254	0.000443847	0.00679036
ENSG00000104728	ARHGEF10	531.374	-1.02933	0.317396	-3.24305	0.00118256	0.0134787
ENSG00000070526	ST6GALNAC1	33.3399	-1.0286	0.374741	-2.74483	0.00605427	0.0410987
ENSG00000093072	ADA2	154.377	-1.02859	0.276255	-3.72333	0.00019661	0.00400221
ENSG00000164867	NOS3	155.849	-1.02832	0.31534	-3.26098	0.00111029	0.012849
ENSG00000103852	TTC23	100.03	-1.02719	0.275889	-3.72321	0.000196702	0.00400221
ENSG00000148053	NTRK2	8660.33	-1.02668	0.295566	-3.47359	0.000513537	0.0074315
ENSG00000182240	BACE2	63.615	-1.02604	0.308357	-3.32744	0.000876486	0.01084
ENSG00000038219	BOD1L1	3072.43	-1.0255	0.378331	-2.7106	0.00671624	0.0444423
ENSG00000175215	CTDSP2	1002.89	-1.02514	0.258612	-3.96403	7.36961e-05	0.00206798
ENSG00000070778	PTPN21	119.068	-1.02442	0.227673	-4.49953	6.81044e-06	0.000484666
ENSG00000106689	LHX2	1068.1	-1.02397	0.310693	-3.29578	0.000981501	0.0117977
ENSG00000183688	RFLNB	152.434	-1.02373	0.306468	-3.34041	0.000836538	0.0105179
ENSG00000069122	ADGRF5	388.539	-1.02212	0.320069	-3.19342	0.00140596	0.0152694
ENSG00000151491	EPS8	110.371	-1.02045	0.293586	-3.47582	0.000509301	0.00742145
ENSG00000137776	SLTM	2795.74	-1.0189	0.359872	-2.83127	0.00463631	0.0343252
ENSG00000100987	VSX1	21.58	-1.01802	0.378776	-2.68766	0.00719557	0.0466088
ENSG00000213563	C8orf82	562.985	-1.01802	0.315429	-3.22741	0.00124918	0.014007
ENSG00000135414	GDF11	881.269	-1.01793	0.299487	-3.3989	0.000676575	0.00896192
ENSG00000049239	H6PD	534.103	-1.0179	0.328663	-3.09709	0.00195428	0.0191613
ENSG00000132819	RBM38	260.131	-1.01785	0.291004	-3.49772	0.00046926	0.00702405
ENSG00000075426	FOSL2	485.774	-1.01655	0.228536	-4.44807	8.66436e-06	0.000547996
ENSG00000170275	CRTAP	1380.46	-1.01643	0.268254	-3.78906	0.000151218	0.00335825
ENSG00000146063	TRIM41	1216.77	-1.01624	0.239103	-4.25022	2.13564e-05	0.000944254
ENSG00000185187	SIGIRR	706.849	-1.0145	0.349926	-2.89919	0.00374133	0.0297714
ENSG00000144677	CTDSPL	762.502	-1.01446	0.376376	-2.69534	0.00703176	0.0459145
ENSG00000144674	GOLGA4	1240.53	-1.01421	0.375198	-2.70313	0.00686903	0.0452048
ENSG00000105643	ARRDC2	952.077	-1.01312	0.3228	-3.13854	0.00169794	0.0174141
ENSG00000114439	BBX	1417.1	-1.01291	0.368461	-2.74904	0.0059771	0.0408302
ENSG00000138166	DUSP5	164.54	-1.01285	0.313221	-3.23366	0.00122215	0.0137878
ENSG00000187498	COL4A1	81.5166	-1.01239	0.377364	-2.68279	0.00730109	0.0470532
ENSG00000122756	CNTFR	916.698	-1.01234	0.319136	-3.17213	0.00151323	0.0161178
ENSG00000140905	GCSH	563.407	-1.01207	0.186828	-5.41714	6.05607e-08	2.09237e-05
ENSG00000069431	ABCC9	96.524	-1.01166	0.32635	-3.09991	0.00193577	0.0190748
ENSG00000155760	FZD7	41.9537	-1.01153	0.379286	-2.66693	0.00765485	0.0483831
ENSG00000177303	CASKIN2	750.235	-1.01046	0.275808	-3.66363	0.00024867	0.00465456
ENSG00000165092	ALDH1A1	548.651	-1.00823	0.263589	-3.82502	0.000130762	0.00306294
ENSG00000273136	NBPF26	492.759	-1.0078	0.325586	-3.09534	0.00196587	0.0192228
ENSG00000144821	MYH15	56.0596	-1.0069	0.331079	-3.04127	0.00235582	0.0216405
ENSG00000161921	CXCL16	128.843	-1.00608	0.316875	-3.175	0.00149836	0.0160108
ENSG00000142733	MAP3K6	265.451	-1.00496	0.363812	-2.76231	0.00573941	0.0396428
ENSG00000175482	POLD4	581.182	-1.00209	0.321624	-3.11571	0.00183501	0.0183656
ENSG00000173801	JUP	508.532	-1.00125	0.350589	-2.85592	0.00429119	0.032555
ENSG00000109790	KLHL5	1224.83	-1.00044	0.248885	-4.0197	5.82712e-05	0.00179289
ENSG00000165806	CASP7	57.1774	-1.00006	0.346761	-2.884	0.00392657	0.0305581
ENSG00000253598	SLC10A5	10.9069	1.0004	0.357419	2.79895	0.00512693	0.0365856
ENSG00000103154	NECAB2	1410.59	1.00269	0.253864	3.9497	7.82493e-05	0.00213435
ENSG00000120875	DUSP4	152.71	1.00272	0.343977	2.91508	0.00355596	0.0287388
ENSG00000157778	PSMG3	553.038	1.00444	0.266733	3.76571	0.000166078	0.00355844
ENSG00000204052	LRRC73	287.901	1.00496	0.310535	3.23622	0.00121123	0.0137113
ENSG00000089847	ANKRD24	1681	1.00519	0.243356	4.13055	3.61899e-05	0.00131042
ENSG00000146221	TCTE1	1137.24	1.00997	0.331098	3.05037	0.00228562	0.021259
ENSG00000100276	RASL10A	570.533	1.01096	0.282658	3.57663	0.000348051	0.00577786
ENSG00000111218	PRMT8	437.775	1.01708	0.3212	3.1665	0.00154285	0.0163284
ENSG00000120088	CRHR1	219.795	1.02115	0.3534	2.88951	0.00385839	0.0302541
ENSG00000172824	CES4A	731.263	1.02131	0.325157	3.14099	0.00168379	0.0173119
ENSG00000237763	AMY1A	86.1705	1.02164	0.380177	2.68726	0.00720406	0.0466324
ENSG00000204248	COL11A2	227.681	1.02423	0.27549	3.71783	0.000200939	0.00405091
ENSG00000164076	CAMKV	2800.25	1.02434	0.340975	3.00415	0.00266323	0.0233812
ENSG00000105613	MAST1	1768.12	1.02762	0.324387	3.16788	0.00153555	0.0162615
ENSG00000125931	CITED1	98.8369	1.03106	0.384116	2.68423	0.00726966	0.0469288
ENSG00000102879	CORO1A	1189.44	1.03613	0.2684	3.86037	0.000113214	0.00275368
ENSG00000048991	R3HDM1	1165.64	1.03699	0.370015	2.80256	0.0050699	0.0363193
ENSG00000173267	SNCG	4174.63	1.0404	0.309436	3.36224	0.000773139	0.00990861
ENSG00000187559	FOXD4L3	20.2228	1.04086	0.353069	2.94804	0.00319801	0.0266511
ENSG00000204149	AGAP6	247.516	1.04208	0.327264	3.18422	0.00145145	0.0156304
ENSG00000176155	CCDC57	581.93	1.04394	0.332042	3.14398	0.00166665	0.0171675
ENSG00000162931	TRIM17	155.881	1.05023	0.314629	3.33801	0.000843816	0.0105645
ENSG00000142185	TRPM2	841.749	1.05075	0.235507	4.46167	8.13238e-06	0.000538986
ENSG00000260001	TGFBR3L	799.515	1.05135	0.270474	3.88708	0.000101456	0.00255732
ENSG00000103723	AP3B2	1522.23	1.05303	0.375329	2.80562	0.00502198	0.0361478
ENSG00000117425	PTCH2	205.629	1.05306	0.292095	3.60519	0.000311919	0.00534939
ENSG00000008710	PKD1	4151.8	1.05455	0.253517	4.15969	3.18679e-05	0.00119461
ENSG00000166257	SCN3B	3898.3	1.0555	0.340573	3.09918	0.00194059	0.0190996
ENSG00000178440	TIMM23B-AGAP6	241.67	1.05671	0.326784	3.23367	0.00122212	0.0137878
ENSG00000130822	PNCK	1756.84	1.05941	0.277569	3.81677	0.000135213	0.00312307
ENSG00000100156	SLC16A8	54.9231	1.06152	0.386813	2.74426	0.00606467	0.0411428
ENSG00000176454	LPCAT4	1505.62	1.06188	0.365923	2.90192	0.00370886	0.0296161
ENSG00000137968	SLC44A5	54.8758	1.06489	0.368122	2.89277	0.00381862	0.0301527
ENSG00000155428	TRIM74	49.9963	1.06558	0.368091	2.89489	0.00379292	0.0300443
ENSG00000142408	CACNG8	3699.34	1.06564	0.287091	3.71186	0.000205742	0.00410419
ENSG00000102385	DRP2	445.125	1.06792	0.341855	3.12388	0.00178483	0.0180174
ENSG00000176956	LY6H	4734.55	1.07617	0.270413	3.97973	6.89944e-05	0.00199339
ENSG00000205702	CYP2D7	138.632	1.07694	0.382378	2.81641	0.0048563	0.0352935
ENSG00000149527	PLCH2	907.674	1.08545	0.356921	3.04116	0.00235666	0.0216405
ENSG00000188011	RTP5	337.689	1.08759	0.310057	3.5077	0.000451996	0.0068581
ENSG00000132386	SERPINF1	678.891	1.09737	0.413578	2.65337	0.00796934	0.0498918
ENSG00000105278	ZFR2	439.17	1.09801	0.28533	3.8482	0.000118988	0.00286201
ENSG00000006283	CACNA1G	430.925	1.09856	0.39807	2.75972	0.00578502	0.0399412
ENSG00000022556	NLRP2	51.4553	1.10826	0.326591	3.39342	0.000690267	0.00907083
ENSG00000184515	BEX5	2131.56	1.1134	0.359093	3.10058	0.00193139	0.0190429
ENSG00000258366	RTEL1	439.29	1.11567	0.268161	4.16047	3.17597e-05	0.00119461
ENSG00000184709	LRRC26	20.2892	1.11687	0.331146	3.37274	0.000744241	0.00963002
ENSG00000171462	DLK2	157.049	1.11857	0.318628	3.51057	0.000447152	0.00680327
ENSG00000077080	ACTL6B	938.83	1.11874	0.389971	2.86877	0.00412073	0.0316527
ENSG00000220201	ZGLP1	264.987	1.11957	0.377008	2.96962	0.00298171	0.0253583
ENSG00000165568	AKR1E2	18.8217	1.11992	0.385209	2.9073	0.00364564	0.0293491
ENSG00000172260	NEGR1	3989.34	1.12031	0.339266	3.30217	0.000959383	0.0115881
ENSG00000086506	HBQ1	69.2436	1.12157	0.368312	3.04516	0.00232555	0.0214995
ENSG00000101222	SPEF1	191.65	1.12424	0.213744	5.25974	1.44258e-07	3.46722e-05
ENSG00000172137	CALB2	326.977	1.1247	0.30717	3.66149	0.000250751	0.00468685
ENSG00000261793	AL929554.1	17.4829	1.12786	0.369273	3.05426	0.00225619	0.0211275
ENSG00000124839	RAB17	22.048	1.13763	0.3934	2.8918	0.00383045	0.0301921
ENSG00000129951	PLPPR3	821.31	1.14409	0.343249	3.33311	0.000858816	0.0107087
ENSG00000165434	PGM2L1	2358.52	1.14563	0.33002	3.47139	0.000517773	0.00744731
ENSG00000100197	CYP2D6	99.2065	1.15604	0.427795	2.70233	0.00688553	0.0452415
ENSG00000144214	LYG1	16.0177	1.15901	0.358311	3.23466	0.00121789	0.0137654
ENSG00000129749	CHRNA10	12.3878	1.16142	0.41175	2.82068	0.00479218	0.0350412
ENSG00000171189	GRIK1	205.269	1.16167	0.28727	4.04383	5.2584e-05	0.00167703
ENSG00000128482	RNF112	802.644	1.16325	0.302645	3.84362	0.000121233	0.00290118
ENSG00000139044	B4GALNT3	200.164	1.16564	0.354987	3.28362	0.00102482	0.0121398
ENSG00000162711	NLRP3	40.1733	1.16755	0.401895	2.90511	0.00367119	0.0295119
ENSG00000203499	IQANK1	34.8557	1.17536	0.433381	2.71207	0.00668637	0.0442839
ENSG00000135127	BICDL1	400.293	1.18436	0.391165	3.02777	0.00246362	0.0223116
ENSG00000120903	CHRNA2	89.9045	1.18827	0.407236	2.91789	0.00352414	0.0285373
ENSG00000164082	GRM2	327.012	1.18838	0.378596	3.1389	0.00169584	0.0174034
ENSG00000119973	PRLHR	14.0338	1.18961	0.441669	2.69345	0.00707175	0.0460998
ENSG00000187730	GABRD	1841	1.19168	0.385665	3.08994	0.00200197	0.0195069
ENSG00000215018	COL28A1	28.8878	1.19675	0.357513	3.34744	0.000815622	0.0103049
ENSG00000172247	C1QTNF4	1290.79	1.19771	0.321593	3.72431	0.000195853	0.00400003
ENSG00000167968	DNASE1L2	110.01	1.19922	0.333483	3.59604	0.000323097	0.00549562
ENSG00000091536	MYO15A	134.761	1.19982	0.305899	3.92225	8.77246e-05	0.00231292
ENSG00000082684	SEMA5B	168.856	1.21999	0.343022	3.5566	0.000375692	0.00609636
ENSG00000149742	SLC22A9	32.6549	1.23399	0.376206	3.28008	0.00103778	0.0122495
ENSG00000171502	COL24A1	69.6598	1.23659	0.427187	2.89473	0.0037949	0.0300443
ENSG00000188747	NOXA1	965.13	1.24695	0.352284	3.53962	0.000400697	0.00636449
ENSG00000234965	SHISA8	80.9184	1.25478	0.301638	4.15988	3.18409e-05	0.00119461
ENSG00000129990	SYT5	2788.59	1.25914	0.402747	3.12638	0.00176974	0.0179178
ENSG00000136883	KIF12	70.6588	1.2686	0.3036	4.17854	2.93391e-05	0.00115026
ENSG00000132744	ACY3	50.4728	1.27497	0.433654	2.94007	0.00328137	0.0271143
ENSG00000243480	AMY2A	87.1938	1.27773	0.474822	2.69097	0.0071244	0.0463338
ENSG00000138100	TRIM54	186.304	1.28031	0.374962	3.41451	0.000638977	0.00862229
ENSG00000161944	ASGR2	20.954	1.28599	0.380748	3.37754	0.000731363	0.00952034
ENSG00000135596	MICAL1	1070.53	1.29928	0.344679	3.76955	0.000163545	0.00352237
ENSG00000187094	CCK	3101.92	1.30118	0.481433	2.70273	0.00687724	0.0452408
ENSG00000059588	TARBP1	498.406	1.30697	0.397398	3.28882	0.00100607	0.0119763
ENSG00000063438	AHRR	53.6169	1.30766	0.435767	3.00083	0.00269242	0.0235693
ENSG00000128422	KRT17	569.786	1.30887	0.422583	3.09732	0.00195281	0.0191613
ENSG00000107593	PKD2L1	53.1784	1.3226	0.392668	3.36823	0.000756513	0.00975584
ENSG00000254858	MPV17L2	1492.2	1.32461	0.29336	4.51529	6.32302e-06	0.000463987
ENSG00000127586	CHTF18	316.102	1.33096	0.288127	4.61934	3.84966e-06	0.000350248
ENSG00000268041	ERFL	17.4153	1.33359	0.36244	3.67946	0.000233727	0.0044759
ENSG00000118194	TNNT2	608.308	1.33569	0.357148	3.73988	0.000184109	0.00385028
ENSG00000165643	SOHLH1	835.474	1.33584	0.419951	3.18093	0.00146803	0.0157479
ENSG00000154146	NRGN	43007.7	1.33823	0.396778	3.37275	0.000744211	0.00963002
ENSG00000091651	ORC6	51.1797	1.35289	0.489009	2.76659	0.00566463	0.0393064
ENSG00000167549	CORO6	1501.92	1.36271	0.417939	3.26056	0.00111192	0.0128502
ENSG00000188886	ASTL	10.8586	1.37063	0.409017	3.35104	0.000805093	0.0101997
ENSG00000164418	GRIK2	409.579	1.37442	0.31425	4.37365	1.22184e-05	0.000682254
ENSG00000169436	COL22A1	40.4646	1.37844	0.469437	2.93638	0.00332071	0.0273545
ENSG00000107831	FGF8	11.9377	1.3861	0.47458	2.9207	0.0034925	0.0283364
ENSG00000196408	NOXO1	70.1735	1.38734	0.310612	4.46648	7.95178e-06	0.000533896
ENSG00000179698	WDR97	105.496	1.40759	0.360662	3.9028	9.50848e-05	0.00246004
ENSG00000198883	PNMA5	216.617	1.41957	0.452336	3.13831	0.00169927	0.017417
ENSG00000140798	ABCC12	87.2801	1.42835	0.514291	2.77731	0.00548104	0.038467
ENSG00000179673	RPRML	345.515	1.44686	0.462223	3.13022	0.00174677	0.0177721
ENSG00000241563	CORT	279.488	1.47895	0.3583	4.12769	3.66431e-05	0.00132106
ENSG00000130643	CALY	4185.83	1.48508	0.374232	3.96836	7.23701e-05	0.00205284
ENSG00000183837	PNMA3	1614.82	1.49135	0.428958	3.47668	0.000507662	0.00742145
ENSG00000062524	LTK	82.9212	1.49294	0.343938	4.34074	1.42004e-05	0.000740607
ENSG00000254656	RTL1	9.23547	1.50703	0.512757	2.93908	0.00329191	0.0271742
ENSG00000130649	CYP2E1	432.323	1.51252	0.459036	3.295	0.000984218	0.0118093
ENSG00000171772	SYCE1	337.775	1.52696	0.438336	3.48353	0.000494847	0.00730119
ENSG00000124713	GNMT	15.2607	1.54997	0.496213	3.12359	0.0017866	0.0180225
ENSG00000144550	CPNE9	455.043	1.55731	0.412037	3.77953	0.000157125	0.00343768
ENSG00000181085	MAPK15	108.068	1.56122	0.5863	2.66284	0.00774834	0.0488031
ENSG00000166863	TAC3	126.128	1.57514	0.523607	3.00824	0.00262762	0.0232314
ENSG00000185615	PDIA2	1315.76	1.57701	0.439715	3.58645	0.000335213	0.00563811
ENSG00000092295	TGM1	23.224	1.58061	0.461222	3.42701	0.000610263	0.00834345
ENSG00000215788	TNFRSF25	570.963	1.5814	0.44893	3.5226	0.00042733	0.00663562
ENSG00000177984	LCN15	67.9482	1.59896	0.451542	3.54111	0.000398444	0.00634035
ENSG00000226490	AC138647.1	52.0573	1.60584	0.443379	3.62183	0.000292523	0.0051173
ENSG00000261587	TMEM249	52.1903	1.63877	0.39389	4.16048	3.17573e-05	0.00119461
ENSG00000162006	MSLNL	35.5419	1.7047	0.556565	3.06289	0.0021921	0.020738
ENSG00000203782	LORICRIN	11.3027	1.80393	0.52681	3.42424	0.000616516	0.00838058
ENSG00000164326	CARTPT	391.768	1.8198	0.588706	3.09118	0.00199359	0.0194657
ENSG00000197261	C6orf141	12.3029	1.84424	0.69206	2.66486	0.0077021	0.0485856
ENSG00000115718	PROC	7.91389	1.9724	0.639062	3.0864	0.00202599	0.0196105
ENSG00000260287	TBC1D3G	311.466	2.04933	0.462425	4.43171	9.34894e-06	0.00057662
ENSG00000214946	TBC1D26	57.7185	2.09232	0.550035	3.80398	0.000142388	0.0032215
ENSG00000283599	BX276092.9	11.9607	2.27998	0.599331	3.80422	0.000142254	0.0032215
ENSG00000105675	ATP4A	20.1086	2.39331	0.600734	3.98397	6.77722e-05	0.00197528
ENSG00000187848	P2RX2	24.3091	3.01071	0.669055	4.49994	6.79728e-06	0.000484666
