# Supplementary material for: Transcriptome Profiling of the Dorsomedial Prefrontal Cortex in Suicide Victims
Source: Int J Mol Sci. 2022 Jun 25;23(13):7067. doi: 10.3390/ijms23137067 (PMC9266666; doi:10.3390/ijms23137067)
Supplement: Supplementary file 1 [file ijms-23-07067-s001.zip › Suppl-File2_Functional_enrichment_of_DEGs.xlsx]

## Sheet: Down- and upregulated DEGs
Supplementary file 2: Functional enrichment of down- and upregulated genes.
Cluster	Category	ID	Description	p.adjust	query_size	Count	term_size	effective_domain_size	geneID	GeneRatio	BgRatio
down-regulated	CORUM	CORUM:2383	ITGA5-ITGB1-FN1-TGM2 complex	0.00373459429787653	255	4	4	3627	FN1/ITGA5/ITGB1/TGM2	4/255	4/3627
down-regulated	GO:BP	GO:0007166	cell surface receptor signaling pathway	1.65140377035333e-29	1134	362	3226	18123	ACKR3/ACVRL1/ACSL5/ADCYAP1R1/ADGRF5/ADGRG1/ADGRL4/ADGRV1/ADORA2A/ADORA2B/AKAP3/ANGPT2/ANXA1/ANXA2/APCDD1/APLN/APPL2/AREG/ARHGEF19/ARPC1B/ASCL1/ATOH8/AXL/BAG3/BCL2/BCL3/BCL6/BMP7/BMPR1B/BRCA1/BST2/BTN2A2/BTN3A2/CASP4/CAV1/CCDC88A/CCL2/CD109/CD3E/CD40/CD44/CD81/CDA/CDH5/CDKN1A/CDKN2B/CEBPD/CELSR1/GDF1/CFLAR/CISH/CLDN5/CLEC1A/CLEC4E/CMTM3/CNTFR/COL4A1/CTF1/CXCL1/CXCL10/CXCL12/CXCL3/CSF1/CSF3/CSPG4/C…	362/1134	3226/18123
down-regulated	GO:BP	GO:0001944	vasculature development	3.48324300679902e-29	1134	149	834	18123	ACKR3/ACVRL1/ADAMTS9/ADGRF5/ADGRG1/ADM/AMOT/ANGPT2/ANGPTL4/ANP32B/ANPEP/ANTXR1/ANXA1/ANXA2/APLN/APLNR/APOLD1/AQP1/ARHGEF15/ASB4/B4GALT1/BMP7/BRCA1/CALD1/CARD10/CAV1/CCL2/CD34/CD40/CDH5/CFLAR/CHD7/CHI3L1/CLDN5/COL4A1/CXCL10/CSPG4/DAG1/DLL4/ECSCR/EDN1/EFEMP2/ELK3/EMCN/EMILIN1/EMP2/ENG/EPAS1/EPHA2/EPHB4/ERBB2/EYA1/F3/FGF1/FLT1/FLT4/FN1/FOSL1/FOXC1/FOXC2/FOXF1/FOXO4/GJA4/GLI3/GLUL/GPER1/GPR4/HES1/HIF…	149/1134	834/18123
down-regulated	GO:BP	GO:0010033	response to organic substance	8.49577212833826e-29	1134	378	3457	18123	ABCC9/ACACB/ACKR3/ACVRL1/ADCY4/ADCYAP1R1/ADM/ADORA2A/AGTRAP/AHCYL1/AKAP9/AKR1C3/ALPL/ANGPT2/ANXA1/ANXA2/APLN/APPL2/AQP1/AREG/ARPC1B/ASCL1/ASPH/ATP1A2/AXL/BAG3/BCL2/BCL6/BMP7/BMPR1B/BPTF/BRCA1/BST2/BTG2/C4B/CASP4/CASP7/CASTOR1/CATSPERD/CAV1/CCL2/CD109/CD40/CD44/CD81/CDC42EP4/CDH5/CDKN1A/CDKN2B/CEBPD/GDF1/CFLAR/CGAS/CHI3L1/CIB2/CISH/CLDN5/CLU/CNTFR/COL4A1/COL6A2/COLEC12/CTDSP2/CTF1/CXCL1/CXCL10/CXC…	378/1134	3457/18123
down-regulated	GO:BP	GO:0072359	circulatory system development	1.08416571141918e-28	1134	187	1215	18123	ACACB/ACKR3/ACVRL1/ADAMTS9/ADGRF5/ADGRG1/ADM/AMOT/ANGPT2/ANGPTL4/ANP32B/ANPEP/ANTXR1/ANXA1/ANXA2/APLN/APLNR/APOLD1/AQP1/ARHGEF15/ASB4/ASCL1/B4GALT1/BMP7/BRCA1/CALD1/CARD10/CASP7/CAV1/CCDC103/CCL2/CD34/CD40/CDH5/CDKN1A/CFLAR/CHD7/CHI3L1/CLDN5/COL4A1/CXCL10/CSPG4/DAG1/DCHS1/DHRS3/DLL4/DSP/ECE1/ECSCR/EDN1/EFEMP2/EGFR/ELK3/EMCN/EMILIN1/EMP2/ENG/EPAS1/EPHA2/EPHB4/ERBB2/EYA1/F3/FGF1/FGFRL1/FLT1/FLT4/FN…	187/1134	1215/18123
down-regulated	GO:BP	GO:0048513	animal organ development	1.59969687881114e-27	1134	393	3701	18123	ACACB/ACVRL1/ADAMTS9/ADGRF5/ADGRG1/ADGRV1/ADM/AK4/AKR1C3/ALPL/ANGPT2/ANP32B/ANXA1/ANXA2/APCDD1/APLN/APLNR/AQP1/AQP5/AQP6/AREG/ARHGEF15/ARHGEF19/ASCL1/ATP1A2/AXL/BAG3/BATF2/BBX/BCL2/BCL3/BCL6/BGN/BMP7/BMPR1B/BPTF/BTG2/CASP7/CAV1/CCDC103/CCL2/CD109/CD248/CD34/CD3E/CD44/CD81/CDH23/CDK2/CDKN1A/CDKN2B/CELSR1/CFLAR/CHD2/CHD7/CHI3L1/CLDN5/CNTFR/COL4A1/CRISPLD2/CRX/CTF1/CTNS/CXCL10/CXCL12/CSF1/CSF3/CSRNP…	393/1134	3701/18123
down-regulated	GO:BP	GO:0009653	anatomical structure morphogenesis	1.65329247100238e-27	1134	324	2816	18123	ACKR3/ACVRL1/ADAMTS9/ADGRF5/ADGRG1/ADM/ADORA2A/ALPL/AMOT/ANGPT2/ANGPTL4/ANPEP/ANTXR1/ANXA1/ANXA2/APLN/APLNR/APOLD1/AQP1/AQP5/AQP6/AREG/ARHGEF15/ARHGEF19/ARHGEF26/ASB4/ATOH8/ATP10A/AXL/B4GALT1/BCL2/BCL3/BCL6/BMP7/BMPR1B/BRCA1/CALD1/CARD10/CAV1/CCDC103/CCL2/CD109/CD248/CD34/CD40/CD44/CD81/CDC42EP4/CDH5/CELSR1/CFLAR/CHD7/CHI3L1/CLDN5/CLU/COL4A1/CRISPLD2/CRX/CXCL10/CXCL12/CSF1/CSPG4/CSRNP1/CSRP1/CST3…	324/1134	2816/18123
down-regulated	GO:BP	GO:0001568	blood vessel development	1.66258001820629e-27	1134	142	797	18123	ACKR3/ACVRL1/ADAMTS9/ADGRF5/ADGRG1/ADM/AMOT/ANGPT2/ANGPTL4/ANPEP/ANTXR1/ANXA1/ANXA2/APLN/APLNR/APOLD1/AQP1/ASB4/B4GALT1/BMP7/BRCA1/CALD1/CARD10/CAV1/CCL2/CD34/CD40/CDH5/CFLAR/CHD7/CHI3L1/CLDN5/COL4A1/CXCL10/CSPG4/DAG1/DLL4/ECSCR/EDN1/EFEMP2/ELK3/EMCN/EMILIN1/EMP2/ENG/EPAS1/EPHA2/EPHB4/ERBB2/EYA1/F3/FGF1/FLT1/FLT4/FN1/FOSL1/FOXC1/FOXC2/FOXF1/FOXO4/GJA4/GLI3/GLUL/GPER1/GPR4/HES1/HIF3A/HIPK2/HMOX1/H…	142/1134	797/18123
down-regulated	GO:BP	GO:0048731	system development	2.57654926971967e-26	1134	491	5095	18123	ACACB/ACKR3/ACVRL1/ADAMTS9/ADGRF5/ADGRG1/ADGRV1/ADM/ADORA2A/AK4/AKR1C3/ALPL/AMOT/ANGPT2/ANGPTL4/ANP32B/ANPEP/ANTXR1/ANXA1/ANXA2/APCDD1/APLN/APLNR/APOLD1/APPL2/AQP1/AQP5/AQP6/AREG/ARHGEF10/ARHGEF15/ARHGEF19/ASB4/ASCL1/ATOH8/ATP1A2/AXL/B4GALT1/BACE2/BAG3/BATF2/BBX/BCAS1/BCL2/BCL3/BCL6/BGN/BMP7/BMPR1B/BPTF/BRCA1/BTG2/C3orf70/CALD1/CAPG/CARD10/CASP7/CAV1/CCDC103/CCDC88A/CCL2/CD109/CD248/CD34/CD3E/CD4…	491/1134	5095/18123
down-regulated	GO:BP	GO:0070887	cellular response to chemical stimulus	4.88661024236411e-26	1134	369	3443	18123	ACAA2/ACKR3/ACVRL1/ADCY4/ADGRV1/ADIRF/AGTRAP/AHCYL1/AK4/AKAP9/AKR1C3/ALDH3B1/ALPL/ANGPT2/ANXA1/ANXA2/APLN/APPL2/AQP1/AQP5/ASPH/ATP1A2/AXL/BAG3/BCL2/BCL6/BMP7/BMPR1B/BPTF/BRCA1/BST2/CASP4/CASP7/CASTOR1/CAV1/CCL2/CD109/CD34/CD40/CD44/CDC42EP4/CDH5/CDK2/CDKN1A/CDKN2B/CEBPD/GDF1/CFLAR/CGAS/CHI3L1/CIB2/CISH/CLDN5/CLU/CNTFR/COL4A1/COLEC12/COX4I2/CTDSP2/CTF1/CXCL1/CXCL10/CXCL12/CXCL16/CXCL3/CYP11A1/CYSL…	369/1134	3443/18123
down-regulated	GO:BP	GO:0007165	signal transduction	7.98855752624899e-26	1134	582	6447	18123	ACAA2/ACKR3/ACVRL1/ACSL5/ADA2/ADCY4/ADCYAP1R1/ADGRF5/ADGRG1/ADGRL4/ADGRV1/ADM/ADORA2A/ADORA2B/AGTRAP/AHCYL1/AKAP3/AKAP9/AKR1C3/AMOT/ANGPT2/ANPEP/ANXA1/ANXA2/APCDD1/APLN/APLNR/APOL3/APPL2/AQP1/AREG/ARHGAP11A/ARHGAP19/ARHGAP31/ARHGAP42/ARHGEF10/ARHGEF19/ARHGEF26/ARHGEF5/ARPC1B/ASB4/ASCL1/ASPH/ATOH8/ATP1A2/AXL/BAG3/BCAM/BCL2/BCL3/BCL6/BMP7/BMPR1B/BRCA1/BST2/BTG2/BTN2A2/BTN3A2/BUB1/C1QTNF1/CARD10/CAR…	582/1134	6447/18123
down-regulated	GO:BP	GO:0050896	response to stimulus	1.29287075357542e-25	1134	773	9487	18123	ABCB1/ABCC9/ACAA2/ACACB/ACKR3/ACOX2/ACVRL1/ACSL5/ADA2/ADCY4/ADCYAP1R1/ADGRF5/ADGRG1/ADGRL4/ADGRV1/ADIRF/ADM/ADORA2A/ADORA2B/AGTRAP/AHCYL1/AK4/AKAP3/AKAP9/AKR1C3/ALDH3B1/ALPL/AMOT/ANGPT2/ANGPTL4/ANKHD1/ANPEP/ANXA1/ANXA2/APCDD1/APLN/APLNR/APOL1/APOL3/APOLD1/APPL2/AQP1/AQP5/AREG/ARHGAP11A/ARHGAP19/ARHGAP31/ARHGAP42/ARHGEF10/ARHGEF19/ARHGEF26/ARHGEF5/ARPC1B/ASB4/ASCL1/ASPH/ATOH8/ATP1A2/AXL/B4GALT1/BA…	773/1134	9487/18123
down-regulated	GO:BP	GO:0050793	regulation of developmental process	1.41965522951415e-25	1134	303	2621	18123	ACACB/ACVRL1/ADAMTS9/ADGRV1/ADIRF/ADM/AMOT/ANGPT2/ANGPTL4/ANP32B/ANXA1/APLNR/APOLD1/APPL2/AQP1/AREG/ARHGEF15/ARHGEF19/ASB4/ASCL1/ATOH8/ATP10A/AXL/BCL2/BCL6/BCL6B/BMP7/BMPR1B/BNIP2/BRCA1/CAV1/CCL2/CD109/CD34/CD40/CD44/CDC42EP4/CDH5/CDKN1A/CEBPD/CELSR1/CFLAR/CGAS/CHD7/CHI3L1/CLDN5/CLIC1/CTDSP1/CXCL10/CXCL12/CSF1/CSF3/CST3/DAAM2/DAG1/DDR2/DLL4/DOCK1/ECSCR/EDN1/EFEMP1/EFEMP2/EGFR/EHD2/EMILIN1/EMP2/EN…	303/1134	2621/18123
down-regulated	GO:BP	GO:0071310	cellular response to organic substance	1.50836924314677e-25	1134	319	2821	18123	ACKR3/ACVRL1/ADCY4/AGTRAP/AHCYL1/AKAP9/AKR1C3/ALPL/ANGPT2/ANXA1/ANXA2/APLN/APPL2/AQP1/ATP1A2/AXL/BAG3/BCL2/BCL6/BMP7/BMPR1B/BPTF/BRCA1/BST2/CASP4/CASP7/CASTOR1/CAV1/CCL2/CD109/CD40/CD44/CDC42EP4/CDH5/CDKN1A/CDKN2B/CEBPD/GDF1/CFLAR/CGAS/CHI3L1/CIB2/CISH/CLDN5/CLU/CNTFR/COL4A1/COLEC12/CTDSP2/CTF1/CXCL1/CXCL10/CXCL12/CXCL3/CYP11A1/CYSLTR2/CSF1/CSF3/DAG1/DDIT4/DLL4/DOK1/DUSP1/DYNC1LI2/EDA/EDN1/EGFR/E…	319/1134	2821/18123
down-regulated	GO:BP	GO:0023052	signaling	2.04254734578716e-25	1134	613	6937	18123	ABCC9/ACAA2/ACKR3/ACVRL1/ACSL5/ADA2/ADCY4/ADCYAP1R1/ADGRF5/ADGRG1/ADGRL4/ADGRV1/ADM/ADORA2A/ADORA2B/AGTRAP/AHCYL1/AKAP3/AKAP9/AKR1C3/AMOT/ANGPT2/ANPEP/ANXA1/ANXA2/APCDD1/APLN/APLNR/APOL3/APPL2/AQP1/AREG/ARHGAP11A/ARHGAP19/ARHGAP31/ARHGAP42/ARHGEF10/ARHGEF19/ARHGEF26/ARHGEF5/ARPC1B/ASB4/ASCL1/ASPH/ATOH8/ATP1A2/AXL/BAG3/BCAM/BCL2/BCL3/BCL6/BMP7/BMPR1B/BRCA1/BST2/BTG2/BTN2A2/BTN3A2/BUB1/C1QTNF1/CARD…	613/1134	6937/18123
down-regulated	GO:BP	GO:0007275	multicellular organism development	2.17116113752663e-25	1134	528	5670	18123	ACACB/ACKR3/ACVRL1/ADA2/ADAMTS9/ADCYAP1R1/ADGRF5/ADGRG1/ADGRV1/ADM/ADORA2A/AK4/AKAP3/AKR1C3/ALPL/AMOT/ANGPT2/ANGPTL4/ANP32B/ANPEP/ANTXR1/ANXA1/ANXA2/APCDD1/APLN/APLNR/APOLD1/APPL2/AQP1/AQP5/AQP6/AREG/ARHGEF10/ARHGEF15/ARHGEF19/ASB4/ASCL1/ATOH8/ATP1A2/AXL/B4GALT1/BACE2/BAG3/BATF2/BBX/BCAS1/BCL2/BCL3/BCL6/BGN/BMP7/BMPR1B/BPTF/BRCA1/BTG2/C3orf70/CALD1/CAPG/CARD10/CASP7/CATSPERD/CAV1/CCDC103/CCDC88A/…	528/1134	5670/18123
down-regulated	GO:BP	GO:0007154	cell communication	5.99301351644535e-25	1134	613	6961	18123	ACAA2/ACKR3/ACVRL1/ACSL5/ADA2/ADCY4/ADCYAP1R1/ADGRF5/ADGRG1/ADGRL4/ADGRV1/ADM/ADORA2A/ADORA2B/AGTRAP/AHCYL1/AKAP3/AKAP9/AKR1C3/AMOT/ANGPT2/ANPEP/ANXA1/ANXA2/APCDD1/APLN/APLNR/APOL3/APPL2/AQP1/AREG/ARHGAP11A/ARHGAP19/ARHGAP31/ARHGAP42/ARHGEF10/ARHGEF19/ARHGEF26/ARHGEF5/ARPC1B/ASB4/ASCL1/ASPH/ATOH8/ATP1A2/AXL/BAG3/BCAM/BCL2/BCL3/BCL6/BMP7/BMPR1B/BRCA1/BST2/BTG2/BTN2A2/BTN3A2/BUB1/C1QTNF1/CARD10/CAR…	613/1134	6961/18123
down-regulated	GO:BP	GO:0051239	regulation of multicellular organismal process	9.99894776725061e-25	1134	322	2888	18123	ABCC9/ACACB/ACVRL1/ADAMTS9/ADGRV1/ADM/ADORA2A/AHCYL1/AKAP9/ALDH1A1/AMOT/ANGPT2/ANGPTL4/ANXA1/ANXA2/APLN/APLNR/APOLD1/APPL2/AQP1/ARHGAP42/ASCL1/ASPH/ATOH8/ATP1A2/AXL/BCL2/BCL3/BCL6/BCL6B/BMP7/BMPR1B/BRCA1/BST2/BTN2A2/BTN3A2/C1QTNF1/CARD10/CAV1/CD109/CD34/CD3E/CD40/CD81/CDH5/CGAS/CHD7/CHI3L1/CLDN5/CLU/CTDSP1/CTNNA3/CXCL10/CXCL12/CSF1/CSF3/CST3/DAAM2/DAG1/DDR2/DHRS3/DLL4/DOCK1/DSP/ECE1/ECSCR/EDN1/EF…	322/1134	2888/18123
down-regulated	GO:BP	GO:0023051	regulation of signaling	1.20729135327945e-24	1134	382	3669	18123	ABCC9/ACAA2/ACKR3/ACVRL1/ACSL5/ADCYAP1R1/ADGRG1/ADGRV1/ADM/ADORA2A/ADORA2B/AHCYL1/AKAP9/AKR1C3/AMOT/ANXA1/ANXA2/APCDD1/APLN/APLNR/APOL3/APPL2/AREG/ARHGAP11A/ARHGAP19/ARHGAP31/ARHGAP42/ARHGEF10/ARHGEF19/ARHGEF26/ARHGEF5/ASCL1/ASPH/ATP1A2/AXL/BCL2/BCL3/BCL6/BMP7/BMPR1B/BRCA1/BST2/C1QTNF1/CASP4/CASTOR1/CAV1/CCDC88A/CCL2/CD109/CD3E/CD40/CD44/CD81/CDH5/CDK2/CDKN2B/GDF1/CFLAR/CGAS/CGNL1/CHD7/CHI3L1/CIS…	382/1134	3669/18123
down-regulated	GO:BP	GO:0048856	anatomical structure development	1.30215939527507e-24	1134	559	6164	18123	ACACB/ACKR3/ACVRL1/ADA2/ADAMTS9/ADAMTSL4/ADCYAP1R1/ADGRF5/ADGRG1/ADGRV1/ADM/ADORA2A/AK4/AKAP3/AKR1C3/ALPL/AMOT/ANGPT2/ANGPTL4/ANP32B/ANPEP/ANTXR1/ANXA1/ANXA2/APCDD1/APLN/APLNR/APOLD1/APPL2/AQP1/AQP5/AQP6/AREG/ARHGEF10/ARHGEF15/ARHGEF19/ARHGEF26/ASB4/ASCL1/ATOH8/ATP10A/ATP1A2/AXL/B4GALT1/BACE2/BAG3/BATF2/BBX/BCAS1/BCL2/BCL3/BCL6/BGN/BMP7/BMPR1B/BNIP2/BPTF/BRCA1/BTG2/C3orf70/CALD1/CAPG/CARD10/CASP7…	559/1134	6164/18123
down-regulated	GO:BP	GO:0032502	developmental process	3.07536029249744e-24	1134	592	6678	18123	ACACB/ACKR3/ACVRL1/ADA2/ADAMTS9/ADAMTSL4/ADCYAP1R1/ADGRF5/ADGRG1/ADGRV1/ADIRF/ADM/ADORA2A/AK4/AKAP3/AKR1C3/ALDH6A1/ALPL/AMOT/ANGPT2/ANGPTL4/ANP32B/ANPEP/ANTXR1/ANXA1/ANXA13/ANXA2/APCDD1/APLN/APLNR/APOLD1/APPL2/AQP1/AQP5/AQP6/AREG/ARHGEF10/ARHGEF15/ARHGEF19/ARHGEF26/ASB4/ASCL1/ATOH8/ATP10A/ATP1A2/AXL/B4GALT1/BACE2/BAG3/BATF2/BBX/BCAS1/BCL2/BCL3/BCL6/BCL6B/BGN/BMP7/BMPR1B/BNIP2/BPTF/BRCA1/BTG2/C3or…	592/1134	6678/18123
down-regulated	GO:BP	GO:0009966	regulation of signal transduction	1.35236423494065e-23	1134	347	3251	18123	ACAA2/ACKR3/ACVRL1/ACSL5/ADCYAP1R1/ADGRG1/ADGRV1/ADM/ADORA2A/ADORA2B/AKAP9/AKR1C3/AMOT/APCDD1/APLN/APLNR/APOL3/APPL2/AREG/ARHGAP11A/ARHGAP19/ARHGAP31/ARHGAP42/ARHGEF10/ARHGEF19/ARHGEF26/ARHGEF5/ASCL1/AXL/BCL2/BCL3/BCL6/BMP7/BMPR1B/BRCA1/BST2/C1QTNF1/CASP4/CASTOR1/CAV1/CCDC88A/CCL2/CD109/CD3E/CD40/CD44/CD81/CDH5/CDK2/CDKN2B/GDF1/CFLAR/CGAS/CGNL1/CHI3L1/CISH/CLU/CMTM3/CTNS/CXCL12/CSF1/CSF3/CSPG4/DA…	347/1134	3251/18123
down-regulated	GO:BP	GO:0048514	blood vessel morphogenesis	1.47024240996376e-23	1134	126	715	18123	ACKR3/ACVRL1/ADAMTS9/ADGRF5/ADGRG1/ADM/AMOT/ANGPT2/ANGPTL4/ANPEP/ANXA1/ANXA2/APLN/APLNR/APOLD1/AQP1/ASB4/B4GALT1/BRCA1/CALD1/CARD10/CAV1/CCL2/CD34/CD40/CDH5/CHD7/CHI3L1/CLDN5/COL4A1/CXCL10/CSPG4/DAG1/DLL4/ECSCR/EDN1/EFEMP2/ELK3/EMCN/EMILIN1/EMP2/ENG/EPAS1/EPHA2/EPHB4/ERBB2/EYA1/F3/FGF1/FLT1/FLT4/FN1/FOXC1/FOXC2/FOXF1/FOXO4/GLUL/GPR4/HES1/HIF3A/HIPK2/HMOX1/HSPB1/HSPG2/IL6/ITGA5/ITGB1/ITGB3/JAG1/JU…	126/1134	715/18123
down-regulated	GO:BP	GO:0048583	regulation of response to stimulus	2.3586764292265e-23	1134	433	4416	18123	ABCB1/ACAA2/ACKR3/ACOX2/ACVRL1/ACSL5/ADCY4/ADCYAP1R1/ADGRG1/ADGRV1/ADIRF/ADM/ADORA2A/ADORA2B/AKAP9/AKR1C3/AMOT/ANGPT2/ANXA1/ANXA2/APCDD1/APLN/APLNR/APOL3/APPL2/AREG/ARHGAP11A/ARHGAP19/ARHGAP31/ARHGAP42/ARHGEF10/ARHGEF19/ARHGEF26/ARHGEF5/ARPC1B/ASCL1/AXL/BAG3/BCL2/BCL3/BCL6/BCL6B/BMP7/BMPR1B/BRCA1/BST2/BTN2A2/BTN3A2/C1QTNF1/C1R/C2CD4B/C4A/C4B/CASP4/CASTOR1/CAV1/CCDC88A/CCL2/CD109/CD163/CD34/CD3E/C…	433/1134	4416/18123
down-regulated	GO:BP	GO:0048646	anatomical structure formation involved in morphogenesis	2.57987517128582e-23	1134	175	1209	18123	ACKR3/ACVRL1/ADAMTS9/ADGRG1/ADM/AMOT/ANGPT2/ANGPTL4/ANPEP/ANXA1/ANXA2/APLN/APLNR/APOLD1/AQP1/ATOH8/B4GALT1/BCL3/BCL6/BMP7/BRCA1/CALD1/CARD10/CAV1/CCL2/CD109/CD34/CD40/CD81/CDH5/CELSR1/CFLAR/CHI3L1/CLDN5/COL4A1/CXCL10/CSPG4/CSRP1/DAG1/DCHS1/DLL4/DUSP1/DUSP5/ECSCR/EDA/EDN1/EHD2/ELK3/EMCN/EMILIN1/EMP2/ENG/EPAS1/EPB41L5/EPHA2/EPHB4/ERBB2/EYA1/EYA2/F3/FGF1/FLT1/FLT4/FN1/FOXC1/FOXC2/FOXD1/FOXF1/FOXJ1/F…	175/1134	1209/18123
down-regulated	GO:BP	GO:0010646	regulation of cell communication	3.13829485210255e-23	1134	375	3634	18123	ACAA2/ACKR3/ACVRL1/ACSL5/ADCYAP1R1/ADGRG1/ADGRV1/ADM/ADORA2A/ADORA2B/AKAP9/AKR1C3/AMOT/ANXA1/APCDD1/APLN/APLNR/APOL3/APPL2/AREG/ARHGAP11A/ARHGAP19/ARHGAP31/ARHGAP42/ARHGEF10/ARHGEF19/ARHGEF26/ARHGEF5/ASCL1/ASPH/ATP1A2/AXL/BCL2/BCL3/BCL6/BMP7/BMPR1B/BRCA1/BST2/C1QTNF1/CASP4/CASTOR1/CAV1/CCDC88A/CCL2/CD109/CD3E/CD40/CD44/CD81/CDH5/CDK2/CDKN2B/GDF1/CFLAR/CGAS/CGNL1/CHD7/CHI3L1/CISH/CLU/CMTM3/CTNS/CX…	375/1134	3634/18123
down-regulated	GO:BP	GO:0035239	tube morphogenesis	4.24788477650198e-23	1134	150	956	18123	ACKR3/ACVRL1/ADAMTS9/ADGRF5/ADGRG1/ADM/AMOT/ANGPT2/ANGPTL4/ANPEP/ANXA1/ANXA2/APLN/APLNR/APOLD1/AQP1/AREG/ASB4/ATOH8/B4GALT1/BCL2/BMP7/BRCA1/CALD1/CARD10/CAV1/CCDC103/CCL2/CD34/CD40/CDH5/CELSR1/CHD7/CHI3L1/CLDN5/COL4A1/CXCL10/CSF1/CSPG4/DAG1/DCHS1/DDR1/DLL4/ECSCR/EDA/EDN1/EFEMP2/ELK3/EMCN/EMILIN1/EMP2/EMX2/ENG/EPAS1/EPB41L5/EPHA2/EPHB4/ERBB2/EYA1/F3/FGF1/FLT1/FLT4/FN1/FOXC1/FOXC2/FOXD1/FOXF1/FOXO4…	150/1134	956/18123
down-regulated	GO:BP	GO:0048518	positive regulation of biological process	6.13543300249754e-23	1134	574	6474	18123	ABCB1/ACACB/ACKR3/ACOX2/ACVRL1/ACSL5/ADAMTSL4/ADCY4/ADCYAP1R1/ADGRF5/ADGRG1/ADGRV1/ADIRF/ADM/ADORA2A/ADORA2B/AHCYL1/AKAP9/AKR1C3/AMOT/ANGPT2/ANGPTL4/ANP32B/ANTXR1/ANXA1/ANXA13/ANXA2/APLN/APLNR/APOL3/APPL2/AQP1/AREG/ARHGEF10/ARHGEF15/ARHGEF19/ARHGEF26/ARHGEF5/ARPC1B/ARRDC4/ASB4/ASCL1/ASPH/ATOH8/ATP10A/ATP1A2/AXL/B4GALT1/BAG3/BCL2/BCL3/BCL6/BMP7/BMPR1B/BNIP2/BPTF/BRCA1/BST2/BTG2/BTN2A2/BTN3A2/C1QTN…	574/1134	6474/18123
down-regulated	GO:BP	GO:0009967	positive regulation of signal transduction	7.29863259819095e-23	1134	212	1626	18123	ACKR3/ACVRL1/ADCYAP1R1/ADGRG1/ADGRV1/ADORA2A/ADORA2B/AKR1C3/APOL3/APPL2/AREG/ARHGEF5/ASCL1/AXL/BCL2/BMP7/BMPR1B/BST2/C1QTNF1/CASP4/CAV1/CCDC88A/CCL2/CD3E/CD40/CD44/CD81/CDH5/CDKN2B/GDF1/CFLAR/CGAS/CHI3L1/CMTM3/CTNS/CSF1/CSF3/CSPG4/DAAM2/DDX60/DLL4/DOK1/DUSP5/EDA/EDN1/EGFR/EMP2/ENG/ENHO/ERBB2/ERBIN/EVC/F11R/F2RL3/F3/FGF1/FGFR3/FGR/FLT1/FLT3LG/FLT4/FN1/FOXD1/FZD7/GAB2/GADD45B/GADD45G/GDF11/GJA1/GPC…	212/1134	1626/18123
down-regulated	GO:BP	GO:0035295	tube development	8.68260219962858e-23	1134	169	1158	18123	ACKR3/ACVRL1/ADAMTS9/ADGRF5/ADGRG1/ADM/AMOT/ANGPT2/ANGPTL4/ANPEP/ANXA1/ANXA2/APLN/APLNR/APOLD1/AQP1/AREG/ASB4/ASCL1/ATOH8/B4GALT1/BCL2/BMP7/BRCA1/CALD1/CARD10/CAV1/CCDC103/CCL2/CD34/CD40/CDH5/CDKN1A/CELSR1/CHD7/CHI3L1/CLDN5/COL4A1/CRISPLD2/CXCL10/CSF1/CSPG4/DAG1/DCHS1/DDR1/DLL4/ECSCR/EDA/EDN1/EFEMP2/EGFR/EIF4EBP1/ELK3/EMCN/EMILIN1/EMP2/EMX2/ENG/EPAS1/EPB41L5/EPHA2/EPHB4/ERBB2/EYA1/F3/FGF1/FLT1/FL…	169/1134	1158/18123
down-regulated	GO:BP	GO:0048522	positive regulation of cellular process	1.138640843175e-22	1134	532	5863	18123	ABCB1/ACACB/ACKR3/ACOX2/ACVRL1/ACSL5/ADAMTSL4/ADCY4/ADCYAP1R1/ADGRF5/ADGRG1/ADGRV1/ADIRF/ADM/ADORA2A/ADORA2B/AKAP9/AKR1C3/AMOT/ANP32B/ANTXR1/ANXA1/ANXA13/ANXA2/APLN/APLNR/APOL3/APPL2/AQP1/AREG/ARHGEF10/ARHGEF15/ARHGEF19/ARHGEF26/ARHGEF5/ARPC1B/ARRDC4/ASB4/ASCL1/ASPH/ATOH8/ATP10A/AXL/B4GALT1/BAG3/BCL2/BCL3/BCL6/BMP7/BMPR1B/BNIP2/BPTF/BRCA1/BST2/BTG2/C1QTNF1/C4A/C4B/CARD10/CASP4/CAV1/CAVIN1/CCAR1/C…	532/1134	5863/18123
down-regulated	GO:BP	GO:0051716	cellular response to stimulus	6.95283177508684e-22	1134	661	7873	18123	ACAA2/ACKR3/ACVRL1/ACSL5/ADA2/ADCY4/ADCYAP1R1/ADGRF5/ADGRG1/ADGRL4/ADGRV1/ADIRF/ADM/ADORA2A/ADORA2B/AGTRAP/AHCYL1/AK4/AKAP3/AKAP9/AKR1C3/ALDH3B1/ALPL/AMOT/ANGPT2/ANPEP/ANXA1/ANXA2/APCDD1/APLN/APLNR/APOL3/APPL2/AQP1/AQP5/AREG/ARHGAP11A/ARHGAP19/ARHGAP31/ARHGAP42/ARHGEF10/ARHGEF19/ARHGEF26/ARHGEF5/ARPC1B/ASB4/ASCL1/ASPH/ATOH8/ATP1A2/AXL/BAG3/BCAM/BCL2/BCL3/BCL6/BMP7/BMPR1B/BOD1L1/BPTF/BRCA1/BST2/BT…	661/1134	7873/18123
down-regulated	GO:BP	GO:0048584	positive regulation of response to stimulus	8.06239858397139e-22	1134	272	2368	18123	ACKR3/ACOX2/ACVRL1/ADCYAP1R1/ADGRG1/ADGRV1/ADORA2A/ADORA2B/AKR1C3/ANXA1/APOL3/APPL2/AREG/ARHGEF5/ARPC1B/ASCL1/AXL/BCL2/BMP7/BMPR1B/BRCA1/BST2/BTN2A2/BTN3A2/C1QTNF1/C1R/C2CD4B/C4A/C4B/CASP4/CAV1/CCDC88A/CCL2/CD3E/CD40/CD44/CD81/CDH5/CDKN2B/GDF1/CFB/CFH/CFHR1/CFLAR/CGAS/CHI3L1/CLEC4E/CLU/CMTM3/CTNS/CXCL10/CXCL12/CSF1/CSF3/CSPG4/DAAM2/DDX60/DLL4/DOCK1/DOK1/DTX3L/DUSP5/EDA/EDN1/EGFR/EMP2/ENG/ENHO/ERB…	272/1134	2368/18123
down-regulated	GO:BP	GO:0022610	biological adhesion	8.43868712881391e-22	1134	199	1509	18123	ACKR3/ACVRL1/ADAMTS9/ADGRG1/ADGRV1/ADORA2A/ANGPT2/ANTXR1/ANXA1/ANXA2/AXL/B4GALT1/BCAM/BCL2/BCL6/BMP7/BTN2A2/C1QTNF1/C2CD4B/CAV1/CCDC80/CCL2/CCN5/CD34/CD3E/CD44/CD81/CD93/CD99/CDH23/CDH5/CELSR1/CLDN5/CLIC1/CNN3/CNTNAP3/COL6A2/CTNNA3/CXCL12/CSF1/CSRP1/DAG1/DCHS1/DDR1/DDR2/DOCK1/DSP/DUSP1/EDA/EFEMP2/EFNB1/EGFR/EMCN/EMILIN1/EMILIN2/EMP2/ENG/EPB41L5/EPHA2/EPHB4/ERBB2/ERBIN/ESAM/EZR/F11R/FAM107A/FAT1/F…	199/1134	1509/18123
down-regulated	GO:BP	GO:0007155	cell adhesion	3.06408224045942e-21	1134	197	1502	18123	ACKR3/ACVRL1/ADAMTS9/ADGRG1/ADGRV1/ADORA2A/ANGPT2/ANTXR1/ANXA1/ANXA2/AXL/B4GALT1/BCAM/BCL2/BCL6/BMP7/BTN2A2/C1QTNF1/C2CD4B/CAV1/CCDC80/CCL2/CCN5/CD34/CD3E/CD44/CD81/CD93/CD99/CDH23/CDH5/CELSR1/CLDN5/CLIC1/CNN3/CNTNAP3/COL6A2/CTNNA3/CXCL12/CSF1/CSRP1/DAG1/DCHS1/DDR1/DDR2/DOCK1/DSP/DUSP1/EDA/EFEMP2/EFNB1/EGFR/EMCN/EMILIN1/EMILIN2/EMP2/ENG/EPB41L5/EPHA2/EPHB4/ERBB2/ERBIN/ESAM/EZR/F11R/FAM107A/FAT1/F…	197/1134	1502/18123
down-regulated	GO:BP	GO:0023056	positive regulation of signaling	3.70949962450978e-21	1134	224	1814	18123	ACKR3/ACVRL1/ADCYAP1R1/ADGRG1/ADGRV1/ADORA2A/ADORA2B/AKR1C3/ANXA2/APLN/APOL3/APPL2/AREG/ARHGEF5/ASCL1/AXL/BCL2/BMP7/BMPR1B/BST2/C1QTNF1/CASP4/CAV1/CCDC88A/CCL2/CD3E/CD40/CD44/CD81/CDH5/CDKN2B/GDF1/CFLAR/CGAS/CHI3L1/CMTM3/CTNS/CSF1/CSF3/CSPG4/DAAM2/DDX60/DLL4/DOK1/DUSP5/ECE1/EDA/EDN1/EGFR/EMP2/ENG/ENHO/ERBB2/ERBIN/EVC/F11R/F2RL3/F3/FAM107A/FGF1/FGFR3/FGR/FLT1/FLT3LG/FLT4/FN1/FOXD1/FZD7/GAB2/GADD45…	224/1134	1814/18123
down-regulated	GO:BP	GO:0042221	response to chemical	3.99215825938387e-21	1134	455	4829	18123	ABCB1/ABCC9/ACAA2/ACACB/ACKR3/ACVRL1/ADCY4/ADCYAP1R1/ADGRV1/ADIRF/ADM/ADORA2A/AGTRAP/AHCYL1/AK4/AKAP9/AKR1C3/ALDH3B1/ALPL/AMOT/ANGPT2/ANXA1/ANXA2/APLN/APPL2/AQP1/AQP5/AREG/ARPC1B/ASCL1/ASPH/ATP1A2/AXL/BAG3/BCL2/BCL6/BMP7/BMPR1B/BPTF/BRCA1/BST2/BTG2/C4B/CASP4/CASP7/CASTOR1/CATSPERD/CAV1/CCL2/CD109/CD34/CD3E/CD40/CD44/CD81/CDC42EP4/CDH5/CDK2/CDKN1A/CDKN2B/CEBPD/GDF1/CFLAR/CGAS/CHD7/CHI3L1/CIB2/CISH…	455/1134	4829/18123
down-regulated	GO:BP	GO:2000026	regulation of multicellular organismal development	9.10562160738664e-21	1134	192	1459	18123	ACACB/ACVRL1/ADAMTS9/ADGRV1/ADM/AMOT/ANGPT2/ANGPTL4/ANXA1/APLNR/APOLD1/APPL2/AQP1/ASCL1/ATOH8/AXL/BCL6/BMP7/BMPR1B/BRCA1/CAV1/CD109/CD34/CD40/CDH5/CHD7/CHI3L1/CLDN5/CTDSP1/CXCL10/CXCL12/CSF1/CSF3/DAAM2/DAG1/DDR2/DLL4/ECSCR/EDN1/EFEMP1/EGFR/EMILIN1/EMP2/ENG/EPHA2/ERBB2/F11R/F3/FES/FGF1/FLT1/FN1/FOS/FOXC1/FOXC2/FOXJ1/FOXO4/GFAP/GJA1/GLI2/GLI3/GLUL/GOLGA4/GPER1/GPR137B/GPR37L1/GPR4/H3C14/H3C13/H4C14…	192/1134	1459/18123
down-regulated	GO:BP	GO:0048869	cellular developmental process	9.60264978663947e-21	1134	428	4468	18123	ACKR3/ACVRL1/ADAMTSL4/ADCYAP1R1/ADGRF5/ADGRG1/ADGRV1/ADIRF/ADM/ADORA2A/AKR1C3/ALDH6A1/ALPL/AMOT/ANGPT2/ANP32B/ANPEP/ANTXR1/ANXA1/ANXA13/ANXA2/APLNR/APOLD1/APPL2/AREG/ARHGEF10/ARHGEF26/ASB4/ASCL1/ATOH8/AXL/B4GALT1/BACE2/BATF2/BCL2/BCL3/BCL6/BCL6B/BMP7/BMPR1B/BNIP2/BTG2/CASP7/CATSPERD/CAV1/CCDC88A/CCL2/CD109/CD34/CD3E/CD44/CD81/CDH23/CDH5/CDK2/CDKN1A/CDKN2B/CDKN2C/CEBPD/CELSR1/CFLAR/CGAS/CHD2/CHD7/…	428/1134	4468/18123
down-regulated	GO:BP	GO:0030154	cell differentiation	1.38297077777399e-20	1134	422	4392	18123	ACKR3/ACVRL1/ADAMTSL4/ADCYAP1R1/ADGRF5/ADGRG1/ADGRV1/ADIRF/ADM/ADORA2A/AKR1C3/ALDH6A1/ALPL/AMOT/ANGPT2/ANP32B/ANPEP/ANTXR1/ANXA1/ANXA13/ANXA2/APLNR/APOLD1/APPL2/AREG/ARHGEF10/ARHGEF26/ASB4/ASCL1/ATOH8/AXL/B4GALT1/BACE2/BATF2/BCL2/BCL3/BCL6/BCL6B/BMP7/BMPR1B/BNIP2/BTG2/CASP7/CATSPERD/CAV1/CCDC88A/CCL2/CD109/CD34/CD3E/CD81/CDH23/CDH5/CDK2/CDKN1A/CDKN2B/CDKN2C/CEBPD/CELSR1/CFLAR/CHD2/CHD7/CLDN5/CLIC…	422/1134	4392/18123
down-regulated	GO:BP	GO:0010647	positive regulation of cell communication	1.45751128176454e-20	1134	222	1809	18123	ACKR3/ACVRL1/ADCYAP1R1/ADGRG1/ADGRV1/ADORA2A/ADORA2B/AKR1C3/APLN/APOL3/APPL2/AREG/ARHGEF5/ASCL1/AXL/BCL2/BMP7/BMPR1B/BST2/C1QTNF1/CASP4/CAV1/CCDC88A/CCL2/CD3E/CD40/CD44/CD81/CDH5/CDKN2B/GDF1/CFLAR/CGAS/CHI3L1/CMTM3/CTNS/CSF1/CSF3/CSPG4/DAAM2/DDX60/DLL4/DOK1/DUSP5/EDA/EDN1/EGFR/EMP2/ENG/ENHO/ERBB2/ERBIN/EVC/F11R/F2RL3/F3/FAM107A/FGF1/FGFR3/FGR/FLT1/FLT3LG/FLT4/FN1/FOXD1/FZD7/GAB2/GADD45B/GADD45G/G…	222/1134	1809/18123
down-regulated	GO:BP	GO:0032501	multicellular organismal process	3.12937128809702e-20	1134	663	8000	18123	ABCB1/ABCC9/ACACB/ACKR3/ACVRL1/ADA2/ADAMTS9/ADCY4/ADCYAP1R1/ADGRF5/ADGRG1/ADGRV1/ADM/ADORA2A/ADORA2B/AGTRAP/AHCYL1/AK4/AKAP3/AKAP9/AKR1C3/ALDH1A1/ALDH7A1/ALPL/AMOT/ANGPT2/ANGPTL4/ANP32B/ANPEP/ANTXR1/ANXA1/ANXA2/APCDD1/APLN/APLNR/APOLD1/APPL2/AQP1/AQP5/AQP6/AREG/ARHGAP42/ARHGEF10/ARHGEF15/ARHGEF19/ASB4/ASCL1/ASPH/ATOH8/ATP1A2/AXL/B4GALT1/BACE2/BAG3/BATF2/BBX/BCAS1/BCL2/BCL3/BCL6/BCL6B/BGN/BMP7/BMP…	663/1134	8000/18123
down-regulated	GO:BP	GO:0006950	response to stress	2.43553059000398e-18	1134	409	4321	18123	ABCB1/ABCC9/ACAA2/ACKR3/ACOX2/ACVRL1/ADCY4/ADCYAP1R1/ADM/ADORA2A/ADORA2B/AGTRAP/AK4/AKR1C3/ALDH3B1/ANGPT2/ANGPTL4/ANKHD1/ANXA1/ANXA2/APOL1/APOL3/APOLD1/APPL2/AQP1/AQP5/AREG/ARHGEF19/ATP1A2/AXL/B4GALT1/BAG3/BATF2/BCL2/BCL3/BCL6/BCL6B/BMP7/BMPR1B/BOD1L1/BPTF/BRCA1/BST2/BTG2/C1QTNF1/C1R/C2CD4B/C4A/C4B/CASP4/CASTOR1/CAV1/CCL2/CD109/CD163/CD34/CD40/CD44/CD81/CDC42EP4/CDC45/CDH5/CDK2/CDKN1A/CDKN2B/CELS…	409/1134	4321/18123
down-regulated	GO:BP	GO:0001525	angiogenesis	3.06028238583952e-18	1134	106	621	18123	ACKR3/ACVRL1/ADAMTS9/ADGRG1/ADM/AMOT/ANGPT2/ANGPTL4/ANPEP/ANXA1/ANXA2/APLN/APLNR/APOLD1/AQP1/B4GALT1/BRCA1/CALD1/CARD10/CAV1/CCL2/CD34/CD40/CDH5/CHI3L1/CLDN5/COL4A1/CXCL10/CSPG4/DAG1/DLL4/ECSCR/EDN1/ELK3/EMCN/EMILIN1/EMP2/ENG/EPAS1/EPHA2/EPHB4/ERBB2/F3/FGF1/FLT1/FLT4/FN1/FOXC1/FOXC2/FOXO4/GLUL/GPR4/HIF3A/HIPK2/HMOX1/HSPB1/HSPG2/IL6/ITGA5/ITGB1/ITGB3/JAG1/JUP/KLF2/LEF1/MFGE8/MMP2/MMRN2/NFATC4/NIBA…	106/1134	621/18123
down-regulated	GO:BP	GO:0016477	cell migration	3.15096462615355e-18	1134	203	1660	18123	ACKR3/ACVRL1/ADAMTS9/ADGRG1/AMOT/ANGPT2/ANXA1/APPL2/ASAP3/ASCL1/ATOH8/AXL/B4GALT1/BCL2/BMP7/BST2/CARD10/CAV1/CCAR1/CCDC88A/CCL2/CD248/CD34/CD40/CD44/CD81/CD99/CDH5/CELSR1/CLDN5/CTNNA3/CXCL1/CXCL10/CXCL12/CXCL16/CXCL3/CSF1/CSPG4/DAG1/DCHS1/DDIT4/DDR1/DDR2/DLL4/DOCK1/DUSP1/EDN1/EFNB1/EGFR/EMILIN1/EMP2/EMX2/ENG/EPB41L5/EPHA2/EPHB4/EPS8/ESAM/F11R/F3/FAM107A/FAT1/FFAR2/FGF1/FGR/FLT1/FLT4/FN1/FOXC1/FOX…	203/1134	1660/18123
down-regulated	GO:BP	GO:0035556	intracellular signal transduction	3.44425196304271e-18	1134	302	2886	18123	ACKR3/ADCY4/ADCYAP1R1/ADGRG1/ADGRV1/ADM/ADORA2B/AKR1C3/AMOT/APLNR/APOL3/AQP1/AREG/ARHGAP11A/ARHGAP19/ARHGAP31/ARHGAP42/ARHGEF10/ARHGEF19/ARHGEF26/ARHGEF5/ASB4/ASPH/ATP1A2/AXL/BCL2/BCL3/BCL6/BMP7/BRCA1/BST2/BTG2/BUB1/C1QTNF1/CARD10/CARHSP1/CASP4/CASTOR1/CAV1/CCDC88A/CCL2/CD3E/CD40/CD44/CD81/CDC42EP4/CDC45/CDK2/CDKN1A/CELSR1/CFLAR/CGAS/CGNL1/CHI3L1/CISH/CLU/CTNS/CXCL1/CXCL12/CSF1/CSF3/CSPG4/DAG1/DC…	302/1134	2886/18123
down-regulated	GO:BP	GO:0042127	regulation of cell population proliferation	5.59100537201081e-18	1134	212	1774	18123	ACKR3/ACVRL1/ADGRG1/ADM/ADORA2A/AKR1C3/ANXA1/ANXA2/APLN/APLNR/APPL2/AQP1/AREG/ASCL1/ATOH8/B4GALT1/BCL2/BCL6/BCL6B/BMP7/BMPR1B/BST2/BTG2/BTN2A2/CAV1/CCAR1/CCDC88A/CCL2/CD109/CD248/CD3E/CD40/CD81/CDH5/CDK2/CDKN1A/CDKN2B/CDKN2C/CFLAR/CLDN5/CLU/CNTFR/CTF1/CXCL1/CXCL10/CXCL12/CSF1/CSF3/DDR1/DDR2/DLL4/EDN1/EFEMP2/EFNB1/EGFR/EMP2/ENG/ERBB2/EYA1/F3/FBXW4/FES/FGF1/FGFR3/FGFRL1/FLT1/FLT3LG/FLT4/FN1/FOSL1/F…	212/1134	1774/18123
down-regulated	GO:BP	GO:0008283	cell population proliferation	8.46825709796981e-18	1134	235	2057	18123	ABCB1/ACKR3/ACVRL1/ADGRG1/ADM/ADORA2A/AKR1C3/ANXA1/ANXA2/APLN/APLNR/APPL2/AQP1/AREG/ASCL1/ATOH8/B4GALT1/BCL2/BCL6/BCL6B/BMP7/BMPR1B/BST2/BTG2/BTN2A2/BUB1/CAV1/CCAR1/CCDC88A/CCL2/CD109/CD248/CD34/CD3E/CD40/CD81/CDH5/CDK2/CDKN1A/CDKN2B/CDKN2C/CFLAR/CLDN5/CLU/CNTFR/CTF1/CXCL1/CXCL10/CXCL12/CSF1/CSF3/CSPG4/DCHS1/DDR1/DDR2/DLL4/EDN1/EFEMP2/EFNB1/EGFR/EMP2/EMX2/ENG/EPHA2/ERBB2/EYA1/F3/FBXW4/FES/FGF1/FG…	235/1134	2057/18123
down-regulated	GO:BP	GO:0045595	regulation of cell differentiation	1.01544169909335e-17	1134	204	1688	18123	ACVRL1/ADGRV1/ADIRF/ADM/ANP32B/ANXA1/APOLD1/APPL2/AREG/ASB4/ASCL1/ATOH8/AXL/BCL2/BCL6/BCL6B/BMP7/BMPR1B/BNIP2/CAV1/CD109/CD34/CDH5/CEBPD/CHD7/CLDN5/CLIC1/CTDSP1/CXCL10/CXCL12/CSF1/CSF3/DAAM2/DAG1/DDR2/DLL4/DOCK1/EDN1/EFEMP1/EFEMP2/EGFR/EMP2/ENG/ERBB2/EYA1/F11R/FES/FN1/FOS/FOXC1/FOXJ1/FOXO1/FOXO4/FZD7/GBP1/GDPD2/GFAP/GJA1/GLI2/GLI3/GOLGA4/GPER1/GPR137B/GPR37L1/H3C14/H3C13/H4C14/H4C15/HAP1/HES1/HES…	204/1134	1688/18123
down-regulated	GO:BP	GO:0009611	response to wounding	1.19928282833241e-17	1134	111	680	18123	ACVRL1/ADM/ADORA2A/ANXA1/ANXA2/ARHGEF19/AXL/B4GALT1/BCL2/BPTF/C1QTNF1/CAV1/CD109/CD34/CD40/CD44/CDKN1A/CELSR1/CFLAR/CLIC1/CYP4F11/CSRP1/DAG1/DDR1/DOCK1/DOCK6/DSP/EDN1/EGFR/EHD2/ELK3/ENG/ENTPD2/ERBB2/F11R/F2RL3/F3/FGF1/FN1/FOXC2/FOXF1/FUT10/FZD7/GFAP/GJA1/GLI3/GNA12/GNA14/GPR4/GRIN2C/H3C14/H3C13/HMG20B/HMOX1/HSPB1/ID3/IL6/INHBB/IRF1/ITGA5/ITGB1/ITGB3/ITGB4/ITPR2/KANK1/KREMEN1/LAMB2/LYN/MAFF/MYOF/M…	111/1134	680/18123
down-regulated	GO:BP	GO:0040011	locomotion	1.30239486058213e-16	1134	230	2039	18123	ACKR3/ACVRL1/ADAMTS9/ADGRG1/ADORA2A/AMOT/ANGPT2/ANXA1/APPL2/ASAP3/ASCL1/ATOH8/ATP1A2/AXL/B4GALT1/BCL2/BMP7/BMPR1B/BST2/CARD10/CATSPERD/CAV1/CAVIN1/CCAR1/CCDC88A/CCL2/CD248/CD34/CD40/CD44/CD81/CD99/CDH5/CELSR1/CLDN5/CMTM3/CTNNA3/CXCL1/CXCL10/CXCL12/CXCL16/CXCL3/CSF1/CSPG4/DAG1/DCHS1/DDIT4/DDR1/DDR2/DLL4/DOCK1/DOK1/DUSP1/ECSCR/EDN1/EFNB1/EGFR/EMILIN1/EMP2/EMX2/ENG/EPB41L5/EPHA2/EPHB4/EPS8/ERBB2/ESA…	230/1134	2039/18123
down-regulated	GO:BP	GO:0034097	response to cytokine	1.5651775310473e-16	1134	162	1242	18123	ACKR3/ANXA1/ANXA2/APPL2/AXL/BCL2/BCL6/BRCA1/BST2/CASP4/CAV1/CCL2/CD40/CD44/CDC42EP4/CDKN1A/CEBPD/CFLAR/CHI3L1/CISH/CNTFR/CTF1/CXCL1/CXCL10/CXCL12/CXCL16/CXCL3/CSF1/CSF3/DOK1/DUSP1/EDA/EDN1/EPS8/ERBIN/F3/FLT3LG/FN1/FOS/FOSL1/FOXC1/FOXF1/FOXO1/GAB2/GBP1/GBP2/GGT5/GPER1/H3C14/H3C13/HLA-B/HLA-E/HMOX1/HYAL2/ICAM1/IFI27/IFI30/IFI35/IFITM1/IFITM2/IFITM3/IL10RA/IL13RA1/IL15RA/IL17RC/IL17RD/IL18R1/IL1R1/I…	162/1134	1242/18123
down-regulated	GO:BP	GO:0048519	negative regulation of biological process	1.62057931971357e-16	1134	509	5861	18123	A2ML1/ACAA2/ACACB/ACKR3/ACVRL1/ADAMTS9/ADCY4/ADCYAP1R1/ADD3/ADGRF5/ADGRG1/ADGRV1/ADM/ADORA2A/ADORA2B/AEBP1/AKR1C3/ALDH1A1/AMOT/ANGPT2/ANGPTL4/ANP32B/ANTXR1/ANXA1/ANXA13/ANXA2/APCDD1/APLN/APLNR/APPL2/AQP1/AREG/ARHGAP42/ARHGEF15/ASCL1/ASPH/ATOH8/ATP1A2/AXL/B4GALT1/BACE2/BAG3/BCL2/BCL3/BCL6/BCL6B/BMP7/BMPR1B/BNIP2/BOD1L1/BPTF/BRCA1/BST2/BTG2/BTN2A2/BUB1/C1QTNF1/C4A/C4B/C4orf3/CAPG/CARD10/CARHSP1/CAS…	509/1134	5861/18123
down-regulated	GO:BP	GO:0009888	tissue development	1.74979394068517e-16	1134	234	2093	18123	ACVRL1/ADAMTS9/ADAMTSL4/ADGRV1/ADM/AKR1C3/ALPL/ANXA1/APCDD1/APLNR/APOLD1/AREG/ARHGEF19/ARHGEF26/ASCL1/ATOH8/B4GALT1/BCL2/BGN/BMP7/BMPR1B/BPTF/BTG2/CAV1/CCDC103/CD109/CD34/CD44/CDH5/CDKN1A/CELSR1/CFLAR/CHD7/CHI3L1/CLDN5/CNN3/COL4A1/CXCL10/CSF1/CSRP1/DAG1/DCHS1/DDR1/DDR2/DLL4/DSP/DUSP1/DUSP5/EDA/EDN1/EFEMP1/EFEMP2/EFNB1/EGFR/EMP1/ENG/EPB41L5/EPHA2/EVC/EYA1/EYA2/EZR/F11R/FAT1/FBXW4/FGF1/FGFR3/FGR/FN…	234/1134	2093/18123
down-regulated	GO:BP	GO:0051094	positive regulation of developmental process	3.5538326244206e-16	1134	171	1354	18123	ACACB/ACVRL1/ADGRV1/ADIRF/ADM/AMOT/ANGPT2/ANGPTL4/ANXA1/APLNR/AQP1/ASB4/ASCL1/ATOH8/AXL/BCL2/BCL6/BMP7/BMPR1B/BNIP2/BRCA1/CD34/CD40/CDH5/CGAS/CHD7/CHI3L1/CLDN5/CLIC1/CXCL12/CSF1/CSF3/DAG1/DDR2/DOCK1/EDN1/EFEMP2/EGFR/EHD2/ENG/EZR/F11R/F3/FES/FGF1/FLT1/FN1/FOS/FOXC1/FOXC2/FOXD1/FOXJ1/GDPD2/GFAP/GJA1/GLI2/GLI3/GOLGA4/GPAM/GPER1/HAP1/HES1/HEYL/HIPK2/HMG20B/HMOX1/HSPB1/IFITM1/IL15RA/IL4R/IL6/IL6R/INPP…	171/1134	1354/18123
down-regulated	GO:BP	GO:0071345	cellular response to cytokine stimulus	6.39184218913364e-16	1134	152	1148	18123	ACKR3/ANXA1/ANXA2/APPL2/AXL/BCL2/BCL6/BRCA1/BST2/CASP4/CAV1/CCL2/CD40/CD44/CDC42EP4/CDKN1A/CEBPD/CFLAR/CHI3L1/CISH/CNTFR/CTF1/CXCL1/CXCL10/CXCL12/CXCL3/CSF1/CSF3/DOK1/DUSP1/EDA/EDN1/EPS8/ERBIN/F3/FLT3LG/FN1/FOS/FOXC1/FOXF1/FOXO1/GAB2/GBP1/GBP2/GPER1/H3C14/H3C13/HLA-B/HLA-E/HMOX1/HYAL2/ICAM1/IFI27/IFI30/IFI35/IFITM1/IFITM2/IFITM3/IL10RA/IL13RA1/IL15RA/IL17RC/IL17RD/IL18R1/IL1R1/IL1R2/IL1RL1/IL32/I…	152/1134	1148/18123
down-regulated	GO:BP	GO:0002376	immune system process	1.16601272679902e-15	1134	335	3438	18123	ABCC9/ACKR3/ADA2/ADCY4/ADCYAP1R1/ADGRF5/ADM/ADORA2A/ADORA2B/ALDH3B1/ANGPT2/ANKHD1/ANPEP/ANXA1/ANXA2/APLN/APOL1/APPL2/AQP1/ARPC1B/AXL/B4GALT1/BATF2/BCL2/BCL3/BCL6/BCL6B/BST2/BTN2A2/BTN3A2/C1R/C4A/C4B/CASP4/CAV1/CCL2/CD109/CD163/CD248/CD34/CD3E/CD40/CD44/CD81/CD93/CD99/CDA/CDC42EP4/CDK2/CDKN1A/CDKN2B/CFB/CFH/CFHR1/CGAS/CHD2/CHD7/CHI3L1/CLEC2B/CLEC4E/CLU/CMTM3/CMTM6/COLEC12/CRISPLD2/CXCL1/CXCL10/CXC…	335/1134	3438/18123
down-regulated	GO:BP	GO:0048523	negative regulation of cellular process	1.37630378017462e-15	1134	457	5153	18123	A2ML1/ACAA2/ACACB/ACKR3/ACVRL1/ADAMTS9/ADCYAP1R1/ADD3/ADGRF5/ADGRG1/ADGRV1/ADM/ADORA2A/AEBP1/AKR1C3/ANGPT2/ANGPTL4/ANP32B/ANTXR1/ANXA1/ANXA13/ANXA2/APCDD1/APLN/APLNR/APPL2/AQP1/AREG/ARHGAP42/ARHGEF15/ASCL1/ASPH/ATOH8/ATP1A2/AXL/B4GALT1/BACE2/BAG3/BCL2/BCL3/BCL6/BCL6B/BMP7/BMPR1B/BNIP2/BOD1L1/BPTF/BRCA1/BST2/BTG2/BTN2A2/BUB1/C1QTNF1/C4A/C4B/C4orf3/CAPG/CARD10/CASTOR1/CAV1/CCAR1/CCDC8/CCL2/CCN5/CD1…	457/1134	5153/18123
down-regulated	GO:BP	GO:0030155	regulation of cell adhesion	5.70673183489685e-15	1134	113	756	18123	ACVRL1/ADGRG1/ADORA2A/ANGPT2/ANXA1/BCL2/BCL6/BMP7/BTN2A2/C1QTNF1/C2CD4B/CAV1/CCDC80/CCL2/CD3E/CD44/CD81/CXCL12/CSF1/DAG1/DDR1/DOCK1/DUSP1/EFEMP2/EFNB1/EMCN/EMILIN1/EMP2/ENG/EPB41L5/EPHA2/ERBB2/F11R/FAM107A/FES/FN1/FOXC2/FOXF1/FOXJ1/FZD7/GBP1/GLI2/GLI3/GPAM/GPR4/HES1/HFE/HLA-E/ICAM1/IL4R/IL6/IRF1/ITGA6/ITPKB/JAG1/JUP/KANK1/LEF1/LGALS3/LGALS9/LIF/LIMS2/LRRC32/LYN/MAP4K4/MBP/MUC1/MYO10/NID1/NOTCH1/N…	113/1134	756/18123
down-regulated	GO:BP	GO:0051240	positive regulation of multicellular organismal process	6.07162029119063e-15	1134	180	1497	18123	ACACB/ACVRL1/ADGRV1/ADM/ADORA2A/AMOT/ANGPT2/ANGPTL4/ANXA1/ANXA2/APLN/APLNR/APPL2/AQP1/ASCL1/ATP1A2/AXL/BCL2/BCL3/BCL6/BMP7/BMPR1B/BRCA1/BTN3A2/C1QTNF1/CAV1/CD34/CD3E/CD40/CD81/CDH5/CGAS/CHD7/CHI3L1/CLU/CXCL12/CSF1/DAG1/EDN1/EGFR/ENG/EPAS1/EZR/F3/FES/FFAR2/FGF1/FGR/FLT1/FLT4/FN1/FOS/FOXC1/FOXC2/FOXD1/FOXJ1/GADD45G/GFAP/GJA1/GLI2/GLI3/GOLGA4/GPAM/GPER1/GPSM3/GSDMD/HAP1/HES1/HILPDA/HIPK2/HLA-E/HMOX1…	180/1134	1497/18123
down-regulated	GO:BP	GO:1901700	response to oxygen-containing compound	6.51730275665344e-15	1134	201	1748	18123	ABCC9/ADCY4/ADCYAP1R1/ADM/AGTRAP/AHCYL1/AKAP9/AKR1C3/ALPL/ANGPT2/ANXA1/APPL2/AQP1/AREG/ARPC1B/ASCL1/ASPH/ATP1A2/AXL/BCL2/BMP7/BRCA1/BTG2/CASP4/CASTOR1/CATSPERD/CAV1/CCL2/CD40/CDK2/CDKN1A/CFLAR/CIB2/CLDN5/CLU/COL4A1/COL6A2/COLEC12/CXCL1/CXCL10/CXCL12/CXCL3/CYP11A1/CYSLTR2/CSF3/DAG1/DDIT4/DUSP1/EDN1/EGFR/EIF4EBP1/EIF4EBP2/EPS8/ERBIN/EZR/FES/FFAR2/FIBIN/FOS/FOSL1/FOXC2/FOXO1/FOXO4/FZD7/GGT5/GJA1/GJB…	201/1134	1748/18123
down-regulated	GO:BP	GO:0051674	localization of cell	1.01782956788413e-14	1134	208	1840	18123	ACKR3/ACVRL1/ADAMTS9/ADGRG1/AMOT/ANGPT2/ANXA1/APPL2/ASAP3/ASCL1/ATOH8/AXL/B4GALT1/BCL2/BMP7/BST2/CARD10/CATSPERD/CAV1/CAVIN1/CCAR1/CCDC88A/CCL2/CD248/CD34/CD40/CD44/CD81/CD99/CDH5/CELSR1/CLDN5/CTNNA3/CXCL1/CXCL10/CXCL12/CXCL16/CXCL3/CSF1/CSPG4/DAG1/DCHS1/DDIT4/DDR1/DDR2/DLL4/DOCK1/DUSP1/EDN1/EFNB1/EGFR/EMILIN1/EMP2/EMX2/ENG/EPB41L5/EPHA2/EPHB4/EPS8/ERBB2/ESAM/F11R/F3/FAM107A/FAT1/FES/FFAR2/FGF1/F…	208/1134	1840/18123
down-regulated	GO:BP	GO:0048870	cell motility	1.01782956788413e-14	1134	208	1840	18123	ACKR3/ACVRL1/ADAMTS9/ADGRG1/AMOT/ANGPT2/ANXA1/APPL2/ASAP3/ASCL1/ATOH8/AXL/B4GALT1/BCL2/BMP7/BST2/CARD10/CATSPERD/CAV1/CAVIN1/CCAR1/CCDC88A/CCL2/CD248/CD34/CD40/CD44/CD81/CD99/CDH5/CELSR1/CLDN5/CTNNA3/CXCL1/CXCL10/CXCL12/CXCL16/CXCL3/CSF1/CSPG4/DAG1/DCHS1/DDIT4/DDR1/DDR2/DLL4/DOCK1/DUSP1/EDN1/EFNB1/EGFR/EMILIN1/EMP2/EMX2/ENG/EPB41L5/EPHA2/EPHB4/EPS8/ERBB2/ESAM/F11R/F3/FAM107A/FAT1/FES/FFAR2/FGF1/F…	208/1134	1840/18123
down-regulated	GO:BP	GO:0019221	cytokine-mediated signaling pathway	1.03173705827548e-14	1134	119	824	18123	ACKR3/ANXA1/ANXA2/APPL2/AXL/BCL2/BCL6/BST2/CASP4/CAV1/CCL2/CD40/CD44/CDKN1A/CEBPD/CFLAR/CISH/CNTFR/CTF1/CXCL1/CXCL10/CXCL12/CXCL3/CSF1/CSF3/DOK1/EDA/EDN1/F3/FLT3LG/FN1/FOS/FOXC1/FOXO1/GAB2/GBP1/GBP2/H3C14/H3C13/HLA-B/HLA-E/HMOX1/ICAM1/IFI27/IFI30/IFI35/IFITM1/IFITM2/IFITM3/IL10RA/IL13RA1/IL15RA/IL17RC/IL17RD/IL18R1/IL1R1/IL1R2/IL1RL1/IL32/IL3RA/IL4R/IL6/IL6R/INPP5D/IRAK3/IRF1/IRF7/ISG20/ITGB1/JUN…	119/1134	824/18123
down-regulated	GO:BP	GO:0042060	wound healing	1.26908693430165e-14	1134	92	555	18123	ACVRL1/ADORA2A/ANXA1/ANXA2/ARHGEF19/AXL/B4GALT1/C1QTNF1/CAV1/CD109/CD34/CD40/CD44/CDKN1A/CELSR1/CFLAR/CLIC1/CYP4F11/CSRP1/DAG1/DDR1/DOCK1/DOCK6/DSP/EDN1/EGFR/EHD2/ELK3/ENG/ENTPD2/ERBB2/F11R/F2RL3/F3/FGF1/FN1/FOXC2/FUT10/FZD7/GJA1/GLI3/GNA12/GNA14/GPR4/H3C14/H3C13/HMG20B/HMOX1/HSPB1/IL6/IRF1/ITGA5/ITGB1/ITGB3/ITPR2/KANK1/LYN/MAFF/MYOF/MYOZ1/NOS3/NOTCH2/NOTCH4/PDGFRB/PEAR1/PLAUR/PLSCR1/PPARA/PRKCH/…	92/1134	555/18123
down-regulated	GO:BP	GO:0045597	positive regulation of cell differentiation	1.6079483383035e-14	1134	125	892	18123	ACVRL1/ADIRF/ADM/ANXA1/ASB4/ASCL1/ATOH8/AXL/BCL2/BCL6/BMP7/BMPR1B/BNIP2/CD34/CDH5/CLDN5/CLIC1/CXCL12/CSF1/CSF3/DAG1/DDR2/DOCK1/EDN1/EFEMP2/EGFR/ENG/F11R/FES/FN1/FOS/FOXC1/FOXJ1/GDPD2/GFAP/GJA1/GLI2/GLI3/GOLGA4/GPER1/HAP1/HES1/HEYL/HMG20B/IFITM1/IL15RA/IL4R/IL6/IL6R/INPP5D/ITPKB/JAG1/JUNB/LEF1/LGALS9/LIF/LIMS2/LPAR3/LRP5/LRRC8A/LTF/LYN/METRN/METRNL/MMD2/MTURN/NIBAN2/NOTCH1/NOTCH2/NTRK2/PAX6/PCK1/P…	125/1134	892/18123
down-regulated	GO:BP	GO:0033993	response to lipid	4.01974482179658e-14	1134	130	956	18123	ADCYAP1R1/ADM/AKR1C3/ALPL/ANXA1/AQP1/AREG/ARPC1B/ASCL1/ATP1A2/AXL/BCL2/BMP7/BRCA1/CATSPERD/CAV1/CCL2/CD40/CDKN1A/CFLAR/CLU/CXCL1/CXCL10/CXCL3/CSF3/DAG1/DDIT4/DUSP1/EDN1/EGFR/ENG/ERBIN/FAM107A/FES/FFAR2/FIBIN/FOS/FOSL1/FOXO1/FZD7/GGT5/GJA1/GJB6/GNG12/GPAM/GPER1/GRAMD1C/H3C14/H3C13/H4C14/H4C15/HEYL/ICAM1/ID3/IL10RA/IL6/IRAK3/KANK2/LDLR/LEF1/LGALS9/LPAR1/LTF/LYN/MAPKAPK2/MAPKAPK3/MGST1/MLC1/MMP15/MS…	130/1134	956/18123
down-regulated	GO:BP	GO:0009887	animal organ morphogenesis	4.86331607539209e-14	1134	141	1079	18123	ACVRL1/ADM/ALPL/APLNR/AQP1/AQP5/AQP6/AREG/ARHGEF19/BCL2/BMP7/BMPR1B/CAV1/CCDC103/CCL2/CD34/CELSR1/CFLAR/CHD7/CLDN5/CRX/CSF1/CSRNP1/DAG1/DCHS1/DDR1/DHRS3/DLL4/DSP/DYNC2I1/EDA/EDN1/EFEMP1/EFEMP2/EMX2/ENG/EPHA2/EPHB4/EYA1/FAT1/FGF1/FGFR3/FGFRL1/FGR/FLI1/FOXC1/FOXC2/FOXD1/FOXF1/FOXJ1/FOXO1/FZD7/GJB6/GLI2/GLI3/HES1/HEYL/HIPK2/HSPG2/HYAL2/ID3/IGFBP5/IL6/ITGA6/ITGB4/JAG1/LAMB2/LAMC3/LEF1/LFNG/LIF/LIMS2/…	141/1134	1079/18123
down-regulated	GO:BP	GO:0051093	negative regulation of developmental process	6.85532061898829e-14	1134	132	984	18123	ACVRL1/ADAMTS9/ADGRV1/AMOT/ANGPT2/ANP32B/ANXA1/APPL2/AREG/ARHGEF15/ASCL1/BCL2/BCL6/BMP7/CAV1/CDKN1A/CFLAR/CLDN5/CTDSP1/CXCL10/CST3/DAAM2/ECSCR/EFEMP1/EGFR/EMILIN1/EPHA2/ERBB2/FGFR3/FOXC1/FOXC2/FOXJ1/FOXO1/FOXO4/FZD7/GBP1/GJA1/GLI2/GLI3/GPER1/GPR137B/GPR37L1/GPR4/H4C14/H4C15/HES1/HSPG2/ID3/IGFBP5/IL17D/IL17RD/IL4R/IL6/INPP5D/IRF1/ITGB1/ITGB3/ITPKB/JAG1/KANK1/KLF2/KREMEN1/LDLR/LEF1/LHX2/LRP4/LRP5/L…	132/1134	984/18123
down-regulated	GO:BP	GO:0030334	regulation of cell migration	8.1682737526648e-14	1134	134	1008	18123	ACKR3/ACVRL1/ADAMTS9/ADGRG1/AMOT/ANGPT2/ANXA1/APPL2/ATOH8/BCL2/BMP7/BST2/CARD10/CAV1/CCAR1/CCL2/CD40/CD81/CD99/CDH5/CLDN5/CXCL10/CXCL12/CXCL16/CSF1/DAG1/DDR2/DLL4/DOCK1/DUSP1/EDN1/EGFR/EMILIN1/EMP2/ENG/EPB41L5/EPHA2/F3/FAM107A/FGF1/FGR/FLT1/FLT4/FN1/FOXC2/FOXF1/FOXO4/GJA1/GLUL/GNA12/GPER1/GPSM3/HMOX1/HSPB1/HYAL2/ICAM1/IFITM1/IGFBP5/IL1R1/IL6/IL6R/ITGA6/ITGB1/ITGB3/JAG1/JUP/KANK1/LEF1/LGALS3/LGALS…	134/1134	1008/18123
down-regulated	GO:BP	GO:0009605	response to external stimulus	9.01605999954915e-14	1134	304	3114	18123	ABCC9/ACACB/ACKR3/ADCY4/ADCYAP1R1/ADGRV1/ADM/ADORA2A/ADORA2B/AKR1C3/ALPL/AMOT/ANGPT2/ANKHD1/ANXA1/ANXA2/APOL1/APPL2/AQP1/ASCL1/ATP1A2/AXL/BAG3/BATF2/BCL2/BCL3/BCL6/BCL6B/BMP7/BMPR1B/BNIP2/BST2/BTG2/C1QTNF1/C1R/C2CD4B/C4A/C4B/CASP4/CASTOR1/CAV1/CCDC80/CCL2/CD109/CD163/CD34/CD3E/CD40/CD44/CD81/CDC42EP4/CDH5/CDKN1A/CDKN2B/CFB/CFH/CFHR1/CGAS/CHD7/CHI3L1/CLEC4E/CLU/CMTM3/COLEC12/CXCL1/CXCL10/CXCL12/CX…	304/1134	3114/18123
down-regulated	GO:BP	GO:0006928	movement of cell or subcellular component	1.10825306172462e-13	1134	243	2319	18123	ACKR3/ACVRL1/ADAMTS9/ADGRG1/AKAP9/AMOT/ANGPT2/ANXA1/APPL2/ASAP3/ASCL1/ATOH8/ATP1A2/AXL/B4GALT1/BAG3/BCL2/BCL6/BMP7/BMPR1B/BST2/CARD10/CATSPERD/CAV1/CAVIN1/CCAR1/CCDC103/CCDC88A/CCL2/CD248/CD34/CD40/CD44/CD81/CD99/CDH5/CELSR1/CFAP53/CLDN5/CTNNA3/CXCL1/CXCL10/CXCL12/CXCL16/CXCL3/CSF1/CSPG4/DAG1/DCHS1/DDIT4/DDR1/DDR2/DLL4/DOCK1/DOK1/DSP/DUSP1/DYNC1LI2/DYNC2I1/EDN1/EFNB1/EGFR/EMILIN1/EMP2/EMX2/ENG/EP…	243/1134	2319/18123
down-regulated	GO:BP	GO:0008284	positive regulation of cell population proliferation	4.62639234505563e-13	1134	130	985	18123	ACVRL1/ADGRG1/ADM/AKR1C3/ANXA1/ANXA2/APLN/APLNR/AQP1/AREG/ASCL1/B4GALT1/BCL2/BCL6/BST2/CCAR1/CD248/CD3E/CD40/CD81/CDK2/CDKN1A/CFLAR/CLDN5/CNTFR/CTF1/CXCL10/CXCL12/CSF1/CSF3/DDR2/DLL4/EDN1/EFNB1/EGFR/EMP2/ERBB2/EYA1/F3/FBXW4/FGF1/FGFR3/FLT1/FLT3LG/FLT4/FN1/FOSL1/FOSL2/FOXF1/FZD7/GAB2/GFAP/GJA1/GLI2/GLI3/GLUL/GPAM/GPER1/GPR37L1/HES1/HILPDA/HIPK2/HLA-E/HMGN5/HMOX1/HPSE2/IGFBP5/IL13RA1/IL6/IL6R/ITGB1…	130/1134	985/18123
down-regulated	GO:BP	GO:0065009	regulation of molecular function	4.77180900444864e-13	1134	307	3191	18123	A2ML1/ABCB1/ACACB/ADCY4/ADCYAP1R1/ADGRV1/ADORA2A/ADORA2B/AHCYL1/AHNAK/AKAP9/ALDH1A1/AMOT/ANGPTL4/ANP32B/ANTXR1/ANXA1/ANXA2/AQP1/AREG/ARHGAP11A/ARHGAP19/ARHGAP31/ARHGAP42/ARHGEF10/ARHGEF15/ARHGEF19/ARHGEF26/ARHGEF37/ARHGEF40/ARHGEF5/ARRDC4/ASAP3/ASPH/ATP1A2/AXL/BAG3/BCL2/BCL3/BCL6/BMP7/BNIP2/BOD1L1/BST2/C4A/C4B/C4orf3/CARD10/CAV1/CCDC8/CCDC88A/CCL2/CD109/CD40/CD44/CD81/CDKN1A/CDKN2B/CDKN2C/CFHR1/C…	307/1134	3191/18123
down-regulated	GO:BP	GO:0032879	regulation of localization	7.53312876635381e-13	1134	285	2906	18123	ABCB1/ACAA2/ACACB/ACKR3/ACVRL1/ACSL5/ADAMTS9/ADCYAP1R1/ADGRG1/ADORA2A/AHCYL1/AHNAK/AKAP9/AMOT/ANGPT2/ANP32B/ANXA1/ANXA13/ANXA2/APLN/APLNR/APPL2/AQP1/ARHGEF5/ASPH/ATOH8/ATP1A2/AXL/BAG3/BCL2/BCL6/BMP7/BST2/C1QTNF1/C4A/C4B/C4orf3/CARD10/CAV1/CAVIN1/CCAR1/CCDC88A/CCL2/CD40/CD81/CD99/CDH5/CHD7/CLDN5/CLIC1/CLU/CPLANE2/CRACR2B/CTNNA3/CXCL10/CXCL12/CXCL16/CSF1/DAG1/DDR2/DLL4/DOCK1/DSP/DTX3L/DUSP1/EDN1/EG…	285/1134	2906/18123
down-regulated	GO:BP	GO:0051270	regulation of cellular component movement	8.10388005513777e-13	1134	144	1149	18123	ACKR3/ACVRL1/ADAMTS9/ADGRG1/AKAP9/AMOT/ANGPT2/ANXA1/APPL2/ATOH8/ATP1A2/BCL2/BCL6/BMP7/BST2/CARD10/CAV1/CAVIN1/CCAR1/CCL2/CD40/CD81/CD99/CDH5/CLDN5/CTNNA3/CXCL10/CXCL12/CXCL16/CSF1/DAG1/DDR2/DLL4/DOCK1/DSP/DUSP1/EDN1/EGFR/EMILIN1/EMP2/ENG/EPB41L5/EPHA2/ERBB2/F3/FAM107A/FES/FGF1/FGR/FLT1/FLT4/FN1/FOXC2/FOXF1/FOXO4/GJA1/GLUL/GNA12/GPER1/GPSM3/HAP1/HMOX1/HSPB1/HYAL2/ICAM1/IFITM1/IGFBP5/IL1R1/IL6/IL6R…	144/1134	1149/18123
down-regulated	GO:BP	GO:2000145	regulation of cell motility	8.16867947359421e-13	1134	137	1070	18123	ACKR3/ACVRL1/ADAMTS9/ADGRG1/AMOT/ANGPT2/ANXA1/APPL2/ATOH8/BCL2/BMP7/BST2/CARD10/CAV1/CAVIN1/CCAR1/CCL2/CD40/CD81/CD99/CDH5/CLDN5/CXCL10/CXCL12/CXCL16/CSF1/DAG1/DDR2/DLL4/DOCK1/DUSP1/EDN1/EGFR/EMILIN1/EMP2/ENG/EPB41L5/EPHA2/ERBB2/F3/FAM107A/FES/FGF1/FGR/FLT1/FLT4/FN1/FOXC2/FOXF1/FOXO4/GJA1/GLUL/GNA12/GPER1/GPSM3/HMOX1/HSPB1/HYAL2/ICAM1/IFITM1/IGFBP5/IL1R1/IL6/IL6R/ITGA6/ITGB1/ITGB3/JAG1/JUP/KANK1/…	137/1134	1070/18123
down-regulated	GO:BP	GO:0009719	response to endogenous stimulus	8.28577190192808e-13	1134	193	1729	18123	ACVRL1/ADCY4/ADM/AGTRAP/AHCYL1/AKAP9/AKR1C3/ALPL/ANXA1/ANXA2/APLN/APPL2/AQP1/AREG/ARPC1B/ASCL1/ATP1A2/BCL2/BMP7/BMPR1B/BPTF/BRCA1/BTG2/CASP4/CASP7/CASTOR1/CATSPERD/CAV1/CCL2/CD109/CD44/CD81/CDH5/CDKN1A/CDKN2B/GDF1/CFLAR/CIB2/CLDN5/COL4A1/CXCL12/CYP11A1/CYSLTR2/DAG1/DDIT4/DLL4/DUSP1/DYNC1LI2/EDN1/EGFR/EIF4EBP2/EMILIN1/ENG/EPB41L5/ERBB2/EZR/F11R/FAM107A/FGF1/FGFR3/FGFRL1/FIBIN/FOS/FOSL1/FOXC1/FOXC2…	193/1134	1729/18123
down-regulated	GO:BP	GO:0051241	negative regulation of multicellular organismal process	2.19755881149986e-12	1134	145	1174	18123	ACVRL1/ADAMTS9/ADM/ALDH1A1/AMOT/ANGPT2/ANXA1/ANXA2/APLN/APPL2/ARHGAP42/ATP1A2/AXL/BCL2/BCL3/BCL6/BMP7/BST2/BTN2A2/C1QTNF1/CARD10/CD34/CLDN5/CTDSP1/CXCL10/CST3/DAAM2/DLL4/ECSCR/EDN1/EFEMP1/EGFR/EMILIN1/EPHA2/ERBB2/ERBIN/EZR/F3/FN1/FOXC1/FOXC2/FOXJ1/FOXO1/FOXO4/FZD7/GBP1/GJA1/GLI2/GLI3/GLRA1/GPR137B/GPR37L1/GPR4/HERC5/HES1/HFE/HMOX1/HSPG2/IGFBP5/IL17D/IL17RD/IL18R1/IL1R2/IL1RL1/IL4R/IL6/IL6R/INHBB/…	145/1134	1174/18123
down-regulated	GO:BP	GO:1902533	positive regulation of intracellular signal transduction	2.687843884203e-12	1134	135	1063	18123	ACKR3/ADCYAP1R1/ADGRG1/ADGRV1/ADORA2B/AKR1C3/APOL3/AREG/ARHGEF5/AXL/BCL2/BST2/C1QTNF1/CAV1/CCL2/CD3E/CD40/CD44/CD81/CFLAR/CGAS/CHI3L1/CTNS/CSF1/CSF3/CSPG4/DDX60/DUSP5/EDA/EDN1/EGFR/ENG/ERBB2/ERBIN/F11R/F2RL3/F3/FGF1/FGFR3/FGR/FLT1/FLT3LG/FLT4/FN1/FZD7/GAB2/GADD45B/GADD45G/GJA1/GPER1/GPR137B/GPR37L1/GPR4/HIPK2/HMOX1/ICAM1/IFI35/IGFBP5/IL18R1/IL6/IL6R/INAVA/ITGA1/ITGB1/ITPKB/LGALS9/LIF/LPAR1/LPAR3/…	135/1134	1063/18123
down-regulated	GO:BP	GO:0098609	cell-cell adhesion	3.02540686931741e-12	1134	120	898	18123	ADGRV1/ADORA2A/ANXA1/ANXA2/BCL2/BCL6/BMP7/BTN2A2/C1QTNF1/CAV1/CCL2/CD34/CD3E/CD44/CD81/CD93/CD99/CDH23/CDH5/CELSR1/CLDN5/CLIC1/CNN3/CTNNA3/CXCL12/CSRP1/DCHS1/DSP/EFNB1/EGFR/EMCN/EPB41L5/ERBB2/ESAM/EZR/F11R/FAT1/FGFRL1/FN1/FOXF1/FOXJ1/GLI2/GLI3/GPAM/HES1/HFE/HLA-E/HSPB1/ICAM1/ICAM2/IL4R/IL6/IRF1/ITGA5/ITGA6/ITGB1/ITGB3/ITGB5/ITPKB/JAG1/JUP/KRT18/LEF1/LGALS3/LGALS9/LIMS2/LPP/LRRC32/LYN/MBP/MPZL2/MS…	120/1134	898/18123
down-regulated	GO:BP	GO:0010941	regulation of cell death	3.2777174523168e-12	1134	192	1740	18123	ACAA2/ACKR3/ACOX2/ACSL5/ADAMTSL4/ADCYAP1R1/ADM/ADORA2A/AKR1C3/ANGPTL4/ANP32B/ANXA1/AQP1/ARHGEF19/ARHGEF26/ARHGEF5/ASCL1/AXL/B4GALT1/BAG3/BCL2/BCL3/BCL6/BMP7/BMPR1B/BNIP2/BRCA1/BTG2/CARD10/CASP4/CAV1/CCAR1/CCL2/CCN5/CD248/CD34/CD3E/CD40/CD44/CDH5/CDKN1A/CFLAR/CLU/CNTFR/CXCL10/CXCL12/CSF1/CSF3/DDAH2/DDIT4/DUSP1/ECSCR/EDN1/EGFR/EYA1/EYA2/FLT4/FOS/FOSL1/FOXC1/FOXC2/FOXL2/FOXO1/FOXQ1/FSTL1/GADD45B/GAD…	192/1134	1740/18123
down-regulated	GO:BP	GO:0007167	enzyme linked receptor protein signaling pathway	5.68544626113705e-12	1134	138	1107	18123	ACVRL1/AKAP3/ANGPT2/APLN/APPL2/AREG/ARPC1B/ATOH8/AXL/BMP7/BMPR1B/CAV1/CCDC88A/CD109/CD3E/CDH5/CDKN2B/GDF1/CLDN5/COL4A1/CTF1/CSF1/CSPG4/CSRNP1/DDIT4/DDR1/DDR2/DOCK1/DOK1/EFEMP1/EFNB1/EGFR/EIF4EBP2/EMILIN1/ENG/EPHA2/EPHB4/ERBB2/ERBIN/F11R/F3/FES/FGF1/FGFR3/FGFRL1/FGR/FLT1/FLT4/FOS/FOXC1/FOXC2/FOXD1/FOXO1/FOXO4/FSTL1/GAB2/GDF11/GPER1/HAP1/HES1/HFE/HIPK2/HSPB1/IGFBP5/IL13RA1/IL17RD/INHBB/ITGA1/ITGA5/…	138/1134	1107/18123
down-regulated	GO:BP	GO:0040012	regulation of locomotion	8.82029379738001e-12	1134	138	1113	18123	ACKR3/ACVRL1/ADAMTS9/ADGRG1/ADORA2A/AMOT/ANGPT2/ANXA1/APPL2/ATOH8/BCL2/BMP7/BST2/CARD10/CAV1/CAVIN1/CCAR1/CCL2/CD40/CD81/CD99/CDH5/CLDN5/CXCL10/CXCL12/CXCL16/CSF1/DAG1/DDR2/DLL4/DOCK1/DUSP1/EDN1/EGFR/EMILIN1/EMP2/ENG/EPB41L5/EPHA2/ERBB2/F3/FAM107A/FES/FGF1/FGR/FLT1/FLT4/FN1/FOXC2/FOXF1/FOXO4/GJA1/GLUL/GNA12/GPER1/GPSM3/HMOX1/HSPB1/HYAL2/ICAM1/IFITM1/IGFBP5/IL1R1/IL6/IL6R/ITGA6/ITGB1/ITGB3/JAG1/JU…	138/1134	1113/18123
down-regulated	GO:BP	GO:1902531	regulation of intracellular signal transduction	9.55956891694928e-12	1134	202	1883	18123	ACKR3/ADCYAP1R1/ADGRG1/ADGRV1/ADORA2B/AKR1C3/AMOT/APLNR/APOL3/AREG/ARHGAP11A/ARHGAP19/ARHGAP31/ARHGAP42/ARHGEF10/ARHGEF19/ARHGEF26/ARHGEF5/AXL/BCL2/BCL3/BCL6/BMP7/BRCA1/BST2/C1QTNF1/CASTOR1/CAV1/CCL2/CD3E/CD40/CD44/CD81/CDK2/CFLAR/CGAS/CGNL1/CHI3L1/CLU/CTNS/CXCL12/CSF1/CSF3/CSPG4/DAG1/DDIT4/DDX60/DUSP1/DUSP5/EDA/EDN1/EGFR/EMILIN1/ENG/EPHA2/EPS8/ERBB2/ERBIN/EZR/F11R/F2RL3/F3/FGF1/FGFR3/FGR/FLT1/FL…	202/1134	1883/18123
down-regulated	GO:BP	GO:0060429	epithelium development	1.16426582580041e-11	1134	157	1338	18123	ACVRL1/ADAMTSL4/ADM/AKR1C3/ANXA1/APCDD1/APLNR/APOLD1/AREG/ARHGEF19/ARHGEF26/ASCL1/ATOH8/B4GALT1/BCL2/BMP7/CAV1/CCDC103/CD109/CD34/CD44/CDH5/CDKN1A/CELSR1/CHD7/CLDN5/CNN3/COL4A1/CXCL10/CSF1/DAG1/DCHS1/DDR1/DLL4/DSP/EDA/EDN1/EGFR/ENG/EPB41L5/EPHA2/EYA1/EZR/F11R/FAT1/FGF1/FOSL2/FOXC1/FOXC2/FOXD1/FOXF1/FOXJ1/FOXO1/FOXQ1/FREM2/FSTL1/FZD7/GJA1/GJA4/GLI2/GLI3/GPR4/HES1/HEYL/ICAM1/ID3/IGFBP5/ITGA5/JAG1/J…	157/1134	1338/18123
down-regulated	GO:BP	GO:0002520	immune system development	2.66895458580147e-11	1134	130	1037	18123	ADGRF5/ANXA1/ANXA2/AXL/BATF2/BCL2/BCL3/BCL6/CD109/CD248/CD34/CD3E/CD40/CD81/CDK2/CDKN1A/CDKN2B/CHD2/CHD7/CSF1/CSF3/DHTKD1/DLL4/DOCK1/EPAS1/EPHA2/ERBB2/FES/FLI1/FLT1/FLT3LG/FLT4/FOS/FOXC1/FOXJ1/FUT10/FZD7/GAB2/GLI2/GLI3/GPR137B/H3C14/H3C13/H4C14/H4C15/HES1/HIPK2/HLA-B/HLA-E/HYAL2/IL15RA/IL17D/IL18R1/IL4R/IL6/IL6R/INPP5D/IRAK3/IRF1/IRF7/ITGB1/ITPKB/JAG1/JUNB/KAT2B/KLF2/KLF6/LEF1/LFNG/LGALS3/LGALS9/…	130/1134	1037/18123
down-regulated	GO:BP	GO:0008219	cell death	3.97879539986576e-11	1134	233	2306	18123	ACAA2/ACKR3/ACOX2/ACSL5/ADAMTSL4/ADCYAP1R1/ADM/ADORA2A/AHCYL1/AIFM3/AKR1C3/ANGPTL4/ANP32B/ANXA1/AQP1/ARHGEF19/ARHGEF26/ARHGEF5/ASCL1/AXL/B4GALT1/BAG3/BCL2/BCL3/BCL6/BCL7C/BMP7/BMPR1B/BNIP2/BRCA1/BTG2/BUB1/CARD10/CASP4/CASP7/CAV1/CCAR1/CCL2/CCN5/CD248/CD34/CD3E/CD40/CD44/CDH5/CDKN1A/CFLAR/CHI3L1/CLU/CNTFR/CXCL10/CXCL12/CSF1/CSF3/CSRNP1/DAP/DDAH2/DDIT4/DOCK1/DSP/DUSP1/ECSCR/EDN1/EGFR/EMP1/EMP2/EMP3…	233/1134	2306/18123
down-regulated	GO:BP	GO:0030335	positive regulation of cell migration	4.05468043462635e-11	1134	86	568	18123	ACKR3/AMOT/ANXA1/ATOH8/BCL2/BMP7/CAV1/CCAR1/CD40/CD99/CDH5/CXCL10/CXCL12/CXCL16/CSF1/DDR2/DOCK1/EDN1/EGFR/EPB41L5/F3/FAM107A/FGF1/FGR/FLT1/FLT4/FN1/FOXC2/FOXF1/FOXO4/GPER1/GPSM3/HMOX1/HSPB1/ICAM1/IGFBP5/IL1R1/IL6/IL6R/ITGA6/ITGB1/ITGB3/LEF1/LGALS3/LGALS9/LPAR1/LYN/MAP4K4/MYO1C/NOS3/NOTCH1/PDGFRB/PECAM1/PGF/PODXL/RARRES2/RHOC/RHOD/RHOJ/RIN2/RRAS/RREB1/S100A11/S1PR1/SASH1/SEMA3F/SEMA3G/SERPINE1/SHT…	86/1134	568/18123
down-regulated	GO:BP	GO:0009790	embryo development	4.34484716460526e-11	1134	131	1055	18123	ACVRL1/ADGRF5/ADM/AKAP3/AMOT/APLN/APLNR/ATOH8/BMP7/BPTF/BRCA1/CCDC103/CELSR1/CHD7/CMTM3/DAG1/DCHS1/DLL4/DUSP1/DUSP5/DYNC2I1/ECE1/EDN1/EFEMP1/EFNB1/ENG/EPAS1/EPB41L5/EPHA2/ETNK2/EYA1/EYA2/FBXW4/FLT1/FLT3LG/FN1/FOSL1/FOXC1/FOXC2/FOXF1/FREM2/FZD7/GJA1/GJB6/GLI2/GLI3/HES1/HIPK2/ID3/ITGA5/ITGB1/ITGB3/ITGB4/ITGB5/JUNB/KLF2/KRT8/LEF1/LFNG/LHX2/LIF/LRIG1/LRP4/LRP5/MAFF/MAP3K20/MBP/MDFI/MFNG/MFRP/MMP15/MM…	131/1134	1055/18123
down-regulated	GO:BP	GO:0031325	positive regulation of cellular metabolic process	5.17642518329718e-11	1134	310	3342	18123	ACACB/ACVRL1/ADCY4/ADCYAP1R1/ADGRF5/ADIRF/ADM/ADORA2B/AKAP9/AKR1C3/ANP32B/ANTXR1/ANXA1/ANXA2/APLN/APLNR/AREG/ARHGEF5/ARRDC4/ASCL1/ASPH/ATOH8/AXL/BAG3/BCL2/BCL3/BCL6/BMP7/BMPR1B/BPTF/BRCA1/BTG2/CARD10/CAV1/CCAR1/CCDC88A/CD3E/CD40/CD44/CD81/CDH5/CDKN1A/CDKN2B/CEBPD/GDF1/CFLAR/CHD7/CHI3L1/CLU/CRX/CTF1/CXCL10/CSF1/CSF3/CSPG4/CSRNP1/DAG1/DAP/DDAH2/DDR1/DDR2/DTX3L/DUSP5/ECE1/ECSCR/EDN1/EGFR/EHD4/ELK3/E…	310/1134	3342/18123
down-regulated	GO:BP	GO:0009893	positive regulation of metabolic process	5.82523577971033e-11	1134	348	3873	18123	ACACB/ACVRL1/ADCY4/ADCYAP1R1/ADGRF5/ADIRF/ADM/ADORA2B/AKAP9/AKR1C3/ANP32B/ANTXR1/ANXA1/ANXA2/APLN/APLNR/APPL2/AREG/ARHGEF5/ARRDC4/ASCL1/ASPH/ATOH8/AXL/BAG3/BCL2/BCL3/BCL6/BMP7/BMPR1B/BPTF/BRCA1/BTG2/BTN3A2/C1QTNF1/CARD10/CAV1/CCAR1/CCDC88A/CCL2/CD34/CD3E/CD40/CD44/CD81/CDH5/CDKN1A/CDKN2B/CEBPD/GDF1/CFLAR/CGAS/CHD7/CHI3L1/CLDN5/CLU/CRX/CTF1/CXCL10/CSF1/CSF3/CSPG4/CSRNP1/DAG1/DAP/DDAH2/DDR1/DDR2/DL…	348/1134	3873/18123
down-regulated	GO:BP	GO:0014070	response to organic cyclic compound	6.66022320789162e-11	1134	126	1004	18123	ABCC9/ACACB/ADCYAP1R1/ADM/ADORA2A/AKAP9/AKR1C3/ALPL/ANGPT2/ANXA1/AQP1/AREG/ARPC1B/ASCL1/ASPH/ATP1A2/BCL2/BMP7/BRCA1/BTG2/CASP7/CATSPERD/CAV1/CCL2/CD40/CDKN1A/CFLAR/CGAS/CIB2/CLU/COLEC12/CXCL10/DAG1/DDIT4/DUSP1/EDN1/EGFR/ENG/EPHX1/EZR/FAM107A/FES/FIBIN/FOS/FOSL1/FOXF1/FOXO1/GGT5/GJA1/GLI2/GNA14/GPAM/GPER1/GRAMD1C/GSTM2/H3C14/H3C13/H4C14/H4C15/HEYL/ICAM1/ID3/IGFBP5/IL6/IRAK3/ITGA6/ITPR2/JUP/KANK2/K…	126/1134	1004/18123
down-regulated	GO:BP	GO:0006915	apoptotic process	7.72800265149181e-11	1134	208	1998	18123	ACAA2/ACKR3/ACSL5/ADAMTSL4/ADM/ADORA2A/AHCYL1/AIFM3/AKR1C3/ANGPTL4/ANP32B/ANXA1/AQP1/ARHGEF19/ARHGEF26/ARHGEF5/ASCL1/AXL/B4GALT1/BAG3/BCL2/BCL3/BCL6/BCL7C/BMP7/BMPR1B/BNIP2/BRCA1/BTG2/BUB1/CARD10/CASP4/CASP7/CAV1/CCAR1/CCL2/CD248/CD3E/CD40/CD44/CDH5/CDKN1A/CFLAR/CHI3L1/CLU/CNTFR/CXCL10/CXCL12/CSRNP1/DAP/DDAH2/DDIT4/DOCK1/DUSP1/ECSCR/EDN1/EGFR/EPHA2/EYA1/EYA2/FGFR3/FLT4/FOSL1/FOXC1/FOXC2/FOXL2/FOX…	208/1134	1998/18123
down-regulated	GO:BP	GO:0002682	regulation of immune system process	7.82340293779386e-11	1134	187	1734	18123	ADCY4/ADCYAP1R1/ADGRF5/ADM/ADORA2A/ADORA2B/ANXA1/APPL2/ARPC1B/AXL/BCL2/BCL6/BCL6B/BST2/BTN2A2/BTN3A2/C1R/C4A/C4B/CAV1/CCL2/CD163/CD34/CD3E/CD40/CD81/CD99/CDKN1A/CFB/CFH/CFHR1/CGAS/CLEC2B/CLEC4E/CLU/CMTM3/COLEC12/CXCL10/CXCL12/CYSLTR2/CSF1/CSF3/DDX60/DOCK1/DTX3L/DUSP1/EDN1/EFNB1/EMILIN1/ERBB2/EZR/FES/FFAR2/FGR/FOS/FOXF1/FOXJ1/FYB1/GAB2/GBP1/GGT5/GLI2/GLI3/GPAM/GPER1/GPR137B/GPR39/GPSM3/H3C14/H3C13…	187/1134	1734/18123
down-regulated	GO:BP	GO:0048534	hematopoietic or lymphoid organ development	8.09261892631614e-11	1134	124	984	18123	ADGRF5/ANXA1/ANXA2/AXL/BATF2/BCL2/BCL3/BCL6/CD109/CD248/CD34/CD3E/CD81/CDK2/CDKN1A/CDKN2B/CHD2/CHD7/CSF1/CSF3/DHTKD1/DLL4/DOCK1/EPAS1/EPHA2/ERBB2/FES/FLI1/FLT1/FLT3LG/FLT4/FOS/FOXC1/FOXJ1/FUT10/FZD7/GAB2/GLI2/GLI3/GPR137B/H3C14/H3C13/H4C14/H4C15/HES1/HIPK2/HLA-B/HYAL2/IL15RA/IL17D/IL18R1/IL4R/IL6/IL6R/INPP5D/IRF1/IRF7/ITGB1/ITPKB/JAG1/JUNB/KAT2B/KLF2/KLF6/LEF1/LFNG/LGALS3/LGALS9/LIF/LRP5/LRRC8A/L…	124/1134	984/18123
down-regulated	GO:BP	GO:0022603	regulation of anatomical structure morphogenesis	1.36399870636808e-10	1134	129	1048	18123	ACVRL1/ADAMTS9/ADM/AMOT/ANGPT2/ANGPTL4/ANXA1/APLNR/AQP1/ARHGEF19/ATP10A/BCL6/BMP7/BRCA1/CCL2/CD34/CD40/CD44/CDC42EP4/CDH5/CELSR1/CHI3L1/CLDN5/CXCL10/CXCL12/CSF1/CST3/DAG1/DOCK1/ECSCR/EDN1/EMILIN1/EMP2/ENG/EPHA2/EPS8/ERBB2/EZR/F11R/F3/FES/FGF1/FGR/FLT1/FLT4/FN1/FOXC1/FOXC2/FOXJ1/FOXO4/FZD7/GBP1/GJA1/GLUL/GOLGA4/GPR4/HES1/HIPK2/HMOX1/HSPB1/HSPG2/ICAM1/IL6/ITGA5/ITGB1/ITSN2/JUP/KANK1/KLF2/LFNG/LIF/L…	129/1134	1048/18123
down-regulated	GO:BP	GO:0030097	hemopoiesis	1.37699217199851e-10	1134	120	946	18123	ADGRF5/ANXA1/ANXA2/AXL/BATF2/BCL2/BCL3/BCL6/CD109/CD34/CD3E/CD81/CDK2/CDKN1A/CDKN2B/CHD2/CHD7/CSF1/CSF3/DHTKD1/DLL4/DOCK1/EPAS1/EPHA2/ERBB2/FES/FLI1/FLT1/FLT3LG/FLT4/FOS/FOXC1/FOXJ1/FUT10/FZD7/GAB2/GLI2/GLI3/GPR137B/H3C14/H3C13/H4C14/H4C15/HES1/HIPK2/HLA-B/HYAL2/IL15RA/IL17D/IL18R1/IL4R/IL6/IL6R/INPP5D/IRF1/IRF7/ITGB1/ITPKB/JAG1/JUNB/KAT2B/KLF2/KLF6/LEF1/LFNG/LGALS3/LGALS9/LIF/LRRC8A/LTBR/LTF/LYN…	120/1134	946/18123
down-regulated	GO:BP	GO:0003013	circulatory system process	1.43771746359699e-10	1134	91	632	18123	ABCB1/ABCC9/ACVRL1/ADM/ADORA2A/AGTRAP/AHCYL1/AKAP9/AMOT/ANPEP/APLN/ARHGAP42/ASPH/ATP1A2/C2CD4B/CAV1/CD34/CDH5/CHD7/CLDN5/CTNNA3/CXCL10/CXCL12/DLL4/DSP/ECE1/EDN1/EGFR/EMP2/ENG/EPAS1/F11R/FLI1/FOXC1/FOXC2/FXYD1/GJA1/GPER1/GPR37L1/GPR4/GSTM2/HMOX1/HSPB7/ICAM1/ITGA1/ITPR2/JUP/KCNE4/KCNE5/KLF2/LRP5/MFSD2A/MYL3/MYOF/NAMPT/NOS3/P2RY2/PPARA/PPP1R13L/RARRES2/ROCK1/RYR3/S100A1/SERPING1/SLC15A2/SLC1A3/SLC2A…	91/1134	632/18123
down-regulated	GO:BP	GO:0045785	positive regulation of cell adhesion	1.54767433618848e-10	1134	72	442	18123	ADGRG1/ANXA1/BCL6/BMP7/CAV1/CCDC80/CCL2/CD3E/CD44/CD81/CXCL12/CSF1/DAG1/DOCK1/EFEMP2/EFNB1/EMILIN1/EMP2/EPB41L5/ERBB2/F11R/FN1/FOXC2/FOXF1/GLI2/GLI3/GPAM/HES1/HLA-E/ICAM1/IL4R/IL6/ITGA6/ITPKB/JUP/LEF1/LGALS9/LIF/LIMS2/LYN/MAP4K4/MYO10/NID1/PCK1/PIEZO1/PLAUR/PNP/PODXL/RHOD/RIN2/ROCK1/RRAS/RREB1/RUNX3/S100A10/SASH3/SDC4/SOCS1/SOX13/SOX2/TFRC/TGFB1/TGFB2/TGFBR2/TGM2/TMEM102/TNFSF14/TRIOBP/VCAM1/VSIR…	72/1134	442/18123
down-regulated	GO:BP	GO:0048729	tissue morphogenesis	1.59377493301611e-10	1134	95	675	18123	ACVRL1/ADM/APLNR/AREG/ARHGEF19/BCL2/BMP7/CCDC103/CD44/CELSR1/CHD7/COL4A1/CXCL10/CSF1/DAG1/DCHS1/DDR1/DLL4/DSP/EDN1/EFEMP2/ENG/EPB41L5/EPHA2/EYA1/EYA2/FAT1/FGF1/FOXC1/FOXC2/FOXD1/FOXF1/FOXQ1/FREM2/FZD7/GJA1/GLI2/GLI3/HES1/HEYL/IGFBP5/ITGA5/ITGB1/ITGB3/ITGB4/JAG1/LEF1/LHX2/LIF/LRP5/MSN/MSX1/MYL3/NFATC4/NKD1/NKX3-1/NOS3/NOTCH1/NOTCH2/NOTCH4/OPHN1/PLEKHA4/PODXL/PRKX/PSMB8/PSMB9/RHOC/ROR1/RREB1/S1PR1/…	95/1134	675/18123
down-regulated	GO:BP	GO:2000147	positive regulation of cell motility	1.63631565426951e-10	1134	87	592	18123	ACKR3/AMOT/ANXA1/ATOH8/BCL2/BMP7/CAV1/CAVIN1/CCAR1/CD40/CD99/CDH5/CXCL10/CXCL12/CXCL16/CSF1/DDR2/DOCK1/EDN1/EGFR/EPB41L5/F3/FAM107A/FGF1/FGR/FLT1/FLT4/FN1/FOXC2/FOXF1/FOXO4/GPER1/GPSM3/HMOX1/HSPB1/ICAM1/IGFBP5/IL1R1/IL6/IL6R/ITGA6/ITGB1/ITGB3/LEF1/LGALS3/LGALS9/LPAR1/LYN/MAP4K4/MYO1C/NOS3/NOTCH1/PDGFRB/PECAM1/PGF/PODXL/RARRES2/RHOC/RHOD/RHOJ/RIN2/RRAS/RREB1/S100A11/S1PR1/SASH1/SEMA3F/SEMA3G/SERPI…	87/1134	592/18123
down-regulated	GO:BP	GO:0001570	vasculogenesis	2.04978415259737e-10	1134	28	84	18123	ACKR3/ADM/AMOT/APLNR/ASB4/CAV1/CD34/EMP2/ENG/EPHA2/FOXF1/JUNB/NOTCH1/NTRK2/PDGFRB/RIN2/RRAS/SMO/SOX17/TEAD2/TGFB1/TGFBR2/TGFBR3/TIE1/TIPARP/TMEM100/YAP1/ZFP36L1	28/1134	84/18123
down-regulated	GO:BP	GO:0051272	positive regulation of cellular component movement	2.12889832650113e-10	1134	88	605	18123	ACKR3/AMOT/ANXA1/ATOH8/BCL2/BCL6/BMP7/CAV1/CAVIN1/CCAR1/CD40/CD99/CDH5/CXCL10/CXCL12/CXCL16/CSF1/DDR2/DOCK1/EDN1/EGFR/EPB41L5/F3/FAM107A/FGF1/FGR/FLT1/FLT4/FN1/FOXC2/FOXF1/FOXO4/GPER1/GPSM3/HMOX1/HSPB1/ICAM1/IGFBP5/IL1R1/IL6/IL6R/ITGA6/ITGB1/ITGB3/LEF1/LGALS3/LGALS9/LPAR1/LYN/MAP4K4/MYO1C/NOS3/NOTCH1/PDGFRB/PECAM1/PGF/PODXL/RARRES2/RHOC/RHOD/RHOJ/RIN2/RRAS/RREB1/S100A11/S1PR1/SASH1/SEMA3F/SEMA3G/…	88/1134	605/18123
down-regulated	GO:BP	GO:0042981	regulation of apoptotic process	2.98212669173984e-10	1134	171	1560	18123	ACAA2/ACKR3/ACSL5/ADAMTSL4/ADM/ADORA2A/AKR1C3/ANGPTL4/ANP32B/ANXA1/AQP1/ARHGEF19/ARHGEF26/ARHGEF5/ASCL1/AXL/B4GALT1/BAG3/BCL2/BCL3/BCL6/BMP7/BMPR1B/BNIP2/BRCA1/BTG2/CARD10/CASP4/CAV1/CCAR1/CCL2/CD248/CD3E/CD40/CD44/CDH5/CDKN1A/CFLAR/CLU/CNTFR/CXCL10/CXCL12/DDAH2/DUSP1/ECSCR/EDN1/EGFR/EYA1/EYA2/FLT4/FOSL1/FOXC1/FOXC2/FOXL2/FOXO1/FOXQ1/FSTL1/GADD45B/GADD45G/GJA1/GLI2/GLI3/GPAM/GPER1/HIPK2/HMGN5/HMO…	171/1134	1560/18123
down-regulated	GO:BP	GO:0042325	regulation of phosphorylation	4.1058682706479e-10	1134	159	1419	18123	ACVRL1/ADCY4/ADORA2A/ADORA2B/AKAP9/ANXA2/APLN/APLNR/AREG/ARHGEF5/AXL/BCL2/BMP7/CARD10/CAV1/CCDC88A/CD109/CD3E/CD40/CD44/CD81/CDH5/CDKN1A/CDKN2B/CDKN2C/GDF1/CHI3L1/CISH/CLU/CTDSP1/CTDSP2/CTDSPL/CTF1/CXCL10/CSF1/CSF3/CSPG4/DAG1/DDIT4/DDR1/DDR2/DUSP1/DUSP5/EDN1/EGFR/EHD4/ELP4/EMILIN1/EMP2/ENG/EPHA2/EPHB4/ERBB2/FGF1/FGFR3/FGR/FLT1/FLT4/FN1/FZD7/GADD45B/GADD45G/GDF11/GPER1/GPRC5C/HERC5/HES1/HFE/HIPK2/…	159/1134	1419/18123
down-regulated	GO:BP	GO:0043067	regulation of programmed cell death	4.18503550652538e-10	1134	174	1603	18123	ACAA2/ACKR3/ACSL5/ADAMTSL4/ADM/ADORA2A/AKR1C3/ANGPTL4/ANP32B/ANXA1/AQP1/ARHGEF19/ARHGEF26/ARHGEF5/ASCL1/AXL/B4GALT1/BAG3/BCL2/BCL3/BCL6/BMP7/BMPR1B/BNIP2/BRCA1/BTG2/CARD10/CASP4/CAV1/CCAR1/CCL2/CD248/CD3E/CD40/CD44/CDH5/CDKN1A/CFLAR/CLU/CNTFR/CXCL10/CXCL12/DDAH2/DUSP1/ECSCR/EDN1/EGFR/EYA1/EYA2/FLT4/FOSL1/FOXC1/FOXC2/FOXL2/FOXO1/FOXQ1/FSTL1/GADD45B/GADD45G/GJA1/GLI2/GLI3/GPAM/GPER1/HIPK2/HMGN5/HMO…	174/1134	1603/18123
down-regulated	GO:BP	GO:0010001	glial cell differentiation	4.48436656169862e-10	1134	48	233	18123	ADORA2A/ARHGEF10/ASCL1/BACE2/CDKN2C/CLU/DAAM2/DAG1/EGFR/ERBB2/GFAP/GLI3/GPR37L1/HES1/IL6/ITGB4/KLF15/LAMB2/LAMC3/LDLR/LEF1/LGI4/LIF/LPAR1/LYN/METRN/MOBP/NDRG1/NOTCH1/NTRK2/OLIG1/PARD3/PAX6/PRX/ROR1/S100A8/S100A9/S100B/SMO/SOX13/SOX2/SOX9/STAT3/TAL1/TGFB1/TLR4/TNFRSF1B/VIM	48/1134	233/18123
down-regulated	GO:BP	GO:0001775	cell activation	4.80760584301333e-10	1134	166	1507	18123	ADA2/ADGRF5/ADORA2A/ALDH3B1/ANPEP/ANXA1/ANXA2/APOLD1/AXL/B4GALT1/BACE2/BATF2/BCL2/BCL3/BCL6/BST2/BTN2A2/C1QTNF1/CAV1/CCL2/CD3E/CD40/CD44/CD81/CD93/CDA/CDKN1A/CGAS/CHD7/CHI3L1/CLIC1/CLU/CMTM6/CRISPLD2/CXCL1/CXCL10/CSF1/CSRP1/CST3/DLL4/DSP/EDN1/EFNB1/EGFR/EMILIN1/ENTPD2/ERBB2/F11R/F2RL3/FES/FGR/FN1/FOXF1/FOXJ1/FTL/FZD7/GAB2/GLI2/GLI3/GNA12/GNA14/GPAM/GPER1/GPR137B/GSDMD/HES1/HFE/HLA-B/HLA-E/HMOX1/H…	166/1134	1507/18123
down-regulated	GO:BP	GO:0061061	muscle structure development	5.29473298895892e-10	1134	91	646	18123	ADM/APLNR/BCL2/BNIP2/BTG2/CASP7/CAV1/CD81/CFLAR/CHD2/CHD7/CNTFR/CTF1/CXCL10/CSRP1/DAG1/DLL4/DSP/EDN1/EFEMP2/EHD2/ENG/EPAS1/EVC/FGFRL1/FOS/FOXC1/FOXC2/FOXF1/FOXL2/FOXO4/FZD7/GPER1/HES1/HEYL/HMG20B/ID3/IGFBP5/IL4R/ITGB1/JAG1/KRT8/LEF1/LIF/LRRC8A/MAFF/MSX1/MYH15/MYL3/MYOF/MYOM1/MYORG/MYOZ1/NFATC1/NFATC2/NFATC4/NIBAN2/NKD1/NOTCH1/NUPR1/PDGFRB/PDLIM1/PDLIM2/PDLIM3/PDLIM4/PIEZO1/PPARA/RANBP3L/RBM38/RES…	91/1134	646/18123
down-regulated	GO:BP	GO:0007423	sensory organ development	6.51822229535043e-10	1134	83	565	18123	ACVRL1/ADGRV1/ANP32B/AQP5/ARHGEF15/ASCL1/BCL2/BMP7/BMPR1B/CDH23/CELSR1/CHD7/COL4A1/CTNS/DCHS1/DDR1/DLL4/ECE1/EDN1/EFEMP1/EGFR/EPHA2/EYA1/FAT1/FLT1/FOXC1/FOXC2/FOXL2/FREM2/GJB6/GLI2/GLI3/HES1/HIPK2/JAG1/LAMB2/LAMC3/LEF1/LHX2/LIMK2/LRIG1/LRP10/LRP5/MAPKAPK2/MFRP/MFSD2A/MSX1/MYH15/MYO6/MYOM1/NES/NKD1/NOTCH1/NOTCH2/NTRK2/PAX6/PDGFRB/PPP1R13L/RHOJ/ROM1/ROR1/SDC4/SIX1/SIX5/SLC7A11/SLC9A3R1/SOX2/SOX9/ST…	83/1134	565/18123
down-regulated	GO:BP	GO:0044093	positive regulation of molecular function	6.73826236005831e-10	1134	187	1774	18123	ABCB1/ADCY4/ADCYAP1R1/ADORA2B/AKAP9/ALDH1A1/ANP32B/ANTXR1/ANXA2/AREG/ARHGAP11A/ARHGAP19/ARHGAP31/ARHGAP42/ARHGEF10/ARHGEF15/ARHGEF19/ARHGEF26/ARHGEF5/ARRDC4/ASAP3/ASPH/AXL/BCL2/BNIP2/CARD10/CAV1/CCDC88A/CCL2/CD40/CD44/CD81/CDKN1A/CFLAR/CHI3L1/CLDN5/CLU/CSF1/CSF3/CSPG4/DAG1/DAP/DDR1/DDR2/DNAJB1/DOCK1/DTX3L/DUSP5/EDA/EDN1/EGFR/EMP2/EPB41L5/EPHA2/EPHB4/ERBB2/F11R/F3/FGF1/FGFR3/FGR/FLT1/FLT4/FN1/FOSL…	187/1134	1774/18123
down-regulated	GO:BP	GO:0040017	positive regulation of locomotion	6.9283135911714e-10	1134	87	607	18123	ACKR3/AMOT/ANXA1/ATOH8/BCL2/BMP7/CAV1/CAVIN1/CCAR1/CD40/CD99/CDH5/CXCL10/CXCL12/CXCL16/CSF1/DDR2/DOCK1/EDN1/EGFR/EPB41L5/F3/FAM107A/FGF1/FGR/FLT1/FLT4/FN1/FOXC2/FOXF1/FOXO4/GPER1/GPSM3/HMOX1/HSPB1/ICAM1/IGFBP5/IL1R1/IL6/IL6R/ITGA6/ITGB1/ITGB3/LEF1/LGALS3/LGALS9/LPAR1/LYN/MAP4K4/MYO1C/NOS3/NOTCH1/PDGFRB/PECAM1/PGF/PODXL/RARRES2/RHOC/RHOD/RHOJ/RIN2/RRAS/RREB1/S100A11/S1PR1/SASH1/SEMA3F/SEMA3G/SERPI…	87/1134	607/18123
down-regulated	GO:BP	GO:0007507	heart development	7.91222773455031e-10	1134	86	598	18123	ACACB/ACVRL1/ADAMTS9/ADM/APLN/APLNR/ASCL1/BMP7/CASP7/CCDC103/CDKN1A/CHD7/CLDN5/DCHS1/DHRS3/DLL4/DSP/ECE1/EDN1/EGFR/EMILIN1/ENG/EPHB4/ERBB2/EYA1/FGFRL1/FN1/FOXC1/FOXC2/FOXF1/FOXJ1/FREM2/FZD7/GJA1/GJB6/GLI2/GLI3/GPER1/HES1/HEYL/HSPB7/ID3/ITGB1/JAG1/KAT2B/MSX1/MYL3/NFATC1/NFATC4/NKX3-1/NOS3/NOTCH1/NOTCH2/PDGFRB/PDLIM1/PDLIM2/PDLIM3/PDLIM4/PIFO/PPARA/PPP1R13L/PSKH1/REST/ROCK1/S1PR1/SIX1/SMAD6/SMO/SOX…	86/1134	598/18123
down-regulated	GO:BP	GO:0010604	positive regulation of macromolecule metabolic process	9.08151252767244e-10	1134	321	3568	18123	ACVRL1/ADCY4/ADIRF/ADORA2B/AKAP9/ANP32B/ANTXR1/ANXA1/ANXA2/APLN/APLNR/AREG/ARHGEF5/ARRDC4/ASCL1/ASPH/ATOH8/BCL2/BCL3/BCL6/BMP7/BMPR1B/BPTF/BRCA1/BTG2/BTN3A2/C1QTNF1/CARD10/CAV1/CCAR1/CCDC88A/CCL2/CD34/CD3E/CD40/CD44/CD81/CDH5/CDKN1A/CDKN2B/CEBPD/GDF1/CFLAR/CGAS/CHD7/CHI3L1/CLDN5/CLU/CRX/CTF1/CXCL10/CSF1/CSF3/CSPG4/CSRNP1/DAG1/DAP/DDR2/DLL4/DTX3L/DUSP5/ECE1/ECSCR/EDA/EDN1/EGFR/EHD4/ELK3/EMILIN1/EM…	321/1134	3568/18123
down-regulated	GO:BP	GO:0030198	extracellular matrix organization	9.49942040280961e-10	1134	68	419	18123	ADAMTS9/ADAMTSL3/ADAMTSL4/AEBP1/ANTXR1/ANXA2/B4GALT1/BCL3/BGN/CAV1/CCDC80/CD44/CFLAR/COL4A1/COL6A2/CRISPLD2/CRTAP/CST3/DAG1/DDR1/DDR2/EFEMP2/EMILIN1/ENG/F11R/FN1/FOXC1/FOXC2/FOXF1/GFAP/HPSE2/HSPG2/ICAM1/ICAM2/IL6/ITGA1/ITGA5/ITGA6/ITGB1/ITGB3/ITGB4/ITGB5/LAMB2/LAMC3/MATN3/MMP15/MMP2/MMP28/NFKB2/NID1/NOTCH1/PAPLN/PECAM1/SERPINE1/SERPINH1/SLC2A10/SOX9/TCF15/TGFB1/TGFB2/THSD4/TIE1/TIMP1/TNFRSF11B/TN…	68/1134	419/18123
down-regulated	GO:BP	GO:0043062	extracellular structure organization	1.06667122930409e-09	1134	68	420	18123	ADAMTS9/ADAMTSL3/ADAMTSL4/AEBP1/ANTXR1/ANXA2/B4GALT1/BCL3/BGN/CAV1/CCDC80/CD44/CFLAR/COL4A1/COL6A2/CRISPLD2/CRTAP/CST3/DAG1/DDR1/DDR2/EFEMP2/EMILIN1/ENG/F11R/FN1/FOXC1/FOXC2/FOXF1/GFAP/HPSE2/HSPG2/ICAM1/ICAM2/IL6/ITGA1/ITGA5/ITGA6/ITGB1/ITGB3/ITGB4/ITGB5/LAMB2/LAMC3/MATN3/MMP15/MMP2/MMP28/NFKB2/NID1/NOTCH1/PAPLN/PECAM1/SERPINE1/SERPINH1/SLC2A10/SOX9/TCF15/TGFB1/TGFB2/THSD4/TIE1/TIMP1/TNFRSF11B/TN…	68/1134	420/18123
down-regulated	GO:BP	GO:0042063	gliogenesis	1.23255679892103e-09	1134	57	318	18123	ADGRG1/ADORA2A/ANXA1/AREG/ARHGEF10/ASCL1/BACE2/CCL2/CDKN2C/CLU/CSF1/CSPG4/DAAM2/DAG1/EGFR/ERBB2/GFAP/GLI3/GPR37L1/HES1/IL6/ITGB4/KLF15/LAMB2/LAMC3/LDLR/LEF1/LGI4/LIF/LPAR1/LYN/METRN/MOBP/NDRG1/NOTCH1/NTRK2/OLIG1/PARD3/PAX6/PRKCH/PRX/ROR1/S100A8/S100A9/S100B/SMO/SOX13/SOX2/SOX9/STAT3/TAL1/TGFB1/TGFB2/TLR4/TNFRSF1B/TSPO/VIM	57/1134	318/18123
down-regulated	GO:BP	GO:0045229	external encapsulating structure organization	1.34307003678262e-09	1134	68	422	18123	ADAMTS9/ADAMTSL3/ADAMTSL4/AEBP1/ANTXR1/ANXA2/B4GALT1/BCL3/BGN/CAV1/CCDC80/CD44/CFLAR/COL4A1/COL6A2/CRISPLD2/CRTAP/CST3/DAG1/DDR1/DDR2/EFEMP2/EMILIN1/ENG/F11R/FN1/FOXC1/FOXC2/FOXF1/GFAP/HPSE2/HSPG2/ICAM1/ICAM2/IL6/ITGA1/ITGA5/ITGA6/ITGB1/ITGB3/ITGB4/ITGB5/LAMB2/LAMC3/MATN3/MMP15/MMP2/MMP28/NFKB2/NID1/NOTCH1/PAPLN/PECAM1/SERPINE1/SERPINH1/SLC2A10/SOX9/TCF15/TGFB1/TGFB2/THSD4/TIE1/TIMP1/TNFRSF11B/TN…	68/1134	422/18123
down-regulated	GO:BP	GO:0051179	localization	1.364698828061e-09	1134	549	6938	18123	ABCB1/ABCC9/ACAA2/ACACB/ACKR3/ACOX2/ACVRL1/ACSL5/ADA2/ADAMTS9/ADCYAP1R1/ADD3/ADGRG1/ADGRV1/ADM/ADORA2A/AHCYL1/AHNAK/AKAP3/AKAP9/ALDH3B1/AMOT/ANGPT2/ANP32B/ANPEP/ANTXR1/ANXA1/ANXA13/ANXA2/APLN/APLNR/APOL1/APOL3/APOL4/APOL6/APOLD1/APPL2/AQP1/AQP5/AQP6/AREG/ARHGEF5/ARPC1B/ARRDC2/ARRDC4/ASAP3/ASCL1/ASPH/ATOH8/ATP10A/ATP1A2/AXL/B4GALT1/BAG3/BCL2/BCL3/BCL6/BMP7/BST2/C1QTNF1/C4A/C4B/C4orf3/CA12/CA5A/CAC…	549/1134	6938/18123
down-regulated	GO:BP	GO:0051174	regulation of phosphorus metabolic process	1.60493639134372e-09	1134	175	1640	18123	ACVRL1/ADCY4/ADCYAP1R1/ADGRF5/ADORA2A/ADORA2B/AK4/AKAP9/ANXA2/APLN/APLNR/AREG/ARHGEF5/AXL/BCL2/BMP7/BOD1L1/CARD10/CAV1/CCDC8/CCDC88A/CD109/CD3E/CD40/CD44/CD81/CDA/CDH5/CDKN1A/CDKN2B/CDKN2C/GDF1/CHI3L1/CISH/CLU/CTDSP1/CTDSP2/CTDSPL/CTF1/CXCL10/CSF1/CSF3/CSPG4/DAG1/DDIT4/DDR1/DDR2/DUSP1/DUSP5/EDN1/EGFR/EHD4/ELP4/EMILIN1/EMP2/ENG/EPHA2/EPHB4/ERBB2/FGF1/FGFR3/FGR/FLT1/FLT4/FN1/FZD7/GADD45B/GADD45G/GD…	175/1134	1640/18123
down-regulated	GO:BP	GO:0019220	regulation of phosphate metabolic process	1.60493639134372e-09	1134	175	1640	18123	ACVRL1/ADCY4/ADCYAP1R1/ADGRF5/ADORA2A/ADORA2B/AK4/AKAP9/ANXA2/APLN/APLNR/AREG/ARHGEF5/AXL/BCL2/BMP7/BOD1L1/CARD10/CAV1/CCDC8/CCDC88A/CD109/CD3E/CD40/CD44/CD81/CDA/CDH5/CDKN1A/CDKN2B/CDKN2C/GDF1/CHI3L1/CISH/CLU/CTDSP1/CTDSP2/CTDSPL/CTF1/CXCL10/CSF1/CSF3/CSPG4/DAG1/DDIT4/DDR1/DDR2/DUSP1/DUSP5/EDN1/EGFR/EHD4/ELP4/EMILIN1/EMP2/ENG/EPHA2/EPHB4/ERBB2/FGF1/FGFR3/FGR/FLT1/FLT4/FN1/FZD7/GADD45B/GADD45G/GD…	175/1134	1640/18123
down-regulated	GO:BP	GO:0045937	positive regulation of phosphate metabolic process	1.65464649130664e-09	1134	122	1003	18123	ACVRL1/ADCY4/ADCYAP1R1/ADGRF5/ADORA2B/AKAP9/ANXA2/APLN/APLNR/AREG/ARHGEF5/AXL/BCL2/BMP7/CARD10/CAV1/CCDC88A/CD3E/CD40/CD44/CD81/CDH5/CDKN1A/GDF1/CHI3L1/CLU/CTF1/CSF1/CSF3/CSPG4/DAG1/DDR1/DDR2/DUSP5/EDN1/EGFR/EHD4/EMP2/ENG/EPHA2/EPHB4/ERBB2/FGF1/FGFR3/FGR/FLT1/FLT4/FZD7/GADD45B/GADD45G/GDF11/GPER1/GPRC5C/HES1/HFE/HIPK2/ICAM1/IL6/IL6R/INAVA/INHBB/ITGA1/ITGA5/ITGA6/ITGB3/LIF/LIMK2/LPAR1/LPAR3/LRP4/L…	122/1134	1003/18123
down-regulated	GO:BP	GO:0010562	positive regulation of phosphorus metabolic process	1.65464649130664e-09	1134	122	1003	18123	ACVRL1/ADCY4/ADCYAP1R1/ADGRF5/ADORA2B/AKAP9/ANXA2/APLN/APLNR/AREG/ARHGEF5/AXL/BCL2/BMP7/CARD10/CAV1/CCDC88A/CD3E/CD40/CD44/CD81/CDH5/CDKN1A/GDF1/CHI3L1/CLU/CTF1/CSF1/CSF3/CSPG4/DAG1/DDR1/DDR2/DUSP5/EDN1/EGFR/EHD4/EMP2/ENG/EPHA2/EPHB4/ERBB2/FGF1/FGFR3/FGR/FLT1/FLT4/FZD7/GADD45B/GADD45G/GDF11/GPER1/GPRC5C/HES1/HFE/HIPK2/ICAM1/IL6/IL6R/INAVA/INHBB/ITGA1/ITGA5/ITGA6/ITGB3/LIF/LIMK2/LPAR1/LPAR3/LRP4/L…	122/1134	1003/18123
down-regulated	GO:BP	GO:0044419	biological process involved in interspecies interaction between organisms	1.82784359441747e-09	1134	185	1768	18123	ABCC9/ADM/ALPL/ANKHD1/ANPEP/ANXA1/ANXA2/APOL1/APPL2/AQP1/AXL/BATF2/BCL2/BCL3/BST2/C1R/C4A/C4B/CASP4/CAV1/CCDC80/CCL2/CD40/CD44/CD81/CDC42EP4/CFB/CFH/CFHR1/CGAS/CHD7/CLEC4E/CLU/COLEC12/CXCL1/CXCL10/CXCL12/CXCL16/CXCL3/CSF1/CSF3/DAG1/DDIT4/DDX60/DTX3L/EDN1/EGFR/EPHA2/ERBIN/F11R/FES/FFAR2/FGR/FKBP5/FN1/FOS/FOSL1/GBP1/GBP2/GGT5/GJA1/GJB6/GNG12/GPAM/GPER1/GSDMD/H2BC6/HERC5/HIPK2/HLA-B/HLA-E/HSPB1/HYAL…	185/1134	1768/18123
down-regulated	GO:BP	GO:0042327	positive regulation of phosphorylation	2.37519804329357e-09	1134	115	928	18123	ACVRL1/ADCY4/ADORA2B/AKAP9/ANXA2/APLN/APLNR/AREG/ARHGEF5/AXL/BCL2/BMP7/CARD10/CAV1/CCDC88A/CD3E/CD40/CD44/CD81/CDKN1A/GDF1/CHI3L1/CLU/CTF1/CSF1/CSF3/CSPG4/DAG1/DDR1/DDR2/DUSP5/EDN1/EGFR/EHD4/EMP2/ENG/EPHA2/EPHB4/ERBB2/FGF1/FGFR3/FGR/FLT1/FLT4/FZD7/GADD45B/GADD45G/GDF11/GPER1/GPRC5C/HES1/HFE/HIPK2/ICAM1/IL6/IL6R/INAVA/INHBB/ITGA1/ITGA5/ITGA6/ITGB3/LIF/LIMK2/LPAR1/LPAR3/LRP4/LTF/LYN/MAP3K20/MAP3K6/…	115/1134	928/18123
down-regulated	GO:BP	GO:0048771	tissue remodeling	3.15687029666688e-09	1134	41	187	18123	ACVRL1/AXL/BGN/CAV1/CHD7/CSPG4/CST3/DDR2/DLL4/EGFR/EPAS1/EPHA2/FLT4/FOXC1/FOXC2/GJA1/GPR137B/IGFBP5/IL6/INPP5D/ITGB3/JAG1/LIF/LRP5/MMP2/NOS3/NOTCH2/PDK4/PTH1R/RASSF2/ROCK1/S1PR1/TCIRG1/TFRC/TGFB3/TGM2/TIE1/TIMP1/TMBIM1/TNFAIP3/TNFRSF11B	41/1134	187/18123
down-regulated	GO:BP	GO:0065008	regulation of biological quality	3.73080636308152e-09	1134	357	4116	18123	ABCB1/ABHD4/ACAA2/ACACB/ACKR3/ACOX2/ACVRL1/ADCY4/ADCYAP1R1/ADD3/ADGRF5/ADGRG1/ADGRV1/ADH1B/ADM/ADORA2A/AGTRAP/AKAP9/AKR1C3/ALDH1A1/AMOT/ANGPTL4/ANPEP/ANXA1/ANXA2/APLN/APLNR/APPL2/AQP1/AQP5/ARHGAP42/ARHGEF15/ARPC1B/ASPH/ATP10A/ATP1A2/AXL/BACE2/BAG3/BCL2/BCL6/BTG2/C1QTNF1/C2CD4B/CA12/CAPG/CARHSP1/CAV1/CCL2/CD34/CD40/CD81/CDC42EP4/CDH23/CDH5/CDK2/CDKN1A/CHD7/CIB2/CLDN5/CLIC1/CLU/CMTM6/CP/CRTAP/CTNNA…	357/1134	4116/18123
down-regulated	GO:BP	GO:0009628	response to abiotic stimulus	4.02762250000802e-09	1134	143	1264	18123	ABCB1/ACAA2/ACVRL1/ADGRV1/ADIRF/ADM/AGTRAP/AK4/AKAP9/ANGPT2/ANGPTL4/ANXA1/APOLD1/APPL2/AQP1/AQP5/ASCL1/ATP1A2/BAG3/BCL2/BCL3/BMP7/BNIP2/BRCA1/BTG2/CASP7/CAV1/CD34/CD40/CDKN1A/CFLAR/CHI3L1/COX4I2/CTNS/CXCL10/CXCL12/DAG1/DDIT4/DNAJB1/DUSP1/EDN1/EGFR/EIF4EBP1/ENG/EPAS1/EYA1/F11R/FGF1/FOS/FOSL1/FOXO1/GJA1/GJB6/GMPR/GPR4/HIF3A/HILPDA/HIPK2/HMOX1/HSPA6/HVCN1/HYAL2/ICAM1/IRF1/ITGB1/ITPR2/JUP/KRT8/LPAR1/…	143/1134	1264/18123
down-regulated	GO:BP	GO:0022612	gland morphogenesis	4.63738290514245e-09	1134	32	121	18123	AREG/BCL2/BMP7/CAV1/CFLAR/CSF1/DAG1/DDR1/EDA/EPHA2/FGF1/GLI2/GLI3/IGFBP5/IL6/LIMS2/LRP5/MSN/NKX3-1/NOTCH1/NOTCH2/PAX6/SLC9A3R1/SOX9/TBX2/TBX3/TGFB1/TGFB2/TGFB3/TGFBR2/TGM2/TNFAIP3	32/1134	121/18123
down-regulated	GO:BP	GO:0003158	endothelium development	6.1612217053855e-09	1134	35	144	18123	ACVRL1/APOLD1/ARHGEF26/ATOH8/CD34/CDH5/CLDN5/CXCL10/DLL4/ENG/EZR/F11R/FGF1/FOXC2/FSTL1/GJA1/GJA4/ICAM1/JAG1/MSN/MYD88/NOTCH1/NOTCH4/PECAM1/RAPGEF3/ROBO4/ROCK1/S1PR1/S1PR2/S1PR3/SOX17/STC1/TIE1/TMEM100/TNFRSF1A	35/1134	144/18123
down-regulated	GO:BP	GO:0071495	cellular response to endogenous stimulus	6.42403532087858e-09	1134	159	1467	18123	ACVRL1/ADCY4/AGTRAP/AHCYL1/AKAP9/AKR1C3/ANXA1/APLN/APPL2/AQP1/ATP1A2/BMP7/BMPR1B/BPTF/BRCA1/CASP4/CASP7/CASTOR1/CAV1/CCL2/CD109/CD44/CDH5/CDKN2B/GDF1/CFLAR/CIB2/CLDN5/COL4A1/CYP11A1/CYSLTR2/DDIT4/DLL4/DUSP1/DYNC1LI2/EDN1/EGFR/EIF4EBP2/EMILIN1/ENG/EPB41L5/ERBB2/EZR/F11R/FAM107A/FGF1/FGFR3/FGFRL1/FOS/FOXC1/FOXC2/FOXD1/FOXO1/FOXO4/FSTL1/GJA1/GLRA1/GNA14/GPAM/GPER1/GSTM2/H3C14/H3C13/H4C14/H4C15/HES1/…	159/1134	1467/18123
down-regulated	GO:BP	GO:0012501	programmed cell death	7.73470328374326e-09	1134	213	2158	18123	ACAA2/ACKR3/ACSL5/ADAMTSL4/ADM/ADORA2A/AHCYL1/AIFM3/AKR1C3/ANGPTL4/ANP32B/ANXA1/AQP1/ARHGEF19/ARHGEF26/ARHGEF5/ASCL1/AXL/B4GALT1/BAG3/BCL2/BCL3/BCL6/BCL7C/BMP7/BMPR1B/BNIP2/BRCA1/BTG2/BUB1/CARD10/CASP4/CASP7/CAV1/CCAR1/CCL2/CD248/CD3E/CD40/CD44/CDH5/CDKN1A/CFLAR/CHI3L1/CLU/CNTFR/CXCL10/CXCL12/CSRNP1/DAP/DDAH2/DDIT4/DOCK1/DSP/DUSP1/ECSCR/EDN1/EGFR/EPHA2/EYA1/EYA2/FGFR3/FLT4/FOSL1/FOXC1/FOXC2/FOXL2…	213/1134	2158/18123
down-regulated	GO:BP	GO:0030029	actin filament-based process	8.57507880474248e-09	1134	103	810	18123	ADD3/AIF1L/AKAP9/AMOT/ANTXR1/ANXA1/AQP1/ARHGEF10/ARHGEF15/ARHGEF19/ARHGEF5/ARPC1B/ASAP3/ATP1A2/BCL2/BCL6/BST2/CALD1/CAPG/CAV1/CCDC88A/CDC42EP4/CELSR1/CFLAR/CGNL1/CNN3/CTNNA3/CXCL1/CXCL12/CSF3/CSRP1/DAAM2/DSP/EDN1/EHD2/EMP2/EPB41L5/EPS8/ESAM/EZR/F11R/FAM107A/FAT1/FES/FOXJ1/GDPD2/GJA1/ICAM1/ITGB1/ITGB5/JUP/KANK1/KANK3/KCNE4/KCNE5/KRT8/LIMK2/LPAR1/MYBPC1/MYL3/MYO1C/MYO6/MYOZ1/NOTCH2/OPHN1/PALLD/PDGF…	103/1134	810/18123
down-regulated	GO:BP	GO:0051173	positive regulation of nitrogen compound metabolic process	8.7942421443291e-09	1134	286	3143	18123	ACVRL1/ADCY4/ADIRF/ADORA2B/AKAP9/ANP32B/ANTXR1/ANXA2/APLN/APLNR/AREG/ARHGEF5/ARRDC4/ASCL1/ASPH/ATOH8/BCL2/BCL3/BCL6/BMP7/BMPR1B/BPTF/BRCA1/BTG2/CARD10/CAV1/CCAR1/CCDC88A/CD3E/CD40/CD44/CD81/CDH5/CDKN1A/CDKN2B/CEBPD/GDF1/CFLAR/CHD7/CHI3L1/CLU/CRX/CTF1/CXCL10/CSF1/CSF3/CSPG4/CSRNP1/DAG1/DAP/DDAH2/DDR2/DTX3L/DUSP5/ECSCR/EDN1/EGFR/EHD4/ELK3/EMP2/ENG/EPAS1/ERBB2/ERG/EYA1/EYA2/EZR/F3/FAM107A/FGF1/FGFR3…	286/1134	3143/18123
down-regulated	GO:BP	GO:0071396	cellular response to lipid	1.16322274317936e-08	1134	85	617	18123	AKR1C3/ANXA1/AQP1/ATP1A2/AXL/BMP7/BRCA1/CCL2/CD40/CFLAR/CLU/CXCL1/CXCL10/CXCL3/CSF3/DAG1/DDIT4/EDN1/EGFR/FAM107A/FES/FFAR2/FOXO1/FZD7/GPAM/GPER1/GRAMD1C/H3C14/H3C13/H4C14/H4C15/HEYL/ICAM1/ID3/IL6/KANK2/LDLR/LEF1/LPAR1/LTF/LYN/MGST1/MLC1/MSN/MT-ND3/MYD88/NEDD4/NFKBIA/NKX3-1/PAQR8/PCK1/PDK4/PHEX/PLSCR4/PPARA/REST/RXRA/RXRG/SASH1/SERPINE1/SIGIRR/SMO/SOX9/SRARP/STC1/TEAD2/TFPI/TGFB1/TLR4/TNFAIP3/TNFR…	85/1134	617/18123
down-regulated	GO:BP	GO:0050794	regulation of cellular process	1.2753430365929e-08	1134	826	11517	18123	A2ML1/ABCB1/ACAA2/ACACB/ACKR3/ACOX2/ACVRL1/ACSL5/ADA2/ADAMTS9/ADAMTSL4/ADCY4/ADCYAP1R1/ADD3/ADGRF5/ADGRG1/ADGRL4/ADGRV1/ADIRF/ADM/ADORA2A/ADORA2B/AEBP1/AGTRAP/AHCYL1/AHNAK/AK4/AKAP3/AKAP9/AKR1C3/AMOT/ANGPT2/ANGPTL4/ANP32B/ANPEP/ANTXR1/ANXA1/ANXA13/ANXA2/APCDD1/APLN/APLNR/APOL3/APOLD1/APPL2/AQP1/AREG/ARHGAP11A/ARHGAP19/ARHGAP31/ARHGAP42/ARHGEF10/ARHGEF15/ARHGEF19/ARHGEF26/ARHGEF5/ARPC1B/ARRDC4/ASA…	826/1134	11517/18123
down-regulated	GO:BP	GO:0048598	embryonic morphogenesis	1.84964185085132e-08	1134	83	601	18123	ADM/AMOT/APLN/APLNR/ATOH8/BMP7/CCDC103/CELSR1/CHD7/DAG1/DLL4/DUSP1/DUSP5/DYNC2I1/ECE1/EDN1/EFEMP1/ENG/EPB41L5/EPHA2/EYA1/EYA2/FBXW4/FLT1/FN1/FOXC1/FOXC2/FOXF1/FREM2/FZD7/GJA1/GJB6/GLI2/GLI3/HES1/HIPK2/ITGA5/ITGB1/ITGB3/ITGB4/ITGB5/LEF1/LHX2/LRIG1/LRP4/LRP5/MAP3K20/MBP/MDFI/MMP15/MMP2/MSX1/MYO6/NOTCH1/NOTCH2/PAX6/ROCK1/SDC4/SIX1/SLC39A1/SLC9A3R1/SMO/SOCS3/SOX17/SOX2/SOX9/TAL1/TBX19/TBX2/TBX3/TEAD2…	83/1134	601/18123
down-regulated	GO:BP	GO:0072001	renal system development	2.19356960998244e-08	1134	53	303	18123	ANGPT2/BCL2/BMP7/CD34/CFLAR/COL4A1/DCHS1/EMX2/EYA1/FGF1/FOXC1/FOXC2/FOXD1/FOXF1/FOXJ1/FREM2/GLI2/GLI3/GLIS2/GPR4/HES1/HEYL/HYAL2/ID3/IL6R/JAG1/KANK2/KLF15/LAMB2/LIF/LRP4/NFIA/NID1/NKX3-1/NOTCH1/NOTCH2/PDGFRB/PECAM1/PODXL/PRKX/SDC4/SIX1/SMAD6/SMO/SOX17/SOX9/TGFB1/TGFB2/TIPARP/TNS2/WNK4/WWTR1/YAP1	53/1134	303/18123
down-regulated	GO:BP	GO:0032835	glomerulus development	2.32083222826242e-08	1134	22	62	18123	ANGPT2/BCL2/BMP7/CD34/CFLAR/FOXC1/FOXC2/FOXJ1/GPR4/HES1/HEYL/IL6R/JAG1/KLF15/LAMB2/NID1/NOTCH1/NOTCH2/PDGFRB/PECAM1/PODXL/WWTR1	22/1134	62/18123
down-regulated	GO:BP	GO:0070848	response to growth factor	2.64335404118451e-08	1134	98	769	18123	ACVRL1/ANGPT2/ANXA1/APLN/APPL2/ASCL1/BMP7/BMPR1B/BPTF/CAV1/CCL2/CD109/CD44/CDH5/CDKN2B/GDF1/CFLAR/CLDN5/DDIT4/DLL4/DYNC1LI2/EDN1/EGFR/EHD4/EMILIN1/ENG/EPB41L5/EPHA2/ERBB2/F11R/FGF1/FGFR3/FGFRL1/FLT1/FLT4/FOS/FOXC1/FOXD1/FSTL1/HAP1/HES1/HEYL/HFE/HIPK2/HSPB1/HYAL2/IL17RD/ITGA5/ITGB3/ITGB5/LATS2/LEF1/LRRC32/MAPKAPK2/MCM7/MMRN2/MSX1/MT1G/MTSS2/MYO1C/NEDD4/NIBAN2/NOTCH1/NOTCH2/NTRK2/PARD3/PDGFRB/PGF/P…	98/1134	769/18123
down-regulated	GO:BP	GO:0048585	negative regulation of response to stimulus	2.67696206157203e-08	1134	194	1938	18123	ACAA2/ACKR3/ADCY4/ADCYAP1R1/ADM/ADORA2A/ADORA2B/ANGPT2/ANXA1/ANXA2/APCDD1/APLN/APLNR/APPL2/AREG/ARHGAP42/BCL2/BCL3/BCL6/BMP7/BMPR1B/BRCA1/C1QTNF1/CASTOR1/CAV1/CCL2/CD109/CD163/CD34/CD3E/CD44/CDH5/CFLAR/CGAS/CGNL1/CISH/CLU/CXCL12/CYSLTR2/DAG1/DDIT4/DHRS3/DLL4/DUSP1/DUSP5/EDN1/EGFR/EMILIN1/ENG/EPHA2/ERBB2/ERBIN/EYA1/EYA2/EZR/F3/FGR/FOXF1/FOXJ1/FOXO1/FSTL1/GBP1/GGT5/GJA1/GLI2/GLI3/GLIS2/GPER1/GPR37L…	194/1134	1938/18123
down-regulated	GO:BP	GO:0002064	epithelial cell development	2.96101240853405e-08	1134	44	225	18123	ADAMTSL4/ARHGEF26/B4GALT1/CDH5/CDKN1A/CLDN5/ENG/EPB41L5/EPHA2/EZR/F11R/FAT1/FOSL2/FOXC2/FOXJ1/FOXO1/GPR4/ICAM1/JAG1/LAMB2/MSN/MYD88/NOTCH1/NOTCH2/NOTCH4/PALLD/PAX6/PECAM1/PODXL/RAB13/RAPGEF3/ROBO4/ROCK1/S1PR2/S1PR3/SFN/SLC9A3R1/SMO/SOX9/STC1/TNFRSF1A/TRIOBP/VIM/YAP1	44/1134	225/18123
down-regulated	GO:BP	GO:0072006	nephron development	3.03663343762032e-08	1134	34	144	18123	ANGPT2/BCL2/BMP7/CD34/CFLAR/DCHS1/EYA1/FGF1/FOXC1/FOXC2/FOXD1/FOXJ1/GLI3/GPR4/HES1/HEYL/IL6R/JAG1/KLF15/LAMB2/LIF/NID1/NOTCH1/NOTCH2/PDGFRB/PECAM1/PODXL/SIX1/SMO/SOX9/TGFB1/WNK4/WWTR1/YAP1	34/1134	144/18123
down-regulated	GO:BP	GO:0050789	regulation of biological process	3.34250988597036e-08	1134	859	12122	18123	A2ML1/ABCB1/ABCC9/ACAA2/ACACB/ACKR3/ACOX2/ACVRL1/ACSL5/ADA2/ADAMTS9/ADAMTSL4/ADCY4/ADCYAP1R1/ADD3/ADGRF5/ADGRG1/ADGRL4/ADGRV1/ADIRF/ADM/ADORA2A/ADORA2B/AEBP1/AGTRAP/AHCYL1/AHNAK/AK4/AKAP3/AKAP9/AKR1C3/ALDH1A1/AMOT/ANGPT2/ANGPTL4/ANP32B/ANPEP/ANTXR1/ANXA1/ANXA13/ANXA2/APCDD1/APLN/APLNR/APOL3/APOLD1/APPL2/AQP1/AREG/ARHGAP11A/ARHGAP19/ARHGAP31/ARHGAP42/ARHGEF10/ARHGEF15/ARHGEF19/ARHGEF26/ARHGEF5/ARP…	859/1134	12122/18123
down-regulated	GO:BP	GO:0048545	response to steroid hormone	4.53804554067851e-08	1134	61	385	18123	ADM/AKR1C3/ALPL/ANXA1/AQP1/AREG/ATP1A2/BCL2/BMP7/BRCA1/CATSPERD/CAV1/CDKN1A/CFLAR/DDIT4/DUSP1/EDN1/EGFR/ENG/FAM107A/FIBIN/FOS/FOSL1/FOXO1/GPAM/GPER1/H3C14/H3C13/H4C14/H4C15/HEYL/ICAM1/IL6/KANK2/LEF1/MT-ND3/NEDD4/NKX3-1/NOTCH1/PAQR8/PCK1/PPARA/REST/RXRA/RXRG/S100B/SRARP/STC1/TFPI/TGFB1/TGFB2/TGFB3/TGFBR2/TSPO/TXNIP/USP8/YAP1/ZFP36/ZFP36L1/ZFP36L2/ZNF366	61/1134	385/18123
down-regulated	GO:BP	GO:0001894	tissue homeostasis	4.5629450783774e-08	1134	49	272	18123	ADGRF5/ADGRV1/BCL2/CD34/CDH23/CDH5/CIB2/CLDN5/CSF1/EGFR/EPAS1/ESAM/F11R/FOXC1/GJA1/GJB6/GPR137B/HSPB1/IL6/INAVA/INPP5D/ITGB1/ITGB3/LSR/LTF/MBP/MFSD2A/NANOS1/NOS3/NOTCH1/NXNL1/PDK4/PECAM1/PTH1R/S1PR1/SASH3/SERPINA3/SLC2A1/SMO/SOX9/TCIRG1/TFRC/TGFB1/TLR4/TNFAIP3/TNFRSF11B/TP53INP2/WWTR1/YAP1	49/1134	272/18123
down-regulated	GO:BP	GO:0001667	ameboidal-type cell migration	4.73658232232852e-08	1134	72	496	18123	ACVRL1/ADAMTS9/AMOT/ANGPT2/ANXA1/APPL2/ATOH8/BMP7/CARD10/CD40/CDH5/DDR2/DLL4/DOCK1/EDN1/EFNB1/EMP2/EPB41L5/EPHA2/EPHB4/FGF1/FLT4/FN1/FOXC2/FSTL1/GJA1/GLUL/GNA12/HMOX1/HSPB1/HYAL2/ITGB1/ITGB3/ITGB4/JUP/KANK1/KANK2/LRP5/MAP4K4/MMRN2/NANOS1/NOS3/NOTCH1/PDLIM1/PKN3/PRKX/PXN/RAB13/RHOJ/RIN2/ROCK1/RRAS/RREB1/SASH1/SDC4/SEMA3F/SEMA3G/SMO/SOX17/SOX9/SP100/SRPX2/STC1/SYDE1/TGFB1/TGFB2/TGFBR2/TIMP1/TNS1/WA…	72/1134	496/18123
down-regulated	GO:BP	GO:0045596	negative regulation of cell differentiation	5.57557231387763e-08	1134	91	701	18123	ACVRL1/ADGRV1/ANP32B/ANXA1/APPL2/AREG/ASCL1/BCL6/BMP7/CAV1/CTDSP1/CXCL10/DAAM2/EFEMP1/EGFR/ERBB2/FOXJ1/FOXO1/FOXO4/FZD7/GBP1/GLI2/GLI3/GPER1/GPR137B/GPR37L1/H4C14/H4C15/HES1/ID3/IGFBP5/IL17RD/IL4R/IL6/INPP5D/IRF1/ITGB1/ITGB3/ITPKB/JAG1/KANK1/LDLR/LHX2/LRP4/LRP5/LTF/LYN/MSX1/NFATC1/NFATC2/NFATC4/NFKBIA/NOTCH1/NOTCH4/PAX6/PPARA/RANBP3L/REST/RFLNB/RUNX3/S100B/S1PR3/SEMA3F/SEMA3G/SINHCAF/SMAD6/SMO/SO…	91/1134	701/18123
down-regulated	GO:BP	GO:0006952	defense response	6.10844757732437e-08	1134	194	1956	18123	ABCC9/ADCY4/ADCYAP1R1/ADM/ADORA2A/ADORA2B/ANKHD1/ANXA1/APOL1/APOL3/APPL2/AQP1/ATP1A2/AXL/B4GALT1/BATF2/BCL2/BCL3/BCL6/BCL6B/BMPR1B/BST2/C1R/C2CD4B/C4A/C4B/CASP4/CCL2/CD163/CD40/CD44/CD81/CDC42EP4/CDH5/CFB/CFH/CFHR1/CGAS/CHI3L1/CLEC1A/CLEC4E/CLU/COLEC12/CXCL1/CXCL10/CXCL12/CXCL16/CXCL3/CYSLTR2/CSF1/CST3/DDIT4/DDX60/DTX3L/EDN1/EGFR/EPHA2/F11R/F3/FES/FFAR2/FGR/FN1/FOS/FOSL1/FOXF1/GBP1/GBP2/GGT5/GJA1…	194/1134	1956/18123
down-regulated	GO:BP	GO:0006955	immune response	7.54832941874496e-08	1134	238	2544	18123	ABCC9/ACKR3/ADA2/ADCY4/ADCYAP1R1/ADM/ADORA2A/ADORA2B/ALDH3B1/ANKHD1/ANPEP/ANXA1/ANXA2/APLN/APOL1/APPL2/AQP1/ARPC1B/AXL/B4GALT1/BATF2/BCL2/BCL3/BCL6/BCL6B/BST2/BTN2A2/BTN3A2/C1R/C4A/C4B/CASP4/CCL2/CD163/CD34/CD3E/CD40/CD44/CD81/CD93/CD99/CDA/CDC42EP4/CFB/CFH/CFHR1/CGAS/CHI3L1/CLEC2B/CLEC4E/CLU/CMTM3/CMTM6/COLEC12/CRISPLD2/CXCL1/CXCL10/CXCL12/CXCL16/CXCL3/CYSLTR2/CSF1/CSF3/CST3/DDIT4/DDX60/DOCK1/DS…	238/1134	2544/18123
down-regulated	GO:BP	GO:0065007	biological regulation	7.82233102059987e-08	1134	896	12802	18123	A2ML1/ABCB1/ABCC9/ABHD4/ACAA2/ACACB/ACKR3/ACOX2/ACVRL1/ACSL5/ADA2/ADAMTS9/ADAMTSL4/ADCY4/ADCYAP1R1/ADD3/ADGRF5/ADGRG1/ADGRL4/ADGRV1/ADH1B/ADIRF/ADM/ADORA2A/ADORA2B/AEBP1/AGTRAP/AHCYL1/AHNAK/AK4/AKAP3/AKAP9/AKR1C3/ALDH1A1/AMOT/ANGPT2/ANGPTL4/ANP32B/ANPEP/ANTXR1/ANXA1/ANXA13/ANXA2/APCDD1/APLN/APLNR/APOL3/APOLD1/APPL2/AQP1/AQP5/AREG/ARHGAP11A/ARHGAP19/ARHGAP31/ARHGAP42/ARHGEF10/ARHGEF15/ARHGEF19/ARH…	896/1134	12802/18123
down-regulated	GO:BP	GO:0034341	response to interferon-gamma	9.0187263325427e-08	1134	40	198	18123	BST2/CCL2/CD40/CD44/CDC42EP4/CXCL16/EDN1/GBP1/GBP2/HLA-B/HLA-E/ICAM1/IFI30/IFITM1/IFITM2/IFITM3/IRF1/IRF7/KIF5B/LGALS9/MID1/MT2A/MYO1C/NLRC5/NMI/OAS3/PARP14/PARP9/RAB20/SLC11A1/SOCS1/SOCS3/SP100/TLR4/TRIM22/TRIM34/TRIM38/TRIM5/VCAM1/VIM	40/1134	198/18123
down-regulated	GO:BP	GO:0009725	response to hormone	9.0499175358929e-08	1134	113	958	18123	ADCY4/ADM/AGTRAP/AHCYL1/AKR1C3/ALPL/ANXA1/ANXA2/APPL2/AQP1/AREG/ARPC1B/ATP1A2/BCL2/BMP7/BRCA1/BTG2/CATSPERD/CAV1/CDKN1A/CFLAR/CXCL12/CYP11A1/CYSLTR2/DAG1/DDIT4/DUSP1/EDN1/EGFR/EIF4EBP2/ENG/FAM107A/FIBIN/FOS/FOSL1/FOXC2/FOXO1/FOXO4/GJA1/GLI3/GPAM/GPER1/H3C14/H3C13/H4C14/H4C15/HEYL/HMOX1/ICAM1/IGFBP5/IL4R/IL6/INHBB/KANK1/KANK2/KAT2B/KLF15/LATS2/LEF1/LPIN3/LRP5/LYN/MT-CYB/MT-ND3/MYO1C/NEDD4/NKX3-1/N…	113/1134	958/18123
down-regulated	GO:BP	GO:0001932	regulation of protein phosphorylation	9.78186501474923e-08	1134	137	1246	18123	ACVRL1/ADCY4/ADORA2A/ADORA2B/AKAP9/ANXA2/APLNR/AREG/ARHGEF5/BCL2/BMP7/CARD10/CAV1/CCDC88A/CD109/CD3E/CD40/CD44/CD81/CDH5/CDKN1A/CDKN2B/CDKN2C/GDF1/CHI3L1/CLU/CTDSP1/CTDSP2/CTDSPL/CTF1/CXCL10/CSF1/CSF3/CSPG4/DAG1/DDIT4/DDR2/DUSP1/DUSP5/EDN1/EGFR/EHD4/ELP4/EMILIN1/EMP2/ENG/ERBB2/FGF1/FGFR3/FGR/FLT1/FLT4/FN1/GADD45B/GADD45G/GDF11/GPER1/GPRC5C/HERC5/HES1/HFE/HIPK2/HSPB1/HYAL2/ICAM1/IL6/IL6R/INAVA/INH…	137/1134	1246/18123
down-regulated	GO:BP	GO:0008285	negative regulation of cell population proliferation	1.50498372850162e-07	1134	99	804	18123	ACKR3/ACVRL1/ADGRG1/ADM/ADORA2A/APLN/APPL2/ATOH8/B4GALT1/BCL2/BCL6/BMP7/BMPR1B/BTG2/BTN2A2/CAV1/CCL2/CD109/CDH5/CDKN1A/CDKN2B/CDKN2C/CXCL1/DDR1/DLL4/EFEMP2/ENG/ERBB2/FGFRL1/FLT1/FOSL1/FOXJ1/FOXO4/GJA1/GJB6/GLI3/GNA12/GPER1/HES1/HMOX1/IFI30/IFI35/IFITM1/IGFBP5/IL6/INPP5D/IRF1/ITGA1/KANK2/KAT2B/LGALS9/LIF/LIMS2/LRRC32/LYN/MSX1/NACC2/NDRG1/NDRG2/NIBAN2/NKX3-1/NMI/NOS3/NOTCH1/NUPR1/PAX6/PLAAT4/PLXNB1…	99/1134	804/18123
down-regulated	GO:BP	GO:0007219	Notch signaling pathway	1.57568824866187e-07	1134	39	193	18123	ASCL1/BCL6/BMP7/DLL4/DTX3L/EGFR/ENHO/FOXC1/FOXC2/HES1/HEYL/JAG1/KAT2B/LFNG/MAML2/MFNG/NFKBIA/NIBAN2/NOS3/NOTCH1/NOTCH2/NOTCH2NLA/NOTCH2NLB/NOTCH2NLC/NOTCH3/NOTCH4/PERP/PGAM2/S1PR3/SOX9/STAT3/TBX2/TGFB1/TGFB2/TGFBR2/TMEM100/WWC1/YAP1/ZNF423	39/1134	193/18123
down-regulated	GO:BP	GO:0031589	cell-substrate adhesion	1.78782314599775e-07	1134	58	368	18123	ACVRL1/ADAMTS9/ANGPT2/ANTXR1/AXL/BCAM/BCL2/BCL6/CCDC80/CD34/CD3E/CD44/CSF1/DAG1/DDR1/DOCK1/EDA/EFEMP2/EMILIN1/EMP2/EPB41L5/FAM107A/FN1/FOXF1/FZD7/GBP1/ITGA1/ITGA5/ITGA6/ITGB1/ITGB3/ITGB4/ITGB5/JAG1/JUP/KANK1/LAMB2/LAMC3/LIMS2/MAP4K4/NID1/NOTCH1/PRKX/PXN/RHOD/RIN2/ROCK1/RRAS/RREB1/S100A10/SDC4/SERPINE1/SMAD6/SORBS3/TRIOBP/TRIP6/VCAM1/VWF	58/1134	368/18123
down-regulated	GO:BP	GO:0001655	urogenital system development	1.8176906175326e-07	1134	55	339	18123	ANGPT2/ANXA1/BCL2/BMP7/CD34/CFLAR/COL4A1/DCHS1/EMX2/EYA1/FGF1/FOXC1/FOXC2/FOXD1/FOXF1/FOXJ1/FREM2/GLI2/GLI3/GLIS2/GPR4/HES1/HEYL/HYAL2/ID3/IL6R/JAG1/KANK2/KLF15/LAMB2/LIF/LRP4/NFIA/NID1/NKX3-1/NOTCH1/NOTCH2/PDGFRB/PECAM1/PODXL/PRKX/SDC4/SIX1/SMAD6/SMARCC1/SMO/SOX17/SOX9/TGFB1/TGFB2/TIPARP/TNS2/WNK4/WWTR1/YAP1	55/1134	339/18123
down-regulated	GO:BP	GO:0048754	branching morphogenesis of an epithelial tube	2.1847499883781e-07	1134	34	154	18123	AREG/BCL2/BMP7/CELSR1/COL4A1/CSF1/DAG1/DCHS1/DDR1/DLL4/EDN1/ENG/EPHA2/EYA1/FGF1/FOXC2/FOXD1/FOXF1/GLI2/GLI3/LEF1/LRP5/NFATC4/NKX3-1/NOTCH1/NOTCH4/SIX1/SMO/SOX9/TBX3/TGFB1/TGFBR2/TIE1/YAP1	34/1134	154/18123
down-regulated	GO:BP	GO:0002684	positive regulation of immune system process	2.23867659592576e-07	1134	122	1079	18123	ANXA1/APPL2/ARPC1B/AXL/BCL2/BCL6/BTN2A2/BTN3A2/C1R/C4A/C4B/CAV1/CCL2/CD3E/CD40/CD81/CD99/CDKN1A/CFB/CFH/CFHR1/CGAS/CLEC4E/CLU/CMTM3/CXCL10/CXCL12/CSF1/DDX60/DOCK1/EDN1/EFNB1/EZR/FES/FFAR2/FGR/FOS/FOXF1/FOXJ1/FYB1/GAB2/GBP1/GLI2/GLI3/GPAM/GPSM3/HES1/HLA-B/HLA-E/HMOX1/ICAM1/ICAM2/IFI35/IL15RA/IL18R1/IL1R1/IL1RL1/IL4R/IL6/IL6R/INAVA/INPP5D/IRAK3/IRF7/ITPKB/LEF1/LGALS3/LGALS9/LIF/LYN/MASP1/MAVS/MR1/M…	122/1134	1079/18123
down-regulated	GO:BP	GO:0045944	positive regulation of transcription by RNA polymerase II	2.26998603427756e-07	1134	132	1200	18123	ACVRL1/ADIRF/APLN/ASCL1/ATOH8/BCL3/BMP7/BMPR1B/BPTF/BRCA1/CD40/CD81/CDKN2B/CEBPD/CHD7/CRX/CXCL10/CSF3/CSRNP1/EDN1/EGFR/ELK3/ENG/EPAS1/ERG/EYA1/FGF1/FLI1/FOS/FOSL1/FOSL2/FOXC1/FOXC2/FOXD1/FOXF1/FOXJ1/FOXO1/FOXO4/GLI2/GLI3/GLIS2/GLIS3/GPER1/HELZ2/HES1/HEYL/HIPK2/HYAL2/IL6/IRF1/IRF7/ITGA6/JAG1/JUNB/JUP/KAT2B/KLF15/KLF2/KLF6/LEF1/LHX2/LIF/LPIN3/LRP5/MAFF/MAML2/MAVS/MECOM/MSX1/MUC1/MYO6/NAMPT/NFATC1/N…	132/1134	1200/18123
down-regulated	GO:BP	GO:0070482	response to oxygen levels	2.28210412069053e-07	1134	62	410	18123	ACAA2/ACVRL1/ADM/AGTRAP/AK4/ANGPT2/ANGPTL4/APOLD1/AQP1/BCL2/BMP7/BNIP2/CAV1/CD34/CDKN1A/CFLAR/COX4I2/CXCL12/DDIT4/EDN1/EIF4EBP1/ENG/EPAS1/FOXO1/HIF3A/HILPDA/HIPK2/HMOX1/ICAM1/ITPR2/LPAR1/MMP2/MT-ATP6/MT-CYB/MT-ND4/MT-ND5/NAMPT/NDRG1/NKX3-1/NOTCH1/PCK1/PDGFRB/PDLIM1/PGF/PPARA/PSMB8/PSMB9/REST/S100B/SLC2A1/SLC2A4/SLC39A12/SOD3/STC1/TGFB1/TGFB2/TGFB3/TGFBR2/TGFBR3/VCAM1/VEGFB/ZFP36L1	62/1134	410/18123
down-regulated	GO:BP	GO:0002521	leukocyte differentiation	2.28964464601825e-07	1134	77	566	18123	ANXA1/ANXA2/AXL/BATF2/BCL2/BCL3/BCL6/CD109/CD3E/CD81/CDK2/CDKN1A/CHD7/CSF1/CSF3/DLL4/EPHA2/ERBB2/FES/FOS/FOXJ1/FZD7/GAB2/GLI2/GLI3/GPR137B/HLA-B/IL15RA/IL18R1/IL4R/IL6/IL6R/INPP5D/IRF1/IRF7/ITGB1/ITPKB/JUNB/KLF6/LEF1/LFNG/LGALS9/LIF/LRRC8A/LTBR/LTF/LYN/MFNG/MR1/MT1G/NFATC2/NOTCH2/PCK1/PNP/RASSF2/RRAS/RUNX3/RXRA/SASH3/SOCS1/SOX13/STAT3/TAL1/TCF7/TCIRG1/TFRC/TGFB1/TGFBR2/TLR4/TMEM176A/TMEM176B/TOB2…	77/1134	566/18123
down-regulated	GO:BP	GO:0002009	morphogenesis of an epithelium	2.28964464601825e-07	1134	77	566	18123	ACVRL1/ADM/APLNR/AREG/ARHGEF19/BCL2/BMP7/CCDC103/CD44/CELSR1/COL4A1/CXCL10/CSF1/DAG1/DCHS1/DDR1/DLL4/EDN1/ENG/EPB41L5/EPHA2/EYA1/FAT1/FGF1/FOXC2/FOXD1/FOXF1/FOXQ1/FREM2/FZD7/GJA1/GLI2/GLI3/HES1/IGFBP5/ITGA5/JAG1/LEF1/LHX2/LIF/LRP5/MSN/NFATC4/NKD1/NKX3-1/NOTCH1/NOTCH2/NOTCH4/OPHN1/PLEKHA4/PODXL/PRKX/PSMB8/PSMB9/RHOC/ROR1/RREB1/SDC4/SIX1/SLC9A3R1/SMO/SOCS3/SOX17/SOX9/TBX2/TBX3/TCF15/TEAD2/TGFB1/TGF…	77/1134	566/18123
down-regulated	GO:BP	GO:0050790	regulation of catalytic activity	2.39940900466141e-07	1134	229	2452	18123	A2ML1/ACACB/ADCY4/ADCYAP1R1/ADGRV1/ADORA2A/ADORA2B/AKAP9/ALDH1A1/AMOT/ANGPTL4/ANP32B/ANTXR1/ANXA1/ANXA2/AQP1/AREG/ARHGAP11A/ARHGAP19/ARHGAP31/ARHGAP42/ARHGEF10/ARHGEF15/ARHGEF19/ARHGEF26/ARHGEF37/ARHGEF40/ARHGEF5/ARRDC4/ASAP3/ASPH/AXL/BAG3/BCL2/BCL6/BMP7/BNIP2/BOD1L1/BST2/C4A/C4B/CARD10/CAV1/CCDC8/CCDC88A/CCL2/CD109/CD40/CD44/CD81/CDKN1A/CDKN2B/CDKN2C/CFLAR/CHI3L1/CISH/CLU/CXCL10/CSF1/CSPG4/CST3/…	229/1134	2452/18123
down-regulated	GO:BP	GO:0045765	regulation of angiogenesis	2.43491920197797e-07	1134	57	361	18123	ACVRL1/ADAMTS9/ADM/AMOT/ANGPT2/ANGPTL4/APLNR/AQP1/BRCA1/CD34/CD40/CDH5/CHI3L1/CLDN5/CXCL10/ECSCR/EMILIN1/EMP2/ENG/EPHA2/ERBB2/F3/FGF1/FLT1/FOXC1/FOXC2/FOXO4/GLUL/GPR4/HIPK2/HMOX1/HSPB1/HSPG2/IL6/ITGA5/ITGB1/JUP/KLF2/NIBAN2/NOS3/PGF/RAPGEF3/RHOJ/ROCK1/RRAS/S100A1/SASH1/SERPINE1/SLC39A12/SP100/STAT3/TGFB2/TGFBR2/TIE1/TNFAIP3/VEGFB/ZC3H12A	57/1134	361/18123
down-regulated	GO:BP	GO:0006935	chemotaxis	2.49999470633525e-07	1134	85	654	18123	ACKR3/AMOT/ANGPT2/ANXA1/BMP7/BMPR1B/CCL2/CMTM3/CXCL1/CXCL10/CXCL12/CXCL16/CXCL3/CSF1/DAG1/DOK1/DUSP1/ECSCR/EDN1/EFNB1/ENG/EPHA2/EPHB4/ERBB2/EZR/F3/FES/FFAR2/FGF1/FLT1/FOSL1/FOXD1/GAB2/GLI2/GLI3/GPSM3/HSD3B7/HSPB1/IL6/IL6R/ITGA1/ITGB3/KIF5B/LAMB2/LEF1/LGALS3/LGALS9/LHX2/LPAR1/LYN/MMP28/MYOT/NEXN/NIBAN2/NOTCH1/NOTCH2/NOTCH3/OPHN1/PALLD/PAX6/PDGFRB/PGF/PLAUR/PLP2/PLXNB1/RAB13/RARRES2/RIN3/ROBO4/S100…	85/1134	654/18123
down-regulated	GO:BP	GO:0001934	positive regulation of protein phosphorylation	2.5592346688939e-07	1134	102	846	18123	ACVRL1/ADCY4/ADORA2B/AKAP9/ANXA2/APLNR/AREG/ARHGEF5/BCL2/BMP7/CARD10/CAV1/CCDC88A/CD3E/CD40/CD44/CD81/CDKN1A/GDF1/CHI3L1/CLU/CTF1/CSF1/CSF3/CSPG4/DAG1/DDR2/DUSP5/EDN1/EGFR/EHD4/EMP2/ENG/ERBB2/FGF1/FGFR3/FLT1/FLT4/GADD45B/GADD45G/GDF11/GPER1/GPRC5C/HES1/HFE/HIPK2/ICAM1/IL6/IL6R/INAVA/INHBB/ITGA1/ITGA5/ITGB3/LIF/LIMK2/LPAR1/LPAR3/LRP4/LTF/LYN/MAP3K20/MAP3K6/MAP4K4/MAPKAPK2/MAPKAPK3/MAVS/MDFIC/MLKL/…	102/1134	846/18123
down-regulated	GO:BP	GO:0048468	cell development	2.7943905887131e-07	1134	204	2122	18123	ADAMTSL4/ADGRF5/ADGRV1/ADM/ADORA2A/ANGPT2/ANTXR1/ANXA2/APPL2/AREG/ARHGEF10/ARHGEF26/ASCL1/AXL/B4GALT1/BACE2/BCL2/BCL6/BMP7/BMPR1B/BTG2/CATSPERD/CCDC88A/CD3E/CDH23/CDH5/CDKN1A/CFLAR/CHD7/CLDN5/CLU/CTDSP1/CTF1/CXCL12/CSRP1/DAAM2/DAG1/DDR1/DLL4/DOCK1/DOK1/EDN1/EFEMP2/EFNB1/EGFR/ENG/EPAS1/EPB41L5/EPHA2/EPHB4/ERBB2/EZR/F11R/FAT1/FES/FLI1/FN1/FOSL2/FOXC1/FOXC2/FOXD1/FOXJ1/FOXO1/FZD7/GAB2/GBP1/GFAP/GJA1…	204/1134	2122/18123
down-regulated	GO:BP	GO:0060548	negative regulation of cell death	2.82306776669301e-07	1134	119	1047	18123	ACAA2/ACKR3/ADCYAP1R1/ADORA2A/ANGPTL4/ANXA1/AQP1/ASCL1/AXL/BAG3/BCL2/BCL3/BCL6/BMP7/BNIP2/BRCA1/BTG2/CAV1/CCL2/CCN5/CD34/CD44/CDH5/CDKN1A/CFLAR/CLU/CNTFR/CXCL12/CSF1/CSF3/DDAH2/DUSP1/EDN1/EGFR/EYA1/EYA2/FLT4/FOXC1/FOXC2/FOXO1/FOXQ1/FSTL1/GLI2/GLI3/GPAM/GPR37L1/HIPK2/HMGN5/HMOX1/HSPB1/ICAM1/IER3/IL6/IRF7/ITGA5/ITGA6/ITGB1/ITPKB/ITPRIP/KANK2/KRT18/LEF1/LGALS3/LIMS2/LTF/MAP4K4/MCL1/MECOM/MSX1/MTRNR2…	119/1134	1047/18123
down-regulated	GO:BP	GO:0030036	actin cytoskeleton organization	3.0212783053883e-07	1134	90	712	18123	ADD3/AIF1L/AMOT/ANTXR1/ANXA1/AQP1/ARHGEF10/ARHGEF15/ARHGEF19/ARHGEF5/ARPC1B/ASAP3/BCL2/BCL6/BST2/CALD1/CAPG/CCDC88A/CDC42EP4/CELSR1/CFLAR/CGNL1/CNN3/CTNNA3/CXCL1/CXCL12/CSF3/CSRP1/DAAM2/EDN1/EHD2/EMP2/EPB41L5/EPS8/ESAM/EZR/F11R/FAM107A/FAT1/FES/FOXJ1/GDPD2/ICAM1/ITGB1/ITGB5/KANK1/KANK3/KRT8/LIMK2/LPAR1/MYO1C/MYO6/MYOZ1/NOTCH2/OPHN1/PALLD/PDGFRB/PDLIM1/PDLIM2/PDLIM3/PDLIM4/PLEKHG2/PSTPIP1/PXN/RAB1…	90/1134	712/18123
down-regulated	GO:BP	GO:0060485	mesenchyme development	3.13682189766127e-07	1134	50	296	18123	ACVRL1/APLNR/BCL2/BMP7/DAG1/DCHS1/EDN1/EFNB1/ENG/EPB41L5/FN1/FOXC1/FOXC2/FOXD1/FOXF1/HES1/HEYL/IL17RD/IL6/JAG1/LEF1/MSX1/NOS3/NOTCH1/NOTCH4/PDGFRB/RANBP3L/RFLNB/ROCK1/SEMA3F/SEMA3G/SIX1/SMO/SOX9/TBX2/TBX3/TCF15/TCF7L2/TEAD2/TGFB1/TGFB1I1/TGFB2/TGFB3/TGFBR2/TGFBR3/TMEM100/WWTR1/YAP1/ZFP36L1/ZNF703	50/1134	296/18123
down-regulated	GO:BP	GO:0042330	taxis	3.16035155883683e-07	1134	85	657	18123	ACKR3/AMOT/ANGPT2/ANXA1/BMP7/BMPR1B/CCL2/CMTM3/CXCL1/CXCL10/CXCL12/CXCL16/CXCL3/CSF1/DAG1/DOK1/DUSP1/ECSCR/EDN1/EFNB1/ENG/EPHA2/EPHB4/ERBB2/EZR/F3/FES/FFAR2/FGF1/FLT1/FOSL1/FOXD1/GAB2/GLI2/GLI3/GPSM3/HSD3B7/HSPB1/IL6/IL6R/ITGA1/ITGB3/KIF5B/LAMB2/LEF1/LGALS3/LGALS9/LHX2/LPAR1/LYN/MMP28/MYOT/NEXN/NIBAN2/NOTCH1/NOTCH2/NOTCH3/OPHN1/PALLD/PAX6/PDGFRB/PGF/PLAUR/PLP2/PLXNB1/RAB13/RARRES2/RIN3/ROBO4/S100…	85/1134	657/18123
down-regulated	GO:BP	GO:0030856	regulation of epithelial cell differentiation	4.4676441648131e-07	1134	35	166	18123	ACVRL1/APOLD1/ASCL1/ATOH8/CAV1/CD109/CDH5/CLDN5/F11R/FOXC1/FOXJ1/HES1/JAG1/LIF/MAFF/NOTCH1/NOTCH4/PAX6/PLAAT4/PRKCH/PRKX/ROCK1/S1PR2/S1PR3/SERPINE1/SFN/SMO/SOX9/TBX3/TMEM100/TNFRSF1A/WWTR1/YAP1/ZFP36/ZFP36L1	35/1134	166/18123
down-regulated	GO:BP	GO:1901701	cellular response to oxygen-containing compound	4.55354836685337e-07	1134	134	1237	18123	ADCY4/AGTRAP/AHCYL1/AKAP9/AKR1C3/ANXA1/APPL2/AQP1/AXL/BMP7/BRCA1/CASP4/CASTOR1/CAV1/CCL2/CD40/CDK2/CFLAR/CIB2/CLU/COL4A1/COLEC12/CXCL1/CXCL10/CXCL3/CYP11A1/CYSLTR2/CSF3/DAG1/DDIT4/EDN1/EGFR/EIF4EBP2/EZR/FES/FFAR2/FOS/FOXC2/FOXO1/FOXO4/FZD7/GJA1/GJB6/GLRA1/GNA14/GPER1/GPR37L1/GRAMD1C/ICAM1/ID3/IGFBP5/IL6/INHBB/ITPR2/JUP/KANK1/KANK2/KAT2B/KIF5B/KLF15/KLF2/LDLR/LPAR1/LPIN3/LRP5/LTF/LYN/LYPD1/MAP4K4/…	134/1134	1237/18123
down-regulated	GO:BP	GO:0010648	negative regulation of cell communication	4.6357413395495e-07	1134	155	1499	18123	ACAA2/ACKR3/ADM/APCDD1/APLN/APLNR/AREG/ARHGAP42/BCL2/BCL3/BCL6/BMP7/BMPR1B/BRCA1/CASTOR1/CAV1/CD109/CD3E/CD44/CFLAR/CGNL1/CISH/CLU/CXCL12/DAG1/DDIT4/DHRS3/DLL4/DUSP1/DUSP5/EDN1/EGFR/EMILIN1/ENG/EPHA2/ERBB2/ERBIN/EYA1/EYA2/EZR/FOXO1/FSTL1/GBP1/GJA1/GLI2/GLI3/GLIS2/GLRA1/GPER1/GPR37L1/HEYL/HIPK2/HMOX1/HSPB1/HYAL2/ICAM1/IFI35/IGFBP5/IL17RD/IL1R2/IL6/INHBB/INPP5D/IRAK3/ITGA1/ITGA6/ITGB1/ITPRIP/KANK1/…	155/1134	1499/18123
down-regulated	GO:BP	GO:0009607	response to biotic stimulus	4.67333895490179e-07	1134	166	1639	18123	ABCC9/ADM/ALPL/ANKHD1/ANXA1/APOL1/APPL2/AQP1/AXL/BATF2/BCL2/BCL3/BST2/C1R/C4A/C4B/CASP4/CAV1/CCDC80/CCL2/CD40/CD44/CDC42EP4/CFB/CFH/CFHR1/CGAS/CHD7/CLEC4E/CLU/COLEC12/CXCL1/CXCL10/CXCL12/CXCL16/CXCL3/CSF1/CSF3/DDIT4/DDX60/DTX3L/EDN1/EPHA2/ERBIN/FES/FFAR2/FGR/FKBP5/FOS/FOSL1/GBP1/GBP2/GGT5/GJA1/GJB6/GNG12/GPAM/GPER1/GSDMD/H2BC6/HERC5/HLA-B/HLA-E/HSPB1/HYAL2/ICAM1/ICAM2/IFI27/IFI30/IFI35/IFI44L/IFI…	166/1134	1639/18123
down-regulated	GO:BP	GO:1901342	regulation of vasculature development	4.68758055831149e-07	1134	57	367	18123	ACVRL1/ADAMTS9/ADM/AMOT/ANGPT2/ANGPTL4/APLNR/AQP1/BRCA1/CD34/CD40/CDH5/CHI3L1/CLDN5/CXCL10/ECSCR/EMILIN1/EMP2/ENG/EPHA2/ERBB2/F3/FGF1/FLT1/FOXC1/FOXC2/FOXO4/GLUL/GPR4/HIPK2/HMOX1/HSPB1/HSPG2/IL6/ITGA5/ITGB1/JUP/KLF2/NIBAN2/NOS3/PGF/RAPGEF3/RHOJ/ROCK1/RRAS/S100A1/SASH1/SERPINE1/SLC39A12/SP100/STAT3/TGFB2/TGFBR2/TIE1/TNFAIP3/VEGFB/ZC3H12A	57/1134	367/18123
down-regulated	GO:BP	GO:0071363	cellular response to growth factor stimulus	4.85818614427315e-07	1134	92	741	18123	ACVRL1/ANGPT2/ANXA1/APLN/APPL2/BMP7/BMPR1B/BPTF/CAV1/CCL2/CD109/CD44/CDH5/CDKN2B/GDF1/CFLAR/CLDN5/DDIT4/DLL4/DYNC1LI2/EDN1/EGFR/EHD4/EMILIN1/ENG/EPB41L5/ERBB2/F11R/FGF1/FGFR3/FGFRL1/FLT1/FLT4/FOS/FOXC1/FOXD1/FSTL1/HAP1/HES1/HEYL/HFE/HIPK2/HSPB1/HYAL2/IL17RD/ITGA5/ITGB3/ITGB5/LATS2/LEF1/LRRC32/MAPKAPK2/MCM7/MMRN2/MSX1/MT1G/MTSS2/MYO1C/NEDD4/NIBAN2/NOTCH1/NOTCH2/NTRK2/PARD3/PDGFRB/PGF/PPARA/PRDM16/…	92/1134	741/18123
down-regulated	GO:BP	GO:0072132	mesenchyme morphogenesis	5.01592653732772e-07	1134	19	53	18123	ACVRL1/APLNR/BMP7/DCHS1/ENG/FOXC1/FOXC2/FOXF1/HEYL/LEF1/MSX1/NOS3/NOTCH1/SOX9/TBX2/TBX3/TGFB2/TGFBR2/TMEM100	19/1134	53/18123
down-regulated	GO:BP	GO:0003170	heart valve development	5.26863093826227e-07	1134	21	65	18123	ADAMTS9/APLNR/DCHS1/DLL4/EMILIN1/FGFRL1/HEYL/JAG1/NFATC1/NOS3/NOTCH1/NOTCH2/ROCK1/SMAD6/SOX9/TGFB1/TGFB2/TGFBR2/TIE1/TNFRSF1A/TNFRSF1B	21/1134	65/18123
down-regulated	GO:BP	GO:0048871	multicellular organismal homeostasis	5.29176524234887e-07	1134	73	533	18123	ACACB/ADCY4/ADGRF5/ADGRV1/ALDH1A1/APLN/APPL2/AQP1/BCL2/CAV1/CD34/CDH23/CDH5/CIB2/CLDN5/CSF1/EGFR/EPAS1/ESAM/F11R/FOXC1/FOXC2/FOXO1/GADD45G/GJA1/GJB6/GPR137B/HFE/HSPB1/HYAL2/IL18R1/IL4R/IL6/INAVA/INPP5D/ITGB1/ITGB3/LSR/LTF/MBP/METRNL/MFSD2A/NANOS1/NOS3/NOTCH1/NXNL1/PDK4/PECAM1/PPP1R13L/PRDM16/PTH1R/S1PR1/SASH3/SERPINA3/SFN/SLC11A1/SLC2A1/SLC40A1/SMO/SOX9/STAT3/TCIRG1/TFRC/TGFB1/TLR4/TNFAIP3/TNFRSF…	73/1134	533/18123
down-regulated	GO:BP	GO:0023057	negative regulation of signaling	5.37314731071208e-07	1134	155	1502	18123	ACAA2/ACKR3/ADM/APCDD1/APLN/APLNR/AREG/ARHGAP42/BCL2/BCL3/BCL6/BMP7/BMPR1B/BRCA1/CASTOR1/CAV1/CD109/CD3E/CD44/CFLAR/CGNL1/CISH/CLU/CXCL12/DAG1/DDIT4/DHRS3/DLL4/DUSP1/DUSP5/EDN1/EGFR/EMILIN1/ENG/EPHA2/ERBB2/ERBIN/EYA1/EYA2/EZR/FOXO1/FSTL1/GBP1/GJA1/GLI2/GLI3/GLIS2/GLRA1/GPER1/GPR37L1/HEYL/HIPK2/HMOX1/HSPB1/HYAL2/ICAM1/IFI35/IGFBP5/IL17RD/IL1R2/IL6/INHBB/INPP5D/IRAK3/ITGA1/ITGA6/ITGB1/ITPRIP/KANK1/…	155/1134	1502/18123
down-regulated	GO:BP	GO:0061138	morphogenesis of a branching epithelium	5.66222754373921e-07	1134	37	184	18123	ADM/AREG/BCL2/BMP7/CELSR1/COL4A1/CSF1/DAG1/DCHS1/DDR1/DLL4/EDN1/ENG/EPHA2/EYA1/FGF1/FOXC2/FOXD1/FOXF1/GLI2/GLI3/LEF1/LRP5/NFATC4/NKX3-1/NOTCH1/NOTCH4/SIX1/SMO/SOCS3/SOX9/TBX3/TGFB1/TGFBR2/TGM2/TIE1/YAP1	37/1134	184/18123
down-regulated	GO:BP	GO:0006468	protein phosphorylation	6.89990544866582e-07	1134	168	1673	18123	ACVRL1/ADCY4/ADORA2A/ADORA2B/AKAP9/ANXA2/APLNR/AREG/ARHGEF5/AXL/BCL2/BMP7/BMPR1B/BUB1/CARD10/CAV1/CCDC88A/CCL2/CD109/CD3E/CD40/CD44/CD81/CDH5/CDK2/CDKN1A/CDKN2B/CDKN2C/GDF1/CHI3L1/CLU/CTDSP1/CTDSP2/CTDSPL/CTF1/CXCL10/CSF1/CSF3/CSPG4/DAG1/DDIT4/DDR1/DDR2/DUSP1/DUSP5/EDN1/EFEMP1/EGFR/EHD4/ELP4/EMILIN1/EMP2/ENG/EPHA2/EPHB4/ERBB2/ERG/FES/FGF1/FGFR3/FGR/FLT1/FLT4/FN1/GADD45B/GADD45G/GDF11/GPER1/GPRC5C…	168/1134	1673/18123
down-regulated	GO:BP	GO:0071407	cellular response to organic cyclic compound	7.51223537799424e-07	1134	81	624	18123	AKAP9/AKR1C3/ALPL/ANXA1/AQP1/ATP1A2/BMP7/BRCA1/CASP7/CAV1/CCL2/CFLAR/CGAS/CIB2/CLU/COLEC12/DAG1/DDIT4/EDN1/EGFR/EZR/FAM107A/FES/FOXF1/FOXO1/GLI2/GNA14/GPAM/GPER1/GRAMD1C/GSTM2/H3C14/H3C13/H4C14/H4C15/HEYL/ICAM1/ID3/IGFBP5/ITGA6/ITPR2/JUP/KANK2/KLF2/LEF1/MAVS/MLC1/MSN/MT-ND3/NEDD4/NKX3-1/P2RY2/PAQR8/PCK1/PHEX/PPARA/PTGER1/RAPGEF3/REST/RXRA/RXRG/RYR3/SIX1/SLC1A3/SLC9A3R1/SMO/SRARP/STAT3/STC1/TFPI/T…	81/1134	624/18123
down-regulated	GO:BP	GO:0001822	kidney development	7.7875537609016e-07	1134	49	294	18123	ANGPT2/BCL2/BMP7/CD34/CFLAR/DCHS1/EYA1/FGF1/FOXC1/FOXC2/FOXD1/FOXJ1/FREM2/GLI2/GLI3/GLIS2/GPR4/HES1/HEYL/HYAL2/ID3/IL6R/JAG1/KANK2/KLF15/LAMB2/LIF/LRP4/NID1/NKX3-1/NOTCH1/NOTCH2/PDGFRB/PECAM1/PODXL/PRKX/SDC4/SIX1/SMAD6/SMO/SOX17/SOX9/TGFB1/TGFB2/TIPARP/TNS2/WNK4/WWTR1/YAP1	49/1134	294/18123
down-regulated	GO:BP	GO:0051707	response to other organism	8.27761725800919e-07	1134	162	1600	18123	ABCC9/ADM/ALPL/ANKHD1/ANXA1/APOL1/APPL2/AQP1/AXL/BATF2/BCL2/BCL3/BST2/C1R/C4A/C4B/CASP4/CAV1/CCDC80/CCL2/CD40/CD44/CDC42EP4/CFB/CFH/CFHR1/CGAS/CHD7/CLEC4E/CLU/COLEC12/CXCL1/CXCL10/CXCL12/CXCL16/CXCL3/CSF1/CSF3/DDIT4/DDX60/DTX3L/EDN1/EPHA2/ERBIN/FES/FFAR2/FGR/FKBP5/FOS/FOSL1/GBP1/GBP2/GGT5/GJA1/GJB6/GNG12/GPAM/GPER1/GSDMD/H2BC6/HERC5/HLA-B/HLA-E/HSPB1/HYAL2/ICAM1/ICAM2/IFI27/IFI30/IFI35/IFI44L/IFI…	162/1134	1600/18123
down-regulated	GO:BP	GO:0043207	response to external biotic stimulus	8.67551884535855e-07	1134	162	1601	18123	ABCC9/ADM/ALPL/ANKHD1/ANXA1/APOL1/APPL2/AQP1/AXL/BATF2/BCL2/BCL3/BST2/C1R/C4A/C4B/CASP4/CAV1/CCDC80/CCL2/CD40/CD44/CDC42EP4/CFB/CFH/CFHR1/CGAS/CHD7/CLEC4E/CLU/COLEC12/CXCL1/CXCL10/CXCL12/CXCL16/CXCL3/CSF1/CSF3/DDIT4/DDX60/DTX3L/EDN1/EPHA2/ERBIN/FES/FFAR2/FGR/FKBP5/FOS/FOSL1/GBP1/GBP2/GGT5/GJA1/GJB6/GNG12/GPAM/GPER1/GSDMD/H2BC6/HERC5/HLA-B/HLA-E/HSPB1/HYAL2/ICAM1/ICAM2/IFI27/IFI30/IFI35/IFI44L/IFI…	162/1134	1601/18123
down-regulated	GO:BP	GO:0003018	vascular process in circulatory system	9.22339828318818e-07	1134	45	258	18123	ABCB1/ABCC9/ADM/ADORA2A/AMOT/APLN/ARHGAP42/ATP1A2/C2CD4B/CAV1/CDH5/CLDN5/ECE1/EDN1/EGFR/FOXC1/FOXC2/GJA1/GPER1/GPR4/ICAM1/ITGA1/KLF2/MFSD2A/NOS3/P2RY2/ROCK1/SLC15A2/SLC1A3/SLC2A1/SLC2A10/SLC2A4/SLC38A3/SLC38A5/SLC4A4/SLC6A13/SLC7A2/SLC7A5/SLC9A3R1/SLCO2B1/SMTNL2/SNTA1/SOD3/TFRC/YES1	45/1134	258/18123
down-regulated	GO:BP	GO:0001816	cytokine production	9.43165518304766e-07	1134	101	854	18123	ADGRG1/ANXA1/APPL2/AXL/BCL3/BCL6/BCL6B/BRCA1/BST2/BTN2A2/BTN3A2/CD34/CD3E/CD40/CD81/CGAS/CHI3L1/CLU/EPHA2/ERBIN/EZR/F11R/F3/FFAR2/FGR/FLT4/FN1/FOXJ1/GBP1/GPAM/GPSM3/GSDMD/HERC5/HFE/HILPDA/HLA-B/HLA-E/HMOX1/HSPB1/HYAL2/IL17D/IL18R1/IL1R1/IL1R2/IL1RL1/IL32/IL4R/IL6/IL6R/INAVA/INHBB/INPP5D/IRAK3/IRF1/IRF7/KLF2/LEF1/LGALS9/LRRC32/LTF/LYN/MAPKAPK2/MAVS/MBP/MYD88/NDRG2/NFATC4/NFKB2/NLRC5/NMI/OAS3/OTUD7…	101/1134	854/18123
down-regulated	GO:BP	GO:0021782	glial cell development	1.02878127546781e-06	1134	29	123	18123	ADORA2A/ARHGEF10/ASCL1/BACE2/CLU/DAG1/EGFR/GFAP/IL6/ITGB4/LAMB2/LAMC3/LDLR/LGI4/LPAR1/LYN/MOBP/NDRG1/NTRK2/OLIG1/PARD3/PRX/ROR1/S100A8/S100A9/SMO/TGFB1/TLR4/VIM	29/1134	123/18123
down-regulated	GO:BP	GO:0048568	embryonic organ development	1.08971604845378e-06	1134	63	436	18123	ADM/APLNR/BMP7/BPTF/CCDC103/CELSR1/CHD7/DYNC2I1/EDN1/EFEMP1/ENG/EPAS1/EPHA2/EYA1/FLT3LG/FOXC1/FOXC2/FOXF1/GJB6/GLI2/GLI3/HES1/HIPK2/ID3/JUNB/KRT8/LEF1/LIF/LRIG1/MDFI/MSX1/MYO6/NES/NOTCH1/NOTCH2/PAX6/PIFO/PLCD3/PPP1R13L/RARRES2/RBBP6/SIX1/SLC39A1/SLC9A3R1/SMO/SOCS3/SOX17/SOX9/TAL1/TBX2/TBX3/TEAD1/TEAD2/TEAD3/TEAD4/TGFB1/TGFB2/TGFB3/TGFBR2/TRIOBP/YAP1/ZFP36L1/ZIC1	63/1134	436/18123
down-regulated	GO:BP	GO:0072073	kidney epithelium development	1.13831303730482e-06	1134	31	139	18123	BCL2/BMP7/CD34/DCHS1/EYA1/FGF1/FOXC1/FOXC2/FOXD1/FOXJ1/GLI3/HES1/HEYL/JAG1/KANK2/KLF15/LAMB2/LIF/NOTCH1/NOTCH2/PECAM1/PODXL/SDC4/SIX1/SMAD6/SMO/SOX9/TGFB1/WNK4/WWTR1/YAP1	31/1134	139/18123
down-regulated	GO:BP	GO:0001817	regulation of cytokine production	1.27645080144144e-06	1134	100	847	18123	ANXA1/APPL2/AXL/BCL3/BCL6/BCL6B/BRCA1/BST2/BTN2A2/BTN3A2/CD34/CD3E/CD40/CD81/CGAS/CHI3L1/CLU/EPHA2/ERBIN/EZR/F11R/F3/FFAR2/FGR/FLT4/FN1/FOXJ1/GBP1/GPAM/GPSM3/GSDMD/HERC5/HFE/HILPDA/HLA-B/HLA-E/HMOX1/HSPB1/HYAL2/IL17D/IL18R1/IL1R1/IL1R2/IL1RL1/IL32/IL4R/IL6/IL6R/INAVA/INHBB/INPP5D/IRAK3/IRF1/IRF7/KLF2/LEF1/LGALS9/LRRC32/LTF/LYN/MAPKAPK2/MAVS/MBP/MYD88/NDRG2/NFATC4/NFKB2/NLRC5/NMI/OAS3/OTUD7B/PNP/P…	100/1134	847/18123
down-regulated	GO:BP	GO:0009968	negative regulation of signal transduction	1.31236520608469e-06	1134	145	1394	18123	ACAA2/ACKR3/ADM/APCDD1/APLN/APLNR/AREG/ARHGAP42/BCL2/BCL3/BCL6/BMP7/BMPR1B/BRCA1/CASTOR1/CAV1/CD109/CD3E/CD44/CFLAR/CGNL1/CISH/CLU/CXCL12/DAG1/DDIT4/DHRS3/DLL4/DUSP1/DUSP5/EGFR/EMILIN1/ENG/EPHA2/ERBB2/ERBIN/EYA1/EYA2/EZR/FOXO1/FSTL1/GBP1/GLI2/GLI3/GLIS2/GPER1/GPR37L1/HEYL/HIPK2/HMOX1/HSPB1/HYAL2/ICAM1/IFI35/IGFBP5/IL17RD/IL1R2/IL6/INPP5D/IRAK3/ITGA1/ITGA6/ITGB1/ITPRIP/KANK1/KANK2/KREMEN1/LATS2/LF…	145/1134	1394/18123
down-regulated	GO:BP	GO:0060333	interferon-gamma-mediated signaling pathway	1.39899989690855e-06	1134	24	88	18123	CD44/GBP1/GBP2/HLA-B/HLA-E/ICAM1/IFI30/IRF1/IRF7/MID1/MT2A/NLRC5/NMI/OAS3/PARP14/PARP9/SOCS1/SOCS3/SP100/TRIM22/TRIM34/TRIM38/TRIM5/VCAM1	24/1134	88/18123
down-regulated	GO:BP	GO:0071384	cellular response to corticosteroid stimulus	1.47073673143117e-06	1134	20	62	18123	AKR1C3/ANXA1/AQP1/CFLAR/DDIT4/EDN1/EGFR/FAM107A/FOXO1/GPER1/ICAM1/MT-ND3/PCK1/REST/STC1/TGFB1/USP8/ZFP36/ZFP36L1/ZFP36L2	20/1134	62/18123
down-regulated	GO:BP	GO:0032496	response to lipopolysaccharide	1.6182347390093e-06	1134	53	339	18123	ADM/ALPL/AXL/CCL2/CD40/CXCL1/CXCL10/CXCL3/CSF3/EDN1/ERBIN/FOS/GGT5/GJA1/GJB6/GNG12/ICAM1/IL10RA/IL6/IRAK3/LGALS9/LTF/LYN/MAPKAPK2/MAPKAPK3/MGST1/MYD88/NFKB2/NFKBIA/NOS3/NOTCH1/PCK1/PLSCR4/PTGER1/S100A8/S100A9/SASH1/SERPINE1/SIGIRR/SLC11A1/SMAD6/TFPI/TLR4/TNFAIP3/TNFRSF1B/TNIP2/TRIM41/TRIM5/TSPO/VCAM1/VIM/ZC3H12A/ZFP36	53/1134	339/18123
down-regulated	GO:BP	GO:0003197	endocardial cushion development	1.76709556774136e-06	1134	17	45	18123	ACVRL1/APLNR/BMP7/DCHS1/ENG/FOXF1/HEYL/JAG1/MSX1/NOS3/NOTCH1/SOX9/TBX2/TBX3/TGFB2/TGFBR2/TMEM100	17/1134	45/18123
down-regulated	GO:BP	GO:0008015	blood circulation	1.87043512201685e-06	1134	73	548	18123	ABCC9/ACVRL1/ADM/ADORA2A/AGTRAP/AHCYL1/AKAP9/AMOT/ANPEP/APLN/ARHGAP42/ASPH/ATP1A2/C2CD4B/CAV1/CD34/CDH5/CHD7/CLDN5/CTNNA3/CXCL10/CXCL12/DLL4/DSP/ECE1/EDN1/EGFR/EMP2/ENG/EPAS1/F11R/FLI1/FOXC1/FOXC2/FXYD1/GJA1/GPER1/GPR37L1/GPR4/GSTM2/HMOX1/HSPB7/ICAM1/ITGA1/ITPR2/JUP/KCNE4/KCNE5/KLF2/LRP5/MYL3/MYOF/NAMPT/NOS3/P2RY2/PPARA/PPP1R13L/RARRES2/ROCK1/RYR3/S100A1/SERPING1/SMTNL2/SNTA1/SOD3/SPX/STC1/TBX2/T…	73/1134	548/18123
down-regulated	GO:BP	GO:0030855	epithelial cell differentiation	1.95126022753281e-06	1134	96	807	18123	ACVRL1/ADAMTSL4/AKR1C3/ANXA1/APOLD1/ARHGEF26/ASCL1/ATOH8/B4GALT1/BMP7/CAV1/CD109/CD34/CDH5/CDKN1A/CLDN5/CNN3/COL4A1/DSP/ENG/EPB41L5/EPHA2/EZR/F11R/FAT1/FOSL2/FOXC1/FOXC2/FOXF1/FOXJ1/FOXO1/FSTL1/FZD7/GPR4/HES1/ICAM1/ID3/JAG1/JUP/KLF15/KLF2/KRT18/KRT8/LAMB2/LGALS3/LIF/MAFF/MSN/MYD88/MYO6/NOTCH1/NOTCH2/NOTCH4/OPHN1/PALLD/PAX6/PCK1/PECAM1/PERP/PKP4/PLAAT4/PODXL/PRKCH/PRKX/RAB13/RAPGEF3/ROBO4/ROCK1/S1…	96/1134	807/18123
down-regulated	GO:BP	GO:0045321	leukocyte activation	2.13679413940041e-06	1134	140	1341	18123	ADA2/ADGRF5/ADORA2A/ALDH3B1/ANPEP/ANXA1/ANXA2/AXL/B4GALT1/BATF2/BCL2/BCL3/BCL6/BST2/BTN2A2/CAV1/CCL2/CD3E/CD40/CD44/CD81/CD93/CDA/CDKN1A/CGAS/CHD7/CHI3L1/CLU/CMTM6/CRISPLD2/CXCL1/CSF1/CST3/DLL4/DSP/EDN1/EFNB1/ERBB2/FES/FGR/FOXF1/FOXJ1/FTL/FZD7/GAB2/GLI2/GLI3/GPAM/GPER1/GPR137B/GSDMD/HES1/HFE/HLA-B/HLA-E/HMOX1/HSPA6/HVCN1/HYAL2/ICAM1/IFI35/IL15RA/IL18R1/IL1RL1/IL4R/IL6/IL6R/INPP5D/IRF1/ITGB1/ITPKB…	140/1134	1341/18123
down-regulated	GO:BP	GO:0036293	response to decreased oxygen levels	2.23084641362317e-06	1134	57	382	18123	ACAA2/ACVRL1/ADM/AGTRAP/AK4/ANGPT2/ANGPTL4/APOLD1/AQP1/BCL2/BMP7/BNIP2/CAV1/CD34/CFLAR/COX4I2/CXCL12/DDIT4/EDN1/EIF4EBP1/ENG/EPAS1/HIF3A/HILPDA/HIPK2/HMOX1/ICAM1/ITPR2/MMP2/MT-CYB/MT-ND4/MT-ND5/NAMPT/NDRG1/NKX3-1/NOTCH1/PCK1/PDLIM1/PGF/PPARA/PSMB8/PSMB9/REST/S100B/SLC2A1/SLC2A4/SLC39A12/SOD3/STC1/TGFB1/TGFB2/TGFB3/TGFBR2/TGFBR3/VCAM1/VEGFB/ZFP36L1	57/1134	382/18123
down-regulated	GO:BP	GO:0002237	response to molecule of bacterial origin	2.26080754339288e-06	1134	55	362	18123	ADM/ALPL/AXL/C4B/CCL2/CD40/CXCL1/CXCL10/CXCL3/CSF3/EDN1/ERBIN/FOS/GGT5/GJA1/GJB6/GNG12/ICAM1/IL10RA/IL6/INAVA/IRAK3/LGALS9/LTF/LYN/MAPKAPK2/MAPKAPK3/MGST1/MYD88/NFKB2/NFKBIA/NOS3/NOTCH1/PCK1/PLSCR4/PTGER1/S100A8/S100A9/SASH1/SERPINE1/SIGIRR/SLC11A1/SMAD6/TFPI/TLR4/TNFAIP3/TNFRSF1B/TNIP2/TRIM41/TRIM5/TSPO/VCAM1/VIM/ZC3H12A/ZFP36	55/1134	362/18123
down-regulated	GO:BP	GO:0048708	astrocyte differentiation	2.26958496813971e-06	1134	23	83	18123	ADORA2A/BACE2/EGFR/GFAP/GPR37L1/HES1/IL6/LAMB2/LAMC3/LDLR/LIF/NOTCH1/PAX6/ROR1/S100A8/S100A9/S100B/SMO/SOX9/STAT3/TAL1/TLR4/VIM	23/1134	83/18123
down-regulated	GO:BP	GO:0007399	nervous system development	2.2709518807447e-06	1134	227	2484	18123	ADGRG1/ADGRV1/ADM/ADORA2A/AK4/ANP32B/ANXA1/APPL2/AQP1/AREG/ARHGEF10/ARHGEF15/ASCL1/ATOH8/ATP1A2/AXL/BACE2/BAG3/BCAS1/BCL2/BCL6/BMP7/BMPR1B/BPTF/BTG2/C3orf70/CAPG/CCDC88A/CCL2/CD3E/CDH23/CDKN2C/CELSR1/CFLAR/CHD7/CLDN5/CLU/CNTFR/COL4A1/CRX/CTDSP1/CTF1/CTNS/CXCL1/CXCL12/CSF1/CSPG4/DAAM2/DAG1/DCHS1/DDIT4/DDR1/DLL4/DNAJB1/DOK1/EFNB1/EGFR/EMX2/ENG/EPHA2/EPHB4/ERBB2/EYA1/EZR/FES/FGF11/FN1/FOS/FOXC1/FOXD…	227/1134	2484/18123
down-regulated	GO:BP	GO:0072009	nephron epithelium development	2.43692546870446e-06	1134	27	112	18123	BCL2/CD34/DCHS1/EYA1/FGF1/FOXC1/FOXC2/FOXD1/FOXJ1/GLI3/HES1/HEYL/JAG1/KLF15/LAMB2/LIF/NOTCH1/NOTCH2/PECAM1/PODXL/SIX1/SMO/SOX9/TGFB1/WNK4/WWTR1/YAP1	27/1134	112/18123
down-regulated	GO:BP	GO:1905314	semi-lunar valve development	3.21417720416995e-06	1134	16	41	18123	DLL4/EMILIN1/HEYL/JAG1/NFATC1/NOS3/NOTCH1/NOTCH2/ROCK1/SMAD6/SOX9/TGFB1/TGFB2/TIE1/TNFRSF1A/TNFRSF1B	16/1134	41/18123
down-regulated	GO:BP	GO:0016310	phosphorylation	3.22844474795503e-06	1134	190	1996	18123	ACVRL1/ADCY4/ADORA2A/ADORA2B/AK4/AKAP9/ANXA2/APLN/APLNR/AREG/ARHGEF5/AXL/BCL2/BMP7/BMPR1B/BUB1/CARD10/CAV1/CCDC88A/CCL2/CD109/CD3E/CD40/CD44/CD81/CDH5/CDK2/CDKN1A/CDKN2B/CDKN2C/GDF1/CHI3L1/CISH/CLU/CTDSP1/CTDSP2/CTDSPL/CTF1/CXCL10/CSF1/CSF3/CSPG4/DAG1/DDIT4/DDR1/DDR2/DHTKD1/DUSP1/DUSP5/EDN1/EFEMP1/EGFR/EHD4/ELP4/EMILIN1/EMP2/ENG/EPHA2/EPHB4/ERBB2/ERG/ETNK2/FES/FGF1/FGFR3/FGR/FLT1/FLT4/FN1/FZD7/GA…	190/1134	1996/18123
down-regulated	GO:BP	GO:0003203	endocardial cushion morphogenesis	3.58177273581094e-06	1134	15	36	18123	ACVRL1/APLNR/BMP7/DCHS1/ENG/HEYL/MSX1/NOS3/NOTCH1/SOX9/TBX2/TBX3/TGFB2/TGFBR2/TMEM100	15/1134	36/18123
down-regulated	GO:BP	GO:0007159	leukocyte cell-cell adhesion	3.72829303647163e-06	1134	56	377	18123	ADORA2A/ANXA1/BCL6/BMP7/BTN2A2/CAV1/CCL2/CD3E/CD44/CD81/CXCL12/EFNB1/ERBB2/EZR/F11R/FOXJ1/GLI2/GLI3/GPAM/HES1/HFE/HLA-E/ICAM1/IL4R/IL6/IRF1/ITGB1/ITPKB/LEF1/LGALS3/LGALS9/LRRC32/LYN/MSN/PCK1/PECAM1/PNP/PPARA/ROCK1/RUNX3/S100A8/S100A9/SASH3/SDC4/SOCS1/SOX13/TFRC/TGFB1/TGFBR2/TNFSF14/VCAM1/VSIG4/VSIR/WNK1/YES1/ZC3H12A	56/1134	377/18123
down-regulated	GO:BP	GO:0045893	positive regulation of transcription, DNA-templated	4.27279643718005e-06	1134	161	1623	18123	ACVRL1/ADIRF/APLN/ASCL1/ASPH/ATOH8/BCL3/BMP7/BMPR1B/BPTF/BRCA1/CCAR1/CD40/CD81/CDKN2B/CEBPD/CHD7/CRX/CXCL10/CSF3/CSRNP1/DTX3L/EDN1/EGFR/ELK3/ENG/EPAS1/ERBB2/ERG/EYA1/FGF1/FLI1/FOS/FOSL1/FOSL2/FOXC1/FOXC2/FOXD1/FOXF1/FOXJ1/FOXL2/FOXO1/FOXO4/FZD7/GLI2/GLI3/GLIS2/GLIS3/GPER1/H1-2/HELZ2/HES1/HEYL/HIPK2/HMGN5/HYAL2/IL6/IRF1/IRF7/ITGA6/JAG1/JUNB/JUP/KAT2B/KLF15/KLF2/KLF6/LEF1/LHX2/LIF/LPIN3/LRP5/MAFF/M…	161/1134	1623/18123
down-regulated	GO:BP	GO:1903508	positive regulation of nucleic acid-templated transcription	4.27279643718005e-06	1134	161	1623	18123	ACVRL1/ADIRF/APLN/ASCL1/ASPH/ATOH8/BCL3/BMP7/BMPR1B/BPTF/BRCA1/CCAR1/CD40/CD81/CDKN2B/CEBPD/CHD7/CRX/CXCL10/CSF3/CSRNP1/DTX3L/EDN1/EGFR/ELK3/ENG/EPAS1/ERBB2/ERG/EYA1/FGF1/FLI1/FOS/FOSL1/FOSL2/FOXC1/FOXC2/FOXD1/FOXF1/FOXJ1/FOXL2/FOXO1/FOXO4/FZD7/GLI2/GLI3/GLIS2/GLIS3/GPER1/H1-2/HELZ2/HES1/HEYL/HIPK2/HMGN5/HYAL2/IL6/IRF1/IRF7/ITGA6/JAG1/JUNB/JUP/KAT2B/KLF15/KLF2/KLF6/LEF1/LHX2/LIF/LPIN3/LRP5/MAFF/M…	161/1134	1623/18123
down-regulated	GO:BP	GO:1902680	positive regulation of RNA biosynthetic process	4.46748474412174e-06	1134	161	1624	18123	ACVRL1/ADIRF/APLN/ASCL1/ASPH/ATOH8/BCL3/BMP7/BMPR1B/BPTF/BRCA1/CCAR1/CD40/CD81/CDKN2B/CEBPD/CHD7/CRX/CXCL10/CSF3/CSRNP1/DTX3L/EDN1/EGFR/ELK3/ENG/EPAS1/ERBB2/ERG/EYA1/FGF1/FLI1/FOS/FOSL1/FOSL2/FOXC1/FOXC2/FOXD1/FOXF1/FOXJ1/FOXL2/FOXO1/FOXO4/FZD7/GLI2/GLI3/GLIS2/GLIS3/GPER1/H1-2/HELZ2/HES1/HEYL/HIPK2/HMGN5/HYAL2/IL6/IRF1/IRF7/ITGA6/JAG1/JUNB/JUP/KAT2B/KLF15/KLF2/KLF6/LEF1/LHX2/LIF/LPIN3/LRP5/MAFF/M…	161/1134	1624/18123
down-regulated	GO:BP	GO:0001763	morphogenesis of a branching structure	4.88842142360781e-06	1134	37	198	18123	ADM/AREG/BCL2/BMP7/CELSR1/COL4A1/CSF1/DAG1/DCHS1/DDR1/DLL4/EDN1/ENG/EPHA2/EYA1/FGF1/FOXC2/FOXD1/FOXF1/GLI2/GLI3/LEF1/LRP5/NFATC4/NKX3-1/NOTCH1/NOTCH4/SIX1/SMO/SOCS3/SOX9/TBX3/TGFB1/TGFBR2/TGM2/TIE1/YAP1	37/1134	198/18123
down-regulated	GO:BP	GO:0043066	negative regulation of apoptotic process	5.02842794701098e-06	1134	105	928	18123	ACAA2/ACKR3/ADORA2A/ANGPTL4/ANXA1/AQP1/ASCL1/AXL/BAG3/BCL2/BCL3/BCL6/BMP7/BNIP2/BRCA1/BTG2/CAV1/CCL2/CD44/CDH5/CDKN1A/CFLAR/CLU/CNTFR/CXCL12/DDAH2/DUSP1/EDN1/EGFR/EYA1/EYA2/FLT4/FOXC1/FOXC2/FOXO1/FOXQ1/FSTL1/GLI2/GLI3/GPAM/HIPK2/HMGN5/HMOX1/HSPB1/ICAM1/IER3/IL6/IRF7/ITGA5/ITGA6/ITGB1/ITPKB/ITPRIP/KRT18/LEF1/LGALS3/LIMS2/LTF/MAP4K4/MCL1/MSX1/MTRNR2L12/MTRNR2L8/MUC1/MYD88/NAA16/NES/NFATC4/NFKBIA/NI…	105/1134	928/18123
down-regulated	GO:BP	GO:0043069	negative regulation of programmed cell death	5.05515234791136e-06	1134	107	952	18123	ACAA2/ACKR3/ADORA2A/ANGPTL4/ANXA1/AQP1/ASCL1/AXL/BAG3/BCL2/BCL3/BCL6/BMP7/BNIP2/BRCA1/BTG2/CAV1/CCL2/CD44/CDH5/CDKN1A/CFLAR/CLU/CNTFR/CXCL12/DDAH2/DUSP1/EDN1/EGFR/EYA1/EYA2/FLT4/FOXC1/FOXC2/FOXO1/FOXQ1/FSTL1/GLI2/GLI3/GPAM/HIPK2/HMGN5/HMOX1/HSPB1/ICAM1/IER3/IL6/IRF7/ITGA5/ITGA6/ITGB1/ITPKB/ITPRIP/KANK2/KRT18/LEF1/LGALS3/LIMS2/LTF/MAP4K4/MCL1/MECOM/MSX1/MTRNR2L12/MTRNR2L8/MUC1/MYD88/NAA16/NES/NFAT…	107/1134	952/18123
down-regulated	GO:BP	GO:1903053	regulation of extracellular matrix organization	5.68367391465632e-06	1134	17	48	18123	AEBP1/ANTXR1/CFLAR/CST3/DAG1/DDR1/DDR2/EFEMP2/EMILIN1/IL6/NOTCH1/SLC2A10/SOX9/TCF15/TIE1/TNFRSF1A/TNFRSF1B	17/1134	48/18123
down-regulated	GO:BP	GO:0001501	skeletal system development	6.47413951036829e-06	1134	68	509	18123	ACVRL1/ALPL/ANXA2/BBX/BGN/BMP7/BMPR1B/CD44/CHD7/CHI3L1/CSRNP1/DCHS1/DHRS3/DYNC2I1/EDN1/EFEMP1/ENG/EPHA2/EVC/EYA1/FBXW4/FGFR3/FGFRL1/FGR/FLI1/FOXC1/FOXC2/GDF11/GJA1/GLI2/GLI3/HAPLN3/HYAL2/LRP5/LTF/MATN3/MDFI/MMP2/MSX1/NOTCH2/PHEX/PLXNB1/PRELP/PTH1R/RANBP3L/RASSF2/RFLNB/RUNX3/SERPINH1/SIX1/SLC2A10/SLC39A1/SOX9/STC1/TAL1/TBX3/TCF15/TEAD4/TGFB1/TGFB2/TGFB3/TGFBR2/TGM2/TIMP1/TIPARP/TNFRSF11B/TSKU/WASF2	68/1134	509/18123
down-regulated	GO:BP	GO:0060562	epithelial tube morphogenesis	7.85620787905634e-06	1134	51	334	18123	ACVRL1/ADM/APLNR/AREG/BCL2/BMP7/CCDC103/CELSR1/COL4A1/CXCL10/CSF1/DAG1/DCHS1/DDR1/DLL4/EDN1/ENG/EPHA2/EYA1/FGF1/FOXC2/FOXD1/FOXF1/GLI2/GLI3/HES1/LEF1/LHX2/LRP5/NFATC4/NKX3-1/NOTCH1/NOTCH2/NOTCH4/PODXL/PRKX/SDC4/SIX1/SMO/SOX17/SOX9/TBX2/TBX3/TEAD2/TGFB1/TGFB2/TGFBR2/TIE1/VASP/WNK4/YAP1	51/1134	334/18123
down-regulated	GO:BP	GO:0003179	heart valve morphogenesis	8.26918322448338e-06	1134	18	55	18123	ADAMTS9/DCHS1/DLL4/EMILIN1/FGFRL1/HEYL/JAG1/NFATC1/NOS3/NOTCH1/NOTCH2/ROCK1/SMAD6/SOX9/TGFB1/TGFB2/TGFBR2/TIE1	18/1134	55/18123
down-regulated	GO:BP	GO:0045446	endothelial cell differentiation	8.66074222381237e-06	1134	28	126	18123	ACVRL1/APOLD1/ARHGEF26/ATOH8/CDH5/CLDN5/ENG/EZR/F11R/FSTL1/ICAM1/JAG1/MSN/MYD88/NOTCH1/NOTCH4/PECAM1/RAPGEF3/ROBO4/ROCK1/S1PR1/S1PR2/S1PR3/SOX17/STC1/TIE1/TMEM100/TNFRSF1A	28/1134	126/18123
down-regulated	GO:BP	GO:0010942	positive regulation of cell death	8.66184112144859e-06	1134	84	691	18123	ACOX2/ADAMTSL4/ADM/ADORA2A/AKR1C3/ANXA1/ARHGEF19/ARHGEF26/ARHGEF5/ASCL1/B4GALT1/BCL2/BCL6/BMP7/BMPR1B/CAV1/CCAR1/CCL2/CD248/CD40/CDKN1A/CLU/DDIT4/DUSP1/ECSCR/FOS/FOSL1/FOXL2/FOXO1/GADD45B/GADD45G/GPER1/HMOX1/HPR/HYAL2/ID3/IL6/INHBB/INPP5D/ITGA1/ITGA6/ITGB1/LATS2/LGALS9/LPAR1/LTBR/LYN/MAP3K20/MCL1/MSX1/MT-CO2/NACC2/NFATC4/NKX3-1/NOTCH1/NOTCH2/NQO1/NUPR1/PDGFRB/PLEKHG2/PRODH/RAPSN/RASSF2/REST/S100A…	84/1134	691/18123
down-regulated	GO:BP	GO:0043085	positive regulation of catalytic activity	8.95239898127886e-06	1134	141	1383	18123	ADCY4/ADCYAP1R1/ADORA2B/ALDH1A1/ANP32B/ANTXR1/AREG/ARHGAP11A/ARHGAP19/ARHGAP31/ARHGAP42/ARHGEF10/ARHGEF15/ARHGEF19/ARHGEF26/ARHGEF5/ARRDC4/ASAP3/ASPH/AXL/BCL2/BNIP2/CARD10/CAV1/CCDC88A/CCL2/CD40/CD44/CD81/CDKN1A/CFLAR/CHI3L1/CLU/CSF1/CSPG4/DAG1/DAP/DDR1/DDR2/DOCK1/DTX3L/DUSP5/EDN1/EGFR/EMP2/EPHA2/EPHB4/ERBB2/F11R/F3/FGF1/FGFR3/FGR/FLT1/FLT4/FN1/FOXJ1/FOXL2/GADD45B/GADD45G/GPER1/GPRC5C/ICAM1/IL6R/…	141/1134	1383/18123
down-regulated	GO:BP	GO:0006954	inflammatory response	9.02914834255205e-06	1134	107	962	18123	ADCY4/ADCYAP1R1/ADM/ADORA2A/ADORA2B/ANXA1/APOL3/APPL2/AXL/B4GALT1/BCL6/BCL6B/BMPR1B/C2CD4B/C4A/C4B/CASP4/CCL2/CD163/CD40/CD44/CD81/CDH5/CHI3L1/CXCL1/CXCL10/CXCL3/CYSLTR2/CSF1/EGFR/EPHA2/F11R/F3/FFAR2/FGR/FN1/FOS/FOXF1/GGT5/GJA1/GPER1/GPR39/GPR4/GPSM3/GSDMD/HFE/HLA-E/HMOX1/HPR/HSPG2/HYAL2/ICAM1/IFI35/IL17D/IL17RC/IL18R1/IL1R1/IL1R2/IL1RL1/IL4R/IL6/IL6R/ITGB1/LDLR/LGALS9/LYN/MAPKAPK2/METRNL/MYD88/N…	107/1134	962/18123
down-regulated	GO:BP	GO:0001503	ossification	9.7484273028934e-06	1134	59	418	18123	ADGRV1/ALPL/AREG/BCL2/BMP7/BMPR1B/CLIC1/CSF1/DCHS1/DDR2/DHRS3/EGFR/EPHA2/FGFR3/FGR/FOXC1/FOXC2/GDPD2/GLI2/GLI3/ID3/IFITM1/IGFBP5/IL6/IL6R/JAG1/JUNB/KREMEN1/LEF1/LRP4/LRP5/LTF/MMP2/NOTCH1/PHEX/PLXNB1/PTH1R/RANBP3L/RASSF2/REST/RFLNB/RUNX3/S1PR1/SGMS2/SLC26A2/SMAD6/SMO/SOX2/SOX9/SRGN/STC1/TCIRG1/TGFB1/TGFB2/TGFB3/TOB2/TP53INP2/WWTR1/YAP1	59/1134	418/18123
down-regulated	GO:BP	GO:0031960	response to corticosteroid	9.9908302768445e-06	1134	33	168	18123	ADM/AKR1C3/ALPL/ANXA1/AQP1/AREG/BCL2/CDKN1A/CFLAR/DDIT4/DUSP1/EDN1/EGFR/ENG/FAM107A/FIBIN/FOS/FOSL1/FOXO1/GPER1/ICAM1/IL6/MT-ND3/NOTCH1/PCK1/REST/S100B/STC1/TGFB1/USP8/ZFP36/ZFP36L1/ZFP36L2	33/1134	168/18123
down-regulated	GO:BP	GO:0022407	regulation of cell-cell adhesion	1.01045984766013e-05	1134	62	450	18123	ADORA2A/ANXA1/BCL6/BMP7/BTN2A2/C1QTNF1/CAV1/CCL2/CD3E/CD44/CD81/CXCL12/EFNB1/EPB41L5/ERBB2/F11R/FOXJ1/GLI2/GLI3/GPAM/HES1/HFE/HLA-E/ICAM1/IL4R/IL6/IRF1/ITPKB/JAG1/LEF1/LGALS3/LGALS9/LRRC32/LYN/MBP/MYO10/NOTCH1/NOTCH4/PCK1/PIEZO1/PLAUR/PNP/PODXL/PPARA/RUNX3/SASH3/SDC4/SOCS1/SOX13/SOX2/SWAP70/TFRC/TGFB1/TGFBR2/TNFSF14/VCAM1/VSIG4/VSIR/WNK1/YES1/ZC3H12A/ZNF703	62/1134	450/18123
down-regulated	GO:BP	GO:0001666	response to hypoxia	1.03625449367126e-05	1134	54	367	18123	ACAA2/ACVRL1/ADM/AGTRAP/AK4/ANGPT2/ANGPTL4/APOLD1/AQP1/BCL2/BMP7/CAV1/CD34/CFLAR/COX4I2/CXCL12/DDIT4/EDN1/EIF4EBP1/ENG/EPAS1/HIF3A/HILPDA/HIPK2/HMOX1/ICAM1/ITPR2/MMP2/MT-CYB/MT-ND4/MT-ND5/NDRG1/NKX3-1/NOTCH1/PCK1/PDLIM1/PGF/PPARA/PSMB8/PSMB9/REST/S100B/SLC2A1/SLC2A4/SOD3/STC1/TGFB1/TGFB2/TGFB3/TGFBR2/TGFBR3/VCAM1/VEGFB/ZFP36L1	54/1134	367/18123
down-regulated	GO:BP	GO:0007369	gastrulation	1.28204134859545e-05	1134	35	187	18123	AMOT/APLN/APLNR/ATOH8/BMP7/DAG1/DUSP1/DUSP5/EPB41L5/EPHA2/EYA1/EYA2/FN1/FOXC1/FOXC2/FOXF1/FZD7/GJA1/ITGA5/ITGB1/ITGB3/ITGB4/ITGB5/LEF1/LRP5/MBP/MMP15/MMP2/SOX17/SOX2/TAL1/TBX19/TGFBR2/TGIF2/WNK1	35/1134	187/18123
down-regulated	GO:BP	GO:0071385	cellular response to glucocorticoid stimulus	1.58014415713322e-05	1134	18	57	18123	ANXA1/AQP1/CFLAR/DDIT4/EDN1/EGFR/FAM107A/FOXO1/ICAM1/MT-ND3/PCK1/REST/STC1/TGFB1/USP8/ZFP36/ZFP36L1/ZFP36L2	18/1134	57/18123
down-regulated	GO:BP	GO:0042592	homeostatic process	1.71860229249924e-05	1134	186	1985	18123	ABHD4/ACACB/ACKR3/ACOX2/ADCY4/ADCYAP1R1/ADGRF5/ADGRG1/ADGRV1/ADM/ADORA2A/ALDH1A1/ANGPTL4/ANXA1/APLN/APLNR/APPL2/AQP1/ASPH/ATP1A2/AXL/BACE2/BAG3/BCL2/BCL6/C1QTNF1/CA12/CAV1/CCL2/CD34/CD40/CDH23/CDH5/CDK2/CHD7/CIB2/CLDN5/CP/CXCL10/CXCL12/CYBRD1/CSF1/EDN1/EGFR/EMCN/EPAS1/ESAM/F11R/F2RL3/FFAR2/FOXC1/FOXC2/FOXO1/FSTL1/FTL/GADD45G/GJA1/GJB6/GLIS2/GPAM/GPER1/GPR137B/GPR4/GRIN2C/GSTM2/H4C14/H4C15/HAP1/HE…	186/1134	1985/18123
down-regulated	GO:BP	GO:0007389	pattern specification process	1.79380580246975e-05	1134	61	446	18123	ACVRL1/ADGRG1/APLNR/ASCL1/BMP7/BMPR1B/BPTF/BTG2/CCDC103/CELSR1/CFAP53/DAAM2/DCHS1/DLL4/EDN1/EFNB1/EMX2/ENG/EPB41L5/EYA1/FGF1/FOXC1/FOXC2/FOXD1/FOXF1/FOXJ1/GLI2/GLI3/HES1/HES6/HEYL/HIPK2/LEF1/LFNG/LHX2/LRP4/LRP5/MDFI/MFNG/MID1/MSX1/NKD1/NKX3-1/NOTCH1/NOTCH2/PAX6/PIFO/PSKH1/RFX4/SEMA3F/SIX1/SMAD6/SMO/SOX17/STC1/TBX19/TBX2/TBX3/TCF15/TGFBR2/ZIC1	61/1134	446/18123
down-regulated	GO:BP	GO:0042476	odontogenesis	1.81681374521249e-05	1134	28	130	18123	ADM/ALPL/AQP1/AQP5/AQP6/BMP7/CD34/CSF1/EDA/EDN1/FOXC1/FOXO1/GLI2/GLI3/ID3/LEF1/LRP4/MSX1/PERP/PHEX/PPARA/SERPINE1/SMO/TCIRG1/TGFB1/TGFB2/TGFB3/TNFRSF11B	28/1134	130/18123
down-regulated	GO:BP	GO:0050900	leukocyte migration	1.83416126109681e-05	1134	67	511	18123	ANGPT2/ANXA1/B4GALT1/CAV1/CCL2/CD34/CD44/CD81/CD99/CXCL1/CXCL10/CXCL12/CXCL16/CXCL3/CSF1/DUSP1/EDN1/EMILIN1/EPS8/ESAM/F11R/FFAR2/FLT1/FN1/FOXJ1/GPSM3/HMOX1/HSD3B7/ICAM1/IL1R1/IL6/IL6R/INPP5D/ITGA1/ITGA5/ITGA6/ITGB1/ITGB3/LGALS3/LGALS9/LYN/MMP28/MSN/MYD88/PECAM1/PGF/RARRES2/RIN3/ROCK1/S100A8/S100A9/S1PR1/SDC4/SERPINE1/SLC16A3/SLC7A11/SLC7A5/SWAP70/TGFB1/TGFB2/TMEM102/TNFRSF10D/TNFSF14/VCAM1/VEGFB/…	67/1134	511/18123
down-regulated	GO:BP	GO:0051254	positive regulation of RNA metabolic process	1.87037006577889e-05	1134	170	1775	18123	ACVRL1/ADIRF/APLN/ASCL1/ASPH/ATOH8/BCL3/BMP7/BMPR1B/BPTF/BRCA1/BTG2/CCAR1/CD40/CD81/CDKN2B/CEBPD/CHD7/CRX/CXCL10/CSF3/CSRNP1/DTX3L/EDN1/EGFR/ELK3/ENG/EPAS1/ERBB2/ERG/EYA1/FGF1/FLI1/FOS/FOSL1/FOSL2/FOXC1/FOXC2/FOXD1/FOXF1/FOXJ1/FOXL2/FOXO1/FOXO4/FZD7/GLI2/GLI3/GLIS2/GLIS3/GPER1/H1-2/HELZ2/HES1/HEYL/HIPK2/HMGN5/HYAL2/IL6/IRF1/IRF7/ITGA6/JAG1/JUNB/JUP/KAT2B/KLF15/KLF2/KLF6/LEF1/LHX2/LIF/LPIN3/LRP5/M…	170/1134	1775/18123
down-regulated	GO:BP	GO:0071496	cellular response to external stimulus	1.93883719842675e-05	1134	52	353	18123	AKR1C3/AQP1/ATP1A2/AXL/BAG3/BCL2/CASTOR1/CAV1/CD40/CDKN1A/CDKN2B/DAG1/DAP/EGFR/ENG/F11R/FAM107A/FES/FOS/FOSL1/FOXO1/GJA1/GLUL/GSDMD/HFE/HMOX1/ICAM1/INHBB/IRF1/KANK2/LTBR/LYN/MFSD2A/MYD88/NAMPT/PCK1/PDK4/PHEX/PIEZO1/PPARA/SIK1B/SIPA1/SLC2A1/SLC38A3/SOX9/TCIRG1/TGFB1/TLR4/TNFRSF1A/TNFSF14/VCAM1/ZC3H12A	52/1134	353/18123
down-regulated	GO:BP	GO:0071383	cellular response to steroid hormone stimulus	1.96730500998358e-05	1134	41	245	18123	AKR1C3/ANXA1/AQP1/ATP1A2/BMP7/BRCA1/CFLAR/DDIT4/EDN1/EGFR/FAM107A/FOXO1/GPAM/GPER1/H3C14/H3C13/H4C14/H4C15/HEYL/ICAM1/KANK2/LEF1/MT-ND3/NEDD4/NKX3-1/PAQR8/PCK1/PPARA/REST/RXRA/RXRG/SRARP/STC1/TFPI/TGFB1/USP8/YAP1/ZFP36/ZFP36L1/ZFP36L2/ZNF366	41/1134	245/18123
down-regulated	GO:BP	GO:0045766	positive regulation of angiogenesis	1.97489318684676e-05	1134	35	190	18123	ACVRL1/ADM/ANGPT2/ANGPTL4/APLNR/AQP1/BRCA1/CD34/CD40/CDH5/CHI3L1/ENG/F3/FGF1/FLT1/FOXC2/HIPK2/HMOX1/HSPB1/ITGA5/ITGB1/JUP/NOS3/PGF/RAPGEF3/RRAS/S100A1/SASH1/SERPINE1/SLC39A12/STAT3/TGFBR2/TIE1/VEGFB/ZC3H12A	35/1134	190/18123
down-regulated	GO:BP	GO:1904018	positive regulation of vasculature development	1.97489318684676e-05	1134	35	190	18123	ACVRL1/ADM/ANGPT2/ANGPTL4/APLNR/AQP1/BRCA1/CD34/CD40/CDH5/CHI3L1/ENG/F3/FGF1/FLT1/FOXC2/HIPK2/HMOX1/HSPB1/ITGA5/ITGB1/JUP/NOS3/PGF/RAPGEF3/RRAS/S100A1/SASH1/SERPINE1/SLC39A12/STAT3/TGFBR2/TIE1/VEGFB/ZC3H12A	35/1134	190/18123
down-regulated	GO:BP	GO:0007517	muscle organ development	1.99000045843841e-05	1134	50	333	18123	BCL2/BTG2/CAV1/CFLAR/CHD2/CHD7/CNTFR/CTF1/CXCL10/DAG1/DLL4/DSP/EFEMP2/ENG/EVC/FGFRL1/FOS/FOXC1/FOXC2/FOXL2/FOXO4/HEYL/HMG20B/ID3/LEF1/LIF/MAFF/MSX1/MYH15/MYL3/MYOM1/MYORG/MYOZ1/NIBAN2/NOTCH1/NUPR1/S100B/S1PR1/SIX1/SMO/SMTN/TCF15/TEAD4/TGFB1/TGFB2/TGFBR3/VAMP5/YBX3/ZBTB42/ZFHX3	50/1134	333/18123
down-regulated	GO:BP	GO:0031399	regulation of protein modification process	2.0215126396542e-05	1134	163	1685	18123	ACVRL1/ADCY4/ADORA2A/ADORA2B/AKAP9/ANXA2/APLNR/AREG/ARHGEF5/ARRDC4/BCL2/BCL6/BMP7/BOD1L1/BRCA1/CARD10/CAV1/CCDC88A/CD109/CD3E/CD40/CD44/CD81/CDH5/CDKN1A/CDKN2B/CDKN2C/GDF1/CHI3L1/CLU/CRTAP/CTDSP1/CTDSP2/CTDSPL/CTF1/CXCL10/CSF1/CSF3/CSPG4/DAG1/DDIT4/DDR2/DTX3L/DUSP1/DUSP5/EDN1/EGFR/EHD4/ELP4/EMILIN1/EMP2/ENG/EPAS1/ERBB2/FAM107A/FGF1/FGFR3/FGR/FLT1/FLT4/FN1/FXYD1/GADD45B/GADD45G/GDF11/GPER1/GPRC5C/…	163/1134	1685/18123
down-regulated	GO:BP	GO:0003007	heart morphogenesis	2.0947221151873e-05	1134	42	255	18123	ACVRL1/APLNR/BMP7/CCDC103/CHD7/CLDN5/DCHS1/DHRS3/DLL4/DSP/ENG/EPHB4/EYA1/FGFRL1/FOXC1/FOXC2/FOXF1/HES1/HEYL/JAG1/MSX1/MYL3/NOS3/NOTCH1/NOTCH2/PPP1R13L/S1PR1/SIX1/SMAD6/SMO/SOX17/SOX9/TBX19/TBX2/TBX3/TEAD2/TGFB1/TGFB2/TGFBR2/TGFBR3/TMEM100/YAP1	42/1134	255/18123
down-regulated	GO:BP	GO:0061005	cell differentiation involved in kidney development	2.15814705037801e-05	1134	18	58	18123	CD34/FOXC2/FOXJ1/GLI3/GLIS2/GPR4/HES1/JAG1/KLF15/LAMB2/LIF/NOTCH1/NOTCH2/PODXL/PRKX/SMO/WWTR1/YAP1	18/1134	58/18123
down-regulated	GO:BP	GO:0072012	glomerulus vasculature development	2.29476799096382e-05	1134	12	25	18123	ANGPT2/BMP7/CD34/CFLAR/FOXC2/GPR4/HES1/IL6R/NOTCH1/NOTCH2/PDGFRB/PECAM1	12/1134	25/18123
down-regulated	GO:BP	GO:0031323	regulation of cellular metabolic process	2.40273923153867e-05	1134	484	6309	18123	A2ML1/ACACB/ACVRL1/ADCY4/ADCYAP1R1/ADGRF5/ADIRF/ADM/ADORA2A/ADORA2B/AEBP1/AHCYL1/AHNAK/AK4/AKAP9/AKR1C3/ANP32B/ANTXR1/ANXA1/ANXA2/APLN/APLNR/APPL2/AQP1/AREG/ARHGEF5/ARRDC4/ASCL1/ASPH/ATOH8/AXL/BACE2/BAG3/BATF2/BAZ1A/BBX/BCL2/BCL3/BCL6/BCL6B/BMP7/BMPR1B/BOD1L1/BPTF/BRCA1/BST2/BTG2/BTN2A2/C1QTNF1/C4A/C4B/CARD10/CARHSP1/CASC3/CAV1/CCAR1/CCDC8/CCDC88A/CD109/CD34/CD3E/CD40/CD44/CD81/CDA/CDC45/CDH5/CDK…	484/1134	6309/18123
down-regulated	GO:BP	GO:0035909	aorta morphogenesis	2.42535984991446e-05	1134	14	35	18123	ACVRL1/ADAMTS9/CHD7/DLL4/EFEMP2/ENG/EYA1/HES1/JAG1/NOTCH1/PDGFRB/SIX1/TBX2/TGFB2	14/1134	35/18123
down-regulated	GO:BP	GO:0001654	eye development	2.4571343117779e-05	1134	54	376	18123	ACVRL1/AQP5/ARHGEF15/BCL2/BMP7/BMPR1B/CHD7/COL4A1/CTNS/DLL4/EFEMP1/EPHA2/FAT1/FLT1/FOXC1/FOXC2/FOXL2/FREM2/GLI3/HIPK2/JAG1/LAMB2/LAMC3/LHX2/LIMK2/LRP5/MFRP/MFSD2A/MYH15/MYOM1/NES/NKD1/NOTCH2/NTRK2/PAX6/PDGFRB/PPP1R13L/RHOJ/ROM1/SIX5/SLC7A11/SOX2/SOX9/STAT3/TBX2/TCIRG1/TGFB1/TGFB2/TGFBR2/TGIF2/TSKU/VIM/VSX1/ZHX2	54/1134	376/18123
down-regulated	GO:BP	GO:0051246	regulation of protein metabolic process	2.46259548195e-05	1134	242	2759	18123	A2ML1/ACVRL1/ADCY4/ADORA2A/ADORA2B/AKAP9/ANP32B/ANTXR1/ANXA2/APLNR/AQP1/AREG/ARHGEF5/ARRDC4/ASPH/BACE2/BCL2/BCL3/BCL6/BMP7/BOD1L1/BRCA1/BST2/BTG2/C4A/C4B/CARD10/CASC3/CAV1/CCDC88A/CD109/CD3E/CD40/CD44/CD81/CDH5/CDKN1A/CDKN2B/CDKN2C/GDF1/CFLAR/CHI3L1/CLU/CRTAP/CTDSP1/CTDSP2/CTDSPL/CTF1/CXCL10/CSF1/CSF3/CSPG4/CST3/DAG1/DAP/DDIT4/DDR2/DTX3L/DUSP1/DUSP5/ECSCR/EDN1/EGFR/EHD4/EIF4EBP1/EIF4EBP2/ELP4/EMI…	242/1134	2759/18123
down-regulated	GO:BP	GO:0010243	response to organonitrogen compound	2.70133882937587e-05	1134	116	1092	18123	ABCC9/ADCY4/ADM/ADORA2A/AGTRAP/AHCYL1/AKAP9/ANXA1/APPL2/AQP1/AREG/ASCL1/ASPH/BMP7/BRCA1/BTG2/CASP4/CASP7/CASTOR1/CAV1/CD40/CD81/CDKN1A/CFLAR/CIB2/COL4A1/CXCL12/CYP11A1/CYSLTR2/DAG1/DUSP1/EDN1/EGFR/EIF4EBP2/ERBIN/ERLIN2/EZR/FOS/FOSL1/FOXC2/FOXO1/FOXO4/GJA1/GLRA1/GNA14/GPER1/GSTM2/ICAM1/IGFBP5/IL6/INAVA/INHBB/IRAK3/ITGB1/ITPR2/JAG1/JUP/KANK1/KAT2B/KLF15/KLF2/LDLR/LPIN3/LRP5/LYN/MGST1/MMP2/MT-CYB/MT…	116/1134	1092/18123
down-regulated	GO:BP	GO:0043010	camera-type eye development	3.32730823212073e-05	1134	49	328	18123	ACVRL1/AQP5/ARHGEF15/BMP7/BMPR1B/CHD7/COL4A1/CTNS/DLL4/EFEMP1/EPHA2/FAT1/FLT1/FOXC1/FOXC2/FOXL2/GLI3/HIPK2/JAG1/LAMB2/LAMC3/LHX2/LIMK2/LRP5/MFRP/MFSD2A/MYH15/MYOM1/NES/NOTCH2/NTRK2/PAX6/PDGFRB/PPP1R13L/RHOJ/ROM1/SIX5/SLC7A11/SOX9/TBX2/TCIRG1/TGFB1/TGFB2/TGFBR2/TGIF2/TSKU/VIM/VSX1/ZHX2	49/1134	328/18123
down-regulated	GO:BP	GO:0043009	chordate embryonic development	3.4095998350107e-05	1134	77	631	18123	ACVRL1/ADGRF5/ADM/AKAP3/AMOT/BMP7/BPTF/BRCA1/CELSR1/CHD7/CMTM3/DCHS1/DYNC2I1/ECE1/EDN1/EPAS1/EPB41L5/EPHA2/ETNK2/EYA1/FOSL1/FOXC1/FOXC2/FOXF1/GLI2/GLI3/HES1/ITGB1/JUNB/KLF2/KRT8/LEF1/LFNG/LHX2/LIF/MAFF/MDFI/MFNG/MSX1/MT-ND4/NKD1/NKX3-1/NOTCH1/NOTCH2/NSRP1/NXN/OTUD7B/PAX6/PLCD3/PTH1R/RBBP6/SDC4/SIX1/SLC2A10/SLC39A1/SMO/SOCS3/SOX17/SOX9/ST8SIA6/TBX19/TBX3/TCF15/TEAD2/TEAD4/TET1/TGFB1/TGFB2/TGFB3/TG…	77/1134	631/18123
down-regulated	GO:BP	GO:0150063	visual system development	3.56454743093489e-05	1134	54	380	18123	ACVRL1/AQP5/ARHGEF15/BCL2/BMP7/BMPR1B/CHD7/COL4A1/CTNS/DLL4/EFEMP1/EPHA2/FAT1/FLT1/FOXC1/FOXC2/FOXL2/FREM2/GLI3/HIPK2/JAG1/LAMB2/LAMC3/LHX2/LIMK2/LRP5/MFRP/MFSD2A/MYH15/MYOM1/NES/NKD1/NOTCH2/NTRK2/PAX6/PDGFRB/PPP1R13L/RHOJ/ROM1/SIX5/SLC7A11/SOX2/SOX9/STAT3/TBX2/TCIRG1/TGFB1/TGFB2/TGFBR2/TGIF2/TSKU/VIM/VSX1/ZHX2	54/1134	380/18123
down-regulated	GO:BP	GO:0007264	small GTPase mediated signal transduction	3.70779232456136e-05	1134	67	520	18123	ADCYAP1R1/ADGRG1/AMOT/ARHGAP11A/ARHGAP19/ARHGAP31/ARHGAP42/ARHGEF10/ARHGEF19/ARHGEF26/ARHGEF5/BCL6/CCDC88A/CDC42EP4/CDK2/CDKN1A/CELSR1/CGNL1/CSF1/DOCK1/DOCK6/DOK1/EPS8/ERBIN/F11R/F2RL3/GNA12/GPR4/GRAP/HMOX1/ITGB1/ITPKB/KANK1/KANK2/LPAR1/LYN/MAP4K4/MMD2/NOTCH1/NOTCH2/OPHN1/PDGFRB/PLD2/PLEKHG2/PSD4/RAB30/RAB42/RAPGEF3/RGL3/RHOC/RHOD/RHOJ/RIN2/ROCK1/RRAS/RREB1/SHTN1/SIPA1/SRGAP1/STARD8/SYDE1/TAX1BP3…	67/1134	520/18123
down-regulated	GO:BP	GO:0071346	cellular response to interferon-gamma	3.88794760383815e-05	1134	33	177	18123	CCL2/CD44/CDC42EP4/EDN1/GBP1/GBP2/HLA-B/HLA-E/ICAM1/IFI30/IRF1/IRF7/KIF5B/LGALS9/MID1/MT2A/MYO1C/NLRC5/NMI/OAS3/PARP14/PARP9/RAB20/SOCS1/SOCS3/SP100/TLR4/TRIM22/TRIM34/TRIM38/TRIM5/VCAM1/VIM	33/1134	177/18123
down-regulated	GO:BP	GO:0043065	positive regulation of apoptotic process	4.1255439318902e-05	1134	75	611	18123	ADAMTSL4/ADM/ADORA2A/AKR1C3/ANXA1/ARHGEF19/ARHGEF26/ARHGEF5/ASCL1/B4GALT1/BCL2/BCL6/BMP7/BMPR1B/CAV1/CCAR1/CCL2/CD248/CD40/CLU/DUSP1/ECSCR/FOSL1/FOXL2/FOXO1/GADD45B/GADD45G/GPER1/HMOX1/HYAL2/ID3/IL6/INHBB/INPP5D/ITGA1/ITGA6/ITGB1/LATS2/LGALS9/LPAR1/LTBR/LYN/MAP3K20/MCL1/MSX1/NACC2/NFATC4/NKX3-1/NOTCH1/NOTCH2/NQO1/NUPR1/PDGFRB/PLEKHG2/RAPSN/RASSF2/REST/S100A8/S100A9/S100B/SLC9A3R1/STK17B/TGFB1/TGF…	75/1134	611/18123
down-regulated	GO:BP	GO:0060840	artery development	4.28236380238923e-05	1134	24	103	18123	ACVRL1/ADAMTS9/ADGRF5/APLNR/CHD7/DLL4/EFEMP2/ENG/EYA1/FOXC1/FOXC2/FOXF1/GLI3/HES1/JAG1/LDLR/NKX3-1/NOTCH1/PDGFRB/SIX1/SLC2A10/SMAD6/TBX2/TGFB2	24/1134	103/18123
down-regulated	GO:BP	GO:1901698	response to nitrogen compound	4.76007994546702e-05	1134	122	1178	18123	ABCC9/ADCY4/ADM/ADORA2A/AGTRAP/AHCYL1/AKAP9/ANXA1/APPL2/AQP1/AREG/ASCL1/ASPH/BMP7/BRCA1/BTG2/CASP4/CASP7/CASTOR1/CAV1/CD40/CD81/CDK2/CDKN1A/CFLAR/CGAS/CIB2/COL4A1/COLEC12/CXCL12/CYP11A1/CYSLTR2/DAG1/DUSP1/EDN1/EGFR/EIF4EBP2/ERBIN/ERLIN2/EZR/FOS/FOSL1/FOXC2/FOXO1/FOXO4/GJA1/GLRA1/GNA14/GPER1/GSTM1/GSTM2/ICAM1/IGFBP5/IL6/INAVA/INHBB/IRAK3/ITGB1/ITPR2/JAG1/JUP/KANK1/KAT2B/KLF15/KLF2/LDLR/LPIN3/LRP5/…	122/1134	1178/18123
down-regulated	GO:BP	GO:0051247	positive regulation of protein metabolic process	5.21405431799595e-05	1134	153	1577	18123	ACVRL1/ADCY4/ADORA2B/AKAP9/ANP32B/ANTXR1/ANXA2/APLNR/AREG/ARHGEF5/ARRDC4/ASPH/BCL2/BCL3/BCL6/BMP7/BRCA1/CARD10/CAV1/CCDC88A/CD3E/CD40/CD44/CD81/CDH5/CDKN1A/GDF1/CFLAR/CHI3L1/CLU/CTF1/CSF1/CSF3/CSPG4/DAG1/DAP/DDR2/DUSP5/ECSCR/EDN1/EGFR/EHD4/EMP2/ENG/ERBB2/EZR/F3/FAM107A/FGF1/FGFR3/FLT1/FLT4/FN1/FOXL2/FOXO1/GADD45B/GADD45G/GDF11/GJA1/GPER1/GPRC5C/HES1/HFE/HIPK2/ICAM1/IL17D/IL6/IL6R/INAVA/INHBB/ITGA…	153/1134	1577/18123
down-regulated	GO:BP	GO:0031328	positive regulation of cellular biosynthetic process	5.62117756633466e-05	1134	183	1976	18123	ACVRL1/ADCYAP1R1/ADGRF5/ADIRF/ADM/ANXA1/APLN/ASCL1/ASPH/ATOH8/BCL3/BMP7/BMPR1B/BPTF/BRCA1/CCAR1/CD40/CD81/CDKN2B/CEBPD/CHD7/CLU/CRX/CXCL10/CSF3/CSRNP1/DDAH2/DTX3L/EDN1/EGFR/ELK3/ENG/EPAS1/ERBB2/ERG/EYA1/FGF1/FLI1/FOS/FOSL1/FOSL2/FOXC1/FOXC2/FOXD1/FOXF1/FOXJ1/FOXL2/FOXO1/FOXO4/FZD7/GLI2/GLI3/GLIS2/GLIS3/GPER1/H1-2/HELZ2/HES1/HEYL/HIPK2/HMGN5/HYAL2/ICAM1/IL6/IRF1/IRF7/ITGA6/JAG1/JUNB/JUP/KAT2B/KLF1…	183/1134	1976/18123
down-regulated	GO:BP	GO:0003176	aortic valve development	5.6723515200106e-05	1134	14	37	18123	DLL4/EMILIN1/HEYL/JAG1/NFATC1/NOS3/NOTCH1/ROCK1/SMAD6/SOX9/TGFB1/TIE1/TNFRSF1A/TNFRSF1B	14/1134	37/18123
down-regulated	GO:BP	GO:0043068	positive regulation of programmed cell death	6.07422091725696e-05	1134	76	628	18123	ADAMTSL4/ADM/ADORA2A/AKR1C3/ANXA1/ARHGEF19/ARHGEF26/ARHGEF5/ASCL1/B4GALT1/BCL2/BCL6/BMP7/BMPR1B/CAV1/CCAR1/CCL2/CD248/CD40/CDKN1A/CLU/DUSP1/ECSCR/FOSL1/FOXL2/FOXO1/GADD45B/GADD45G/GPER1/HMOX1/HYAL2/ID3/IL6/INHBB/INPP5D/ITGA1/ITGA6/ITGB1/LATS2/LGALS9/LPAR1/LTBR/LYN/MAP3K20/MCL1/MSX1/NACC2/NFATC4/NKX3-1/NOTCH1/NOTCH2/NQO1/NUPR1/PDGFRB/PLEKHG2/RAPSN/RASSF2/REST/S100A8/S100A9/S100B/SLC9A3R1/STK17B/TG…	76/1134	628/18123
down-regulated	GO:BP	GO:0009792	embryo development ending in birth or egg hatching	6.09529962431997e-05	1134	78	651	18123	ACVRL1/ADGRF5/ADM/AKAP3/AMOT/BMP7/BPTF/BRCA1/CELSR1/CHD7/CMTM3/DCHS1/DYNC2I1/ECE1/EDN1/EPAS1/EPB41L5/EPHA2/ETNK2/EYA1/FOSL1/FOXC1/FOXC2/FOXF1/GLI2/GLI3/HES1/ITGB1/JUNB/KLF2/KRT8/LEF1/LFNG/LHX2/LIF/MAFF/MDFI/MFNG/MFRP/MSX1/MT-ND4/NKD1/NKX3-1/NOTCH1/NOTCH2/NSRP1/NXN/OTUD7B/PAX6/PLCD3/PTH1R/RBBP6/SDC4/SIX1/SLC2A10/SLC39A1/SMO/SOCS3/SOX17/SOX9/ST8SIA6/TBX19/TBX3/TCF15/TEAD2/TEAD4/TET1/TGFB1/TGFB2/TGF…	78/1134	651/18123
down-regulated	GO:BP	GO:0097435	supramolecular fiber organization	6.10193617972976e-05	1134	96	863	18123	ADD3/AEBP1/AIF1L/AKAP9/AMOT/ANXA2/ARHGEF10/ARHGEF15/ARHGEF5/ARPC1B/ASAP3/BCL2/CALD1/CAPG/CCDC88A/CDC42EP4/CDH5/CFLAR/CGNL1/CLU/COL4A1/COL6A2/CRTAP/CTNNA3/CXCL12/CSF3/CSRP1/CST3/DDR2/DSP/EDN1/EFEMP2/EMILIN1/EMP2/EPS8/ESAM/EZR/F11R/FAM107A/FAT1/FES/FOXC1/FOXC2/GDPD2/GFAP/H3C14/H3C13/H4C14/H4C15/HSPG2/ICAM1/ITGA6/ITGB1/ITGB4/ITGB5/KANK1/KANK3/KRT8/LDLR/LIMK2/LPAR1/LTF/MAP7D3/MFGE8/MID1/MID1IP1/MYO1C…	96/1134	863/18123
down-regulated	GO:BP	GO:0048880	sensory system development	6.14783834353676e-05	1134	54	386	18123	ACVRL1/AQP5/ARHGEF15/BCL2/BMP7/BMPR1B/CHD7/COL4A1/CTNS/DLL4/EFEMP1/EPHA2/FAT1/FLT1/FOXC1/FOXC2/FOXL2/FREM2/GLI3/HIPK2/JAG1/LAMB2/LAMC3/LHX2/LIMK2/LRP5/MFRP/MFSD2A/MYH15/MYOM1/NES/NKD1/NOTCH2/NTRK2/PAX6/PDGFRB/PPP1R13L/RHOJ/ROM1/SIX5/SLC7A11/SOX2/SOX9/STAT3/TBX2/TCIRG1/TGFB1/TGFB2/TGFBR2/TGIF2/TSKU/VIM/VSX1/ZHX2	54/1134	386/18123
down-regulated	GO:BP	GO:0031401	positive regulation of protein modification process	6.3784470928862e-05	1134	114	1084	18123	ACVRL1/ADCY4/ADORA2B/AKAP9/ANXA2/APLNR/AREG/ARHGEF5/ARRDC4/BCL2/BCL6/BMP7/BRCA1/CARD10/CAV1/CCDC88A/CD3E/CD40/CD44/CD81/CDH5/CDKN1A/GDF1/CHI3L1/CLU/CTF1/CSF1/CSF3/CSPG4/DAG1/DDR2/DUSP5/EDN1/EGFR/EHD4/EMP2/ENG/ERBB2/FAM107A/FGF1/FGFR3/FLT1/FLT4/GADD45B/GADD45G/GDF11/GPER1/GPRC5C/HES1/HFE/HIPK2/ICAM1/IL6/IL6R/INAVA/INHBB/ITGA1/ITGA5/ITGB3/LIF/LIMK2/LPAR1/LPAR3/LRP4/LTF/LYN/MAP3K20/MAP3K6/MAP4K4/MAP…	114/1134	1084/18123
down-regulated	GO:BP	GO:0061440	kidney vasculature development	6.82247634377841e-05	1134	12	27	18123	ANGPT2/BMP7/CD34/CFLAR/FOXC2/GPR4/HES1/IL6R/NOTCH1/NOTCH2/PDGFRB/PECAM1	12/1134	27/18123
down-regulated	GO:BP	GO:0061437	renal system vasculature development	6.82247634377841e-05	1134	12	27	18123	ANGPT2/BMP7/CD34/CFLAR/FOXC2/GPR4/HES1/IL6R/NOTCH1/NOTCH2/PDGFRB/PECAM1	12/1134	27/18123
down-regulated	GO:BP	GO:0003272	endocardial cushion formation	6.82247634377841e-05	1134	12	27	18123	APLNR/BMP7/DCHS1/ENG/HEYL/MSX1/NOTCH1/TBX2/TBX3/TGFB2/TGFBR2/TMEM100	12/1134	27/18123
down-regulated	GO:BP	GO:0042110	T cell activation	6.89819544510677e-05	1134	64	495	18123	ADORA2A/ANXA1/BCL2/BCL3/BCL6/BTN2A2/CAV1/CCL2/CD3E/CD44/CD81/CGAS/CHD7/DLL4/EFNB1/ERBB2/FOXJ1/FZD7/GLI2/GLI3/GPAM/HES1/HFE/HLA-E/ICAM1/IL18R1/IL4R/IL6/IL6R/IRF1/ITPKB/LEF1/LFNG/LGALS3/LGALS9/LRRC32/LYN/MR1/MSN/NFATC2/PCK1/PNP/RAB29/RUNX3/SASH3/SDC4/SLC11A1/SOCS1/SOX13/STAT3/TCF7/TCIRG1/TFRC/TGFB1/TGFBR2/TNFRSF1B/TNFSF14/VCAM1/VSIG4/VSIR/YES1/ZC3H12A/ZFP36L1/ZFP36L2	64/1134	495/18123
down-regulated	GO:BP	GO:1901652	response to peptide	7.13928827439383e-05	1134	69	551	18123	ADCY4/ADM/AGTRAP/AHCYL1/ANXA1/APPL2/AREG/BMP7/BTG2/CASP4/CAV1/CD40/CFLAR/CXCL12/CYP11A1/CYSLTR2/DAG1/EDN1/EIF4EBP2/ERBIN/FOXC2/FOXO1/FOXO4/GJA1/GPER1/ICAM1/IGFBP5/INAVA/INHBB/JAG1/KANK1/KAT2B/KLF15/KLF2/LPIN3/LRP5/LYN/MMP2/MT-CYB/MYO1C/NAMPT/NFKBIA/NOTCH1/PCK1/PDK4/PHEX/PPARA/PXN/RAB13/RAB31/RARRES2/ROCK1/SLC2A1/SLC2A4/SMARCC1/SOCS1/SOCS3/STAT3/TCIRG1/TGFB1/TGFBR3/TIMP1/TLR4/TNFAIP3/TNS2/TRIM41/V…	69/1134	551/18123
down-regulated	GO:BP	GO:0060537	muscle tissue development	7.24035127712505e-05	1134	56	409	18123	ADAMTS9/BCL2/BMP7/BTG2/CAV1/CFLAR/CHD7/CSRP1/DLL4/DSP/EDN1/EFEMP2/ENG/EYA1/EYA2/FOS/FOXC1/FOXC2/FOXL2/FZD7/GJA1/GJB6/HEYL/HMG20B/IGFBP5/ITGB1/LEF1/MAFF/MSX1/MYH15/MYL3/MYOM1/MYORG/MYOZ1/NIBAN2/NOTCH1/NOTCH2/NUPR1/PDGFRB/PPARA/PPP1R13L/S100B/S1PR1/SIX1/SMO/SOX9/TBX2/TBX3/TGFB1/TGFB2/TGFBR2/TGFBR3/TIPARP/VAMP5/YAP1/YBX3	56/1134	409/18123
down-regulated	GO:BP	GO:0009891	positive regulation of biosynthetic process	8.17092611786862e-05	1134	185	2013	18123	ACVRL1/ADCYAP1R1/ADGRF5/ADIRF/ADM/ANXA1/APLN/ASCL1/ASPH/ATOH8/BCL3/BMP7/BMPR1B/BPTF/BRCA1/CCAR1/CCL2/CD40/CD81/CDKN2B/CEBPD/CHD7/CLU/CRX/CXCL10/CSF3/CSRNP1/DDAH2/DTX3L/EDN1/EGFR/ELK3/ENG/EPAS1/ERBB2/ERG/EYA1/FGF1/FLI1/FOS/FOSL1/FOSL2/FOXC1/FOXC2/FOXD1/FOXF1/FOXJ1/FOXL2/FOXO1/FOXO4/FZD7/GLI2/GLI3/GLIS2/GLIS3/GPER1/H1-2/HELZ2/HES1/HEYL/HIPK2/HMGN5/HYAL2/ICAM1/IL6/IRF1/IRF7/ITGA6/JAG1/JUNB/JUP/KAT2B…	185/1134	2013/18123
down-regulated	GO:BP	GO:0048732	gland development	8.44188758989186e-05	1134	59	443	18123	AK4/ANXA1/APLN/AREG/ASCL1/BCL2/BMP7/CAV1/CFLAR/CSF1/DAG1/DDR1/EDA/EGFR/EPHA2/FGF1/FOXC1/FOXF1/GLI2/GLI3/HES1/HFE/HMOX1/IGFBP5/IL6/KRT18/LEF1/LIMS2/LRP5/LSR/MSN/MSX1/MT-CO2/NKX3-1/NOTCH1/NOTCH2/NOTCH4/PAX6/PCK1/RREB1/SIX1/SLC9A3R1/SLCO2B1/SMARCC1/SMO/SOX2/SOX9/TBX19/TBX2/TBX3/TGFB1/TGFB2/TGFB3/TGFBR2/TGFBR3/TGM2/TNFAIP3/TSPO/ZNF703	59/1134	443/18123
down-regulated	GO:BP	GO:0003206	cardiac chamber morphogenesis	9.41294932833553e-05	1134	26	123	18123	APLNR/BMP7/CHD7/DHRS3/DLL4/DSP/ENG/FGFRL1/FOXC1/FOXC2/FOXF1/HES1/HEYL/JAG1/MYL3/NOTCH1/NOTCH2/PPP1R13L/SMAD6/SMO/TBX2/TBX3/TGFB1/TGFB2/TGFBR2/TGFBR3	26/1134	123/18123
down-regulated	GO:BP	GO:0022008	neurogenesis	9.988234012714e-05	1134	161	1698	18123	ADGRG1/ADGRV1/ADM/ADORA2A/ANXA1/APPL2/AREG/ARHGEF10/ASCL1/ATOH8/AXL/BACE2/BCL2/BCL6/BMP7/BMPR1B/BTG2/CCDC88A/CCL2/CD3E/CDH23/CDKN2C/CELSR1/CFLAR/CHD7/CLU/CTDSP1/CTF1/CXCL12/CSF1/CSPG4/DAAM2/DAG1/DCHS1/DDIT4/DDR1/DLL4/DOK1/EFNB1/EGFR/EMX2/EPHA2/EPHB4/ERBB2/EYA1/EZR/FES/FN1/FOXD1/FZD7/GAB2/GFAP/GJA1/GLI2/GLI3/GOLGA4/GPER1/GPR37L1/HAP1/HES1/HES6/HEYL/HIPK2/HMG20B/ID3/IL6/ITGA1/ITGA6/ITGB1/ITGB4/ITSN…	161/1134	1698/18123
down-regulated	GO:BP	GO:1903706	regulation of hemopoiesis	0.000104275217821192	1134	57	424	18123	ANXA1/AXL/BCL6/CSF1/CSF3/ERBB2/FES/FOS/FOXJ1/GLI2/GLI3/GPR137B/H3C14/H3C13/H4C14/H4C15/HLA-B/IL15RA/IL17D/IL4R/INPP5D/IRF1/IRF7/ITPKB/JAG1/KAT2B/LEF1/LGALS3/LGALS9/LIF/LTF/LYN/MTURN/NFATC2/NFKBIA/NOTCH2/PCK1/PNP/RASSF2/RUNX3/SASH3/SOCS1/SOX13/STAT3/TAL1/TCF7/TGFB1/TGFBR2/TLR4/TMEM176A/TMEM176B/TOB2/VSIR/ZC3H12A/ZFP36/ZFP36L1/ZFP36L2	57/1134	424/18123
down-regulated	GO:BP	GO:0043583	ear development	0.00010473808855655	1134	37	221	18123	ADGRV1/ANP32B/BCL2/CDH23/CELSR1/CHD7/DCHS1/DDR1/ECE1/EDN1/EYA1/FREM2/GJB6/GLI2/GLI3/HES1/JAG1/LRIG1/LRP10/MAPKAPK2/MSX1/MYO6/NOTCH1/PDGFRB/ROR1/SDC4/SIX1/SLC9A3R1/SOX2/SOX9/TCF15/TGFB1/TGFB2/TGFB3/TRIOBP/TSKU/ZIC1	37/1134	221/18123
down-regulated	GO:BP	GO:0051384	response to glucocorticoid	0.000108444465123052	1134	29	149	18123	ADM/ALPL/ANXA1/AQP1/AREG/BCL2/CDKN1A/CFLAR/DDIT4/DUSP1/EDN1/EGFR/FAM107A/FIBIN/FOS/FOSL1/FOXO1/ICAM1/IL6/MT-ND3/PCK1/REST/S100B/STC1/TGFB1/USP8/ZFP36/ZFP36L1/ZFP36L2	29/1134	149/18123
down-regulated	GO:BP	GO:0051090	regulation of DNA-binding transcription factor activity	0.000108820643146808	1134	60	457	18123	ARHGEF5/BMP7/CAV1/CD40/CFLAR/CLU/CSF3/DAP/DDR2/EDA/EDN1/ERBIN/FOS/FOSL1/FOXJ1/GLIS2/HES1/HES6/HEYL/HIPK2/HMOX1/ICAM1/ID3/IL18R1/IL6/IRAK3/JUP/LGALS9/LRP5/LTF/MAVS/MDFI/MTURN/MYD88/NFKB2/NFKBIA/NKX3-1/NLRC5/NUPR1/NWD1/PRKCH/ROR1/S100A8/S100A9/SIGIRR/SMO/SP100/STAT3/TCF7L2/TFRC/TGFB1/TLR4/TNFAIP3/TRIM22/TRIM34/TRIM38/TRIM41/TRIM5/ZC3H12A/ZIC2	60/1134	457/18123
down-regulated	GO:BP	GO:0045747	positive regulation of Notch signaling pathway	0.000109285777017708	1134	17	57	18123	ASCL1/DLL4/ENHO/HES1/JAG1/KAT2B/MAML2/MFNG/NOS3/NOTCH1/NOTCH2NLA/NOTCH2NLB/NOTCH2NLC/NOTCH4/STAT3/TGFB2/YAP1	17/1134	57/18123
down-regulated	GO:BP	GO:0001704	formation of primary germ layer	0.000112118183088461	1134	26	124	18123	ATOH8/BMP7/DUSP1/DUSP5/EPB41L5/EPHA2/EYA1/EYA2/FN1/FOXC1/FOXC2/FOXF1/FZD7/GJA1/ITGA5/ITGB1/ITGB3/ITGB4/ITGB5/LEF1/MMP15/MMP2/SOX17/SOX2/TAL1/TBX19	26/1134	124/18123
down-regulated	GO:BP	GO:1902105	regulation of leukocyte differentiation	0.000116136175214336	1134	44	290	18123	ANXA1/AXL/BCL6/CSF1/ERBB2/FES/FOS/FOXJ1/GLI2/GLI3/GPR137B/HLA-B/IL15RA/IL4R/INPP5D/IRF1/IRF7/ITPKB/LEF1/LGALS9/LIF/LTF/LYN/NFATC2/NOTCH2/PCK1/PNP/RASSF2/RUNX3/SASH3/SOCS1/SOX13/TAL1/TCF7/TGFB1/TGFBR2/TLR4/TMEM176A/TMEM176B/TOB2/VSIR/ZC3H12A/ZFP36L1/ZFP36L2	44/1134	290/18123
down-regulated	GO:BP	GO:0045935	positive regulation of nucleobase-containing compound metabolic process	0.000121144647691157	1134	179	1943	18123	ACVRL1/ADIRF/APLN/ASCL1/ASPH/ATOH8/BCL3/BMP7/BMPR1B/BPTF/BRCA1/BTG2/CCAR1/CD40/CD81/CDKN2B/CEBPD/CHD7/CRX/CXCL10/CSF3/CSRNP1/DTX3L/EDN1/EGFR/ELK3/ENG/EPAS1/ERBB2/ERG/EYA1/EYA2/FGF1/FLI1/FOS/FOSL1/FOSL2/FOXC1/FOXC2/FOXD1/FOXF1/FOXJ1/FOXL2/FOXO1/FOXO4/FZD7/GLI2/GLI3/GLIS2/GLIS3/GPER1/H1-2/HELZ2/HES1/HEYL/HIPK2/HMGN5/HYAL2/IL6/IRF1/IRF7/ITGA6/JAG1/JUNB/JUP/KAT2B/KLF15/KLF2/KLF6/LEF1/LHX2/LIF/LPIN3/L…	179/1134	1943/18123
down-regulated	GO:BP	GO:0050673	epithelial cell proliferation	0.000137992838682466	1134	60	460	18123	ACVRL1/APLN/APLNR/AREG/ATOH8/B4GALT1/CAV1/CCL2/CD109/CD34/CDKN2B/CFLAR/CXCL12/DLL4/EGFR/ENG/EPHA2/ERBB2/EYA1/F3/FGF1/FLT1/FLT4/FZD7/GJA1/GLUL/HES1/HMOX1/IGFBP5/IL6/ITGB3/LIMS2/NKX3-1/NOTCH1/NOTCH2/NUPR1/PAX6/PGF/PRKX/RREB1/RUNX3/SERPINB1/SFN/SIX1/SMO/SOX2/SOX9/STAT3/TCF7L2/TGFB1/TGFB2/TGFBR3/TIE1/TLR4/TNFAIP3/VEGFB/YAP1/ZFP36/ZFP36L1/ZNF703	60/1134	460/18123
down-regulated	GO:BP	GO:0043408	regulation of MAPK cascade	0.00013943798704377	1134	84	734	18123	ACKR3/ADORA2B/ARHGEF5/BMP7/C1QTNF1/CAV1/CCL2/CD40/CD44/CD81/CFLAR/CHI3L1/CSPG4/DAG1/DUSP1/DUSP5/EDN1/EGFR/EMILIN1/EPHA2/ERBB2/EZR/FGF1/FGFR3/FLT1/FLT4/FN1/FOXO1/FZD7/GADD45B/GADD45G/GBP1/GPER1/GPR37L1/HIPK2/HYAL2/ICAM1/IL6/IL6R/INAVA/IRAK3/ITGA1/LGALS9/LIF/LPAR1/LPAR3/LTBR/LYN/MAP3K20/MAP3K6/MAP4K4/MAPKAPK2/MAPKAPK3/MDFIC/MECOM/MID1/MLKL/MTURN/MYD88/NDRG2/NOTCH1/NOTCH2/NTRK2/PDGFRB/PLA2G5/RASSF2/…	84/1134	734/18123
down-regulated	GO:BP	GO:0008593	regulation of Notch signaling pathway	0.00016626303131484	1134	24	110	18123	ASCL1/BCL6/BMP7/DLL4/EGFR/ENHO/HES1/JAG1/KAT2B/LFNG/MAML2/MFNG/NFKBIA/NIBAN2/NOS3/NOTCH1/NOTCH2NLA/NOTCH2NLB/NOTCH2NLC/NOTCH3/NOTCH4/STAT3/TGFB2/YAP1	24/1134	110/18123
down-regulated	GO:BP	GO:0001974	blood vessel remodeling	0.000181846175401421	1134	15	46	18123	ACVRL1/AXL/BGN/CHD7/CST3/DLL4/EPAS1/FLT4/FOXC1/FOXC2/JAG1/LIF/NOS3/TGM2/TMBIM1	15/1134	46/18123
down-regulated	GO:BP	GO:0035904	aorta development	0.000192764456401559	1134	17	59	18123	ACVRL1/ADAMTS9/APLNR/CHD7/DLL4/EFEMP2/ENG/EYA1/HES1/JAG1/NKX3-1/NOTCH1/PDGFRB/SIX1/SMAD6/TBX2/TGFB2	17/1134	59/18123
down-regulated	GO:BP	GO:0060284	regulation of cell development	0.000198048991570907	1134	64	509	18123	APPL2/ASCL1/BCL2/BMP7/CDH5/CHD7/CLDN5/CTDSP1/CXCL12/DAAM2/DAG1/DLL4/DOCK1/EGFR/F11R/FN1/FOXO1/GBP1/GFAP/GLI3/GOLGA4/GPER1/GPR37L1/HAP1/HES1/HES6/HEYL/IL6/KANK1/LDLR/LHX2/LIF/LIMS2/LPAR3/LRP4/LTF/LYN/METRN/NFATC4/NIBAN2/NOTCH1/NOTCH2/NTRK2/PAX6/PLXNB1/PRKCH/REST/RFLNB/ROCK1/RREB1/S100A10/S1PR2/S1PR3/SEMA3F/SEMA3G/SHTN1/SMO/TGFB1/TGM2/TNFRSF1A/TNFRSF1B/TRIOBP/TSPO/YAP1	64/1134	509/18123
down-regulated	GO:BP	GO:0001701	in utero embryonic development	0.000212949723908524	1134	52	379	18123	ACVRL1/ADM/AKAP3/AMOT/BMP7/BPTF/CHD7/CMTM3/EDN1/EPAS1/EPB41L5/ETNK2/FOSL1/FOXC1/FOXF1/GLI2/GLI3/HES1/ITGB1/JUNB/KLF2/KRT8/LEF1/LIF/MAFF/MDFI/MFNG/MSX1/MT-ND4/NOTCH1/NOTCH2/NSRP1/NXN/OTUD7B/PLCD3/PTH1R/RBBP6/SLC39A1/SMO/SOCS3/SOX17/ST8SIA6/TBX3/TEAD4/TET1/TGFB3/TGFBR2/TIE1/TMEM100/YAP1/YBX3/ZFP36L1	52/1134	379/18123
down-regulated	GO:BP	GO:0050678	regulation of epithelial cell proliferation	0.000225024844877166	1134	54	401	18123	ACVRL1/APLN/APLNR/AREG/ATOH8/B4GALT1/CAV1/CCL2/CD109/CDKN2B/CFLAR/CXCL12/DLL4/EGFR/ENG/ERBB2/EYA1/F3/FGF1/FLT1/FLT4/FZD7/GJA1/GLUL/HES1/HMOX1/ITGB3/LIMS2/NKX3-1/NOTCH1/NOTCH2/NUPR1/PAX6/PGF/RREB1/RUNX3/SFN/SIX1/SMO/SOX2/SOX9/STAT3/TCF7L2/TGFB1/TGFB2/TGFBR3/TIE1/TLR4/TNFAIP3/VEGFB/YAP1/ZFP36/ZFP36L1/ZNF703	54/1134	401/18123
down-regulated	GO:BP	GO:0002252	immune effector process	0.000226643170175065	1134	116	1135	18123	ADA2/ALDH3B1/ANPEP/ANXA1/ANXA2/APPL2/ARPC1B/B4GALT1/BCL3/BCL6/BST2/BTN3A2/C1R/C4A/C4B/CD40/CD44/CD81/CD93/CDA/CFB/CFH/CFHR1/CGAS/CHI3L1/CLU/CMTM6/CRISPLD2/CXCL1/CST3/DDX60/DOCK1/DSP/EMP2/FES/FFAR2/FGR/FOXF1/FOXJ1/FTL/GAB2/GSDMD/HFE/HLA-B/HLA-E/HMOX1/HSPA6/HVCN1/ICAM1/IFI35/IL18R1/IL1R1/IL4R/IL6/IL6R/INAVA/INPP5D/IRAK3/IRF7/JAG1/JUP/KIF5B/LEF1/LFNG/LGALS3/LGALS9/LTF/LYN/MASP1/MAVS/MFNG/MGST1/MR1/M…	116/1134	1135/18123
down-regulated	GO:BP	GO:0090130	tissue migration	0.000232129114912263	1134	52	380	18123	ACVRL1/ADAMTS9/AMOT/ANGPT2/ANXA1/ATOH8/CARD10/CD40/CDH5/DLL4/DOCK1/EDN1/EMP2/EPB41L5/EPHA2/EPHB4/FGF1/FLT4/FOXC2/FOXF1/FSTL1/GLUL/HMOX1/HSPB1/ITGB1/ITGB3/JUP/KANK1/KANK2/MAP4K4/MMRN2/NANOS1/NOS3/NOTCH1/PKN3/PRKX/PXN/RAB13/RHOJ/RIN2/ROCK1/RRAS/RREB1/SASH1/SOX9/SP100/SRPX2/STC1/TGFB2/TGFBR2/ZC3H12A/ZEB2	52/1134	380/18123
down-regulated	GO:BP	GO:0006793	phosphorus metabolic process	0.000232698175412608	1134	255	3014	18123	ABHD4/ACACB/ACOT6/ACVRL1/ACSF2/ACSL5/ACSM5/ACSS1/ADCY4/ADCYAP1R1/ADGRF5/ADORA2A/ADORA2B/AK4/AKAP9/ALDH1A1/ALPL/ANXA2/APLN/APLNR/AREG/ARHGEF5/ATP1A2/AXL/BCL2/BMP7/BMPR1B/BNIP2/BOD1L1/BUB1/CARD10/CAV1/CCDC8/CCDC88A/CCL2/CD109/CD3E/CD40/CD44/CD81/CDA/CDH5/CDK2/CDKN1A/CDKN2B/CDKN2C/GDF1/CHI3L1/CISH/CLU/CTDSP1/CTDSP2/CTDSPL/CTF1/CXCL10/CSF1/CSF3/CSPG4/DAG1/DDIT4/DDR1/DDR2/DHTKD1/DUSP1/DUSP5/EDN1/EFEMP…	255/1134	3014/18123
down-regulated	GO:BP	GO:0080090	regulation of primary metabolic process	0.000233777961557149	1134	462	6071	18123	A2ML1/ACACB/ACVRL1/ADCY4/ADCYAP1R1/ADGRF5/ADIRF/ADM/ADORA2A/ADORA2B/AEBP1/AHCYL1/AHNAK/AK4/AKAP9/AKR1C3/ANP32B/ANTXR1/ANXA1/ANXA2/APLN/APLNR/APPL2/AQP1/AREG/ARHGEF5/ARRDC4/ASCL1/ASPH/ATOH8/BACE2/BAG3/BATF2/BAZ1A/BBX/BCL2/BCL3/BCL6/BCL6B/BMP7/BMPR1B/BOD1L1/BPTF/BRCA1/BST2/BTG2/C1QTNF1/C4A/C4B/CARD10/CARHSP1/CASC3/CAV1/CCAR1/CCDC88A/CD109/CD3E/CD40/CD44/CD81/CDA/CDC45/CDH5/CDKN1A/CDKN2B/CDKN2C/CEBP…	462/1134	6071/18123
down-regulated	GO:BP	GO:0006796	phosphate-containing compound metabolic process	0.000241842544277278	1134	253	2987	18123	ABHD4/ACACB/ACOT6/ACVRL1/ACSF2/ACSL5/ACSM5/ACSS1/ADCY4/ADCYAP1R1/ADGRF5/ADORA2A/ADORA2B/AK4/AKAP9/ALDH1A1/ALPL/ANXA2/APLN/APLNR/AREG/ARHGEF5/ATP1A2/AXL/BCL2/BMP7/BMPR1B/BOD1L1/BUB1/CARD10/CAV1/CCDC8/CCDC88A/CCL2/CD109/CD3E/CD40/CD44/CD81/CDA/CDH5/CDK2/CDKN1A/CDKN2B/CDKN2C/GDF1/CHI3L1/CISH/CLU/CTDSP1/CTDSP2/CTDSPL/CTF1/CXCL10/CSF1/CSF3/CSPG4/DAG1/DDIT4/DDR1/DDR2/DHTKD1/DUSP1/DUSP5/EDN1/EFEMP1/EGFR…	253/1134	2987/18123
down-regulated	GO:BP	GO:0032101	regulation of response to external stimulus	0.000242190555138568	1134	124	1238	18123	ADCY4/ADCYAP1R1/ADM/ADORA2A/ADORA2B/ANGPT2/ANXA1/ANXA2/APPL2/BCL6/BCL6B/C1QTNF1/C2CD4B/CASP4/CAV1/CCL2/CD109/CD163/CD34/CD81/CDH5/CGAS/CLEC4E/CXCL10/CXCL12/CYSLTR2/CSF1/DDX60/DTX3L/DUSP1/EDN1/EGFR/F3/FFAR2/FGF1/FGR/FOXF1/GGT5/GJA1/GPER1/GPR39/GPR4/GPSM3/HERC5/HLA-B/HLA-E/HSPB1/HYAL2/ICAM2/IFI35/IL1R1/IL1RL1/IL6/IL6R/IRAK3/IRF1/IRF7/KANK2/KREMEN1/LDLR/LGALS9/LPAR1/LTF/LYN/MAVS/METRNL/MMP28/MUC1/MY…	124/1134	1238/18123
down-regulated	GO:BP	GO:0007162	negative regulation of cell adhesion	0.000255530789315451	1134	45	308	18123	ACVRL1/ADORA2A/ANGPT2/ANXA1/BCL6/BTN2A2/C1QTNF1/CXCL12/DUSP1/EPB41L5/ERBB2/FAM107A/FOXJ1/FZD7/GBP1/GLI3/HFE/IL4R/IRF1/JAG1/KANK1/LEF1/LGALS3/LGALS9/LRRC32/MAP4K4/MBP/MUC1/NOTCH1/NOTCH4/PLXNB1/PODXL/PPARA/RUNX3/SDC4/SERPINE1/SIPA1/SOCS1/SWAP70/TGFB1/VSIG4/VSIR/WNK1/ZC3H12A/ZNF703	45/1134	308/18123
down-regulated	GO:BP	GO:0010631	epithelial cell migration	0.000266944425168969	1134	51	371	18123	ACVRL1/ADAMTS9/AMOT/ANGPT2/ANXA1/ATOH8/CARD10/CD40/CDH5/DLL4/DOCK1/EDN1/EMP2/EPB41L5/EPHA2/EPHB4/FGF1/FLT4/FOXC2/FSTL1/GLUL/HMOX1/HSPB1/ITGB1/ITGB3/JUP/KANK1/KANK2/MAP4K4/MMRN2/NANOS1/NOS3/NOTCH1/PKN3/PRKX/PXN/RAB13/RHOJ/RIN2/ROCK1/RRAS/RREB1/SASH1/SOX9/SP100/SRPX2/STC1/TGFB2/TGFBR2/ZC3H12A/ZEB2	51/1134	371/18123
down-regulated	GO:BP	GO:0061572	actin filament bundle organization	0.000272505679849201	1134	30	164	18123	AIF1L/AMOT/ARHGEF10/ARHGEF15/ARHGEF5/ASAP3/CALD1/CCDC88A/CGNL1/EPS8/EZR/F11R/FAM107A/ITGB5/LPAR1/PDLIM1/PXN/RAPGEF3/RFLNB/RHOC/RHOD/ROCK1/S100A10/S1PR1/SDC4/SHTN1/SORBS3/SWAP70/TGFB3/WASF2	30/1134	164/18123
down-regulated	GO:BP	GO:0032270	positive regulation of cellular protein metabolic process	0.000291113256620948	1134	143	1488	18123	ACVRL1/ADCY4/ADORA2B/AKAP9/ANP32B/ANTXR1/ANXA2/APLNR/AREG/ARHGEF5/ARRDC4/ASPH/BCL2/BCL3/BCL6/BMP7/BRCA1/CARD10/CAV1/CCDC88A/CD3E/CD40/CD44/CD81/CDH5/CDKN1A/GDF1/CFLAR/CHI3L1/CLU/CTF1/CSF1/CSF3/CSPG4/DAG1/DAP/DDR2/DUSP5/ECSCR/EDN1/EGFR/EHD4/EMP2/ENG/ERBB2/EZR/F3/FAM107A/FGF1/FGFR3/FLT1/FLT4/FN1/FOXL2/GADD45B/GADD45G/GDF11/GPER1/GPRC5C/HES1/HFE/HIPK2/ICAM1/IL6/IL6R/INAVA/INHBB/ITGA1/ITGA5/ITGB3/LDL…	143/1134	1488/18123
down-regulated	GO:BP	GO:0071559	response to transforming growth factor beta	0.000294334139779422	1134	41	269	18123	ACVRL1/APPL2/CAV1/CD109/CDH5/CDKN2B/CFLAR/CLDN5/EDN1/EMILIN1/ENG/EPB41L5/F11R/FOS/HIPK2/HYAL2/IL17RD/ITGB5/LATS2/LRRC32/PARD3/PPARA/PRDM16/PXN/ROCK1/RUNX3/SLC2A10/SMAD6/SOX9/TGFB1/TGFB1I1/TGFB2/TGFB3/TGFBR2/TGFBR3/YES1/ZEB2/ZFHX3/ZFP36L1/ZFP36L2/ZNF703	41/1134	269/18123
down-regulated	GO:BP	GO:0007169	transmembrane receptor protein tyrosine kinase signaling pathway	0.000303250801504102	1134	85	759	18123	ANGPT2/APLN/AREG/ARPC1B/AXL/CCDC88A/CD3E/COL4A1/CSF1/CSPG4/CSRNP1/DDIT4/DDR1/DDR2/DOCK1/DOK1/EFEMP1/EFNB1/EGFR/EIF4EBP2/EMILIN1/EPHA2/EPHB4/ERBB2/ERBIN/F3/FES/FGF1/FGFR3/FGFRL1/FGR/FLT1/FLT4/FOXC1/FOXC2/FOXO1/FOXO4/GAB2/GPER1/HAP1/HSPB1/IGFBP5/ITGA1/ITGA5/ITGB3/KANK1/LYN/MAPKAPK2/MAPKAPK3/MMP2/MMRN2/MYO1C/MYORG/NEDD4/NFATC4/NIBAN2/NKX3-1/NTRK2/PDGFRB/PDK4/PGF/PLAUR/PXN/RARRES2/RASSF2/RHBDF2/ROCK1…	85/1134	759/18123
down-regulated	GO:BP	GO:0060326	cell chemotaxis	0.000309766466928104	1134	45	310	18123	ACKR3/ANXA1/CCL2/CXCL1/CXCL10/CXCL12/CXCL16/CXCL3/CSF1/DUSP1/EDN1/ENG/EPHA2/FFAR2/FGF1/FLT1/GPSM3/HSD3B7/HSPB1/IL6/IL6R/ITGA1/LEF1/LGALS3/LGALS9/LPAR1/LYN/MMP28/NOTCH1/PDGFRB/PGF/RAB13/RARRES2/RIN3/S100A8/S100A9/S1PR1/SERPINE1/SWAP70/TGFB2/TMEM102/TNFSF14/VCAM1/VEGFB/WNK1	45/1134	310/18123
down-regulated	GO:BP	GO:0003151	outflow tract morphogenesis	0.000323289873909208	1134	19	75	18123	BMP7/CLDN5/DHRS3/ENG/EYA1/FOXC1/FOXC2/HES1/HEYL/JAG1/NOTCH1/SIX1/SMAD6/SOX17/TBX2/TBX3/TGFB2/TGFBR2/TGFBR3	19/1134	75/18123
down-regulated	GO:BP	GO:0009892	negative regulation of metabolic process	0.000330498062133157	1134	288	3498	18123	A2ML1/ACACB/ACVRL1/ADORA2A/AEBP1/AKR1C3/ALDH1A1/ANXA1/ANXA2/APLN/APLNR/APPL2/AQP1/ASCL1/ATOH8/AXL/BACE2/BAG3/BCL2/BCL3/BCL6/BCL6B/BMP7/BOD1L1/BPTF/BRCA1/BST2/BTG2/BTN2A2/C4A/C4B/CARHSP1/CASC3/CAV1/CCAR1/CCDC8/CD109/CD34/CD3E/CD44/CDA/CDC45/CDK2/CDKN1A/CDKN2B/CDKN2C/CFLAR/CGAS/CLDN5/CLU/CRTAP/CTDSP1/CTDSP2/CTDSPL/CTNS/CST3/DAP/DDIT4/DLL4/DNAJB1/DTX3L/DUSP1/DUSP5/EDN1/EGFR/EIF4EBP1/EIF4EBP2/ELK3/EM…	288/1134	3498/18123
down-regulated	GO:BP	GO:0090100	positive regulation of transmembrane receptor protein serine/threonine kinase signaling pathway	0.000341159045337467	1134	24	114	18123	ACVRL1/BMP7/BMPR1B/CDH5/CDKN2B/GDF1/ENG/FOXD1/GDF11/HES1/HFE/HIPK2/INHBB/MSX1/NOTCH1/NOTCH2/RBPMS/SLC2A10/TGFB1I1/TGFB2/TGFB3/TGFBR3/ZEB2/ZNF423	24/1134	114/18123
down-regulated	GO:BP	GO:0035850	epithelial cell differentiation involved in kidney development	0.000345068748474057	1134	15	48	18123	CD34/FOXC2/FOXJ1/GPR4/JAG1/KLF15/LAMB2/LIF/NOTCH1/NOTCH2/PODXL/PRKX/SMO/WWTR1/YAP1	15/1134	48/18123
down-regulated	GO:BP	GO:0090132	epithelium migration	0.000345632617810934	1134	51	374	18123	ACVRL1/ADAMTS9/AMOT/ANGPT2/ANXA1/ATOH8/CARD10/CD40/CDH5/DLL4/DOCK1/EDN1/EMP2/EPB41L5/EPHA2/EPHB4/FGF1/FLT4/FOXC2/FSTL1/GLUL/HMOX1/HSPB1/ITGB1/ITGB3/JUP/KANK1/KANK2/MAP4K4/MMRN2/NANOS1/NOS3/NOTCH1/PKN3/PRKX/PXN/RAB13/RHOJ/RIN2/ROCK1/RRAS/RREB1/SASH1/SOX9/SP100/SRPX2/STC1/TGFB2/TGFBR2/ZC3H12A/ZEB2	51/1134	374/18123
down-regulated	GO:BP	GO:0007178	transmembrane receptor protein serine/threonine kinase signaling pathway	0.000345632617810934	1134	51	374	18123	ACVRL1/AKAP3/APPL2/ATOH8/BMP7/BMPR1B/CAV1/CD109/CDH5/CDKN2B/GDF1/CLDN5/EMILIN1/ENG/F11R/FOS/FOXD1/FSTL1/GDF11/HES1/HFE/HIPK2/IL17RD/INHBB/ITGB5/LATS2/LEF1/LRRC32/MSX1/NOTCH1/NOTCH2/PARD3/PPARA/PRDM16/PXN/RBPMS/SLC2A10/SMAD6/TGFB1/TGFB1I1/TGFB2/TGFB3/TGFBR2/TGFBR3/TGIF2/TMEM100/VIM/WWTR1/ZEB2/ZNF423/ZNF703	51/1134	374/18123
down-regulated	GO:BP	GO:0001818	negative regulation of cytokine production	0.000355061626932075	1134	52	385	18123	ANXA1/APPL2/AXL/BCL3/BCL6/BST2/BTN2A2/CD34/EPHA2/ERBIN/EZR/FN1/FOXJ1/GBP1/HERC5/HFE/HMOX1/IL1R2/IL1RL1/IL6/IL6R/INHBB/INPP5D/IRAK3/KLF2/LEF1/LGALS9/LRRC32/LTF/MAVS/NDRG2/NLRC5/NMI/OAS3/OTUD7B/PPARA/SERPINB1/SIGIRR/SLC11A1/SLC2A10/SRGN/TGFB1/TGFB2/TGFB3/TLR4/TNFAIP3/TSKU/TSPO/VSIG4/VSIR/ZC3H12A/ZFP36	52/1134	385/18123
down-regulated	GO:BP	GO:0097190	apoptotic signaling pathway	0.000366117213139605	1134	72	609	18123	ACAA2/ACKR3/ACSL5/ADORA2A/BAG3/BCL2/BCL3/BMPR1B/BRCA1/CASP4/CAV1/CD3E/CD44/CDKN1A/CFLAR/CLU/CXCL12/DAP/DDIT4/EPHA2/EYA1/EYA2/FGFR3/GPER1/HIPK2/HMOX1/HSPB1/HYAL2/ICAM1/IFI27/IL6R/INHBB/ITGA6/ITPRIP/KRT18/KRT8/LGALS3/LTBR/MCL1/MKNK2/MSX1/MUC1/NACC2/NFATC4/NKX3-1/NOS3/NUPR1/PERP/PLAUR/PRODH/PTTG1IP/RAI14/S100A8/S100A9/SERPINE1/SFN/SLC9A3R1/SP100/TCF7L2/TGFB2/TLR4/TMBIM1/TMEM102/TNFAIP3/TNFRSF12A/TNF…	72/1134	609/18123
down-regulated	GO:BP	GO:0098542	defense response to other organism	0.000371628149516316	1134	122	1222	18123	ABCC9/ANKHD1/ANXA1/APOL1/APPL2/AQP1/AXL/BATF2/BCL2/BCL3/BST2/C1R/C4A/C4B/CASP4/CCL2/CD40/CD44/CDC42EP4/CFB/CFH/CFHR1/CGAS/CLEC4E/CLU/COLEC12/CXCL10/CXCL16/CSF1/DDIT4/DDX60/DTX3L/EDN1/EPHA2/FES/FFAR2/FGR/GBP1/GBP2/GPAM/GPER1/GSDMD/H2BC6/HERC5/HLA-B/HLA-E/HYAL2/ICAM1/ICAM2/IFI27/IFI30/IFI35/IFI44L/IFITM1/IFITM2/IFITM3/IL4R/IL6/IL6R/INAVA/IRAK3/IRF1/IRF7/ISG20/KIF5B/LGALS3/LGALS9/LTF/LYN/MASP1/MAVS/…	122/1134	1222/18123
down-regulated	GO:BP	GO:0000902	cell morphogenesis	0.000375976647566493	1134	108	1045	18123	ADORA2A/ANTXR1/ANXA1/ARHGEF26/ATP10A/AXL/BCL2/BCL6/BMP7/BMPR1B/CCL2/CD44/CDC42EP4/CDH5/CLU/CXCL12/DAG1/DCHS1/DDR1/DOCK1/DOK1/EFNB1/EGFR/EPB41L5/EPHA2/EPHB4/EPS8/ERBB2/EZR/F11R/FAT1/FES/FGR/FN1/FOXD1/FZD7/GAB2/GBP1/GJA1/GLI2/GLI3/GOLGA4/HES1/ICAM1/ITGA1/ITGB1/ITGB3/ITSN2/KANK1/KIF5B/KLF2/LAMB2/LAMC3/LEF1/LHX2/LIMS2/LPAR1/LPAR3/LRP4/MAP4K4/METRN/MFSD2A/MSN/MSX1/MYO10/MYOT/NEDD4/NES/NEXN/NFATC4/NIBA…	108/1134	1045/18123
down-regulated	GO:BP	GO:1903131	mononuclear cell differentiation	0.000377541519554579	1134	57	440	18123	ANXA1/AXL/BATF2/BCL2/BCL3/BCL6/CD3E/CHD7/CSF1/DLL4/ERBB2/FES/FOXJ1/FZD7/GLI2/GLI3/HLA-B/IL15RA/IL18R1/IL4R/IL6/IL6R/INPP5D/IRF1/IRF7/ITGB1/ITPKB/KLF6/LEF1/LFNG/LGALS9/LRRC8A/LTBR/LYN/MFNG/MR1/MT1G/NFATC2/NOTCH2/PCK1/PNP/RUNX3/SASH3/SOCS1/SOX13/STAT3/TCF7/TCIRG1/TGFB1/TGFBR2/TMEM176A/TMEM176B/VCAM1/VSIR/ZC3H12A/ZFP36L1/ZFP36L2	57/1134	440/18123
down-regulated	GO:BP	GO:0048010	vascular endothelial growth factor receptor signaling pathway	0.00041623577538497	1134	22	99	18123	AXL/DOCK1/EMILIN1/FLT1/FLT4/FOXC1/FOXC2/HSPB1/ITGA5/ITGB3/MAPKAPK2/MAPKAPK3/MMRN2/NEDD4/NIBAN2/PGF/PXN/ROCK1/SH2D2A/TMEM204/VEGFB/WASF2	22/1134	99/18123
down-regulated	GO:BP	GO:0040007	growth	0.000432640455195916	1134	102	973	18123	ACACB/ACVRL1/ADM/ANXA1/AREG/BCL2/BCL6/BMPR1B/BST2/CD81/CDA/CDKN1A/CDKN2C/CFLAR/CHD7/CISH/CXCL12/CXCL16/CSF1/DAG1/DDR1/DDR2/EDN1/EGFR/EPB41L5/ERBB2/ETNK2/EVC/EZR/FAM107A/FGF1/FGFR3/FN1/FOXC1/FOXC2/FZD7/GJA1/GLI2/GLI3/GOLGA4/GPAM/HEPACAM/HYAL2/IGFBP5/ITGB1/ITSN2/KLF2/LAMB2/LATS2/LHX2/LPAR3/LRP4/MFSD2A/MSX1/MT1A/MT1E/MT1F/MT1G/MT1M/MT1X/MT2A/MYOZ1/NANOS1/NKD1/NOTCH1/NOTCH2/PDGFRB/PPARA/PPP1R13L/RBBP…	102/1134	973/18123
down-regulated	GO:BP	GO:0003177	pulmonary valve development	0.000459203818044308	1134	10	21	18123	HEYL/JAG1/NFATC1/NOS3/NOTCH1/NOTCH2/SMAD6/TGFB2/TNFRSF1A/TNFRSF1B	10/1134	21/18123
down-regulated	GO:BP	GO:0010557	positive regulation of macromolecule biosynthetic process	0.000465404015001803	1134	170	1859	18123	ACVRL1/ADIRF/APLN/ASCL1/ASPH/ATOH8/BCL3/BMP7/BMPR1B/BPTF/BRCA1/CCAR1/CCL2/CD40/CD81/CDKN2B/CEBPD/CHD7/CRX/CXCL10/CSF3/CSRNP1/DTX3L/EDN1/EGFR/ELK3/ENG/EPAS1/ERBB2/ERG/EYA1/FGF1/FLI1/FOS/FOSL1/FOSL2/FOXC1/FOXC2/FOXD1/FOXF1/FOXJ1/FOXL2/FOXO1/FOXO4/FZD7/GLI2/GLI3/GLIS2/GLIS3/GPER1/H1-2/HELZ2/HES1/HEYL/HIPK2/HMGN5/HYAL2/IL6/IRF1/IRF7/ITGA6/JAG1/JUNB/JUP/KAT2B/KLF15/KLF2/KLF6/LEF1/LHX2/LIF/LPIN3/LRP5/M…	170/1134	1859/18123
down-regulated	GO:BP	GO:0002683	negative regulation of immune system process	0.000504858292125113	1134	72	614	18123	ADCY4/ADCYAP1R1/ADGRF5/ADM/ADORA2A/ADORA2B/ANXA1/AXL/BCL6/BST2/BTN2A2/CCL2/CD163/CXCL12/CYSLTR2/DUSP1/EMILIN1/ERBB2/EZR/FGR/FOXF1/FOXJ1/GBP1/GGT5/GLI3/GPAM/GPER1/GPR137B/GPR39/HFE/HLA-B/HLA-E/HMOX1/IL17D/IL1RL1/IL4R/IL6/INPP5D/IRAK3/IRF1/LDLR/LGALS3/LGALS9/LRRC32/LTF/LYN/MASP1/MMP28/NLRC5/NMI/OAS3/PARP14/PTH1R/RHBDF2/RIN3/RUNX3/SDC4/SERPING1/SOCS1/SOX9/TGFB1/TGFB2/TGFB3/TLR4/TMEM176A/TMEM176B/TNF…	72/1134	614/18123
down-regulated	GO:BP	GO:0048844	artery morphogenesis	0.000507721896882481	1134	19	77	18123	ACVRL1/ADAMTS9/ADGRF5/CHD7/DLL4/EFEMP2/ENG/EYA1/FOXC1/FOXC2/FOXF1/HES1/JAG1/LDLR/NOTCH1/PDGFRB/SIX1/TBX2/TGFB2	19/1134	77/18123
down-regulated	GO:BP	GO:0007417	central nervous system development	0.00052609380617923	1134	108	1052	18123	ADGRG1/ADORA2A/AK4/ANP32B/AQP1/ASCL1/ATP1A2/AXL/BACE2/BAG3/BCL2/BMP7/BPTF/BTG2/CAPG/CD3E/CDKN2C/CELSR1/CHD7/CLU/COL4A1/CTNS/CXCL12/DAAM2/DAG1/DDIT4/DLL4/DNAJB1/EGFR/EMX2/ENG/ERBB2/FOXC1/FOXJ1/GFAP/GLI2/GLI3/GLIS2/GNG12/GPR37L1/GRIN2C/HAP1/HAPLN3/HES1/HSPG2/ID3/IL6/ITGB1/KIF5B/LAMB2/LAMC3/LDLR/LEF1/LHX2/LIF/LPAR1/LSR/LYN/MBP/MFSD2A/MOBP/MSX1/MT-CO1/MT-ND4/NANOS1/NDRG2/NES/NOTCH1/NOTCH2NLA/NOTCH2NL…	108/1134	1052/18123
down-regulated	GO:BP	GO:0032268	regulation of cellular protein metabolic process	0.000526564242017464	1134	223	2591	18123	A2ML1/ACVRL1/ADCY4/ADORA2A/ADORA2B/AKAP9/ANP32B/ANTXR1/ANXA2/APLNR/AQP1/AREG/ARHGEF5/ARRDC4/ASPH/BCL2/BCL3/BCL6/BMP7/BOD1L1/BRCA1/BST2/BTG2/C4A/C4B/CARD10/CASC3/CAV1/CCDC88A/CD109/CD3E/CD40/CD44/CD81/CDH5/CDKN1A/CDKN2B/CDKN2C/GDF1/CFLAR/CHI3L1/CLU/CRTAP/CTDSP1/CTDSP2/CTDSPL/CTF1/CXCL10/CSF1/CSF3/CSPG4/CST3/DAG1/DAP/DDIT4/DDR2/DTX3L/DUSP1/DUSP5/ECSCR/EDN1/EGFR/EHD4/EIF4EBP1/EIF4EBP2/ELP4/EMILIN1/E…	223/1134	2591/18123
down-regulated	GO:BP	GO:0060411	cardiac septum morphogenesis	0.00054308192072449	1134	18	70	18123	APLNR/BMP7/CHD7/DHRS3/ENG/FGFRL1/HES1/HEYL/JAG1/NOTCH1/NOTCH2/SMAD6/SMO/TBX2/TBX3/TGFB2/TGFBR2/TGFBR3	18/1134	70/18123
down-regulated	GO:BP	GO:0001885	endothelial cell development	0.00054308192072449	1134	18	70	18123	ARHGEF26/CDH5/CLDN5/ENG/EZR/F11R/ICAM1/MSN/MYD88/NOTCH4/PECAM1/RAPGEF3/ROBO4/ROCK1/S1PR2/S1PR3/STC1/TNFRSF1A	18/1134	70/18123
down-regulated	GO:BP	GO:0050865	regulation of cell activation	0.000543167185763496	1134	76	662	18123	ADGRF5/ADORA2A/ANXA1/AXL/BCL2/BCL6/BTN2A2/C1QTNF1/CAV1/CCL2/CD3E/CD40/CD81/CDKN1A/CGAS/EFNB1/EMILIN1/ERBB2/F11R/FES/FGR/FOXF1/FOXJ1/GAB2/GLI2/GLI3/GPAM/GPER1/GPR137B/HES1/HFE/HLA-E/HMOX1/IL15RA/IL1RL1/IL4R/IL6/INPP5D/IRF1/ITPKB/LDLR/LEF1/LGALS3/LGALS9/LRRC32/LYN/MYD88/NECTIN2/NFATC2/NOS3/PCK1/PDGFRB/PLSCR1/PNP/RUNX3/SASH3/SDC4/SOCS1/SOX13/TCF7/TFRC/TGFB1/TGFBR2/TLR4/TNFAIP3/TNFRSF1B/TNFSF13/TNFSF…	76/1134	662/18123
down-regulated	GO:BP	GO:0007160	cell-matrix adhesion	0.000592530449471456	1134	37	236	18123	ACVRL1/ADAMTS9/BCAM/BCL2/BCL6/CD34/CD3E/CD44/CSF1/DAG1/DDR1/EDA/EFEMP2/EMILIN1/EMP2/EPB41L5/FAM107A/FN1/ITGA1/ITGB1/ITGB3/ITGB4/ITGB5/JAG1/JUP/MAP4K4/NID1/PXN/RHOD/RIN2/ROCK1/RRAS/S100A10/SDC4/SERPINE1/TRIP6/VCAM1	37/1134	236/18123
down-regulated	GO:BP	GO:0046718	viral entry into host cell	0.000605364829366893	1134	27	143	18123	ANPEP/AXL/CAV1/CD81/DAG1/EGFR/EPHA2/F11R/HYAL2/ICAM1/IFITM1/IFITM2/IFITM3/ITGA5/ITGB1/ITGB3/ITGB5/LDLR/LGALS9/NECTIN2/PLSCR1/TFRC/TMPRSS4/TRIM22/TRIM34/TRIM38/TRIM5	27/1134	143/18123
down-regulated	GO:BP	GO:0010605	negative regulation of macromolecule metabolic process	0.00061255508184771	1134	270	3262	18123	A2ML1/ACACB/ACVRL1/ADORA2A/AEBP1/ANXA1/ANXA2/APLN/APLNR/APPL2/AQP1/ASCL1/ATOH8/AXL/BACE2/BAG3/BCL3/BCL6/BCL6B/BMP7/BOD1L1/BPTF/BRCA1/BST2/BTG2/BTN2A2/C4A/C4B/CARHSP1/CASC3/CAV1/CCAR1/CD109/CD34/CD3E/CD44/CDC45/CDK2/CDKN1A/CDKN2B/CDKN2C/CGAS/CLDN5/CLU/CRTAP/CTDSP1/CTDSP2/CTDSPL/CST3/DAP/DDIT4/DLL4/DNAJB1/DTX3L/DUSP1/DUSP5/EDN1/EGFR/EIF4EBP1/EIF4EBP2/ELK3/EMILIN1/ENG/EPHA2/ERBIN/EZR/F3/FN1/FOXC1/FO…	270/1134	3262/18123
down-regulated	GO:BP	GO:0022408	negative regulation of cell-cell adhesion	0.000629236300681117	1134	33	198	18123	ADORA2A/ANXA1/BCL6/BTN2A2/C1QTNF1/CXCL12/EPB41L5/ERBB2/FOXJ1/GLI3/HFE/IL4R/IRF1/JAG1/LEF1/LGALS3/LGALS9/LRRC32/MBP/NOTCH1/NOTCH4/PODXL/PPARA/RUNX3/SDC4/SOCS1/SWAP70/TGFB1/VSIG4/VSIR/WNK1/ZC3H12A/ZNF703	33/1134	198/18123
down-regulated	GO:BP	GO:0003180	aortic valve morphogenesis	0.000661276173651965	1134	12	32	18123	DLL4/EMILIN1/HEYL/JAG1/NFATC1/NOS3/NOTCH1/ROCK1/SMAD6/SOX9/TGFB1/TIE1	12/1134	32/18123
down-regulated	GO:BP	GO:0032970	regulation of actin filament-based process	0.00069375091961775	1134	53	404	18123	ADD3/AKAP9/AMOT/ARHGEF10/ARHGEF15/ARHGEF19/ARHGEF5/ARPC1B/ASAP3/ATP1A2/BST2/CAPG/CAV1/CCDC88A/CDC42EP4/CELSR1/CGNL1/CTNNA3/CXCL12/CSF3/DSP/EDN1/EPS8/ESAM/F11R/FAM107A/FES/ICAM1/JUP/KANK1/KANK3/LPAR1/MYO1C/NOTCH2/PDGFRB/PLEKHG2/PXN/RAPGEF3/RHOBTB3/RHOC/RHOD/ROCK1/S100A10/S1PR1/SDC4/SORBS3/STC1/SWAP70/TGFB1/TGFB3/TRIOBP/VASP/WASF2	53/1134	404/18123
down-regulated	GO:BP	GO:0014002	astrocyte development	0.000706161331825323	1134	14	44	18123	ADORA2A/BACE2/EGFR/GFAP/IL6/LAMB2/LAMC3/LDLR/ROR1/S100A8/S100A9/SMO/TLR4/VIM	14/1134	44/18123
down-regulated	GO:BP	GO:0031324	negative regulation of cellular metabolic process	0.000738712410937126	1134	236	2785	18123	A2ML1/ACACB/ACVRL1/ADORA2A/AEBP1/AKR1C3/ANXA2/APPL2/AQP1/ASCL1/ATOH8/BACE2/BAG3/BCL2/BCL3/BCL6/BCL6B/BMP7/BOD1L1/BPTF/BRCA1/BST2/BTG2/BTN2A2/C4A/C4B/CAV1/CCAR1/CCDC8/CD109/CD34/CD44/CDA/CDC45/CDKN1A/CDKN2B/CDKN2C/CFLAR/CGAS/CLU/CRTAP/CTDSP1/CTDSP2/CTDSPL/CTNS/CST3/DAP/DDIT4/DLL4/DNAJB1/DTX3L/DUSP1/DUSP5/EDN1/EIF4EBP1/EIF4EBP2/ELK3/EMILIN1/ENG/ERLIN2/EZR/FOXC1/FOXC2/FOXD1/FOXF1/FOXJ1/FOXL2/FOXO1/F…	236/1134	2785/18123
down-regulated	GO:BP	GO:0019222	regulation of metabolic process	0.000742729020512687	1134	530	7175	18123	A2ML1/ACACB/ACVRL1/ADCY4/ADCYAP1R1/ADGRF5/ADIRF/ADM/ADORA2A/ADORA2B/AEBP1/AHCYL1/AHNAK/AK4/AKAP9/AKR1C3/ALDH1A1/ANGPTL4/ANP32B/ANTXR1/ANXA1/ANXA2/APLN/APLNR/APPL2/AQP1/AREG/ARHGEF5/ARRDC4/ASCL1/ASPH/ATOH8/AXL/BACE2/BAG3/BATF2/BAZ1A/BBX/BCL2/BCL3/BCL6/BCL6B/BMP7/BMPR1B/BOD1L1/BPTF/BRCA1/BST2/BTG2/BTN2A2/BTN3A2/C1QTNF1/C4A/C4B/CARD10/CARHSP1/CASC3/CAV1/CCAR1/CCDC8/CCDC88A/CCL2/CD109/CD34/CD3E/CD40/…	530/1134	7175/18123
down-regulated	GO:BP	GO:1903037	regulation of leukocyte cell-cell adhesion	0.000782605143186241	1134	47	341	18123	ADORA2A/ANXA1/BCL6/BTN2A2/CAV1/CCL2/CD3E/CD44/CD81/CXCL12/EFNB1/ERBB2/FOXJ1/GLI2/GLI3/GPAM/HES1/HFE/HLA-E/ICAM1/IL4R/IL6/IRF1/ITPKB/LEF1/LGALS3/LGALS9/LRRC32/LYN/PCK1/PNP/PPARA/RUNX3/SASH3/SDC4/SOCS1/SOX13/TFRC/TGFB1/TGFBR2/TNFSF14/VCAM1/VSIG4/VSIR/WNK1/YES1/ZC3H12A	47/1134	341/18123
down-regulated	GO:BP	GO:0048762	mesenchymal cell differentiation	0.000819791234995014	1134	37	239	18123	BCL2/BMP7/DAG1/EDN1/EFNB1/ENG/EPB41L5/FN1/FOXC1/FOXC2/HES1/HEYL/IL17RD/IL6/JAG1/LEF1/MSX1/NOTCH1/NOTCH4/RANBP3L/RFLNB/ROCK1/SEMA3F/SEMA3G/SMO/SOX9/TBX3/TCF7L2/TGFB1/TGFB1I1/TGFB2/TGFB3/TGFBR2/TGFBR3/TMEM100/WWTR1/ZNF703	37/1134	239/18123
down-regulated	GO:BP	GO:0032870	cellular response to hormone stimulus	0.000835114778215454	1134	77	681	18123	ADCY4/AGTRAP/AHCYL1/AKR1C3/ANXA1/APPL2/AQP1/ATP1A2/BMP7/BRCA1/CAV1/CFLAR/CYP11A1/CYSLTR2/DDIT4/DUSP1/EDN1/EGFR/EIF4EBP2/FAM107A/FOS/FOXC2/FOXO1/FOXO4/GJA1/GPAM/GPER1/H3C14/H3C13/H4C14/H4C15/HEYL/ICAM1/INHBB/KANK1/KANK2/KAT2B/LATS2/LEF1/LPIN3/LYN/MT-ND3/MYO1C/NEDD4/NKX3-1/NOTCH1/PAQR8/PCK1/PDK4/PGF/PHEX/PPARA/PXN/RAB13/RAB31/RARRES2/REST/ROCK1/RXRA/RXRG/SLC2A4/SMARCC1/SOCS1/SOCS3/SRARP/STAT3/STC1/…	77/1134	681/18123
down-regulated	GO:BP	GO:0061028	establishment of endothelial barrier	0.000842619744906265	1134	15	51	18123	CDH5/CLDN5/ENG/EZR/F11R/ICAM1/MSN/MYD88/PECAM1/RAPGEF3/ROBO4/ROCK1/S1PR2/S1PR3/TNFRSF1A	15/1134	51/18123
down-regulated	GO:BP	GO:0001656	metanephros development	0.000846398728917233	1134	20	87	18123	BCL2/BMP7/CD34/EYA1/FOXC2/FOXD1/FOXJ1/GLI3/HES1/ID3/LAMB2/LIF/NKX3-1/PDGFRB/SIX1/SMO/SOX17/SOX9/WWTR1/YAP1	20/1134	87/18123
down-regulated	GO:BP	GO:0043410	positive regulation of MAPK cascade	0.000901646515790158	1134	65	542	18123	ACKR3/ADORA2B/ARHGEF5/C1QTNF1/CCL2/CD40/CD44/CD81/CFLAR/CHI3L1/CSPG4/DUSP5/EDN1/EGFR/ERBB2/FGF1/FGFR3/FLT1/FLT4/FZD7/GADD45B/GADD45G/GPER1/GPR37L1/HIPK2/ICAM1/IL6/IL6R/INAVA/ITGA1/LGALS9/LIF/LPAR1/LPAR3/LTBR/MAP3K20/MAP3K6/MAPKAPK2/MAPKAPK3/MDFIC/MID1/MLKL/MTURN/MYD88/NOTCH1/NOTCH2/NTRK2/PDGFRB/PLA2G5/RASSF2/RELL1/ROCK1/ROR1/S1PR2/SASH1/SORBS3/SOX2/TGFB2/TGFB3/TLR4/TPD52L1/TRIM5/VEGFB/WWC1/ZC3H12A	65/1134	542/18123
down-regulated	GO:BP	GO:0002274	myeloid leukocyte activation	0.000932801509925701	1134	76	671	18123	ADA2/ADGRF5/ALDH3B1/ANPEP/ANXA2/B4GALT1/BATF2/BST2/CD44/CD93/CDA/CHI3L1/CLU/CMTM6/CRISPLD2/CXCL1/CSF1/CST3/DSP/FES/FGR/FOXF1/FTL/GAB2/GPR137B/GSDMD/HLA-B/HMOX1/HSPA6/HVCN1/HYAL2/IFI35/IL1RL1/IL4R/IL6/JUP/LDLR/LGALS3/LGALS9/LTBR/LTF/LYN/MGST1/MT1G/MYD88/NAMPT/NDRG1/NECTIN2/NMI/NOTCH2/PECAM1/PLAUR/PLEKHO2/PLSCR1/PNP/RAB31/ROCK1/S100A11/S100A8/S100A9/SERPINA1/SERPINA3/SERPINB1/SIGLEC9/SLC11A1/SLC44A…	76/1134	671/18123
down-regulated	GO:BP	GO:0071260	cellular response to mechanical stimulus	0.000968693731175167	1134	19	80	18123	AQP1/ATP1A2/BAG3/CD40/DAG1/EGFR/ENG/F11R/GJA1/IRF1/LTBR/MYD88/PIEZO1/SLC2A1/SOX9/TGFB1/TLR4/TNFRSF1A/TNFSF14	19/1134	80/18123
down-regulated	GO:BP	GO:0033627	cell adhesion mediated by integrin	0.00107644847857239	1134	18	73	18123	CD3E/EPHA2/FOXC2/ICAM1/ITGA5/ITGB1/ITGB3/ITGB4/ITGB5/LIF/LYN/MUC1/PIEZO1/PODXL/SERPINE1/SWAP70/TGFB2/WNK1	18/1134	73/18123
down-regulated	GO:BP	GO:0051091	positive regulation of DNA-binding transcription factor activity	0.0011033576385173	1134	40	272	18123	ARHGEF5/CAV1/CD40/CFLAR/CLU/CSF3/DDR2/EDA/EDN1/FOSL1/HIPK2/ICAM1/IL18R1/IL6/IRAK3/JUP/LGALS9/LRP5/LTF/MAVS/MYD88/NFKB2/NFKBIA/NKX3-1/PRKCH/ROR1/S100A8/S100A9/SMO/SP100/STAT3/TFRC/TGFB1/TLR4/TRIM22/TRIM34/TRIM38/TRIM41/TRIM5/ZIC2	40/1134	272/18123
down-regulated	GO:BP	GO:0010718	positive regulation of epithelial to mesenchymal transition	0.00111616008373596	1134	15	52	18123	BMP7/ENG/FOXC1/IL6/JAG1/LEF1/NOTCH1/TCF7L2/TGFB1/TGFB1I1/TGFB2/TGFB3/TGFBR2/WWTR1/ZNF703	15/1134	52/18123
down-regulated	GO:BP	GO:0051171	regulation of nitrogen compound metabolic process	0.00119528341795279	1134	445	5886	18123	A2ML1/ACVRL1/ADCY4/ADIRF/ADORA2A/ADORA2B/AEBP1/AHCYL1/AHNAK/AK4/AKAP9/ANP32B/ANTXR1/ANXA2/APLN/APLNR/AQP1/AREG/ARHGEF5/ARRDC4/ASCL1/ASPH/ATOH8/BACE2/BAG3/BATF2/BAZ1A/BBX/BCL2/BCL3/BCL6/BCL6B/BMP7/BMPR1B/BOD1L1/BPTF/BRCA1/BST2/BTG2/C4A/C4B/CARD10/CARHSP1/CASC3/CAV1/CCAR1/CCDC88A/CD109/CD34/CD3E/CD40/CD44/CD81/CDA/CDC45/CDH5/CDKN1A/CDKN2B/CDKN2C/CEBPD/GDF1/CFLAR/CGAS/CHD2/CHD7/CHI3L1/CLU/CRTAP/CRX/…	445/1134	5886/18123
down-regulated	GO:BP	GO:0010810	regulation of cell-substrate adhesion	0.00122038523925122	1134	35	223	18123	ACVRL1/ANGPT2/BCL2/BCL6/CCDC80/CD3E/CSF1/DAG1/DDR1/DOCK1/EFEMP2/EMILIN1/EMP2/EPB41L5/FAM107A/FN1/FOXF1/FZD7/GBP1/ITGA6/JAG1/JUP/KANK1/LIMS2/MAP4K4/NID1/NOTCH1/RIN2/ROCK1/RRAS/RREB1/S100A10/SDC4/SERPINE1/TRIOBP	35/1134	223/18123
down-regulated	GO:BP	GO:0002694	regulation of leukocyte activation	0.00126413556552414	1134	71	617	18123	ADGRF5/ADORA2A/ANXA1/AXL/BCL2/BCL6/BTN2A2/CAV1/CCL2/CD3E/CD40/CD81/CDKN1A/CGAS/EFNB1/ERBB2/FES/FGR/FOXF1/FOXJ1/GAB2/GLI2/GLI3/GPAM/GPER1/GPR137B/HES1/HFE/HLA-E/HMOX1/IL15RA/IL1RL1/IL4R/IL6/INPP5D/IRF1/ITPKB/LDLR/LEF1/LGALS3/LGALS9/LRRC32/LYN/MYD88/NECTIN2/NFATC2/PCK1/PLSCR1/PNP/RUNX3/SASH3/SDC4/SOCS1/SOX13/TCF7/TFRC/TGFB1/TGFBR2/TLR4/TNFAIP3/TNFRSF1B/TNFSF13/TNFSF14/TNIP2/VCAM1/VSIG4/VSIR/YES1/ZC…	71/1134	617/18123
down-regulated	GO:BP	GO:0014706	striated muscle tissue development	0.0012879194107052	1134	51	390	18123	ADAMTS9/BCL2/BMP7/BTG2/CAV1/CFLAR/CHD7/DLL4/DSP/EDN1/ENG/EYA1/EYA2/FOS/FOXC1/FOXC2/FOXL2/FZD7/GJA1/GJB6/HEYL/HMG20B/ITGB1/LEF1/MAFF/MSX1/MYH15/MYL3/MYOM1/MYORG/MYOZ1/NIBAN2/NOTCH1/NOTCH2/NUPR1/PDGFRB/PPARA/PPP1R13L/S100B/S1PR1/SIX1/SMO/TBX2/TBX3/TGFB1/TGFB2/TGFBR2/TGFBR3/VAMP5/YAP1/YBX3	51/1134	390/18123
down-regulated	GO:BP	GO:0071294	cellular response to zinc ion	0.00132701551486436	1134	10	23	18123	GLRA1/HVCN1/MT1A/MT1E/MT1F/MT1G/MT1M/MT1X/MT2A/TSPO	10/1134	23/18123
down-regulated	GO:BP	GO:0030099	myeloid cell differentiation	0.00148780513633646	1134	55	436	18123	ADGRF5/ANXA2/BATF2/BCL6/CD109/CD81/CDK2/CDKN1A/CDKN2B/CSF1/CSF3/EPAS1/EPHA2/FES/FLI1/FOS/GAB2/GPR137B/H3C14/H3C13/H4C14/H4C15/HIPK2/INPP5D/IRF7/ITPKB/JAG1/JUNB/KAT2B/KLF2/LEF1/LGALS3/LIF/LTBR/LTF/LYN/MT1G/MTURN/NFKBIA/NOTCH2/PRKX/RASSF2/RXRA/STAT3/TAL1/TCIRG1/TFRC/TGFB1/TGFBR2/TGFBR3/TLR4/TOB2/WASF2/ZFP36/ZFP36L1	55/1134	436/18123
down-regulated	GO:BP	GO:0097191	extrinsic apoptotic signaling pathway	0.00168934117068009	1134	35	226	18123	ACSL5/BAG3/BCL2/BMPR1B/BRCA1/CAV1/CFLAR/EYA1/EYA2/FGFR3/GPER1/HMOX1/HYAL2/ICAM1/IFI27/IL6R/ITGA6/ITPRIP/KRT18/KRT8/LGALS3/LTBR/MCL1/MKNK2/NOS3/SERPINE1/SP100/TCF7L2/TGFB2/TMBIM1/TNFAIP3/TNFRSF12A/TNFRSF1A/TNFRSF1B/YAP1	35/1134	226/18123
down-regulated	GO:BP	GO:0045087	innate immune response	0.00183616297787197	1134	102	1003	18123	ANKHD1/ANXA1/APOL1/APPL2/AXL/BST2/C1R/C4A/C4B/CASP4/CCL2/CD40/CD44/CDC42EP4/CFB/CFH/CGAS/CLEC4E/CLU/COLEC12/CXCL10/CXCL16/CSF1/DDX60/DTX3L/EDN1/FES/FFAR2/FGR/GBP1/GBP2/GPER1/GSDMD/H2BC6/HERC5/HLA-B/HLA-E/ICAM1/ICAM2/IFI27/IFI30/IFI35/IFITM1/IFITM2/IFITM3/INAVA/IRAK3/IRF1/IRF7/ISG20/KIF5B/LGALS3/LGALS9/LTF/LYN/MASP1/MAVS/MID1/MR1/MT2A/MUC1/MX2/MYD88/MYO1C/NECTIN2/NLRC5/NMI/OAS3/PARP14/PARP9/PLA2G5…	102/1134	1003/18123
down-regulated	GO:BP	GO:0009612	response to mechanical stimulus	0.00184998595914234	1134	34	217	18123	ADGRV1/ANGPT2/AQP1/ATP1A2/BAG3/BTG2/CD40/CHI3L1/CXCL10/CXCL12/DAG1/EDN1/EGFR/ENG/F11R/FOS/FOSL1/GJA1/IRF1/JUP/LTBR/MYD88/NFKBIA/PIEZO1/SLC1A3/SLC2A1/SOX9/TGFB1/TGFBR2/TLR4/TNFRSF1A/TNFSF14/TXNIP/USP53	34/1134	217/18123
down-regulated	GO:BP	GO:0051172	negative regulation of nitrogen compound metabolic process	0.00189207789540358	1134	220	2592	18123	A2ML1/ACVRL1/ADORA2A/AEBP1/ANXA2/AQP1/ASCL1/ATOH8/BACE2/BAG3/BCL3/BCL6/BCL6B/BMP7/BOD1L1/BPTF/BRCA1/BST2/BTG2/C4A/C4B/CAV1/CCAR1/CD109/CD34/CD44/CDA/CDC45/CDKN1A/CDKN2B/CDKN2C/CGAS/CLU/CRTAP/CTDSP1/CTDSP2/CTDSPL/CST3/DAP/DDIT4/DLL4/DNAJB1/DTX3L/DUSP1/DUSP5/EDN1/EGFR/EIF4EBP1/EIF4EBP2/ELK3/EMILIN1/ENG/EZR/F3/FOXC1/FOXC2/FOXD1/FOXF1/FOXJ1/FOXL2/FOXO1/FOXQ1/FXYD1/GADD45B/GJA1/GLI2/GLI3/GLIS2/GLIS3/G…	220/1134	2592/18123
down-regulated	GO:BP	GO:0050863	regulation of T cell activation	0.00194453944924369	1134	46	341	18123	ADORA2A/ANXA1/BCL6/BTN2A2/CAV1/CCL2/CD3E/CD81/CGAS/EFNB1/ERBB2/FOXJ1/GLI2/GLI3/GPAM/HES1/HFE/HLA-E/IL4R/IL6/IRF1/ITPKB/LEF1/LGALS3/LGALS9/LRRC32/LYN/NFATC2/PCK1/PNP/RUNX3/SASH3/SDC4/SOCS1/SOX13/TCF7/TFRC/TGFB1/TGFBR2/TNFRSF1B/TNFSF14/VCAM1/VSIG4/VSIR/YES1/ZC3H12A	46/1134	341/18123
down-regulated	GO:BP	GO:0035633	maintenance of blood-brain barrier	0.00205076288014294	1134	12	35	18123	CDH5/CLDN5/ESAM/F11R/GJA1/GJB6/IL6/ITGB1/LSR/MBP/MFSD2A/PECAM1	12/1134	35/18123
down-regulated	GO:BP	GO:0044403	biological process involved in symbiotic interaction	0.00206064310079672	1134	45	331	18123	ANPEP/ANXA2/APOL1/AQP1/AXL/CAV1/CD81/CFHR1/DAG1/EGFR/EPHA2/F11R/FN1/HIPK2/HYAL2/ICAM1/IFI27/IFITM1/IFITM2/IFITM3/INHBB/ITGA5/ITGB1/ITGB3/ITGB5/LDLR/LEF1/LGALS9/LTF/MLKL/MYD88/NECTIN2/PLSCR1/REST/RNF213/RXRA/STOM/TFRC/THOC2/TMPRSS4/TRIM22/TRIM34/TRIM38/TRIM5/ZC3H12A	45/1134	331/18123
down-regulated	GO:BP	GO:0051017	actin filament bundle assembly	0.00211295065705049	1134	28	161	18123	AIF1L/AMOT/ARHGEF10/ARHGEF15/ARHGEF5/ASAP3/CALD1/CCDC88A/CGNL1/EPS8/EZR/F11R/FAM107A/ITGB5/LPAR1/PDLIM1/PXN/RAPGEF3/RHOC/RHOD/ROCK1/S100A10/S1PR1/SDC4/SORBS3/SWAP70/TGFB3/WASF2	28/1134	161/18123
down-regulated	GO:BP	GO:0007010	cytoskeleton organization	0.00214125011922531	1134	138	1473	18123	ADD3/AIF1L/AKAP9/AMOT/ANTXR1/ANXA1/AQP1/ARHGEF10/ARHGEF15/ARHGEF19/ARHGEF5/ARPC1B/ASAP3/BCL2/BCL6/BRCA1/BST2/BUB1/CALD1/CAPG/CCDC103/CCDC69/CCDC8/CCDC88A/CCL2/CDC42EP4/CDH5/CDK2/CELSR1/CFLAR/CGNL1/CNN3/CNTLN/CTNNA3/CXCL1/CXCL12/CSF3/CSRP1/DAAM2/DAG1/DSP/DYNC1LI2/EDN1/EHD2/EML3/EMP2/EPB41L5/EPS8/ERBIN/ESAM/EZR/F11R/FAM107A/FAM187A/FAT1/FES/FOXJ1/GDPD2/GFAP/GJA1/ICAM1/ITGB1/ITGB5/KANK1/KANK3/KAT2B/…	138/1134	1473/18123
down-regulated	GO:BP	GO:0072010	glomerular epithelium development	0.00214734077274942	1134	10	24	18123	CD34/FOXC1/FOXC2/FOXJ1/JAG1/KLF15/LAMB2/NOTCH2/PECAM1/PODXL	10/1134	24/18123
down-regulated	GO:BP	GO:0043549	regulation of kinase activity	0.00232131198792033	1134	95	920	18123	ADCY4/ADORA2A/ADORA2B/AREG/ARHGEF5/AXL/BMP7/CARD10/CAV1/CCDC88A/CD40/CD44/CD81/CDKN1A/CDKN2B/CDKN2C/CHI3L1/CISH/CLU/CXCL10/CSF1/CSPG4/DAG1/DDR1/DDR2/DUSP1/DUSP5/EDN1/EGFR/ELP4/EMP2/EPHA2/EPHB4/ERBB2/FGF1/FGFR3/FGR/FLT1/FLT4/GADD45B/GADD45G/GPRC5C/HERC5/HSPB1/HYAL2/IL6R/INAVA/IRAK3/ITGA1/ITGB3/ITPRIP/KAT2B/LATS2/LPAR1/LPAR3/LRP5/LTF/LYN/MAP3K20/MAP3K6/MAP4K4/MAPKAPK2/MAPKAPK3/MDFIC/MIDN/MLKL/MMD2/…	95/1134	920/18123
down-regulated	GO:BP	GO:0051336	regulation of hydrolase activity	0.00232740109329445	1134	121	1252	18123	A2ML1/ADCYAP1R1/ADORA2A/ALDH1A1/AMOT/ANGPTL4/ANP32B/ANTXR1/ANXA1/ANXA2/AQP1/ARHGAP11A/ARHGAP19/ARHGAP31/ARHGAP42/ARHGEF10/ARHGEF15/ARHGEF19/ARHGEF26/ARHGEF5/ASAP3/ASPH/BCL6/BNIP2/BOD1L1/BST2/C4A/C4B/CAV1/CCDC8/CCL2/CD109/CD40/CD44/CFLAR/CST3/DAP/DOCK1/EGFR/EPHA2/ERBB2/F11R/F3/FGFR3/FLT1/FN1/FOXJ1/FOXL2/GPER1/GPR137B/ICAM1/ITGA1/ITGA6/ITGB1/ITIH5/LGALS3/LGALS9/LIMK2/LPAR1/LTF/LYN/MAP4K4/MBP/MTSS2/…	121/1134	1252/18123
down-regulated	GO:BP	GO:0022614	membrane to membrane docking	0.00264251306799086	1134	5	5	18123	EZR/ICAM1/MSN/ROCK1/VCAM1	5/1134	5/18123
down-regulated	GO:BP	GO:0010035	response to inorganic substance	0.00280098702638862	1134	67	583	18123	ADGRV1/AHCYL1/AKR1C3/ANXA1/AQP1/AREG/ASCL1/ASPH/AXL/BCL2/BMP7/CAV1/CDK2/CFLAR/CYBRD1/DUSP1/EDN1/EGFR/FIBIN/FOS/FOSL1/FOXO1/GLRA1/GPR37L1/HFE/HMOX1/HVCN1/ICAM1/IL6/ITPKB/JUNB/KLF2/KRT8/MT1A/MT1E/MT1F/MT1G/MT1M/MT1X/MT2A/MT-CO1/MT-CYB/MT-ND5/MT-ND6/MTTP/NDRG1/NEDD4/NFATC4/NOS3/NQO1/PDGFRB/PGAM2/PHEX/PLSCR1/RYR3/S100A16/S100A8/SIPA1/SOD3/TCIRG1/TNFAIP3/TNFRSF11B/TSPO/TXNIP/VCAM1/WNK1/ZC3H12A	67/1134	583/18123
down-regulated	GO:BP	GO:0034340	response to type I interferon	0.00304833429969373	1134	21	102	18123	BST2/GBP2/HLA-B/HLA-E/IFI27/IFI35/IFITM1/IFITM2/IFITM3/IRF1/IRF7/ISG20/MAVS/MX2/MYD88/NLRC5/OAS3/PSMB8/SP100/TRIM56/XAF1	21/1134	102/18123
down-regulated	GO:BP	GO:0051050	positive regulation of transport	0.00307031855807222	1134	97	951	18123	ABCB1/ACSL5/ADCYAP1R1/ADORA2A/AHCYL1/AKAP9/ANP32B/ANXA1/ANXA13/ANXA2/APLN/APLNR/APPL2/AQP1/ARHGEF5/ASPH/AXL/BAG3/BCL2/C1QTNF1/C4A/C4B/CAV1/CCL2/CD81/CLU/CXCL10/CXCL12/EDN1/EGFR/EHD2/ERBB2/EZR/F2RL3/FGR/FXYD1/GAB2/GJA1/GLI3/GLUL/GPER1/GSTM2/HAP1/HFE/HYAL2/IL15RA/IL4R/INHBB/ITGB1/JUP/KCNE5/KCNJ16/KIF5B/KLF15/LGALS3/LPAR3/LRRC8A/MAVS/MFGE8/MLC1/MSN/MYO1C/MYOM1/NEDD4/NFKBIA/NKX3-1/NMB/P2RY2/PDGFRB/PI…	97/1134	951/18123
down-regulated	GO:BP	GO:0000165	MAPK cascade	0.00327539753446802	1134	98	965	18123	ACKR3/ADORA2B/AREG/ARHGEF5/BMP7/C1QTNF1/CAV1/CCL2/CD40/CD44/CD81/CFLAR/CHI3L1/CSPG4/DAG1/DUSP1/DUSP5/EDN1/EGFR/EMILIN1/EPHA2/ERBB2/EZR/FGF1/FGFR3/FLT1/FLT3LG/FLT4/FN1/FOXO1/FZD7/GADD45B/GADD45G/GBP1/GPER1/GPR37L1/HIPK2/HYAL2/ICAM1/IL17RD/IL3RA/IL6/IL6R/INAVA/IRAK3/ITGA1/ITPKB/LGALS9/LIF/LPAR1/LPAR3/LTBR/LYN/MAP3K20/MAP3K6/MAP4K4/MAPKAPK2/MAPKAPK3/MBP/MDFIC/MECOM/MID1/MLKL/MTURN/MYD88/NDRG2/NOTCH1…	98/1134	965/18123
down-regulated	GO:BP	GO:0071560	cellular response to transforming growth factor beta stimulus	0.0033358897923967	1134	38	263	18123	ACVRL1/APPL2/CAV1/CD109/CDH5/CDKN2B/CFLAR/CLDN5/EDN1/EMILIN1/ENG/EPB41L5/F11R/FOS/HIPK2/HYAL2/IL17RD/ITGB5/LATS2/LRRC32/PARD3/PPARA/PRDM16/PXN/SLC2A10/SMAD6/SOX9/TGFB1/TGFB1I1/TGFB2/TGFB3/TGFBR2/TGFBR3/YES1/ZEB2/ZFP36L1/ZFP36L2/ZNF703	38/1134	263/18123
down-regulated	GO:BP	GO:0070663	regulation of leukocyte proliferation	0.00341684391317529	1134	37	253	18123	ANXA1/BCL2/BCL6/BST2/BTN2A2/CD3E/CD40/CD81/CDKN1A/CSF1/EFNB1/ERBB2/FOXJ1/GPAM/HES1/HLA-E/IL6/INPP5D/IRF1/LGALS3/LGALS9/LRRC32/LYN/MYD88/NFATC2/PNP/SASH3/SDC4/TFRC/TGFB1/TGFBR2/TLR4/TNFAIP3/TNFRSF1B/VCAM1/VSIG4/VSIR	37/1134	253/18123
down-regulated	GO:BP	GO:0044409	entry into host	0.00365039121756314	1134	27	156	18123	ANPEP/AXL/CAV1/CD81/DAG1/EGFR/EPHA2/F11R/HYAL2/ICAM1/IFITM1/IFITM2/IFITM3/ITGA5/ITGB1/ITGB3/ITGB5/LDLR/LGALS9/NECTIN2/PLSCR1/TFRC/TMPRSS4/TRIM22/TRIM34/TRIM38/TRIM5	27/1134	156/18123
down-regulated	GO:BP	GO:0030217	T cell differentiation	0.00366716910592888	1134	38	264	18123	ANXA1/BCL2/BCL3/BCL6/CD3E/CHD7/DLL4/ERBB2/FOXJ1/FZD7/GLI2/GLI3/IL18R1/IL4R/IL6/IL6R/IRF1/ITPKB/LEF1/LFNG/LGALS9/MR1/NFATC2/PCK1/PNP/RUNX3/SASH3/SOCS1/SOX13/STAT3/TCF7/TCIRG1/TGFB1/TGFBR2/VSIR/ZC3H12A/ZFP36L1/ZFP36L2	38/1134	264/18123
down-regulated	GO:BP	GO:0006820	anion transport	0.00369306732620621	1134	62	529	18123	ABCB1/ADORA2A/AHCYL1/ANXA1/APOL1/AQP1/AQP6/ATP1A2/CA12/CA5A/CLCA4/CLIC1/CTNS/EDN1/FXYD1/GABRE/GABRG1/GFAP/GJA1/GLRA1/ITGB1/LRRC8A/MFSD2A/MGST1/MTTP/NMB/NTRK2/PLA2G5/RXRA/SFXN5/SLC11A1/SLC12A3/SLC12A7/SLC13A5/SLC16A3/SLC16A9/SLC1A3/SLC1A7/SLC25A18/SLC26A2/SLC2A1/SLC2A10/SLC38A3/SLC38A5/SLC4A4/SLC51B/SLC52A3/SLC6A11/SLC6A12/SLC6A13/SLC7A11/SLC7A2/SLC7A5/SLC9A3R1/SLCO1A2/SLCO2B1/SLCO4A1/STC1/TAP1/TS…	62/1134	529/18123
down-regulated	GO:BP	GO:0002718	regulation of cytokine production involved in immune response	0.00377744889902858	1134	20	95	18123	BCL6/BST2/CD81/FFAR2/HFE/HLA-E/HMOX1/IL18R1/IL1R1/IL6/INAVA/IRAK3/MAVS/SASH3/SLC7A5/TGFB2/TGFB3/TLR4/TNFRSF1B/TRIL	20/1134	95/18123
down-regulated	GO:BP	GO:0002367	cytokine production involved in immune response	0.00377744889902858	1134	20	95	18123	BCL6/BST2/CD81/FFAR2/HFE/HLA-E/HMOX1/IL18R1/IL1R1/IL6/INAVA/IRAK3/MAVS/SASH3/SLC7A5/TGFB2/TGFB3/TLR4/TNFRSF1B/TRIL	20/1134	95/18123
down-regulated	GO:BP	GO:0032944	regulation of mononuclear cell proliferation	0.00388314765860022	1134	35	234	18123	ANXA1/BCL2/BCL6/BTN2A2/CD3E/CD40/CD81/CDKN1A/CSF1/EFNB1/ERBB2/FOXJ1/GPAM/HES1/HLA-E/IL6/INPP5D/IRF1/LGALS3/LGALS9/LRRC32/LYN/MYD88/NFATC2/PNP/SASH3/SDC4/TFRC/TGFB1/TGFBR2/TLR4/TNFRSF1B/VCAM1/VSIG4/VSIR	35/1134	234/18123
down-regulated	GO:BP	GO:0003002	regionalization	0.00400857623406696	1134	45	339	18123	ACVRL1/ADGRG1/ASCL1/BMPR1B/BPTF/BTG2/CELSR1/DLL4/EDN1/EMX2/EPB41L5/FGF1/FOXC1/FOXC2/FOXD1/FOXF1/FOXJ1/GLI2/GLI3/HES1/HES6/HEYL/HIPK2/LEF1/LFNG/LHX2/LRP4/LRP5/MDFI/MSX1/NKD1/NKX3-1/NOTCH1/NOTCH2/PAX6/PIFO/RFX4/SEMA3F/SIX1/SMAD6/SMO/SOX17/TBX19/TBX3/TCF15	45/1134	339/18123
down-regulated	GO:BP	GO:0045601	regulation of endothelial cell differentiation	0.00404476570294564	1134	14	50	18123	ACVRL1/APOLD1/ATOH8/CDH5/CLDN5/F11R/JAG1/NOTCH1/NOTCH4/ROCK1/S1PR2/S1PR3/TMEM100/TNFRSF1A	14/1134	50/18123
down-regulated	GO:BP	GO:0050878	regulation of body fluid levels	0.00409226634144892	1134	61	519	18123	ADCY4/ADM/ADORA2A/ANXA2/APLN/APLNR/AQP1/AQP5/AXL/C1QTNF1/CAV1/CD34/CD40/CLIC1/CYP4F11/CSRP1/DDR1/DOCK1/DOCK6/EDN1/EGFR/EHD2/EMP2/ENTPD2/F11R/F2RL3/F3/FLI1/FN1/GJA1/GNA12/GNA14/H3C14/H3C13/HMG20B/HSPB1/HYAL2/IL6/IRF1/ITGB3/ITPR2/LSR/LYN/MAFF/MT-CO2/NOS3/P2RY2/PEAR1/PLAUR/PLSCR1/PRKCH/SERPINA1/SERPINE1/SERPING1/SFN/SLC7A11/TFPI/TLR4/VWF/WNK1/WNK4	61/1134	519/18123
down-regulated	GO:BP	GO:0022409	positive regulation of cell-cell adhesion	0.0040967708926243	1134	40	286	18123	ANXA1/BCL6/BMP7/CAV1/CCL2/CD3E/CD44/CD81/EFNB1/F11R/GLI2/GLI3/GPAM/HES1/HLA-E/ICAM1/IL4R/IL6/ITPKB/LEF1/LGALS9/LYN/MYO10/PCK1/PIEZO1/PLAUR/PNP/PODXL/RUNX3/SASH3/SOCS1/SOX13/SOX2/TFRC/TGFB1/TGFBR2/TNFSF14/VCAM1/VSIR/YES1	40/1134	286/18123
down-regulated	GO:BP	GO:0046631	alpha-beta T cell activation	0.00415035832031754	1134	27	157	18123	ADORA2A/ANXA1/BCL2/BCL3/BCL6/CD3E/CD81/GLI3/HFE/HLA-E/IL18R1/IL4R/IL6/IL6R/IRF1/ITPKB/LEF1/LGALS9/PNP/RUNX3/SASH3/SOCS1/STAT3/TCIRG1/TGFBR2/VSIR/ZC3H12A	27/1134	157/18123
down-regulated	GO:BP	GO:1904019	epithelial cell apoptotic process	0.00428948394664532	1134	24	130	18123	AKR1C3/ANGPTL4/CCL2/CD248/CD40/CDH5/CFLAR/ECSCR/GPER1/HMOX1/ICAM1/IL6/KRT18/KRT8/NUPR1/PPARA/SERPINE1/TCF7L2/TGFBR2/TNFAIP3/TNIP2/YAP1/ZFP36/ZFP36L1	24/1134	130/18123
down-regulated	GO:BP	GO:0060337	type I interferon signaling pathway	0.00449445168502301	1134	20	96	18123	BST2/GBP2/HLA-B/HLA-E/IFI27/IFI35/IFITM1/IFITM2/IFITM3/IRF1/IRF7/ISG20/MAVS/MX2/MYD88/NLRC5/OAS3/PSMB8/SP100/XAF1	20/1134	96/18123
down-regulated	GO:BP	GO:0010232	vascular transport	0.00461723691592491	1134	19	88	18123	ABCB1/ABCC9/ATP1A2/GJA1/MFSD2A/SLC15A2/SLC1A3/SLC2A1/SLC2A10/SLC2A4/SLC38A3/SLC38A5/SLC4A4/SLC6A13/SLC7A2/SLC7A5/SLC9A3R1/SLCO2B1/TFRC	19/1134	88/18123
down-regulated	GO:BP	GO:0048839	inner ear development	0.00463480146212696	1134	31	196	18123	ADGRV1/ANP32B/CDH23/CELSR1/CHD7/DCHS1/EYA1/FREM2/GJB6/GLI2/GLI3/HES1/JAG1/LRIG1/LRP10/MAPKAPK2/MYO6/NOTCH1/PDGFRB/ROR1/SDC4/SIX1/SLC9A3R1/SOX2/SOX9/TGFB1/TGFB2/TGFB3/TRIOBP/TSKU/ZIC1	31/1134	196/18123
down-regulated	GO:BP	GO:0060541	respiratory system development	0.0047363812303489	1134	32	206	18123	ASCL1/CELSR1/CHD7/CHI3L1/CRISPLD2/DAG1/EDA/EGFR/EIF4EBP1/EPAS1/FGF1/FGFRL1/FLT4/FOXF1/FOXJ1/GLI2/GLI3/HES1/IGFBP5/KLF2/LEF1/LIF/NOTCH1/PDGFRB/PHEX/SIX1/SLC7A11/SOX9/TGFB1/TGFB3/TGFBR2/YAP1	32/1134	206/18123
down-regulated	GO:BP	GO:0050866	negative regulation of cell activation	0.00478531241652712	1134	33	216	18123	ADGRF5/ADORA2A/ANXA1/AXL/BCL6/BTN2A2/C1QTNF1/EMILIN1/ERBB2/FGR/FOXF1/FOXJ1/GLI3/GPER1/HFE/HMOX1/IL4R/INPP5D/IRF1/LDLR/LGALS3/LGALS9/LRRC32/LYN/NOS3/RUNX3/SDC4/SOCS1/TGFB1/TNFAIP3/VSIG4/VSIR/ZC3H12A	33/1134	216/18123
down-regulated	GO:BP	GO:0019058	viral life cycle	0.00513768291758959	1134	49	386	18123	ANPEP/AXL/BCL2/BST2/CAV1/CCL2/CD81/CEBPD/DAG1/DYNC1LI2/EGFR/EPHA2/F11R/FAM111A/H4C14/H4C15/HYAL2/ICAM1/IFI27/IFITM1/IFITM2/IFITM3/IL32/ISG20/ITGA5/ITGB1/ITGB3/ITGB5/LDLR/LGALS9/LTF/MAVS/NECTIN2/NEDD4/NFIA/NOTCH1/OAS3/PLSCR1/PPARA/RAB29/STOM/TFRC/TMPRSS4/TRIM22/TRIM34/TRIM38/TRIM5/ZC3H12A/ZC3HAV1	49/1134	386/18123
down-regulated	GO:BP	GO:0072109	glomerular mesangium development	0.00521538813196226	1134	8	16	18123	BMP7/CD34/CFLAR/FOXC2/GPR4/IL6R/NOTCH1/PDGFRB	8/1134	16/18123
down-regulated	GO:BP	GO:0030595	leukocyte chemotaxis	0.00529851183567158	1134	34	227	18123	ANXA1/CCL2/CXCL1/CXCL10/CXCL12/CXCL16/CXCL3/CSF1/DUSP1/EDN1/FFAR2/FLT1/GPSM3/HSD3B7/IL6/IL6R/ITGA1/LGALS3/LGALS9/LYN/MMP28/PGF/RARRES2/RIN3/S100A8/S100A9/S1PR1/SERPINE1/SWAP70/TGFB2/TMEM102/TNFSF14/VEGFB/WNK1	34/1134	227/18123
down-regulated	GO:BP	GO:0071357	cellular response to type I interferon	0.00533313603906498	1134	20	97	18123	BST2/GBP2/HLA-B/HLA-E/IFI27/IFI35/IFITM1/IFITM2/IFITM3/IRF1/IRF7/ISG20/MAVS/MX2/MYD88/NLRC5/OAS3/PSMB8/SP100/XAF1	20/1134	97/18123
down-regulated	GO:BP	GO:0061326	renal tubule development	0.00533313603906498	1134	20	97	18123	BCL2/COL4A1/DCHS1/EYA1/FGF1/FOXD1/GLI3/HES1/HEYL/JAG1/LIF/NOTCH1/NOTCH2/SIX1/SMO/SOX9/TGFB1/WNK4/WWTR1/YAP1	20/1134	97/18123
down-regulated	GO:BP	GO:0048589	developmental growth	0.00547080932009302	1134	72	654	18123	ACACB/ADM/ANXA1/AREG/BCL2/BMPR1B/CD81/CDKN1A/CFLAR/CHD7/CXCL12/CSF1/DAG1/DDR1/DDR2/EDN1/EPB41L5/ETNK2/EVC/EZR/FGF1/FGFR3/FN1/FOXC1/FOXC2/FZD7/GJA1/GLI2/GLI3/GOLGA4/GPAM/ITGB1/ITSN2/KLF2/LAMB2/LATS2/LHX2/LPAR3/LRP4/MFSD2A/MYOZ1/NKD1/NOTCH1/NOTCH2/PDGFRB/PPARA/PPP1R13L/RBBP6/S1PR1/SASH3/SEMA3F/SEMA3G/SHTN1/SIX1/SMO/SOX2/SOX9/SPAAR/STAT3/STC1/TBX2/TGFB1/TGFB2/TGFBR2/TGFBR3/TNS2/TSKU/WWC1/WWTR1/YAP1/…	72/1134	654/18123
down-regulated	GO:BP	GO:0018108	peptidyl-tyrosine phosphorylation	0.00553505595940075	1134	49	387	18123	AREG/AXL/CAV1/CD3E/CD40/CD44/CD81/CTF1/CSF3/CSPG4/DDR1/DDR2/EFEMP1/EGFR/EHD4/EPHA2/EPHB4/ERBB2/FES/FGFR3/FGR/FLT1/FLT4/HES1/HIPK2/HYAL2/ICAM1/IL6/IL6R/ITGA5/ITGB3/LIF/LRP4/LYN/NEK1/NTRK2/PARP14/PARP9/PDGFRB/PECAM1/ROR1/SOCS1/SOCS3/STAT3/TIE1/TMEM102/TNFRSF1A/VEGFB/YES1	49/1134	387/18123
down-regulated	GO:BP	GO:0051145	smooth muscle cell differentiation	0.00554897960956277	1134	18	81	18123	ADM/APLNR/EFEMP2/ENG/FOXF1/FOXO4/GPER1/HES1/NFATC1/NFATC2/NFATC4/NOTCH1/SIX1/SOX9/TBX2/TBX3/TGFB1/TMEM204	18/1134	81/18123
down-regulated	GO:BP	GO:0002697	regulation of immune effector process	0.00571059744083896	1134	52	421	18123	ANXA1/APPL2/BCL6/BST2/C4A/C4B/CD40/CD81/CFB/CFH/CFHR1/CGAS/CLU/DDX60/FES/FFAR2/FGR/FOXF1/FOXJ1/GAB2/HFE/HLA-B/HLA-E/HMOX1/ICAM1/IL18R1/IL1R1/IL4R/IL6/INAVA/IRAK3/LGALS3/LGALS9/LYN/MASP1/MAVS/MR1/NECTIN2/PCK1/PLA2G5/SASH3/SERPING1/SLC7A5/TFRC/TGFB2/TGFB3/TLR4/TNFRSF1B/TNFSF13/TRIL/VSIG4/ZC3H12A	52/1134	421/18123
down-regulated	GO:BP	GO:1901699	cellular response to nitrogen compound	0.00582678898046652	1134	78	728	18123	ADCY4/AGTRAP/AHCYL1/AKAP9/APPL2/AQP1/BRCA1/CASP4/CASP7/CASTOR1/CAV1/CDK2/CFLAR/CGAS/CIB2/COL4A1/COLEC12/CYP11A1/CYSLTR2/EDN1/EIF4EBP2/EZR/FOXC2/FOXO1/FOXO4/GJA1/GLRA1/GNA14/GPER1/GSTM2/ICAM1/IGFBP5/INHBB/ITPR2/JUP/KANK1/KAT2B/KLF15/KLF2/LPIN3/LYN/LYPD1/MAVS/MMP2/MYO1C/NAMPT/NTRK2/P2RY2/PCK1/PDK4/PTGER1/PXN/RAB13/RAB31/RAPGEF3/RARRES2/ROCK1/RYR3/SIX1/SLC1A3/SLC2A4/SLC9A3R1/SMARCC1/SOCS1/SOCS3/SOX9…	78/1134	728/18123
down-regulated	GO:BP	GO:0009615	response to virus	0.00602542977501969	1134	47	366	18123	ABCC9/BCL2/BCL3/BST2/CD40/CGAS/CLU/CXCL10/CXCL12/DDIT4/DDX60/DTX3L/FGR/FOSL1/GBP1/GPAM/HERC5/HSPB1/HYAL2/IFI27/IFI44L/IFITM1/IFITM2/IFITM3/IL6/IRAK3/IRF1/IRF7/ISG20/LGALS9/MAVS/MLKL/MX2/MYD88/NLRC5/NMI/OAS3/PARP9/PLSCR1/TNFAIP3/TRIM22/TRIM34/TRIM5/TRIM56/UNC93B1/ZC3H12A/ZC3HAV1	47/1134	366/18123
down-regulated	GO:BP	GO:0001837	epithelial to mesenchymal transition	0.00605268356410553	1134	27	160	18123	BMP7/DAG1/ENG/EPB41L5/FOXC1/HEYL/IL17RD/IL6/JAG1/LEF1/MSX1/NOTCH1/NOTCH4/RFLNB/ROCK1/SOX9/TBX3/TCF7L2/TGFB1/TGFB1I1/TGFB2/TGFB3/TGFBR2/TGFBR3/TMEM100/WWTR1/ZNF703	27/1134	160/18123
down-regulated	GO:BP	GO:1902337	regulation of apoptotic process involved in morphogenesis	0.00614082626819921	1134	7	12	18123	BMP7/FOXC1/FOXC2/NOTCH1/TGFB2/TNFRSF1A/TNFRSF1B	7/1134	12/18123
down-regulated	GO:BP	GO:0050776	regulation of immune response	0.00619207313046625	1134	112	1159	18123	ADCY4/ADCYAP1R1/ADM/ADORA2A/ADORA2B/ANXA1/APPL2/ARPC1B/BCL2/BCL6/BTN2A2/BTN3A2/C1R/C4A/C4B/CD163/CD34/CD3E/CD40/CD81/CD99/CFB/CFH/CFHR1/CGAS/CLEC2B/CLEC4E/CLU/CMTM3/COLEC12/CYSLTR2/DOCK1/DTX3L/EZR/FES/FFAR2/FGR/FOS/FOXF1/FOXJ1/FYB1/GAB2/GBP1/GGT5/GPR39/HERC5/HFE/HLA-B/HLA-E/HMOX1/ICAM1/ICAM2/IFI35/IFITM1/IL18R1/IL1R1/IL1RL1/IL4R/IL6/INPP5D/IRAK3/IRF1/IRF7/ITGB1/LGALS3/LGALS9/LYN/MASP1/MAVS/MR1/MU…	112/1134	1159/18123
down-regulated	GO:BP	GO:0060443	mammary gland morphogenesis	0.00650133867052337	1134	13	45	18123	AREG/CAV1/CSF1/DDR1/EPHA2/GLI2/GLI3/IGFBP5/LRP5/TBX2/TBX3/TGFB1/TGFBR2	13/1134	45/18123
down-regulated	GO:BP	GO:0007498	mesoderm development	0.00653878923334052	1134	24	133	18123	BMP7/EPB41L5/EPHA2/EYA1/EYA2/FOXC1/FOXC2/FOXF1/GDF11/GJA1/ITGB1/ITGB3/ITGB4/LEF1/LHX2/SMO/TAL1/TBX19/TBX3/TCF15/TEAD2/TIE1/YAP1/ZFP36L1	24/1134	133/18123
down-regulated	GO:BP	GO:0046649	lymphocyte activation	0.0067270130233992	1134	82	780	18123	ADORA2A/ANXA1/AXL/BCL2/BCL3/BCL6/BST2/BTN2A2/CAV1/CCL2/CD3E/CD40/CD44/CD81/CDKN1A/CGAS/CHD7/DLL4/EFNB1/ERBB2/FGR/FOXJ1/FZD7/GLI2/GLI3/GPAM/HES1/HFE/HLA-E/ICAM1/IL15RA/IL18R1/IL4R/IL6/IL6R/INPP5D/IRF1/ITGB1/ITPKB/KLF6/LEF1/LFNG/LGALS3/LGALS9/LRRC32/LRRC8A/LYN/MFNG/MR1/MSN/MYD88/NFATC2/NOTCH2/PCK1/PNP/RAB29/RUNX3/SASH3/SDC4/SLC11A1/SOCS1/SOX13/STAT3/SWAP70/TCF7/TCIRG1/TFRC/TGFB1/TGFBR2/TLR4/TNFAIP3…	82/1134	780/18123
down-regulated	GO:BP	GO:0033674	positive regulation of kinase activity	0.00685196179335455	1134	68	610	18123	ADCY4/ADORA2B/AREG/ARHGEF5/AXL/CARD10/CCDC88A/CD40/CD44/CD81/CDKN1A/CHI3L1/CLU/CSF1/CSPG4/DAG1/DDR1/DDR2/DUSP5/EDN1/EGFR/EMP2/EPHA2/EPHB4/ERBB2/FGF1/FGFR3/FGR/FLT1/FLT4/GADD45B/GADD45G/GPRC5C/IL6R/INAVA/ITGA1/ITGB3/LPAR1/LPAR3/LTF/LYN/MAP3K20/MAP3K6/MAP4K4/MAPKAPK2/MAPKAPK3/MDFIC/MLKL/MMD2/NTRK2/PDGFRB/PIFO/PRR5/RASSF2/ROR1/S1PR2/SASH1/SDC4/SLC11A1/SOCS1/TGFB1/TGFB2/TGFB3/TGFBR2/TIE1/TLR4/TPD52L1…	68/1134	610/18123
down-regulated	GO:BP	GO:1904035	regulation of epithelial cell apoptotic process	0.00689641327299589	1134	21	107	18123	AKR1C3/ANGPTL4/CCL2/CD248/CD40/CDH5/CFLAR/ECSCR/GPER1/HMOX1/ICAM1/IL6/NUPR1/PPARA/SERPINE1/TCF7L2/TNFAIP3/TNIP2/YAP1/ZFP36/ZFP36L1	21/1134	107/18123
down-regulated	GO:BP	GO:0018212	peptidyl-tyrosine modification	0.00690588159833753	1134	49	390	18123	AREG/AXL/CAV1/CD3E/CD40/CD44/CD81/CTF1/CSF3/CSPG4/DDR1/DDR2/EFEMP1/EGFR/EHD4/EPHA2/EPHB4/ERBB2/FES/FGFR3/FGR/FLT1/FLT4/HES1/HIPK2/HYAL2/ICAM1/IL6/IL6R/ITGA5/ITGB3/LIF/LRP4/LYN/NEK1/NTRK2/PARP14/PARP9/PDGFRB/PECAM1/ROR1/SOCS1/SOCS3/STAT3/TIE1/TMEM102/TNFRSF1A/VEGFB/YES1	49/1134	390/18123
down-regulated	GO:BP	GO:0071417	cellular response to organonitrogen compound	0.00716563420226549	1134	73	671	18123	ADCY4/AGTRAP/AHCYL1/AKAP9/APPL2/AQP1/BRCA1/CASP4/CASP7/CASTOR1/CAV1/CFLAR/CIB2/COL4A1/CYP11A1/CYSLTR2/EDN1/EIF4EBP2/EZR/FOXC2/FOXO1/FOXO4/GJA1/GLRA1/GNA14/GPER1/GSTM2/ICAM1/IGFBP5/INHBB/ITPR2/JUP/KANK1/KAT2B/KLF15/KLF2/LPIN3/LYN/MMP2/MYO1C/NAMPT/NTRK2/P2RY2/PCK1/PDK4/PTGER1/PXN/RAB13/RAB31/RAPGEF3/RARRES2/ROCK1/RYR3/SIX1/SLC1A3/SLC2A4/SLC9A3R1/SMARCC1/SOCS1/SOCS3/SOX9/SPAAR/STAT3/STC1/TCIRG1/TGFB…	73/1134	671/18123
down-regulated	GO:BP	GO:0060255	regulation of macromolecule metabolic process	0.00738056610982439	1134	487	6622	18123	A2ML1/ACACB/ACVRL1/ADCY4/ADIRF/ADORA2A/ADORA2B/AEBP1/AHCYL1/AHNAK/AKAP9/ANP32B/ANTXR1/ANXA1/ANXA2/APLN/APLNR/APPL2/AQP1/AREG/ARHGEF5/ARRDC4/ASCL1/ASPH/ATOH8/AXL/BACE2/BAG3/BATF2/BAZ1A/BBX/BCL2/BCL3/BCL6/BCL6B/BMP7/BMPR1B/BOD1L1/BPTF/BRCA1/BST2/BTG2/BTN2A2/BTN3A2/C1QTNF1/C4A/C4B/CARD10/CARHSP1/CASC3/CAV1/CCAR1/CCDC88A/CCL2/CD109/CD34/CD3E/CD40/CD44/CD81/CDC45/CDH5/CDK2/CDKN1A/CDKN2B/CDKN2C/CEBPD/G…	487/1134	6622/18123
down-regulated	GO:BP	GO:0010811	positive regulation of cell-substrate adhesion	0.00747400560516465	1134	23	125	18123	CCDC80/CD3E/CSF1/DAG1/DOCK1/EFEMP2/EMILIN1/EMP2/EPB41L5/FN1/FOXF1/ITGA6/JUP/LIMS2/MAP4K4/NID1/RIN2/ROCK1/RRAS/RREB1/S100A10/SDC4/TRIOBP	23/1134	125/18123
down-regulated	GO:BP	GO:0048699	generation of neurons	0.00793862900282251	1134	143	1576	18123	ADGRG1/ADGRV1/ADM/ADORA2A/APPL2/AREG/ASCL1/ATOH8/AXL/BCL2/BCL6/BMP7/BMPR1B/BTG2/CCDC88A/CD3E/CDH23/CELSR1/CFLAR/CHD7/CTDSP1/CTF1/CXCL12/DAAM2/DAG1/DDIT4/DDR1/DLL4/DOK1/EFNB1/EGFR/EMX2/EPHA2/EPHB4/ERBB2/EYA1/EZR/FES/FN1/FOXD1/FZD7/GAB2/GFAP/GJA1/GLI2/GLI3/GOLGA4/GPER1/GPR37L1/HAP1/HES1/HES6/HEYL/HIPK2/HMG20B/ID3/IL6/ITGA1/ITGA6/ITGB1/ITSN2/JAG1/KANK1/KIF5B/KREMEN1/LAMB2/LDLR/LEF1/LGI4/LHX2/LIF/LPA…	143/1134	1576/18123
down-regulated	GO:BP	GO:0048017	inositol lipid-mediated signaling	0.00798677599436629	1134	31	201	18123	CSF3/EDN1/EGFR/ERBB2/EZR/FGR/FLT1/FN1/GAB2/GPER1/GPR143/IER3/LYN/NEDD4/NKX3-1/NTRK2/PDGFRB/PEAR1/PIK3IP1/PIRT/PLCD1/PLCD3/PLD2/PLXNB1/PREX2/PRR5/ROR1/SLC9A3R1/SOX9/TGFB2/ZFP36L1	31/1134	201/18123
down-regulated	GO:BP	GO:0002573	myeloid leukocyte differentiation	0.00799890516303909	1134	33	221	18123	ANXA2/BATF2/CD109/CD81/CDK2/CDKN1A/CSF1/CSF3/EPHA2/FES/FOS/GAB2/GPR137B/INPP5D/IRF7/JUNB/LEF1/LIF/LTBR/LTF/LYN/MT1G/NOTCH2/RASSF2/RXRA/TAL1/TCIRG1/TFRC/TGFB1/TGFBR2/TLR4/TOB2/ZFP36L1	33/1134	221/18123
down-regulated	GO:BP	GO:0045667	regulation of osteoblast differentiation	0.00858992982175129	1134	24	135	18123	AREG/BMP7/BMPR1B/CLIC1/DDR2/GDPD2/GLI3/ID3/IFITM1/IGFBP5/IL6/IL6R/JAG1/LRP5/LTF/NOTCH1/RANBP3L/RASSF2/REST/SMAD6/SOX9/TCIRG1/WWTR1/YAP1	24/1134	135/18123
down-regulated	GO:BP	GO:0050670	regulation of lymphocyte proliferation	0.00870792144490479	1134	34	232	18123	ANXA1/BCL2/BCL6/BTN2A2/CD3E/CD40/CD81/CDKN1A/EFNB1/ERBB2/FOXJ1/GPAM/HES1/HLA-E/IL6/INPP5D/IRF1/LGALS3/LGALS9/LRRC32/LYN/MYD88/NFATC2/PNP/SASH3/SDC4/TFRC/TGFB1/TGFBR2/TLR4/TNFRSF1B/VCAM1/VSIG4/VSIR	34/1134	232/18123
down-regulated	GO:BP	GO:0070661	leukocyte proliferation	0.00874675386714005	1134	43	327	18123	ANXA1/BCL2/BCL6/BST2/BTN2A2/CD3E/CD40/CD81/CDKN1A/CLU/CSF1/EFNB1/ERBB2/FOXJ1/GPAM/HES1/HLA-E/IL6/INPP5D/IRF1/LEF1/LGALS3/LGALS9/LRRC32/LYN/MSN/MYD88/NFATC2/PNP/SASH3/SDC4/SLC11A1/TCIRG1/TFRC/TGFB1/TGFBR2/TLR4/TNFAIP3/TNFRSF1B/TNFSF14/VCAM1/VSIG4/VSIR	43/1134	327/18123
down-regulated	GO:BP	GO:0002685	regulation of leukocyte migration	0.00890481322392358	1134	32	212	18123	ANXA1/CCL2/CD81/CD99/CXCL10/CXCL12/CSF1/DUSP1/EDN1/EMILIN1/GPSM3/HMOX1/ICAM1/IL1R1/IL6/IL6R/LGALS3/LGALS9/LYN/MMP28/MSN/MYD88/PGF/RARRES2/RIN3/SERPINE1/SWAP70/TGFB1/TMEM102/TNFSF14/VEGFB/WNK1	32/1134	212/18123
down-regulated	GO:BP	GO:0003184	pulmonary valve morphogenesis	0.00931006235368772	1134	8	17	18123	HEYL/JAG1/NFATC1/NOS3/NOTCH1/NOTCH2/SMAD6/TGFB2	8/1134	17/18123
down-regulated	GO:BP	GO:0030038	contractile actin filament bundle assembly	0.00940720458551563	1134	21	109	18123	AMOT/ARHGEF10/ARHGEF15/ARHGEF5/ASAP3/CCDC88A/CGNL1/F11R/ITGB5/LPAR1/PDLIM1/PXN/RAPGEF3/RHOC/ROCK1/S100A10/S1PR1/SDC4/SORBS3/TGFB3/WASF2	21/1134	109/18123
down-regulated	GO:BP	GO:0043149	stress fiber assembly	0.00940720458551563	1134	21	109	18123	AMOT/ARHGEF10/ARHGEF15/ARHGEF5/ASAP3/CCDC88A/CGNL1/F11R/ITGB5/LPAR1/PDLIM1/PXN/RAPGEF3/RHOC/ROCK1/S100A10/S1PR1/SDC4/SORBS3/TGFB3/WASF2	21/1134	109/18123
down-regulated	GO:BP	GO:0002695	negative regulation of leukocyte activation	0.0097641660198439	1134	30	193	18123	ADGRF5/ADORA2A/ANXA1/AXL/BCL6/BTN2A2/ERBB2/FGR/FOXF1/FOXJ1/GLI3/GPER1/HFE/HMOX1/IL4R/INPP5D/IRF1/LDLR/LGALS3/LGALS9/LRRC32/LYN/RUNX3/SDC4/SOCS1/TGFB1/TNFAIP3/VSIG4/VSIR/ZC3H12A	30/1134	193/18123
down-regulated	GO:BP	GO:0051128	regulation of cellular component organization	0.00986208501234754	1134	205	2439	18123	ACAA2/ACVRL1/ADD3/AEBP1/AKAP9/AMOT/ANTXR1/ANXA1/ANXA2/APLN/APLNR/APPL2/ARHGEF10/ARHGEF15/ARHGEF19/ARHGEF5/ARPC1B/ASAP3/ATP10A/AXL/BCL2/BCL6/BMP7/BRCA1/BST2/BUB1/CAPG/CAV1/CCDC8/CCDC88A/CD44/CDA/CDC42EP4/CDC45/CDH5/CDKN1A/CDKN2C/CELSR1/CFLAR/CGNL1/CISH/CLDN5/CLU/CPLANE2/CXCL10/CXCL12/CXCL16/CSF3/CST3/DAG1/DDR1/DDR2/DNAJB1/DUSP1/EDN1/EFEMP2/EGFR/EHD2/EHD4/EIF4EBP1/EMILIN1/EML3/EPB41L5/EPHA2/EPS8/ER…	205/1134	2439/18123
down-regulated	GO:BP	GO:0015849	organic acid transport	0.0101482591506174	1134	42	318	18123	ABCB1/ACACB/ACSL5/ADORA2A/ANXA1/ATP1A2/CTNS/EDN1/GFAP/GJA1/ITGB1/LRRC8A/MFSD2A/MID1IP1/NMB/NTRK2/PLA2G5/PLIN2/PPARA/RXRA/SFXN5/SLC11A1/SLC13A5/SLC16A3/SLC1A3/SLC1A7/SLC25A18/SLC26A2/SLC2A1/SLC38A3/SLC38A5/SLC51B/SLC6A11/SLC6A12/SLC6A13/SLC7A11/SLC7A2/SLC7A5/SLC9A3R1/SLCO1A2/SLCO2B1/SPX	42/1134	318/18123
down-regulated	GO:BP	GO:0060341	regulation of cellular localization	0.0102470886418206	1134	87	851	18123	ADCYAP1R1/ANP32B/ANXA13/ANXA2/APLNR/ASPH/ATP1A2/BAG3/BCL2/CARD10/CAV1/CCDC88A/CD81/CHD7/CXCL10/DAG1/DTX3L/EGFR/EHD2/EPHA2/ERBB2/EZR/F2RL3/FES/FGR/FOXF1/GAB2/GBP1/GLI3/GLIS2/GLUL/GPC5/GPER1/GPR137B/GSTM2/HAP1/HFE/HMOX1/HYAL2/IFI27/IL4R/ITGB1/JUP/KIF5B/LATS2/LGALS3/LGALS9/LIF/LIMK2/LRP4/LRP5/LYN/MAP4K4/MAVS/MDFIC/MLC1/MSN/MX2/MYO1C/NEDD4/OTUD7B/PARD3/PARP9/PRKCH/RAB29/RAPGEF3/SFN/SLC51B/SLC7A11/SMO…	87/1134	851/18123
down-regulated	GO:BP	GO:0051056	regulation of small GTPase mediated signal transduction	0.0102541050026081	1134	43	329	18123	ADCYAP1R1/ADGRG1/AMOT/ARHGAP11A/ARHGAP19/ARHGAP31/ARHGAP42/ARHGEF10/ARHGEF19/ARHGEF26/ARHGEF5/BCL6/CGNL1/CSF1/EPS8/ERBIN/F11R/F2RL3/GPR4/ITGB1/ITPKB/KANK1/KANK2/LPAR1/LYN/MAP4K4/MMD2/NOTCH1/NOTCH2/OPHN1/PDGFRB/PLEKHG2/PSD4/RHOC/RHOD/RHOJ/SIPA1/SRGAP1/STARD8/SYDE1/TGFB2/TGM2/TRIP10	43/1134	329/18123
down-regulated	GO:BP	GO:0051249	regulation of lymphocyte activation	0.0108799285244214	1134	60	523	18123	ADORA2A/ANXA1/AXL/BCL2/BCL6/BTN2A2/CAV1/CCL2/CD3E/CD40/CD81/CDKN1A/CGAS/EFNB1/ERBB2/FGR/FOXJ1/GLI2/GLI3/GPAM/HES1/HFE/HLA-E/IL15RA/IL4R/IL6/INPP5D/IRF1/ITPKB/LEF1/LGALS3/LGALS9/LRRC32/LYN/MYD88/NFATC2/PCK1/PNP/RUNX3/SASH3/SDC4/SOCS1/SOX13/TCF7/TFRC/TGFB1/TGFBR2/TLR4/TNFAIP3/TNFRSF1B/TNFSF13/TNFSF14/TNIP2/VCAM1/VSIG4/VSIR/YES1/ZC3H12A/ZFP36L1/ZFP36L2	60/1134	523/18123
down-regulated	GO:BP	GO:0061448	connective tissue development	0.0108926072424031	1134	36	255	18123	ACVRL1/BGN/BMP7/BMPR1B/CD34/CD44/CFLAR/CHI3L1/CSF1/EDN1/EFEMP1/EVC/FBXW4/FGFR3/FOXC2/FOXD1/GLI2/GLI3/GPR4/HYAL2/IL6R/LRP5/MATN3/MSX1/NOTCH1/PDGFRB/PTH1R/RFLNB/RUNX3/SERPINH1/SOX9/STC1/TGFB1/TGFBR2/TIMP1/TSKU	36/1134	255/18123
down-regulated	GO:BP	GO:0051493	regulation of cytoskeleton organization	0.0110291883937638	1134	61	535	18123	ADD3/AKAP9/AMOT/ARHGEF10/ARHGEF15/ARHGEF19/ARHGEF5/ARPC1B/ASAP3/BRCA1/BST2/CAPG/CCDC88A/CDC42EP4/CDH5/CELSR1/CGNL1/CXCL12/CSF3/EDN1/EML3/EPS8/ESAM/F11R/FAM107A/FES/ICAM1/KANK1/KANK3/KAT2B/LPAR1/MID1/MID1IP1/MYO1C/NES/NEXN/NOTCH2/PDGFRB/PLEKHG2/PLXNB1/PXN/RAPGEF3/RASSF8/RHOBTB3/RHOC/RHOD/ROCK1/S100A10/S100A8/S100A9/S1PR1/SDC4/SLC39A12/SORBS3/SWAP70/SYDE1/TGFB1/TGFB3/TRIOBP/VASP/WASF2	61/1134	535/18123
down-regulated	GO:BP	GO:0043123	positive regulation of I-kappaB kinase/NF-kappaB signaling	0.0119095673462299	1134	29	185	18123	APOL3/BST2/CD40/CFLAR/EDA/GJA1/HMOX1/INAVA/LGALS9/LPAR1/LTBR/LTF/MAVS/MYD88/NEK6/RHOC/ROR1/S100B/SLC44A2/TFRC/TGM2/TLR4/TNFRSF1A/TNIP2/TRIM22/TRIM34/TRIM38/TRIM5/ZC3HAV1	29/1134	185/18123
down-regulated	GO:BP	GO:0044092	negative regulation of molecular function	0.0120219754927464	1134	116	1228	18123	A2ML1/ACACB/ADGRV1/ADORA2A/AKAP9/AMOT/ANGPTL4/ANXA1/ANXA2/AQP1/ATP1A2/BMP7/BOD1L1/BST2/C4A/C4B/C4orf3/CAV1/CCDC8/CD109/CD44/CDKN1A/CDKN2B/CDKN2C/CFHR1/CNN3/CST3/DAP/DTX3L/DUSP1/DUSP5/ENG/EPB41L5/ERBIN/F11R/FOXJ1/GADD45B/GLIS2/GSTM2/HES1/HES6/HEYL/HFE/HMOX1/HSPB1/HYAL2/ID3/IRAK3/ITGB3/ITIH5/ITPRIP/KAT2B/KCNE4/KCNE5/LATS2/LEF1/LGALS3/LHX2/LIMK2/LRP5/LTF/LYN/LYPD1/MDFI/MIDN/MSX1/MTRNR2L12/MTRNR2L8/M…	116/1134	1228/18123
down-regulated	GO:BP	GO:0009617	response to bacterium	0.0125412022159386	1134	78	743	18123	ADM/ALPL/AQP1/AXL/BCL3/C4B/CAV1/CCDC80/CCL2/CD40/CHD7/COLEC12/CXCL1/CXCL10/CXCL3/CSF3/EDN1/EPHA2/ERBIN/FGR/FKBP5/FOS/GBP2/GGT5/GJA1/GJB6/GNG12/GSDMD/H2BC6/HLA-B/HLA-E/ICAM1/IL10RA/IL6/IL6R/INAVA/IRAK3/LGALS9/LTF/LYN/MAPKAPK2/MAPKAPK3/MAVS/MGST1/MR1/MYD88/NFKB2/NFKBIA/NLRC5/NOS3/NOTCH1/NOTCH2/OAS3/PCK1/PLSCR4/PTGER1/RAB29/RARRES2/S100A8/S100A9/SASH1/SERPINE1/SIGIRR/SLC11A1/SMAD6/TFPI/TLR4/TNFAIP3/…	78/1134	743/18123
down-regulated	GO:BP	GO:2001233	regulation of apoptotic signaling pathway	0.0128316335795969	1134	46	365	18123	ACAA2/ACKR3/ACSL5/ADORA2A/BCL2/BMPR1B/BRCA1/CAV1/CD44/CFLAR/CLU/CXCL12/EYA1/EYA2/GPER1/HMOX1/HSPB1/HYAL2/ICAM1/INHBB/ITGA6/ITPRIP/LGALS3/LTBR/MCL1/MSX1/MUC1/NACC2/NFATC4/NKX3-1/NOS3/NUPR1/PLAUR/PTTG1IP/S100A8/S100A9/SERPINE1/SLC9A3R1/SP100/TCF7L2/TMBIM1/TNFAIP3/TNFRSF12A/TPD52L1/YAP1/YBX3	46/1134	365/18123
down-regulated	GO:BP	GO:0032956	regulation of actin cytoskeleton organization	0.0128316335795969	1134	46	365	18123	ADD3/AMOT/ARHGEF10/ARHGEF15/ARHGEF19/ARHGEF5/ARPC1B/ASAP3/BST2/CAPG/CCDC88A/CDC42EP4/CELSR1/CGNL1/CXCL12/CSF3/EDN1/EPS8/ESAM/F11R/FAM107A/FES/ICAM1/KANK1/KANK3/LPAR1/MYO1C/NOTCH2/PDGFRB/PLEKHG2/PXN/RAPGEF3/RHOBTB3/RHOC/RHOD/ROCK1/S100A10/S1PR1/SDC4/SORBS3/SWAP70/TGFB1/TGFB3/TRIOBP/VASP/WASF2	46/1134	365/18123
down-regulated	GO:BP	GO:0072080	nephron tubule development	0.0130517995543879	1134	19	94	18123	BCL2/DCHS1/EYA1/FGF1/FOXD1/GLI3/HES1/HEYL/JAG1/LIF/NOTCH1/NOTCH2/SIX1/SMO/SOX9/TGFB1/WNK4/WWTR1/YAP1	19/1134	94/18123
down-regulated	GO:BP	GO:0051492	regulation of stress fiber assembly	0.0130517995543879	1134	19	94	18123	AMOT/ARHGEF10/ARHGEF15/ARHGEF5/ASAP3/CCDC88A/CGNL1/F11R/LPAR1/PXN/RAPGEF3/RHOC/ROCK1/S100A10/S1PR1/SDC4/SORBS3/TGFB3/WASF2	19/1134	94/18123
down-regulated	GO:BP	GO:0010038	response to metal ion	0.0136332341157165	1134	47	377	18123	ADGRV1/AHCYL1/AKR1C3/AQP1/ASCL1/ASPH/BCL2/CAV1/CYBRD1/DUSP1/EDN1/EGFR/FIBIN/FOS/GLRA1/HFE/HMOX1/HVCN1/ICAM1/ITPKB/JUNB/MT1A/MT1E/MT1F/MT1G/MT1M/MT1X/MT2A/MT-CO1/MT-CYB/MTTP/NDRG1/NEDD4/NFATC4/NQO1/PGAM2/PLSCR1/RYR3/S100A16/S100A8/SOD3/TCIRG1/TNFRSF11B/TSPO/TXNIP/VCAM1/WNK1	47/1134	377/18123
down-regulated	GO:BP	GO:0051338	regulation of transferase activity	0.0137688540329874	1134	101	1036	18123	ADCY4/ADORA2A/ADORA2B/AREG/ARHGEF5/ARRDC4/AXL/BMP7/CARD10/CAV1/CCDC88A/CD40/CD44/CD81/CDKN1A/CDKN2B/CDKN2C/CHI3L1/CISH/CLU/CXCL10/CSF1/CSPG4/DAG1/DDR1/DDR2/DTX3L/DUSP1/DUSP5/EDN1/EGFR/ELP4/EMP2/EPHA2/EPHB4/ERBB2/FGF1/FGFR3/FGR/FLT1/FLT4/GADD45B/GADD45G/GPRC5C/HERC5/HSPB1/HYAL2/IL6R/INAVA/IRAK3/ITGA1/ITGB3/ITPRIP/KAT2B/LATS2/LPAR1/LPAR3/LRP5/LTF/LYN/MAP3K20/MAP3K6/MAP4K4/MAPKAPK2/MAPKAPK3/MDFIC/MI…	101/1134	1036/18123
down-regulated	GO:BP	GO:0003208	cardiac ventricle morphogenesis	0.0138097657845823	1134	16	70	18123	CHD7/DLL4/DSP/ENG/FOXC1/FOXC2/FOXF1/HEYL/JAG1/MYL3/NOTCH1/PPP1R13L/TGFB1/TGFB2/TGFBR2/TGFBR3	16/1134	70/18123
down-regulated	GO:BP	GO:0003229	ventricular cardiac muscle tissue development	0.0139898994754663	1134	14	55	18123	ADAMTS9/CHD7/DLL4/DSP/ENG/FOXC1/FOXC2/MYL3/NOTCH1/PPP1R13L/TBX3/TGFB1/TGFB2/TGFBR3	14/1134	55/18123
down-regulated	GO:BP	GO:0140546	defense response to symbiont	0.0148726178359205	1134	37	269	18123	ABCC9/BCL2/BST2/CD40/CGAS/CXCL10/DDIT4/DDX60/DTX3L/GBP1/GPAM/HERC5/HYAL2/IFI27/IFI44L/IFITM1/IFITM2/IFITM3/IL6/IRF1/IRF7/ISG20/MAVS/MLKL/MX2/NLRC5/OAS3/PARP9/PLSCR1/TNFAIP3/TRIM22/TRIM34/TRIM5/TRIM56/UNC93B1/ZC3H12A/ZC3HAV1	37/1134	269/18123
down-regulated	GO:BP	GO:0051607	defense response to virus	0.0148726178359205	1134	37	269	18123	ABCC9/BCL2/BST2/CD40/CGAS/CXCL10/DDIT4/DDX60/DTX3L/GBP1/GPAM/HERC5/HYAL2/IFI27/IFI44L/IFITM1/IFITM2/IFITM3/IL6/IRF1/IRF7/ISG20/MAVS/MLKL/MX2/NLRC5/OAS3/PARP9/PLSCR1/TNFAIP3/TRIM22/TRIM34/TRIM5/TRIM56/UNC93B1/ZC3H12A/ZC3HAV1	37/1134	269/18123
down-regulated	GO:BP	GO:0060348	bone development	0.0148989430203412	1134	31	207	18123	ALPL/ANXA2/BBX/BGN/BMPR1B/DCHS1/DHRS3/ENG/FGFR3/FLI1/FOXC1/GJA1/GLI3/LRP5/LTF/MSX1/NOTCH2/PHEX/PLXNB1/RANBP3L/RFLNB/SERPINH1/SOX9/STC1/TAL1/TGFB1/TGFB3/TGFBR2/TGM2/TSKU/WASF2	31/1134	207/18123
down-regulated	GO:BP	GO:0048015	phosphatidylinositol-mediated signaling	0.0149294798111841	1134	30	197	18123	CSF3/EDN1/EGFR/ERBB2/EZR/FGR/FLT1/FN1/GAB2/GPER1/GPR143/IER3/LYN/NEDD4/NKX3-1/NTRK2/PDGFRB/PEAR1/PIK3IP1/PIRT/PLCD1/PLCD3/PLXNB1/PREX2/PRR5/ROR1/SLC9A3R1/SOX9/TGFB2/ZFP36L1	30/1134	197/18123
down-regulated	GO:BP	GO:2000811	negative regulation of anoikis	0.0158381119551638	1134	8	18	18123	BCL2/CAV1/ITGA5/ITGB1/MCL1/NOTCH1/NTRK2/PDK4	8/1134	18/18123
down-regulated	GO:BP	GO:0150104	transport across blood-brain barrier	0.0163544947227207	1134	18	87	18123	ABCB1/ABCC9/ATP1A2/MFSD2A/SLC15A2/SLC1A3/SLC2A1/SLC2A10/SLC2A4/SLC38A3/SLC38A5/SLC4A4/SLC6A13/SLC7A2/SLC7A5/SLC9A3R1/SLCO2B1/TFRC	18/1134	87/18123
down-regulated	GO:BP	GO:0002507	tolerance induction	0.0164420635527771	1134	10	29	18123	CD3E/FOXJ1/HLA-B/HLA-E/IRAK3/LGALS9/LYN/TGFB1/TGFBR2/TNFAIP3	10/1134	29/18123
down-regulated	GO:BP	GO:0110020	regulation of actomyosin structure organization	0.0164615445142842	1134	20	104	18123	AMOT/ARHGEF10/ARHGEF15/ARHGEF5/ASAP3/CCDC88A/CGNL1/EDN1/F11R/LPAR1/PXN/RAPGEF3/RHOC/ROCK1/S100A10/S1PR1/SDC4/SORBS3/TGFB3/WASF2	20/1134	104/18123
down-regulated	GO:BP	GO:0008630	intrinsic apoptotic signaling pathway in response to DNA damage	0.0164615445142842	1134	20	104	18123	ACKR3/BCL2/BCL3/BRCA1/CD44/CDKN1A/CLU/CXCL12/DDIT4/EPHA2/HIPK2/HMOX1/MCL1/MUC1/NACC2/NFATC4/NUPR1/SFN/TNFRSF1A/TNFRSF1B	20/1134	104/18123
down-regulated	GO:BP	GO:0032880	regulation of protein localization	0.0164645395040091	1134	91	912	18123	ADORA2A/ANP32B/ANXA1/ANXA13/ARHGEF5/ASPH/BAG3/BCL2/CARD10/CCDC88A/CD81/DAG1/DTX3L/EGFR/EPB41L5/EPHA2/ERBB2/EZR/GBP1/GJA1/GLI3/GLIS2/GLUL/GPC5/GPER1/GPR137B/HFE/HYAL2/IFI27/IL6/INHBB/ITGB1/ITGB3/ITPR2/JUP/KIF5B/LATS2/LGALS3/LIF/LIMK2/LRP4/LRP5/LRRC8A/MAP4K4/MAVS/MDFIC/MIDN/MMD2/MSN/MYO1C/MYOM1/NKX3-1/OTUD7B/PARP9/PECAM1/PRKCH/RAB29/RAPGEF3/REST/RHBDF2/SFN/SIX1/SLC2A1/SLC51B/SLC7A11/SMO/SNX33/SP100…	91/1134	912/18123
down-regulated	GO:BP	GO:0080134	regulation of response to stress	0.0171940275558639	1134	145	1626	18123	ABCB1/ACKR3/ACOX2/ADCY4/ADCYAP1R1/ADM/ADORA2A/ADORA2B/ANXA1/ANXA2/APPL2/BAG3/BCL2/BCL6/BCL6B/BMP7/BRCA1/C1QTNF1/C2CD4B/CASP4/CAV1/CD109/CD163/CD34/CD44/CD81/CDH5/CGAS/CLEC4E/CLU/CXCL12/CYSLTR2/DNAJB1/DTX3L/DUSP1/EDN1/EGFR/EYA1/EYA2/EZR/F3/FFAR2/FGR/FLT4/FOXC2/FOXF1/FOXO1/FZD7/GADD45B/GADD45G/GGT5/GJA1/GPER1/GPR37L1/GPR39/GPR4/GPSM3/HERC5/HIPK2/HLA-B/HLA-E/HSPB1/HYAL2/ICAM2/IER3/IFI35/IL1R1/IL1RL1…	145/1134	1626/18123
down-regulated	GO:BP	GO:0033002	muscle cell proliferation	0.0178416094350791	1134	35	250	18123	APLN/CDKN1A/CFLAR/EDN1/EFEMP2/EGFR/FOXC1/FOXC2/GJA1/GNA12/GPER1/HMOX1/IGFBP5/IL6/IL6R/MMP2/MYD88/NAMPT/NDRG2/NOTCH1/PDGFRB/S1PR1/S1PR2/SIX1/SIX5/STAT3/TBX2/TCF7L2/TGFB2/TGFB3/TGFBR2/TGFBR3/TGM2/TNFAIP3/YAP1	35/1134	250/18123
down-regulated	GO:BP	GO:0043434	response to peptide hormone	0.0179956947476981	1134	54	461	18123	ADCY4/ADM/AGTRAP/AHCYL1/ANXA1/APPL2/AREG/BMP7/BTG2/CAV1/CFLAR/CXCL12/CYP11A1/CYSLTR2/DAG1/EDN1/EIF4EBP2/FOXC2/FOXO1/FOXO4/GJA1/GPER1/ICAM1/IGFBP5/INHBB/KANK1/KAT2B/KLF15/LPIN3/LRP5/LYN/MT-CYB/MYO1C/PCK1/PDK4/PHEX/PPARA/PXN/RAB13/RAB31/RARRES2/ROCK1/SLC2A1/SLC2A4/SMARCC1/SOCS1/SOCS3/STAT3/TCIRG1/TGFB1/TGFBR3/TIMP1/TNS2/ZFP36L1	54/1134	461/18123
down-regulated	GO:BP	GO:0046688	response to copper ion	0.0180652505471189	1134	12	42	18123	AQP1/ICAM1/MT1A/MT1E/MT1F/MT1G/MT1M/MT1X/MT2A/MT-CO1/MT-CYB/SOD3	12/1134	42/18123
down-regulated	GO:BP	GO:0003008	system process	0.0181039169278876	1134	194	2306	18123	ABCB1/ABCC9/ACVRL1/ADCY4/ADGRF5/ADGRV1/ADM/ADORA2A/ADORA2B/AGTRAP/AHCYL1/AKAP9/AKR1C3/ALDH7A1/AMOT/ANPEP/APLN/AQP1/AQP5/AQP6/ARHGAP42/ASCL1/ASPH/ATP1A2/BCL2/BTG2/C1QTNF1/C2CD4B/CALD1/CAV1/CCL2/CD34/CDH23/CDH5/CFLAR/CHD7/CLDN5/CRX/CTNNA3/CTNS/CXCL10/CXCL12/DAG1/DHRS3/DLL4/DSP/DTNA/ECE1/EDN1/EFEMP1/EGFR/EIF4EBP2/EMP2/ENG/EPAS1/EYA1/EZR/F11R/FAM107A/FLI1/FLT4/FOS/FOSL1/FOXC1/FOXC2/FOXD1/FOXO1/FXYD1/…	194/1134	2306/18123
down-regulated	GO:BP	GO:0031099	regeneration	0.0182158889217783	1134	31	209	18123	ADM/ANGPT2/ANXA1/AXL/BCL2/CD81/CDKN1A/CFLAR/CXCL12/DAG1/EGFR/FZD7/GFAP/GLI3/HFE/HMOX1/IL6/KREMEN1/LAMB2/MAP4K4/MT-CYB/MYOZ1/NOTCH1/PGF/SOX2/SPAAR/TGFB1/TGFBR2/TGFBR3/TSPO/YAP1	31/1134	209/18123
down-regulated	GO:BP	GO:0031032	actomyosin structure organization	0.0183603964465186	1134	30	199	18123	AMOT/ARHGEF10/ARHGEF15/ARHGEF5/ASAP3/CCDC88A/CFLAR/CGNL1/CNN3/CSRP1/EDN1/EPB41L5/F11R/ITGB1/ITGB5/KRT8/LPAR1/MYOZ1/PDGFRB/PDLIM1/PXN/RAPGEF3/RHOC/ROCK1/S100A10/S1PR1/SDC4/SORBS3/TGFB3/WASF2	30/1134	199/18123
down-regulated	GO:BP	GO:0030879	mammary gland development	0.0187644706746381	1134	24	141	18123	APLN/AREG/CAV1/CSF1/DDR1/EPHA2/FOXF1/GLI2/GLI3/IGFBP5/LEF1/LRP5/MSX1/MT-CO2/NOTCH4/RREB1/SMO/SOX9/TBX2/TBX3/TGFB1/TGFB3/TGFBR2/ZNF703	24/1134	141/18123
down-regulated	GO:BP	GO:1902107	positive regulation of leukocyte differentiation	0.0189222778287117	1134	26	160	18123	ANXA1/AXL/BCL6/CSF1/FES/FOS/GLI2/GLI3/IL15RA/IL4R/INPP5D/ITPKB/LEF1/LGALS9/LIF/NOTCH2/PCK1/PNP/RUNX3/SASH3/SOCS1/SOX13/TGFB1/TGFBR2/VSIR/ZFP36L1	26/1134	160/18123
down-regulated	GO:BP	GO:1903708	positive regulation of hemopoiesis	0.0189222778287117	1134	26	160	18123	ANXA1/AXL/BCL6/CSF1/FES/FOS/GLI2/GLI3/IL15RA/IL4R/INPP5D/ITPKB/LEF1/LGALS9/LIF/NOTCH2/PCK1/PNP/RUNX3/SASH3/SOCS1/SOX13/TGFB1/TGFBR2/VSIR/ZFP36L1	26/1134	160/18123
down-regulated	GO:BP	GO:0051347	positive regulation of transferase activity	0.019413024814906	1134	73	690	18123	ADCY4/ADORA2B/AREG/ARHGEF5/ARRDC4/AXL/CARD10/CCDC88A/CD40/CD44/CD81/CDKN1A/CHI3L1/CLU/CSF1/CSPG4/DAG1/DDR1/DDR2/DTX3L/DUSP5/EDN1/EGFR/EMP2/EPHA2/EPHB4/ERBB2/FGF1/FGFR3/FGR/FLT1/FLT4/GADD45B/GADD45G/GPRC5C/IL6R/INAVA/ITGA1/ITGB3/LPAR1/LPAR3/LTF/LYN/MAP3K20/MAP3K6/MAP4K4/MAPKAPK2/MAPKAPK3/MDFIC/MLKL/MMD2/NEK7/NTRK2/PDGFRB/PIFO/PLAAT4/PPP1R3G/PRR5/RASSF2/ROR1/S1PR2/SASH1/SDC4/SLC11A1/SOCS1/TGFB1/TGF…	73/1134	690/18123
down-regulated	GO:BP	GO:0060249	anatomical structure homeostasis	0.019973893494454	1134	56	486	18123	ADGRF5/ADGRV1/BAG3/BCL2/CD34/CDH23/CDH5/CDK2/CIB2/CLDN5/CSF1/EGFR/EPAS1/ESAM/F11R/FOXC1/GJA1/GJB6/GPR137B/H4C14/H4C15/HSPB1/IL6/INAVA/INPP5D/ITGB1/ITGB3/LSR/LTF/MBP/MFSD2A/NANOS1/NEK7/NOS3/NOTCH1/NXNL1/PDK4/PECAM1/POLD4/PTH1R/S1PR1/SASH3/SERPINA3/SLC2A1/SMO/SOX9/SP100/TCIRG1/TFRC/TGFB1/TLR4/TNFAIP3/TNFRSF11B/TP53INP2/WWTR1/YAP1	56/1134	486/18123
down-regulated	GO:BP	GO:0048562	embryonic organ morphogenesis	0.0218466156549289	1134	39	295	18123	APLNR/BMP7/CCDC103/CELSR1/CHD7/DYNC2I1/EDN1/EFEMP1/ENG/EPHA2/EYA1/FOXC2/FOXF1/GJB6/GLI2/GLI3/HES1/HIPK2/LRIG1/MDFI/MSX1/MYO6/NOTCH1/NOTCH2/PAX6/SIX1/SLC39A1/SLC9A3R1/SMO/SOX17/SOX9/TBX2/TBX3/TEAD2/TGFB3/TGFBR2/TRIOBP/YAP1/ZIC1	39/1134	295/18123
down-regulated	GO:BP	GO:0090596	sensory organ morphogenesis	0.0221506655017489	1134	36	263	18123	AQP5/BCL2/BMP7/CELSR1/CHD7/EDN1/EFEMP1/EPHA2/EYA1/FAT1/GJB6/GLI2/GLI3/HIPK2/JAG1/LRIG1/LRP5/MFRP/MFSD2A/MSX1/MYO6/NKD1/NOTCH2/NTRK2/PAX6/ROM1/SIX1/SLC9A3R1/SOX9/STAT3/TBX2/TRIOBP/TSKU/VSX1/ZHX2/ZIC1	36/1134	263/18123
down-regulated	GO:BP	GO:0045621	positive regulation of lymphocyte differentiation	0.0222421628929668	1134	20	106	18123	ANXA1/AXL/BCL6/GLI2/GLI3/IL15RA/IL4R/INPP5D/ITPKB/LEF1/LGALS9/PCK1/PNP/RUNX3/SASH3/SOCS1/SOX13/TGFB1/TGFBR2/VSIR	20/1134	106/18123
down-regulated	GO:BP	GO:0032231	regulation of actin filament bundle assembly	0.0222421628929668	1134	20	106	18123	AMOT/ARHGEF10/ARHGEF15/ARHGEF5/ASAP3/CCDC88A/CGNL1/F11R/LPAR1/PXN/RAPGEF3/RHOC/ROCK1/S100A10/S1PR1/SDC4/SORBS3/SWAP70/TGFB3/WASF2	20/1134	106/18123
down-regulated	GO:BP	GO:0002526	acute inflammatory response	0.0227024633947411	1134	21	115	18123	B4GALT1/C2CD4B/CD163/F3/FFAR2/FN1/HFE/HLA-E/HPR/ICAM1/IL6/IL6R/NUPR1/OSMR/PLSCR1/S100A8/SERPINA1/SERPINA3/SIGIRR/STAT3/VCAM1	21/1134	115/18123
down-regulated	GO:BP	GO:0030278	regulation of ossification	0.0227024633947411	1134	21	115	18123	ADGRV1/BCL2/BMP7/BMPR1B/CSF1/DDR2/DHRS3/KREMEN1/LRP4/LTF/NOTCH1/RFLNB/S1PR1/SGMS2/SMAD6/SOX9/SRGN/TGFB1/TGFB2/TGFB3/TOB2	21/1134	115/18123
down-regulated	GO:BP	GO:0060325	face morphogenesis	0.0232846704410076	1134	10	30	18123	CLDN5/CRISPLD2/CSRNP1/LEF1/MMP2/MSX1/RRAS/TGFB1/TGFB3/TIPARP	10/1134	30/18123
down-regulated	GO:BP	GO:1904748	regulation of apoptotic process involved in development	0.0238054477723536	1134	7	14	18123	BMP7/FOXC1/FOXC2/NOTCH1/TGFB2/TNFRSF1A/TNFRSF1B	7/1134	14/18123
down-regulated	GO:BP	GO:1990169	stress response to copper ion	0.0238054477723536	1134	7	14	18123	MT1A/MT1E/MT1F/MT1G/MT1M/MT1X/MT2A	7/1134	14/18123
down-regulated	GO:BP	GO:0010273	detoxification of copper ion	0.0238054477723536	1134	7	14	18123	MT1A/MT1E/MT1F/MT1G/MT1M/MT1X/MT2A	7/1134	14/18123
down-regulated	GO:BP	GO:1903829	positive regulation of cellular protein localization	0.0238990673696802	1134	40	307	18123	ANXA13/BAG3/BCL2/CARD10/CCDC88A/CD81/DTX3L/EGFR/EPHA2/ERBB2/EZR/GLI3/GLIS2/GPER1/GPR137B/HYAL2/ITGB1/JUP/KIF5B/LGALS3/LIF/LIMK2/LRP4/MAVS/MSN/MYO1C/PARP9/PRKCH/SFN/SLC51B/SMO/SNX33/STOM/TFRC/TGFB1/TP53BP2/WWTR1/YAP1/ZC3H12A/ZIC1	40/1134	307/18123
down-regulated	GO:BP	GO:0007265	Ras protein signal transduction	0.0253566239336702	1134	44	352	18123	ADGRG1/ARHGAP42/ARHGEF10/BCL6/CDC42EP4/CDK2/CDKN1A/CELSR1/CSF1/DOK1/EPS8/ERBIN/F11R/F2RL3/GNA12/GPR4/GRAP/ITGB1/ITPKB/KANK1/KANK2/LPAR1/LYN/MAP4K4/MMD2/NOTCH1/NOTCH2/OPHN1/PDGFRB/PSD4/RAB30/RAB42/RAPGEF3/RHOD/RHOJ/ROCK1/RRAS/RREB1/SHTN1/STARD8/TAX1BP3/TGFB2/USP8/WASF2	44/1134	352/18123
down-regulated	GO:BP	GO:0051345	positive regulation of hydrolase activity	0.0259767275532447	1134	76	733	18123	ADCYAP1R1/ALDH1A1/ANP32B/ANTXR1/ARHGAP11A/ARHGAP19/ARHGAP31/ARHGAP42/ARHGEF10/ARHGEF15/ARHGEF19/ARHGEF26/ARHGEF5/ASAP3/ASPH/BNIP2/CAV1/CCL2/CD40/CFLAR/DAP/DOCK1/EGFR/EPHA2/ERBB2/F11R/F3/FGFR3/FLT1/FN1/FOXJ1/FOXL2/GPER1/ICAM1/ITGA1/ITGA6/ITGB1/LGALS9/LPAR1/LYN/MAP4K4/MBP/MTSS2/NKX3-1/NTRK2/OPHN1/PDGFRB/PERP/PKP4/PLA2G5/PLIN5/PLXNB1/PREX2/RANBP3L/RAPGEF3/REST/RGL3/RGS20/RGS3/RHOC/RIN2/RIN3/S100A10/…	76/1134	733/18123
down-regulated	GO:BP	GO:0042475	odontogenesis of dentin-containing tooth	0.0269514503812591	1134	18	90	18123	ADM/BMP7/CSF1/EDA/FOXC1/FOXO1/GLI2/GLI3/LEF1/LRP4/MSX1/PERP/PPARA/SERPINE1/SMO/TCIRG1/TGFB1/TNFRSF11B	18/1134	90/18123
down-regulated	GO:BP	GO:0050679	positive regulation of epithelial cell proliferation	0.0269634271281779	1134	31	213	18123	ACVRL1/APLN/APLNR/AREG/B4GALT1/CFLAR/CXCL12/EGFR/ERBB2/EYA1/F3/FGF1/FLT4/FZD7/GLUL/HMOX1/ITGB3/NOTCH1/NOTCH2/PGF/RREB1/SMO/SOX9/STAT3/TCF7L2/TGFB1/TLR4/TNFAIP3/VEGFB/YAP1/ZNF703	31/1134	213/18123
down-regulated	GO:BP	GO:0030098	lymphocyte differentiation	0.0275310945750429	1134	47	387	18123	ANXA1/AXL/BCL2/BCL3/BCL6/CD3E/CHD7/DLL4/ERBB2/FOXJ1/FZD7/GLI2/GLI3/IL15RA/IL18R1/IL4R/IL6/IL6R/INPP5D/IRF1/ITGB1/ITPKB/KLF6/LEF1/LFNG/LGALS9/LRRC8A/MFNG/MR1/NFATC2/NOTCH2/PCK1/PNP/RUNX3/SASH3/SOCS1/SOX13/STAT3/TCF7/TCIRG1/TGFB1/TGFBR2/VCAM1/VSIR/ZC3H12A/ZFP36L1/ZFP36L2	47/1134	387/18123
down-regulated	GO:BP	GO:0045619	regulation of lymphocyte differentiation	0.0277423000203817	1134	28	183	18123	ANXA1/AXL/BCL6/ERBB2/FOXJ1/GLI2/GLI3/IL15RA/IL4R/INPP5D/IRF1/ITPKB/LEF1/LGALS9/NFATC2/PCK1/PNP/RUNX3/SASH3/SOCS1/SOX13/TCF7/TGFB1/TGFBR2/VSIR/ZC3H12A/ZFP36L1/ZFP36L2	28/1134	183/18123
down-regulated	GO:BP	GO:0007015	actin filament organization	0.0284625100839779	1134	52	445	18123	ADD3/AIF1L/AMOT/ARHGEF10/ARHGEF15/ARHGEF5/ARPC1B/ASAP3/BCL2/CALD1/CAPG/CCDC88A/CDC42EP4/CGNL1/CTNNA3/CXCL12/CSF3/EMP2/EPS8/ESAM/EZR/F11R/FAM107A/FAT1/GDPD2/ICAM1/ITGB5/KANK1/KANK3/LPAR1/MYO1C/MYO6/PDLIM1/PLEKHG2/PSTPIP1/PXN/RAPGEF3/RFLNB/RHOBTB3/RHOC/RHOD/ROCK1/S100A10/S1PR1/SDC4/SHTN1/SORBS3/SWAP70/TGFB3/TRIOBP/VASP/WASF2	52/1134	445/18123
down-regulated	GO:BP	GO:0048878	chemical homeostasis	0.0287234210593059	1134	115	1238	18123	ABHD4/ACKR3/ACOX2/ADCY4/ADCYAP1R1/ADGRF5/ADM/ADORA2A/ANGPTL4/APLNR/APPL2/AQP1/ASPH/ATP1A2/BACE2/BCL2/C1QTNF1/CA12/CAV1/CD40/CDH23/CDH5/CHD7/CIB2/CP/CXCL10/CXCL12/CYBRD1/EDN1/EGFR/EPAS1/F2RL3/FFAR2/FOXO1/FTL/GJA1/GJB6/GPAM/GPER1/GPR4/GRIN2C/GSTM2/HAP1/HEPH/HFE/HMOX1/HVCN1/HYAL2/ICAM1/IGFBP5/IL6/ITPR2/KIF5B/KLF15/LCAT/LDLR/LPAR1/LPAR3/LRP5/LRRC8A/LSR/LTF/LYN/MAP4K4/MT1A/MT1E/MT1F/MT1G/MT1M/MT1X/MT2…	115/1134	1238/18123
down-regulated	GO:BP	GO:0060389	pathway-restricted SMAD protein phosphorylation	0.0292344730222236	1134	15	66	18123	ACVRL1/BMP7/GDF1/EMILIN1/ENG/GDF11/HFE/INHBB/RBPMS/SMAD6/TGFB1/TGFB2/TGFB3/TGFBR2/TGFBR3	15/1134	66/18123
down-regulated	GO:BP	GO:0032943	mononuclear cell proliferation	0.0300650790976616	1134	39	299	18123	ANXA1/BCL2/BCL6/BTN2A2/CD3E/CD40/CD81/CDKN1A/CSF1/EFNB1/ERBB2/FOXJ1/GPAM/HES1/HLA-E/IL6/INPP5D/IRF1/LEF1/LGALS3/LGALS9/LRRC32/LYN/MSN/MYD88/NFATC2/PNP/SASH3/SDC4/SLC11A1/TFRC/TGFB1/TGFBR2/TLR4/TNFRSF1B/TNFSF14/VCAM1/VSIG4/VSIR	39/1134	299/18123
down-regulated	GO:BP	GO:0001649	osteoblast differentiation	0.0304522343353553	1134	33	235	18123	ALPL/AREG/BMP7/BMPR1B/CLIC1/DDR2/EPHA2/GDPD2/GLI2/GLI3/ID3/IFITM1/IGFBP5/IL6/IL6R/JAG1/JUNB/LEF1/LRP5/LTF/NOTCH1/PTH1R/RANBP3L/RASSF2/REST/SMAD6/SMO/SOX2/SOX9/TCIRG1/TP53INP2/WWTR1/YAP1	33/1134	235/18123
down-regulated	GO:BP	GO:0045165	cell fate commitment	0.0311330096361631	1134	36	267	18123	ASCL1/BCL2/DLL4/EPAS1/EYA1/EYA2/FOXC2/FZD7/GLI2/GLI3/HES1/IL6/IL6R/ITGB1/JAG1/MCL1/NOTCH1/NOTCH2/NOTCH4/OLIG1/PAX6/SIX1/SMO/SOX13/SOX17/SOX2/SOX9/STAT3/TAL1/TBX19/TBX2/TBX3/TCF7L2/TEAD3/TEAD4/TGFB1I1	36/1134	267/18123
down-regulated	GO:BP	GO:0007599	hemostasis	0.0314647360246838	1134	44	355	18123	ADORA2A/ANXA2/AXL/C1QTNF1/CAV1/CD34/CD40/CLIC1/CYP4F11/CSRP1/DOCK1/DOCK6/EDN1/EHD2/ENTPD2/F11R/F2RL3/F3/FLI1/FN1/GNA12/GNA14/H3C14/H3C13/HMG20B/HSPB1/IL6/IRF1/ITGB3/ITPR2/LYN/MAFF/NOS3/PEAR1/PLAUR/PLSCR1/PRKCH/SERPINA1/SERPINE1/SERPING1/SLC7A11/TFPI/TLR4/VWF	44/1134	355/18123
down-regulated	GO:BP	GO:1900182	positive regulation of protein localization to nucleus	0.0316581172171805	1134	18	91	18123	BAG3/CARD10/DTX3L/GLI3/GLIS2/HYAL2/JUP/LIF/LIMK2/MAVS/PARP9/SMO/TFRC/TGFB1/WWTR1/YAP1/ZC3H12A/ZIC1	18/1134	91/18123
down-regulated	GO:BP	GO:0007266	Rho protein signal transduction	0.0323477509642675	1134	23	136	18123	ADGRG1/ARHGAP42/ARHGEF10/BCL6/CDC42EP4/CELSR1/EPS8/F11R/F2RL3/GNA12/GPR4/ITGB1/KANK1/KANK2/LPAR1/OPHN1/PDGFRB/RHOD/RHOJ/ROCK1/SHTN1/STARD8/TAX1BP3	23/1134	136/18123
down-regulated	GO:BP	GO:0060561	apoptotic process involved in morphogenesis	0.0323993898170164	1134	9	25	18123	BMP7/FOXC1/FOXC2/LEF1/LRP5/NOTCH1/TGFB2/TNFRSF1A/TNFRSF1B	9/1134	25/18123
down-regulated	GO:BP	GO:0032103	positive regulation of response to external stimulus	0.0328712024222191	1134	58	518	18123	C2CD4B/CD81/CGAS/CLEC4E/CXCL10/CXCL12/CSF1/DDX60/EDN1/EGFR/F3/FFAR2/GPR4/GPSM3/HLA-E/HSPB1/HYAL2/ICAM2/IFI35/IL1RL1/IL6/IL6R/IRF7/LDLR/LGALS9/LPAR1/LYN/MAVS/MUC1/NECTIN2/NFKBIA/NLRC5/NMI/NUPR1/OSMR/PARP9/PDGFRB/PGF/PLA2G5/PLSCR1/PSMB8/PSMB9/RARRES2/S100A8/S100A9/S1PR1/SASH1/SERPINE1/SWAP70/TGM2/TLR4/TMEM102/TNFRSF1A/TNFSF14/TRIM5/VEGFB/WNK1/ZC3HAV1	58/1134	518/18123
down-regulated	GO:BP	GO:0009991	response to extracellular stimulus	0.0349801252536463	1134	60	543	18123	ACACB/ADM/AKR1C3/ALPL/APPL2/ASCL1/AXL/BCL2/BMP7/BNIP2/CASTOR1/CAV1/CD3E/CD40/CDKN1A/CDKN2B/CXCL10/DAP/EGFR/EIF4EBP1/FAM107A/FES/FOS/FOSL1/FOXO1/FOXO4/GLUL/GSDMD/HFE/HMOX1/ICAM1/INHBB/KANK2/KRT18/LDLR/LYN/MFSD2A/MT-CYB/NAMPT/NQO1/PCK1/PDK4/PHEX/PPARA/RARRES2/SIK1B/SIPA1/SLC2A1/SLC38A3/SPX/STC1/TCIRG1/TGFB1/TGFBR2/TNFRSF11B/TSPO/TTPA/VCAM1/ZC3H12A/ZFP36	60/1134	543/18123
down-regulated	GO:BP	GO:1902903	regulation of supramolecular fiber organization	0.036103824464155	1134	47	391	18123	ADD3/AEBP1/AKAP9/AMOT/ARHGEF10/ARHGEF15/ARHGEF5/ARPC1B/ASAP3/CAPG/CCDC88A/CDC42EP4/CDH5/CGNL1/CLU/CXCL12/CSF3/EDN1/EFEMP2/EMILIN1/EPS8/ESAM/F11R/FES/ICAM1/KANK1/KANK3/LDLR/LPAR1/MID1/MID1IP1/MYO1C/PLEKHG2/PXN/RAPGEF3/RHOC/ROCK1/S100A10/S1PR1/SDC4/SLC39A12/SORBS3/SWAP70/TGFB3/TRIOBP/VASP/WASF2	47/1134	391/18123
down-regulated	GO:BP	GO:0003205	cardiac chamber development	0.0372805148775908	1134	26	166	18123	APLNR/BMP7/CHD7/DHRS3/DLL4/DSP/ENG/FGFRL1/FOXC1/FOXC2/FOXF1/HES1/HEYL/JAG1/MYL3/NOTCH1/NOTCH2/PPP1R13L/SMAD6/SMO/TBX2/TBX3/TGFB1/TGFB2/TGFBR2/TGFBR3	26/1134	166/18123
down-regulated	GO:BP	GO:0043542	endothelial cell migration	0.0378198387295403	1134	38	291	18123	ACVRL1/ADAMTS9/AMOT/ANGPT2/ANXA1/ATOH8/CARD10/CD40/CDH5/DLL4/EDN1/EMP2/EPHA2/EPHB4/FGF1/FLT4/FOXC2/FSTL1/GLUL/HMOX1/HSPB1/ITGB1/ITGB3/JUP/MMRN2/NOS3/NOTCH1/PRKX/PXN/RAB13/RHOJ/RIN2/RRAS/SASH1/SP100/SRPX2/STC1/ZC3H12A	38/1134	291/18123
down-regulated	GO:BP	GO:0040008	regulation of growth	0.0404834452312379	1134	71	680	18123	ACACB/ACVRL1/BCL2/BCL6/BST2/CDA/CDKN1A/CDKN2C/CHD7/CISH/CXCL12/CXCL16/CSF1/DDR1/EDN1/EGFR/ERBB2/EZR/FAM107A/FGFR3/FN1/FOXC1/FOXC2/GJA1/GOLGA4/GPAM/HEPACAM/HYAL2/IGFBP5/ITSN2/LATS2/LPAR3/MFSD2A/MSX1/MT1A/MT1E/MT1F/MT1G/MT1M/MT1X/MT2A/MYOZ1/NANOS1/NKD1/NOTCH1/NOTCH2/PPARA/S100A8/S100A9/SASH3/SEMA3F/SEMA3G/SFN/SHTN1/SIPA1/SIX1/SMO/SOCS1/SOCS3/SOX17/SPAAR/STAT3/TBX2/TGFB1/TGFB2/TGFBR2/TGFBR3/TMPRSS4/…	71/1134	680/18123
down-regulated	GO:BP	GO:0032495	response to muramyl dipeptide	0.040731159792642	1134	8	20	18123	ERBIN/INAVA/JAG1/NFKBIA/NOTCH1/TNFAIP3/TRIM41/VIM	8/1134	20/18123
down-regulated	GO:BP	GO:0045216	cell-cell junction organization	0.0432494815864884	1134	31	218	18123	AMOT/APLNR/CAV1/CDH5/CLDN5/DCHS1/DSP/EPHA2/ESAM/F11R/GJA1/GJA4/GJB6/INAVA/JUP/LIMS2/LSR/MYO1C/NECTIN2/PARD3/PECAM1/PERP/PKP4/PLEKHA7/PRKCH/RAB13/RHOC/ROCK1/TGFB2/TGFB3/ZNF703	31/1134	218/18123
down-regulated	GO:BP	GO:0002221	pattern recognition receptor signaling pathway	0.0432494815864884	1134	31	218	18123	APPL2/CAV1/CD40/CLEC4E/COLEC12/DDX60/ERBIN/FFAR2/IFI35/INAVA/IRAK3/IRF1/IRF7/LTF/LYN/MAPKAPK2/MAPKAPK3/MYD88/NFKBIA/NMI/OAS3/S100A1/S100A8/S100A9/SLC15A2/TLR4/TNFAIP3/TNIP2/TRIL/UNC93B1/ZC3HAV1	31/1134	218/18123
down-regulated	GO:BP	GO:0060317	cardiac epithelial to mesenchymal transition	0.0445683625743564	1134	10	32	18123	ENG/HEYL/JAG1/MSX1/NOTCH1/TBX3/TGFB2/TGFBR2/TGFBR3/TMEM100	10/1134	32/18123
down-regulated	GO:BP	GO:0006357	regulation of transcription by RNA polymerase II	0.0445781056982732	1134	210	2567	18123	ACVRL1/ADIRF/AEBP1/APLN/ASCL1/ATOH8/BAG3/BATF2/BAZ1A/BBX/BCL3/BCL6/BCL6B/BMP7/BMPR1B/BPTF/BRCA1/BTG2/CAV1/CD40/CD81/CDKN1A/CDKN2B/CEBPD/CHD2/CHD7/CRX/CTDSP1/CXCL10/CSF3/CSRNP1/DLL4/DNAJB1/EBF1/EDN1/EGFR/ELK3/ELP4/EMX2/ENG/EPAS1/ERBB2/ERG/EYA1/EZR/FGF1/FLI1/FOS/FOSL1/FOSL2/FOXC1/FOXC2/FOXD1/FOXF1/FOXJ1/FOXL2/FOXO1/FOXO4/FOXQ1/GLI2/GLI3/GLIS2/GLIS3/GPER1/H1-2/HELZ2/HES1/HES6/HEYL/HIF3A/HIPK2/HMOX1/…	210/1134	2567/18123
down-regulated	GO:BP	GO:0045859	regulation of protein kinase activity	0.047847064986836	1134	81	809	18123	ADCY4/ADORA2A/ADORA2B/AREG/ARHGEF5/BMP7/CARD10/CAV1/CCDC88A/CD40/CD81/CDKN1A/CDKN2B/CDKN2C/CHI3L1/CLU/CXCL10/CSF1/CSPG4/DAG1/DDR2/DUSP1/DUSP5/EDN1/EGFR/ELP4/EMP2/ERBB2/FGF1/FGR/FLT1/GADD45B/GADD45G/GPRC5C/HERC5/HSPB1/HYAL2/IL6R/INAVA/IRAK3/ITGA1/ITGB3/ITPRIP/KAT2B/LATS2/LPAR1/LPAR3/LRP5/LTF/LYN/MAP3K20/MAP3K6/MAP4K4/MAPKAPK2/MAPKAPK3/MDFIC/MLKL/MMD2/NTRK2/PDGFRB/PPP1R1B/PRR5/RASSF2/RGS3/S1PR2/SAS…	81/1134	809/18123
down-regulated	GO:CC	GO:0071944	cell periphery	2.65056427553784e-20	1180	541	6178	18964	ABCB1/ABCC9/ACKR3/ACVRL1/ACSL5/ADAMTS9/ADAMTSL3/ADAMTSL4/ADCY4/ADCYAP1R1/ADD3/ADGRF5/ADGRG1/ADGRL4/ADGRV1/ADH1B/ADORA2A/ADORA2B/AEBP1/AGTRAP/AHCYL1/AHNAK/AIF1L/AKAP9/ALDH3B1/ALPL/AMOT/ANGPT2/ANGPTL4/ANPEP/ANTXR1/ANXA1/ANXA13/ANXA2/APCDD1/APLNR/APOLD1/APPL2/AQP1/AQP5/AQP6/ARHGAP19/ARHGEF40/ARHGEF5/ARRDC2/ARRDC4/ASPH/ATP10A/ATP1A2/AXL/B4GALT1/BACE2/BAG3/BCAM/BCL3/BGN/BMP7/BMPR1B/BRCA1/BST2/BTN2A2/B…	541/1180	6178/18964
down-regulated	GO:CC	GO:0005886	plasma membrane	1.15625466884372e-16	1180	493	5680	18964	ABCB1/ABCC9/ACKR3/ACVRL1/ACSL5/ADCY4/ADCYAP1R1/ADD3/ADGRF5/ADGRG1/ADGRL4/ADGRV1/ADH1B/ADORA2A/ADORA2B/AGTRAP/AHCYL1/AHNAK/AIF1L/AKAP9/ALDH3B1/ALPL/AMOT/ANGPT2/ANPEP/ANTXR1/ANXA1/ANXA13/ANXA2/APCDD1/APLNR/APOLD1/APPL2/AQP1/AQP5/AQP6/ARHGAP19/ARHGEF40/ARHGEF5/ARRDC2/ARRDC4/ASPH/ATP10A/ATP1A2/AXL/B4GALT1/BACE2/BAG3/BCAM/BCL3/BGN/BMPR1B/BRCA1/BST2/BTN2A2/BTN3A2/C1QTNF1/C1QTNF5/C4A/C4B/CA12/CACHD1/CAL…	493/1180	5680/18964
down-regulated	GO:CC	GO:0070161	anchoring junction	1.62071880865443e-13	1180	115	838	18964	ADCYAP1R1/ADD3/AHNAK/AIF1L/AMOT/ANXA1/ANXA2/ARHGAP31/ARPC1B/ASAP3/ATP1A2/B4GALT1/CAV1/CD3E/CD44/CD81/CD99/CDC42EP4/CDH5/CGNL1/CLDN5/CNN3/CTNNA3/CSPG4/CSRP1/DAG1/DCHS1/DDR2/DSP/EGFR/ENG/EPB41L5/EPHA2/ERBIN/ESAM/EZR/F11R/FAM107A/FAT1/FES/FGFR3/FGFRL1/FLT1/FXYD1/GJA1/GJA4/GJB6/GNA12/HEPACAM/HSPB1/HSPG2/ICAM1/IL1RL1/ITGA1/ITGA5/ITGA6/ITGB1/ITGB3/ITGB4/ITGB5/JAG1/JUP/KRT18/KRT8/LIMS2/LPP/LSR/LYN/MAP4K…	115/1180	838/18964
down-regulated	GO:CC	GO:0031012	extracellular matrix	5.76463165739226e-12	1180	85	562	18964	ADAMTS9/ADAMTSL3/ADAMTSL4/AEBP1/ALPL/ANGPT2/ANGPTL4/ANXA1/ANXA2/BCAM/BGN/BMP7/CCDC80/CCN5/CD248/CHI3L1/CLU/COL4A1/COL6A2/COLEC12/CRISPLD2/CXCL12/CSPG4/DAG1/EFEMP1/EFEMP2/EMID1/EMILIN1/EMILIN2/ENTPD2/ERBIN/F3/FGF1/FN1/FREM2/GPC5/HAPLN3/HPSE2/HSPG2/ICAM1/ITGB4/LAMB2/LAMC3/LGALS3/LGALS9/LRIG1/LRRC32/MATN3/MFGE8/MMP15/MMP2/MMP28/MMRN2/NID1/PAPLN/PLSCR1/PODN/PODNL1/PRELP/RARRES2/S100A10/S100A8/S100A9/…	85/1180	562/18964
down-regulated	GO:CC	GO:0030312	external encapsulating structure	6.39298780587138e-12	1180	85	563	18964	ADAMTS9/ADAMTSL3/ADAMTSL4/AEBP1/ALPL/ANGPT2/ANGPTL4/ANXA1/ANXA2/BCAM/BGN/BMP7/CCDC80/CCN5/CD248/CHI3L1/CLU/COL4A1/COL6A2/COLEC12/CRISPLD2/CXCL12/CSPG4/DAG1/EFEMP1/EFEMP2/EMID1/EMILIN1/EMILIN2/ENTPD2/ERBIN/F3/FGF1/FN1/FREM2/GPC5/HAPLN3/HPSE2/HSPG2/ICAM1/ITGB4/LAMB2/LAMC3/LGALS3/LGALS9/LRIG1/LRRC32/MATN3/MFGE8/MMP15/MMP2/MMP28/MMRN2/NID1/PAPLN/PLSCR1/PODN/PODNL1/PRELP/RARRES2/S100A10/S100A8/S100A9/…	85/1180	563/18964
down-regulated	GO:CC	GO:0005576	extracellular region	2.70705483659837e-11	1180	393	4564	18964	A2ML1/ABCB1/ABHD15/ADA2/ADAMTS9/ADAMTSL3/ADAMTSL4/ADGRG1/ADGRV1/ADIRF/ADM/AEBP1/AHCYL1/AHNAK/AIF1L/AKR1C3/ALDH1A1/ALDH1L1/ALDH3B1/ALDH7A1/ALPL/ANGPT2/ANGPTL4/ANP32B/ANPEP/ANXA1/ANXA13/ANXA2/APLN/APOL1/APOL3/APOL4/APOL6/APOLD1/APPL2/AQP1/AQP5/AREG/ARPC1B/ARRDC4/ARSI/ATP1A2/AXL/B4GALT1/BBOX1/BCAM/BCAS1/BGN/BHMT2/BMP7/BPTF/BST2/BTG2/C16orf89/C1QTNF1/C1QTNF5/C4A/C4B/CAPG/CASP4/CCDC103/CCDC80/CCL2/CCN…	393/1180	4564/18964
down-regulated	GO:CC	GO:0070062	extracellular exosome	7.85894288562558e-11	1180	218	2178	18964	A2ML1/ABCB1/ADGRG1/ADGRV1/ADIRF/AEBP1/AHCYL1/AHNAK/AIF1L/AKR1C3/ALDH1A1/ALDH1L1/ALDH3B1/ALDH7A1/ALPL/ANP32B/ANPEP/ANXA1/ANXA13/ANXA2/APPL2/AQP1/AQP5/ARPC1B/AXL/B4GALT1/BBOX1/BCAM/BCAS1/BGN/BHMT2/BPTF/BST2/BTG2/C16orf89/C4A/C4B/CAPG/CD248/CD40/CD44/CD81/CFB/CFH/CHI3L1/CHST14/CLIC1/CLU/CNTLN/COL6A2/CP/CRISPLD2/CTDSP1/CTDSPL/CTNS/CXCL12/CYBRD1/CSPG4/CSRP1/CST3/DAAM2/DAG1/DDAH2/DDR1/DNAJB1/DSP/ECE1/E…	218/1180	2178/18964
down-regulated	GO:CC	GO:0098590	plasma membrane region	3.52110897549613e-10	1180	141	1240	18964	ABCB1/ACKR3/ADCYAP1R1/ADGRV1/ADORA2A/AHCYL1/AIF1L/AKAP9/ANTXR1/ANXA1/ANXA13/ANXA2/APPL2/AQP1/AQP5/AQP6/ATP1A2/B4GALT1/BST2/CAV1/CAVIN1/CAVIN2/CD34/CD44/CD81/CFAP126/CLCA4/CLDN5/CNTFR/CYBRD1/CSPG4/DAG1/DDR2/DHRS3/DSP/EGFR/EHD2/EMP2/EPB41L5/EPHA2/EPS8/ERBB2/ERBIN/EVC/EZR/FAM107A/FAT1/FGR/FN1/FOSL1/FXYD1/GABRE/GABRG1/GJA1/GJB6/GLRA1/GNA12/GPER1/GPR143/GPR37L1/GRIN2C/HEPH/HMOX1/HVCN1/HYAL2/ICAM2/IL6R…	141/1180	1240/18964
down-regulated	GO:CC	GO:1903561	extracellular vesicle	3.52494965998251e-10	1180	222	2263	18964	A2ML1/ABCB1/ADGRG1/ADGRV1/ADIRF/AEBP1/AHCYL1/AHNAK/AIF1L/AKR1C3/ALDH1A1/ALDH1L1/ALDH3B1/ALDH7A1/ALPL/ANP32B/ANPEP/ANXA1/ANXA13/ANXA2/APPL2/AQP1/AQP5/ARPC1B/ARRDC4/ATP1A2/AXL/B4GALT1/BBOX1/BCAM/BCAS1/BGN/BHMT2/BPTF/BST2/BTG2/C16orf89/C4A/C4B/CAPG/CD248/CD40/CD44/CD81/CFB/CFH/CHI3L1/CHST14/CLIC1/CLU/CNTLN/COL6A2/CP/CRISPLD2/CTDSP1/CTDSPL/CTNS/CXCL12/CYBRD1/CSPG4/CSRP1/CST3/DAAM2/DAG1/DDAH2/DDR1/DNA…	222/1180	2263/18964
down-regulated	GO:CC	GO:0043230	extracellular organelle	3.85520738347383e-10	1180	222	2265	18964	A2ML1/ABCB1/ADGRG1/ADGRV1/ADIRF/AEBP1/AHCYL1/AHNAK/AIF1L/AKR1C3/ALDH1A1/ALDH1L1/ALDH3B1/ALDH7A1/ALPL/ANP32B/ANPEP/ANXA1/ANXA13/ANXA2/APPL2/AQP1/AQP5/ARPC1B/ARRDC4/ATP1A2/AXL/B4GALT1/BBOX1/BCAM/BCAS1/BGN/BHMT2/BPTF/BST2/BTG2/C16orf89/C4A/C4B/CAPG/CD248/CD40/CD44/CD81/CFB/CFH/CHI3L1/CHST14/CLIC1/CLU/CNTLN/COL6A2/CP/CRISPLD2/CTDSP1/CTDSPL/CTNS/CXCL12/CYBRD1/CSPG4/CSRP1/CST3/DAAM2/DAG1/DDAH2/DDR1/DNA…	222/1180	2265/18964
down-regulated	GO:CC	GO:0065010	extracellular membrane-bounded organelle	3.85520738347383e-10	1180	222	2265	18964	A2ML1/ABCB1/ADGRG1/ADGRV1/ADIRF/AEBP1/AHCYL1/AHNAK/AIF1L/AKR1C3/ALDH1A1/ALDH1L1/ALDH3B1/ALDH7A1/ALPL/ANP32B/ANPEP/ANXA1/ANXA13/ANXA2/APPL2/AQP1/AQP5/ARPC1B/ARRDC4/ATP1A2/AXL/B4GALT1/BBOX1/BCAM/BCAS1/BGN/BHMT2/BPTF/BST2/BTG2/C16orf89/C4A/C4B/CAPG/CD248/CD40/CD44/CD81/CFB/CFH/CHI3L1/CHST14/CLIC1/CLU/CNTLN/COL6A2/CP/CRISPLD2/CTDSP1/CTDSPL/CTNS/CXCL12/CYBRD1/CSPG4/CSRP1/CST3/DAAM2/DAG1/DDAH2/DDR1/DNA…	222/1180	2265/18964
down-regulated	GO:CC	GO:0030055	cell-substrate junction	6.8425023664858e-10	1180	67	427	18964	AHNAK/AIF1L/ANXA1/ARHGAP31/ARPC1B/ASAP3/CAV1/CD44/CD81/CD99/CNN3/CSPG4/CSRP1/DAG1/DDR2/EGFR/ENG/EPB41L5/EPHA2/ERBIN/EZR/FAM107A/FAT1/FES/FGFR3/FLT1/GJA1/GNA12/HSPB1/HSPG2/ICAM1/IL1RL1/ITGA1/ITGA5/ITGA6/ITGB1/ITGB3/ITGB4/ITGB5/JUP/LIMS2/LPP/MAP4K4/MSN/NECTIN2/NEXN/PALLD/PDGFRB/PDLIM1/PLAUR/PXN/RRAS/SDC4/SORBS3/STARD8/TES/TGFB1I1/TGM2/TNS1/TNS2/TNS3/TRIOBP/TRIP6/TSPAN4/VASP/VIM/YES1	67/1180	427/18964
down-regulated	GO:CC	GO:0005925	focal adhesion	9.36889228700992e-10	1180	66	420	18964	AHNAK/AIF1L/ANXA1/ARHGAP31/ARPC1B/ASAP3/CAV1/CD44/CD81/CD99/CNN3/CSPG4/CSRP1/DAG1/DDR2/EGFR/ENG/EPB41L5/EPHA2/EZR/FAM107A/FAT1/FES/FGFR3/FLT1/GJA1/GNA12/HSPB1/HSPG2/ICAM1/IL1RL1/ITGA1/ITGA5/ITGA6/ITGB1/ITGB3/ITGB4/ITGB5/JUP/LIMS2/LPP/MAP4K4/MSN/NECTIN2/NEXN/PALLD/PDGFRB/PDLIM1/PLAUR/PXN/RRAS/SDC4/SORBS3/STARD8/TES/TGFB1I1/TGM2/TNS1/TNS2/TNS3/TRIOBP/TRIP6/TSPAN4/VASP/VIM/YES1	66/1180	420/18964
down-regulated	GO:CC	GO:0062023	collagen-containing extracellular matrix	1.04582373848408e-09	1180	66	421	18964	ADAMTS9/ADAMTSL4/AEBP1/ANGPT2/ANGPTL4/ANXA1/ANXA2/BCAM/BGN/BMP7/CCDC80/CLU/COL4A1/COL6A2/CXCL12/CSPG4/DAG1/EFEMP1/EFEMP2/EMILIN1/EMILIN2/ENTPD2/ERBIN/F3/FN1/FREM2/GPC5/HSPG2/ICAM1/ITGB4/LAMB2/LAMC3/LGALS3/LGALS9/MATN3/MFGE8/MMP2/MMP28/MMRN2/NID1/PLSCR1/PODN/PODNL1/PRELP/RARRES2/S100A10/S100A8/S100A9/SCARA3/SERPINA1/SERPINA3/SERPINB1/SERPINE1/SERPING1/SERPINH1/SOD3/SRPX2/TGFB1/TGFB1I1/TGFB2/TGFB3/…	66/1180	421/18964
down-regulated	GO:CC	GO:0005615	extracellular space	1.43033510597274e-09	1180	317	3595	18964	A2ML1/ABCB1/ADA2/ADGRG1/ADGRV1/ADIRF/ADM/AEBP1/AHCYL1/AHNAK/AIF1L/AKR1C3/ALDH1A1/ALDH1L1/ALDH3B1/ALDH7A1/ALPL/ANGPT2/ANGPTL4/ANP32B/ANPEP/ANXA1/ANXA13/ANXA2/APLN/APOL1/APOL4/APPL2/AQP1/AQP5/AREG/ARPC1B/AXL/B4GALT1/BBOX1/BCAM/BCAS1/BGN/BHMT2/BMP7/BPTF/BST2/BTG2/C16orf89/C1QTNF1/C1QTNF5/C4A/C4B/CAPG/CCL2/CCN5/CD109/CD248/CD40/CD44/CD81/GDF1/CFB/CFH/CFHR1/CHI3L1/CHI3L2/CHST14/CIB2/CLIC1/CLU/CMTM3/CN…	317/1180	3595/18964
down-regulated	GO:CC	GO:0009986	cell surface	6.38240917676087e-09	1180	108	896	18964	ABCB1/ACKR3/ACVRL1/ADCYAP1R1/ADGRF5/ADGRV1/AMOT/ANPEP/ANTXR1/ANXA1/ANXA2/AREG/AXL/B4GALT1/BCAM/BGN/BST2/BTN2A2/BTN3A2/CD109/CD163/CD248/CD34/CD3E/CD40/CD44/CD93/CDH5/CLEC2B/CLU/CNTFR/CXCL10/CXCL12/CSPG4/DAG1/ECE1/EGFR/EMCN/EMP2/ENG/EPHA2/F3/FCGRT/FGFR3/FLT3LG/GLRA1/GPC5/HFE/HILPDA/HLA-B/HLA-E/HYAL2/ICAM1/IL13RA1/IL15RA/IL1R1/IL1RL1/IL3RA/IL6R/ITGA1/ITGA5/ITGA6/ITGB1/ITGB3/ITGB4/ITGB5/KRT18/LDLR/L…	108/1180	896/18964
down-regulated	GO:CC	GO:0031982	vesicle	3.05255283953937e-08	1180	343	4058	18964	A2ML1/ABCB1/ACKR3/ADA2/ADCYAP1R1/ADGRF5/ADGRG1/ADGRL4/ADGRV1/ADIRF/AEBP1/AGTRAP/AHCYL1/AHNAK/AIF1L/AKAP3/AKR1C3/ALDH1A1/ALDH1L1/ALDH3B1/ALDH7A1/ALPL/AMOT/ANP32B/ANPEP/ANTXR1/ANXA1/ANXA13/ANXA2/APPL2/AQP1/AQP5/AQP6/AREG/ARPC1B/ARRDC2/ARRDC4/ATP1A2/AXL/B4GALT1/BACE2/BBOX1/BCAM/BCAS1/BGN/BHMT2/BMP7/BPTF/BST2/BTG2/C16orf89/C4A/C4B/CAPG/CAV1/CCDC88A/CD109/CD163/CD248/CD40/CD44/CD81/CD93/CDA/CDC42EP4/C…	343/1180	4058/18964
down-regulated	GO:CC	GO:0045177	apical part of cell	8.10648429229834e-08	1180	63	433	18964	ABCB1/ADGRF5/AHCYL1/ANXA1/ANXA13/AQP1/AQP5/AQP6/BST2/CAV1/CD34/CD44/CFAP126/CLCA4/CNTFR/CYBRD1/CSPG4/DCHS1/DDR2/EDA/EGFR/EMP2/ERBB2/EZR/FAT1/FN1/FXYD1/GJA1/GJB6/GPR143/HFE/HVCN1/HYAL2/IL6R/JAG1/KCNE4/LDLR/MFRP/MGST1/MSN/MUC1/MYO6/NOTCH1/OSMR/PARD3/PARD3B/PDGFRB/PODXL/PTH1R/SLC12A3/SLC15A2/SLC16A3/SLC26A2/SLC2A1/SLC38A3/SLC52A3/SLC7A11/SLC7A5/SLC9A3R1/SLCO2B1/STC1/TCIRG1/VCAM1	63/1180	433/18964
down-regulated	GO:CC	GO:0005737	cytoplasm	9.53590066316906e-08	1180	842	11951	18964	A4GALT/ABCC9/ABHD4/ACAA2/ACACB/ACKR3/ACOT6/ACOX2/ACSF2/ACSL5/ACSM5/ACSS1/ADA2/ADAMTS9/ADAMTSL4/ADCY4/ADCYAP1R1/ADD3/ADGRF5/ADGRL4/ADGRV1/ADH1B/ADIRF/ADM/AEBP1/AGTRAP/AHCYL1/AHNAK/AIF1L/AIFM3/AK4/AKAP3/AKAP9/AKR1C3/ALDH1A1/ALDH1L1/ALDH3B1/ALDH4A1/ALDH6A1/ALDH7A1/AMOT/ANKHD1/ANP32B/ANPEP/ANTXR1/ANXA1/ANXA13/ANXA2/APLN/APOL1/APOL3/APOL6/APPL2/AQP1/AQP5/AQP6/AREG/ARHGAP11A/ARHGAP19/ARHGAP31/ARHGEF10/…	842/1180	11951/18964
down-regulated	GO:CC	GO:0015629	actin cytoskeleton	5.06535059792348e-07	1180	69	517	18964	AHNAK/AIF1L/AMOT/ANXA1/ARHGEF5/ARPC1B/AXL/BAG3/CALD1/CAPG/CCDC102A/CDC42EP4/CGNL1/CIB2/CLDN5/CNN3/DDR2/DENND2A/EZR/FAM107A/FGR/FLT1/FYB1/GBP1/GDPD2/GJB6/GNG12/HAP1/HFE/HSPB7/JUP/KAT2B/LPP/MLPH/MOBP/MTSS2/MYH15/MYL3/MYO10/MYO1C/MYO6/MYOT/MYOZ1/NEXN/NOTCH3/OPHN1/PALLD/PDLIM1/PDLIM2/PDLIM3/PDLIM4/PSTPIP1/PXN/RAPGEF3/RFLNB/ROR1/SLC2A1/SLC9A3R1/SMTN/SMTNL2/STK17B/SWAP70/TAX1BP3/TRIOBP/TRIP6/VASP/VCAM1…	69/1180	517/18964
down-regulated	GO:CC	GO:0005887	integral component of plasma membrane	5.14548579924999e-07	1180	162	1643	18964	ABCC9/ACVRL1/ADCY4/ADCYAP1R1/ADGRG1/ADGRL4/ADORA2A/ADORA2B/AKAP9/APCDD1/APLNR/AQP1/AQP5/AQP6/ATP10A/ATP1A2/AXL/BCAM/BMPR1B/C1QTNF1/CAV1/CD163/CD34/CD3E/CD40/CD44/CD81/CD99/CLCA4/CLEC1A/CLEC2B/CNTFR/CYSLTR2/CSPG4/DDR1/DDR2/EDA/EFNB1/EGFR/EMILIN1/EPHA2/EPHB4/EPS8/ERBB2/F2RL3/FADS2/FAT1/FFAR2/FGFR3/FLT1/FLT4/FXYD1/GABRE/GABRG1/GJA1/GJA4/GLRA1/GPER1/GPR137B/GPR39/GPR4/GPRC5C/GRIN2C/HFE/HLA-B/HS3ST3B1…	162/1180	1643/18964
down-regulated	GO:CC	GO:0005911	cell-cell junction	5.32242118855538e-07	1180	67	496	18964	ADCYAP1R1/ADD3/AHNAK/AMOT/ANXA1/ANXA2/ATP1A2/B4GALT1/CD3E/CDC42EP4/CDH5/CGNL1/CLDN5/CNN3/CTNNA3/DAG1/DCHS1/DSP/EPB41L5/EPHA2/ESAM/F11R/FAT1/FGFRL1/FXYD1/GJA1/GJA4/GJB6/HEPACAM/ITGA5/ITGA6/ITGB1/ITGB3/JAG1/JUP/KRT18/KRT8/LIMS2/LSR/LYN/NDRG1/NECTIN2/NEXN/NIBAN2/NOTCH1/PARD3/PARD3B/PDLIM1/PDLIM2/PDLIM3/PDLIM4/PECAM1/PERP/PKP4/PLEKHA7/PODXL/PXN/RAB13/S100A11/SLC2A1/TMEM204/USP53/VAMP5/VASP/WASF2/WNK4…	67/1180	496/18964
down-regulated	GO:CC	GO:0031226	intrinsic component of plasma membrane	6.0816542484253e-07	1180	168	1725	18964	ABCC9/ACVRL1/ADCY4/ADCYAP1R1/ADGRG1/ADGRL4/ADORA2A/ADORA2B/AKAP9/APCDD1/APLNR/AQP1/AQP5/AQP6/ATP10A/ATP1A2/AXL/BCAM/BMPR1B/C1QTNF1/CAV1/CD163/CD34/CD3E/CD40/CD44/CD81/CD99/CLCA4/CLEC1A/CLEC2B/CNTFR/CYSLTR2/CSPG4/DDR1/DDR2/EDA/EFNB1/EGFR/EMILIN1/EPHA2/EPHB4/EPS8/ERBB2/F2RL3/F3/FADS2/FAT1/FFAR2/FGFR3/FLT1/FLT4/FXYD1/GABRE/GABRG1/GGT5/GJA1/GJA4/GLRA1/GPC5/GPER1/GPR137B/GPR39/GPR4/GPRC5C/GRIN2C/HFE/H…	168/1180	1725/18964
down-regulated	GO:CC	GO:0016324	apical plasma membrane	7.81559088980763e-07	1180	54	364	18964	ABCB1/AHCYL1/ANXA1/ANXA13/AQP1/AQP5/AQP6/BST2/CAV1/CD34/CD44/CFAP126/CLCA4/CNTFR/CYBRD1/CSPG4/DDR2/EGFR/EMP2/ERBB2/EZR/FAT1/FN1/FXYD1/GJA1/GJB6/GPR143/HVCN1/HYAL2/IL6R/JAG1/KCNE4/MFRP/MSN/MUC1/NOTCH1/OSMR/PARD3/PARD3B/PDGFRB/PODXL/PTH1R/SLC12A3/SLC15A2/SLC16A3/SLC26A2/SLC2A1/SLC38A3/SLC52A3/SLC7A5/SLC9A3R1/SLCO2B1/STC1/TCIRG1	54/1180	364/18964
down-regulated	GO:CC	GO:0001726	ruffle	6.36876187024353e-06	1180	33	180	18964	AIF1L/AMOT/ANXA2/APPL2/ARHGEF26/ASAP3/CAPG/CSPG4/EGFR/EPB41L5/EPHA2/EPS8/EZR/FAM107A/FGR/ITGA5/ITGB1/ITGB3/KANK1/MTSS2/MYO10/MYO1C/MYO6/PALLD/PODXL/PSD4/ROCK1/S100A11/S100B/SLC9A3R1/TLR4/WASF2/WWC1	33/1180	180/18964
down-regulated	GO:CC	GO:0031252	cell leading edge	1.25207006677379e-05	1180	57	426	18964	ADGRV1/ADORA2A/AIF1L/AMOT/ANTXR1/ANXA2/APPL2/ARHGAP31/ARHGEF26/ASAP3/CAPG/CCDC88A/CD44/CTNNA3/CSPG4/DAG1/EGFR/EPB41L5/EPHA2/EPS8/EZR/FAM107A/FAT1/FGR/GABRE/GABRG1/GDPD2/GPER1/ITGA5/ITGB1/ITGB3/ITGB4/KANK1/MTSS2/MYO10/MYO1C/MYO6/PALLD/PDLIM4/PIEZO1/PODXL/PSD4/PSTPIP1/PXN/RAB13/RAPGEF3/ROCK1/S100A11/S100B/SHTN1/SLC9A3R1/SWAP70/TLR4/VASP/VIM/WASF2/WWC1	57/1180	426/18964
down-regulated	GO:CC	GO:0048471	perinuclear region of cytoplasm	2.63150634514158e-05	1180	84	745	18964	ACKR3/ANXA2/APLN/BCL3/BNIP2/BPTF/CASC3/CAV1/CCAR1/CD34/CDKN1A/CHI3L1/CLIC1/CLU/CSF1/DOCK6/DOK1/ECE1/EGFR/EHD2/EHD4/ERBB2/EZR/FAT1/GALNT4/GBP2/GPER1/HEPH/HERC5/HFE/HMOX1/HYAL2/IFITM3/INHBB/IRAG1/ITGB1/KIF5B/KRT18/LIMK2/LYN/MLC1/MLPH/MMD2/MOBP/MSN/MYO6/NANOS1/NDRG1/NDRG2/NEDD4/NTRK2/NUPR1/NXT2/PDLIM4/PHEX/PKN3/PKP4/PLSCR1/PSTPIP1/RAB29/RAB34/RHPN2/RYR3/S100B/SHTN1/SIPA1/SLC1A3/SLC2A10/SLC2A4/SLC39A…	84/1180	745/18964
down-regulated	GO:CC	GO:0098857	membrane microdomain	2.65544667344928e-05	1180	48	339	18964	ADCYAP1R1/ADGRG1/AHNAK/ANXA13/ANXA2/ATP1A2/BST2/CAV1/CAVIN1/CAVIN2/CFLAR/DAG1/EFNB1/EGFR/EHD2/EMP2/ERLIN2/EZR/FXYD1/GJA1/HMOX1/HYAL2/ICAM1/INPP5D/ITGA1/ITGB1/LRP4/LYN/MLC1/MYO1C/MYOF/NOS3/PECAM1/PLSCR1/PODXL/S100A10/S1PR1/SDC4/SERPINH1/SLC2A1/SLC2A4/SLC9A3R1/SMO/STOM/TFPI/TGFBR2/TNFRSF1A/TNFRSF1B	48/1180	339/18964
down-regulated	GO:CC	GO:0045121	membrane raft	2.65544667344928e-05	1180	48	339	18964	ADCYAP1R1/ADGRG1/AHNAK/ANXA13/ANXA2/ATP1A2/BST2/CAV1/CAVIN1/CAVIN2/CFLAR/DAG1/EFNB1/EGFR/EHD2/EMP2/ERLIN2/EZR/FXYD1/GJA1/HMOX1/HYAL2/ICAM1/INPP5D/ITGA1/ITGB1/LRP4/LYN/MLC1/MYO1C/MYOF/NOS3/PECAM1/PLSCR1/PODXL/S100A10/S1PR1/SDC4/SERPINH1/SLC2A1/SLC2A4/SLC9A3R1/SMO/STOM/TFPI/TGFBR2/TNFRSF1A/TNFRSF1B	48/1180	339/18964
down-regulated	GO:CC	GO:0030054	cell junction	4.67067482230533e-05	1180	188	2107	18964	ADCYAP1R1/ADD3/ADGRV1/ADORA2A/AHNAK/AIF1L/AKAP9/AMOT/ANXA1/ANXA2/ARHGAP31/ARHGEF5/ARPC1B/ASAP3/ATP1A2/B4GALT1/BCAS1/C4A/C4B/C4orf19/CAPG/CAV1/CD3E/CD44/CD81/CD99/CDC42EP4/CDH5/CGNL1/CLDN5/CLU/CNN3/CTNNA3/CSPG4/CSRP1/DAG1/DCHS1/DDR2/DNAJB1/DSP/DTNA/EFNB1/EGFR/EIF4EBP1/EIF4EBP2/ENG/EPB41L5/EPHA2/EPS8/ERBIN/ESAM/EZR/F11R/FAM107A/FAT1/FES/FGFR3/FGFRL1/FLT1/FOSL1/FXYD1/FYB1/GABRE/GABRG1/GJA1/GJA4/GJB6…	188/1180	2107/18964
down-regulated	GO:CC	GO:0005912	adherens junction	7.63506094101491e-05	1180	30	171	18964	ANXA1/ANXA2/CDC42EP4/CDH5/CNN3/CTNNA3/DAG1/DCHS1/EPB41L5/ESAM/ITGA6/JAG1/JUP/KRT18/LYN/NDRG1/NECTIN2/NEXN/NIBAN2/NOTCH1/PARD3/PARD3B/PDLIM1/PDLIM2/PDLIM3/PDLIM4/PKP4/PLEKHA7/S100A11/TMEM204	30/1180	171/18964
down-regulated	GO:CC	GO:0045178	basal part of cell	7.83855140084485e-05	1180	40	268	18964	ANXA1/ANXA13/ANXA2/AQP1/AQP5/B4GALT1/CAV1/CD34/CD44/CD81/DAG1/DSP/EDN1/EGFR/ERBB2/ERBIN/EZR/HEPH/HFE/ITGA1/ITGB4/KCNJ16/LDLR/MLC1/MSN/MTTP/MYO1C/PTH1R/SLC14A1/SLC16A3/SLC1A3/SLC2A1/SLC38A3/SLC40A1/SLC4A4/SLC51B/SLC6A13/SLC7A5/TFRC/WASF2	40/1180	268/18964
down-regulated	GO:CC	GO:0043235	receptor complex	0.000111326257870465	1180	63	522	18964	ACVRL1/ADCYAP1R1/ADGRV1/AXL/BMPR1B/CD3E/CD40/CD44/CNTFR/DDR1/DDR2/EGFR/EMILIN1/ENG/EPHA2/EPHB4/EPS8/ERBB2/FGFR3/FLT1/FLT4/GABRE/GABRG1/GPR37L1/GPRC5C/GRIN2C/HFE/IL13RA1/IL18R1/IL3RA/IL4R/IL6/IL6R/ITGA1/ITGA5/ITGA6/ITGB1/ITGB3/ITGB4/ITGB5/ITPR2/LDLR/LRP5/LYN/MTTP/NOTCH1/NOTCH2/NOTCH3/NTRK2/OSMR/PDGFRB/PLXNB1/PTH1R/ROR1/RXRA/TFRC/TGFBR2/TGFBR3/TIE1/TLR4/TNFRSF1A/TNFRSF1B/TRIL	63/1180	522/18964
down-regulated	GO:CC	GO:0009925	basal plasma membrane	0.000271644619097775	1180	37	250	18964	ANXA1/ANXA13/ANXA2/AQP1/AQP5/B4GALT1/CAV1/CD34/CD44/CD81/DAG1/DSP/EGFR/ERBB2/ERBIN/EZR/HEPH/ITGB4/KCNJ16/LDLR/MLC1/MSN/MTTP/MYO1C/PTH1R/SLC14A1/SLC16A3/SLC1A3/SLC2A1/SLC38A3/SLC40A1/SLC4A4/SLC51B/SLC6A13/SLC7A5/TFRC/WASF2	37/1180	250/18964
down-regulated	GO:CC	GO:0031253	cell projection membrane	0.000308441491609726	1180	46	346	18964	ADGRV1/ADORA2A/AIF1L/ANTXR1/APPL2/AQP1/B4GALT1/CD44/CYBRD1/CSPG4/DHRS3/EGFR/EPB41L5/EPHA2/EPS8/EVC/EZR/FAM107A/FGR/GABRE/GABRG1/GNA12/GPER1/GPR37L1/ITGA5/ITGB1/ITGB3/KANK1/MSN/MTSS2/MTTP/MYO10/MYO1C/MYO6/PIEZO1/PODXL/PSD4/PTH1R/ROM1/SLC26A2/SLC7A11/SLC7A5/SLC9A3R1/SMO/VASP/WWC1	46/1180	346/18964
down-regulated	GO:CC	GO:0009897	external side of plasma membrane	0.000563708854482487	1180	51	409	18964	ABCB1/ACKR3/AMOT/ANPEP/ANTXR1/ANXA1/B4GALT1/BCAM/BTN2A2/BTN3A2/CD163/CD248/CD34/CD3E/CD40/CDH5/CLEC2B/CNTFR/CXCL10/CXCL12/DAG1/ECE1/EMCN/ENG/F3/FCGRT/GLRA1/HFE/HLA-E/HYAL2/ICAM1/IL13RA1/IL1R1/IL1RL1/IL3RA/IL6R/ITGA1/ITGB1/KRT18/LDLR/MFGE8/MR1/OSMR/S1PR1/SLC2A4/SLC7A5/TFRC/TGFBR2/TGFBR3/TLR4/VCAM1	51/1180	409/18964
down-regulated	GO:CC	GO:0031256	leading edge membrane	0.00197630574350228	1180	28	179	18964	ADGRV1/ADORA2A/AIF1L/ANTXR1/APPL2/CD44/CSPG4/EGFR/EPB41L5/EPHA2/EPS8/EZR/FAM107A/FGR/GABRE/GABRG1/GPER1/ITGA5/ITGB1/ITGB3/KANK1/MTSS2/MYO1C/MYO6/PIEZO1/PSD4/VASP/WWC1	28/1180	179/18964
down-regulated	GO:CC	GO:0098552	side of membrane	0.00263921234874443	1180	67	622	18964	ABCB1/ACKR3/AMOT/ANPEP/ANTXR1/ANXA1/B4GALT1/BCAM/BTN2A2/BTN3A2/CD163/CD248/CD34/CD3E/CD40/CDH5/CLEC2B/CNTFR/CXCL10/CXCL12/DAG1/DTNA/ECE1/EMCN/ENG/EZR/F3/FCGRT/FES/FGR/GFAP/GLRA1/GNA12/GNA14/GNG11/GNG12/GNG5/HFE/HLA-B/HLA-E/HYAL2/ICAM1/IL13RA1/IL1R1/IL1RL1/IL3RA/IL6R/ITGA1/ITGB1/JUP/KRT18/LDLR/LYN/MFGE8/MR1/OSMR/PKP4/PLEKHA4/S1PR1/SLC2A4/SLC7A5/TFRC/TGFBR2/TGFBR3/TLR4/VCAM1/YES1	67/1180	622/18964
down-regulated	GO:CC	GO:0016323	basolateral plasma membrane	0.00343727277584832	1180	32	225	18964	ANXA1/ANXA13/ANXA2/AQP1/B4GALT1/CAV1/CD44/CD81/DAG1/DSP/EGFR/ERBB2/ERBIN/EZR/HEPH/KCNJ16/LDLR/MLC1/MSN/MTTP/PTH1R/SLC14A1/SLC16A3/SLC2A1/SLC38A3/SLC40A1/SLC4A4/SLC51B/SLC6A13/SLC7A5/TFRC/WASF2	32/1180	225/18964
down-regulated	GO:CC	GO:0098858	actin-based cell projection	0.00429391538125545	1180	31	217	18964	ADGRV1/ANTXR1/AQP5/B4GALT1/CD44/CDH23/CIB2/DAG1/EPS8/EZR/FAT1/HYAL2/ICAM2/ITGA6/ITGB1/ITGB3/MSN/MTTP/MYO10/MYO1C/MYO6/PODXL/RAPGEF3/RHOC/SHTN1/SLC26A2/SLC7A5/SLC9A3R1/TRIOBP/VASP/VCAM1	31/1180	217/18964
down-regulated	GO:CC	GO:0030027	lamellipodium	0.00807859604710833	1180	29	203	18964	AMOT/ANTXR1/ARHGAP31/CAPG/CCDC88A/CD44/CTNNA3/CSPG4/DAG1/EPHA2/FAT1/GDPD2/ITGB1/ITGB3/MTSS2/MYO10/PALLD/PDLIM4/PIEZO1/PODXL/PSTPIP1/PXN/RAB13/RAPGEF3/ROCK1/SHTN1/SWAP70/VASP/WASF2	29/1180	203/18964
down-regulated	GO:CC	GO:0031091	platelet alpha granule	0.0116172382314474	1180	17	90	18964	CD109/CLU/FN1/ITGB3/PECAM1/SERPINA1/SERPINA3/SERPINE1/SERPING1/SRGN/SYTL4/TGFB2/TGFB3/TIMP1/TOR4A/VEGFB/VWF	17/1180	90/18964
down-regulated	GO:CC	GO:0032587	ruffle membrane	0.011795194706438	1180	18	99	18964	AIF1L/APPL2/EGFR/EPB41L5/EPHA2/EPS8/EZR/FAM107A/FGR/ITGA5/ITGB1/ITGB3/KANK1/MTSS2/MYO1C/MYO6/PSD4/WWC1	18/1180	99/18964
down-regulated	GO:CC	GO:0016021	integral component of membrane	0.0144874337932473	1180	417	5718	18964	A4GALT/ABCB1/ABCC9/ACKR3/ACVRL1/ACSL5/ADCY4/ADCYAP1R1/ADGRF5/ADGRG1/ADGRL4/ADGRV1/ADORA2A/ADORA2B/AGTRAP/AKAP9/AMOT/ANPEP/ANTXR1/APCDD1/APLNR/APOL6/APOLD1/AQP1/AQP5/AQP6/AREG/ARHGAP42/ARSD/ASPH/ATP10A/ATP1A2/AXL/B4GALT1/BACE2/BCAM/BCL2/BMPR1B/BNIP2/BRCA1/BST2/BTN2A2/BTN3A2/C10orf105/C1QTNF1/C4orf3/CA12/CACFD1/CACHD1/CATSPERD/CAV1/CCDC80/CD163/CD248/CD34/CD3E/CD40/CD44/CD81/CD93/CD99/CDH23/CDH5/CE…	417/1180	5718/18964
down-regulated	GO:CC	GO:0042383	sarcolemma	0.0198535563962118	1180	22	141	18964	AHNAK/ANXA1/ANXA2/AQP1/ATP1A2/BGN/CAV1/CIB2/COL6A2/DAG1/DTNA/EZR/FXYD1/ITGB1/KRT8/MYOT/RYR3/SLC2A1/SLC2A4/SNTA1/TGFB3/VCAM1	22/1180	141/18964
down-regulated	GO:CC	GO:0031224	intrinsic component of membrane	0.0247413494493135	1180	425	5873	18964	A4GALT/ABCB1/ABCC9/ACKR3/ACVRL1/ACSL5/ADCY4/ADCYAP1R1/ADGRF5/ADGRG1/ADGRL4/ADGRV1/ADORA2A/ADORA2B/AGTRAP/AKAP9/ALPL/AMOT/ANPEP/ANTXR1/APCDD1/APLNR/APOL1/APOL6/APOLD1/AQP1/AQP5/AQP6/AREG/ARHGAP42/ARSD/ASPH/ATP10A/ATP1A2/AXL/B4GALT1/BACE2/BCAM/BCL2/BMPR1B/BNIP2/BRCA1/BST2/BTN2A2/BTN3A2/C10orf105/C1QTNF1/C4orf3/CA12/CACFD1/CACHD1/CATSPERD/CAV1/CCDC80/CD109/CD163/CD248/CD34/CD3E/CD40/CD44/CD81/CD93/C…	425/1180	5873/18964
down-regulated	GO:CC	GO:0008305	integrin complex	0.0346087831069241	1180	9	32	18964	EMILIN1/ITGA1/ITGA5/ITGA6/ITGB1/ITGB3/ITGB4/ITGB5/LYN	9/1180	32/18964
down-regulated	GO:CC	GO:0005902	microvillus	0.036310980994107	1180	16	89	18964	AQP5/CD44/EZR/HYAL2/ICAM2/ITGB3/MSN/MTTP/MYO1C/MYO6/PODXL/RAPGEF3/SLC26A2/SLC7A5/SLC9A3R1/VCAM1	16/1180	89/18964
down-regulated	GO:CC	GO:0072562	blood microparticle	0.0463830910536551	1180	21	139	18964	ANGPTL4/APOL1/C4A/C4B/CFB/CFH/CFHR1/CIB2/CLIC1/CLU/CP/ENG/FN1/HPR/HSPA6/MSN/SERPINA3/SERPING1/SLC2A1/STOM/TFRC	21/1180	139/18964
down-regulated	GO:MF	GO:0005515	protein binding	4.00453166057001e-11	1182	1030	14767	18679	A2ML1/ABCB1/ABCC9/ABHD15/ABHD4/ACAA2/ACACB/ACBD7/ACKR3/ACOX2/ACVRL1/ACSF2/ACSL5/ACSS1/ADA2/ADAMTSL3/ADAMTSL4/ADCY4/ADCYAP1R1/ADD3/ADGRF5/ADGRG1/ADGRV1/ADIRF/ADM/ADORA2A/ADORA2B/AEBP1/AGTRAP/AHCYL1/AHNAK/AIF1L/AK4/AKAP3/AKAP9/ALDH1A1/ALDH1L1/ALDH3B1/ALDH4A1/ALDH7A1/ALPL/AMOT/ANGPT2/ANGPTL4/ANKHD1/ANKHD1-EIF4EBP3/ANKRD20A2P/ANKRD20A3P/ANKRD36/ANKRD36C/ANKRD40/ANKRD62/ANP32B/ANTXR1/ANXA1/ANXA2/APCDD…	1030/1182	14767/18679
down-regulated	GO:MF	GO:0005102	signaling receptor binding	2.15119432770463e-08	1182	163	1551	18679	ADA2/ADM/ADORA2A/AKAP9/ANGPT2/ANGPTL4/ANXA1/APLN/AREG/BMP7/BTN2A2/BTN3A2/CAV1/CCDC88A/CCL2/CCN5/CD3E/CD81/CDH5/GDF1/CFLAR/CLU/CMTM3/CNTFR/CTF1/CXCL1/CXCL10/CXCL12/CXCL16/CXCL3/CSF1/CSF3/DLL4/EDA/EDN1/EFEMP1/EFNB1/EGFR/EMILIN1/EMP2/ENG/ENHO/ERBB2/ERBIN/F11R/FES/FGF1/FGF11/FGR/FLT3LG/FN1/FYB1/FZD7/GAB2/GABRG1/GDF11/GFAP/GNA12/GNA14/GSTM2/HAP1/HFE/HILPDA/HLA-B/HLA-E/HSPG2/HYAL2/ICAM1/ICAM2/IL13RA1/I…	163/1182	1551/18679
down-regulated	GO:MF	GO:0019838	growth factor binding	2.18441195482495e-08	1182	33	141	18679	ACVRL1/CCN5/CD109/COL4A1/DUSP1/EGFR/ENG/EPHA2/ERBB2/FGFR3/FGFRL1/FLT1/FLT4/HAP1/HYAL2/IGFBP5/IL10RA/IL1R1/IL1R2/IL6R/ITGA6/ITGB3/ITGB4/LRRC32/NTRK2/OSMR/PDGFRB/RHBDF2/SRPX2/TGFB3/TGFBR2/TGFBR3/TSKU	33/1182	141/18679
down-regulated	GO:MF	GO:0050839	cell adhesion molecule binding	6.06922378645369e-06	1182	70	544	18679	AHNAK/ANXA1/ANXA2/BAG3/BCAM/CALD1/CAPG/CCN5/CD81/CDH23/CDH5/CLIC1/CNN3/CTNNA3/CXCL12/DCHS1/DNAJB1/DSP/EGFR/EHD4/EMILIN1/EMP2/EPHA2/ESAM/EZR/F11R/FGF1/FN1/GFAP/ICAM1/ICAM2/ITGA1/ITGA6/ITGB1/ITGB3/ITGB4/ITGB5/JUP/KIF5B/KRT18/KTN1/LAMB2/LYN/MFGE8/MSN/NDRG1/NECTIN2/NEXN/NIBAN2/NOTCH3/PALLD/PDLIM1/PKP4/PPP1R13L/ROBO4/S100A11/S1PR2/S1PR3/SFN/SHTN1/SWAP70/TAGLN2/TES/TSPAN4/USP8/VASP/VCAM1/VWF/WASF2/ZC3H…	70/1182	544/18679
down-regulated	GO:MF	GO:0019955	cytokine binding	2.62087404657716e-05	1182	28	140	18679	ACKR3/ACVRL1/BMPR1B/CD109/CNTFR/ENG/GBP1/HYAL2/IL10RA/IL13RA1/IL18R1/IL1R1/IL1R2/IL1RL1/IL3RA/IL6R/ITGB1/ITGB3/LRRC32/OSMR/PLP2/TGFB3/TGFBR2/TGFBR3/TNFRSF1A/TNFRSF1B/TSKU/ZFP36	28/1182	140/18679
down-regulated	GO:MF	GO:0005488	binding	0.000188419330826853	1182	1124	17070	18679	A2ML1/A4GALT/ABCB1/ABCC9/ABHD15/ABHD4/ACAA2/ACACB/ACBD7/ACKR3/ACOX2/ACVRL1/ACSF2/ACSL5/ACSM5/ACSS1/ADA2/ADAMTS9/ADAMTSL3/ADAMTSL4/ADCY4/ADCYAP1R1/ADD3/ADGRF5/ADGRG1/ADGRL4/ADGRV1/ADH1B/ADIRF/ADM/ADORA2A/ADORA2B/AEBP1/AGTRAP/AHCYL1/AHNAK/AIF1L/AIFM3/AK4/AKAP3/AKAP9/AKR1C3/ALDH1A1/ALDH1L1/ALDH3B1/ALDH4A1/ALDH6A1/ALDH7A1/ALPL/AMOT/ANGPT2/ANGPTL4/ANKHD1/ANKHD1-EIF4EBP3/ANKRD20A2P/ANKRD20A3P/ANKRD36/A…	1124/1182	17070/18679
down-regulated	GO:MF	GO:0098631	cell adhesion mediator activity	0.000216302284620495	1182	16	58	18679	ANXA1/ANXA2/BCAM/CNN3/DSP/EMILIN1/ESAM/ITGA1/ITGB1/JUP/KRT18/NEXN/PALLD/PDLIM1/ROBO4/S100A11	16/1182	58/18679
down-regulated	GO:MF	GO:0019899	enzyme binding	0.000524007004267612	1182	182	2048	18679	A2ML1/ABCB1/ACVRL1/ADAMTSL4/ADCY4/ADCYAP1R1/ADORA2A/ANGPT2/ANP32B/ANXA2/ASB4/BCL2/BOD1L1/BRCA1/CARHSP1/CASC3/CAV1/CAVIN2/CCDC88A/CD3E/CD40/CDC42EP4/CDH5/CDKN1A/CDKN2B/CDKN2C/CFLAR/CLU/CNTLN/CSF3/CSPG4/CST3/DAAM2/DNAJB1/DSP/DTNA/DTX3L/DUSP1/DUSP5/EGFR/EIF4EBP1/ELP4/EMP2/EPAS1/EPS8/ERBB2/ERLIN2/EZR/F3/FGR/FLT3LG/FLT4/FN1/FOXL2/FOXO1/FOXO4/GAB2/GBP1/GFAP/GLI3/GOLGA4/GSTM1/GSTM2/HES1/HMOX1/HSPA6/HSPB…	182/1182	2048/18679
down-regulated	GO:MF	GO:0042802	identical protein binding	0.000548078244404409	1182	183	2063	18679	ACACB/ACOX2/ADA2/ADAMTSL4/ADORA2A/AGTRAP/AHCYL1/AHNAK/ALDH4A1/ANGPTL4/ANXA1/ANXA2/APCDD1/APLN/APPL2/AQP1/AQP5/ASCL1/B4GALT1/BBOX1/BCL2/BCL6/BST2/C16orf89/C1QTNF1/CASC3/CASTOR1/CAV1/CAVIN1/CCDC103/CCDC88A/CD3E/CDA/CFH/CFHR1/CIB2/CLDN5/CLEC2B/CYBRD1/CSF1/CST3/DYNC1LI2/ECE1/EFEMP2/EGFR/EHD2/EMILIN1/ENG/ERBB2/EZR/F11R/FGFR3/FGFRL1/FIBIN/FLT4/FN1/FOXC2/FOXO4/FTL/GBP1/GBP2/GFAP/GIMAP2/GIMAP7/GLRA1/GLUL…	183/1182	2063/18679
down-regulated	GO:MF	GO:0001618	virus receptor activity	0.00230170941935707	1182	17	76	18679	ANPEP/AXL/CD81/DAG1/EGFR/EPHA2/F11R/HYAL2/ICAM1/ITGA5/ITGB1/ITGB3/ITGB5/LDLR/NECTIN2/PLSCR1/TFRC	17/1182	76/18679
down-regulated	GO:MF	GO:0019199	transmembrane receptor protein kinase activity	0.0023960703219422	1182	25	145	18679	ACVRL1/AXL/BMPR1B/DDR1/DDR2/EFEMP1/EGFR/ENG/EPHA2/EPHB4/ERBB2/FES/FGFR3/FGFRL1/FGR/FLT1/FLT4/LYN/NTRK2/PDGFRB/ROR1/TGFBR2/TGFBR3/TIE1/YES1	25/1182	145/18679
down-regulated	GO:MF	GO:0140272	exogenous protein binding	0.00278159616339343	1182	17	77	18679	ANPEP/AXL/CD81/DAG1/EGFR/EPHA2/F11R/HYAL2/ICAM1/ITGA5/ITGB1/ITGB3/ITGB5/LDLR/NECTIN2/PLSCR1/TFRC	17/1182	77/18679
down-regulated	GO:MF	GO:0005518	collagen binding	0.00326571178302028	1182	16	70	18679	ADGRG1/AEBP1/ANTXR1/C1QTNF1/CD44/COL6A2/CRTAP/DDR1/DDR2/FN1/ITGA1/ITGB1/NID1/PODN/SERPINH1/VWF	16/1182	70/18679
down-regulated	GO:MF	GO:0050431	transforming growth factor beta binding	0.00492366434264561	1182	9	24	18679	ACVRL1/CD109/ENG/HYAL2/LRRC32/TGFB3/TGFBR2/TGFBR3/TSKU	9/1182	24/18679
down-regulated	GO:MF	GO:0044548	S100 protein binding	0.00524730816618525	1182	7	14	18679	AHNAK/ANXA2/EZR/FGF1/S100A1/S100A11/S100B	7/1182	14/18679
down-regulated	GO:MF	GO:0005126	cytokine receptor binding	0.00602792884445662	1182	37	274	18679	CCDC88A/CCL2/CDH5/CFLAR/CTF1/CXCL1/CXCL10/CXCL12/CXCL16/CXCL3/CSF1/CSF3/EDA/ENG/IL13RA1/IL6/IL6R/ITGA5/ITGB3/LIF/MYD88/NES/OSMR/PGF/SMAD6/STAT3/TGFB1/TGFB2/TGFB3/TGFBR2/TGFBR3/TMBIM1/TNFSF12-TNFSF13/TNFSF13/TNFSF14/TRIP6/VEGFB	37/1182	274/18679
down-regulated	GO:MF	GO:0005178	integrin binding	0.00854208480476489	1182	24	146	18679	CCN5/CD81/CXCL12/EGFR/EMILIN1/EMP2/F11R/FGF1/FN1/GFAP/ICAM1/ICAM2/ITGB1/ITGB3/ITGB4/ITGB5/LAMB2/LYN/MFGE8/S1PR2/S1PR3/TSPAN4/VCAM1/VWF	24/1182	146/18679
down-regulated	GO:MF	GO:0008289	lipid binding	0.00949019446232925	1182	79	774	18679	ACBD7/ACOX2/ANXA1/ANXA13/ANXA2/APOL1/APOL3/APOL4/APOL6/APOLD1/APPL2/ARHGEF5/ATP1A2/AXL/CAPG/CAV1/CAVIN2/CCDC88A/CD81/CGAS/CYP21A2/CYP4F11/ERLIN2/F3/FES/FFAR2/FYB1/FZD7/GAB2/GPER1/GRAMD1C/GSDMD/GSTM2/ID3/ITPR2/JAG1/LPAR1/LPAR3/LTF/LYN/MFGE8/MTSS2/MTTP/MYO10/MYOF/OPHN1/PAQR5/PAQR6/PAQR8/PARD3/PARD3B/PIRT/PITPNC1/PLA2G5/PLCD1/PLD2/PLEKHA4/PMP2/PPARA/PSD4/PXDC1/RLBP1/RUFY4/RXRA/S100A8/S100A9/S1PR1/S1…	79/1182	774/18679
down-regulated	GO:MF	GO:0008514	organic anion transmembrane transporter activity	0.0129384045407601	1182	27	179	18679	CTNS/GJA1/LRRC8A/MFSD2A/SFXN5/SLC13A5/SLC16A3/SLC1A3/SLC1A7/SLC25A18/SLC26A2/SLC2A1/SLC2A10/SLC38A3/SLC38A5/SLC4A4/SLC52A3/SLC6A11/SLC6A12/SLC6A13/SLC7A11/SLC7A2/SLC7A5/SLC9A3R1/SLCO1A2/SLCO2B1/SLCO4A1	27/1182	179/18679
down-regulated	GO:MF	GO:0008013	beta-catenin binding	0.0153945521592522	1182	17	87	18679	CDH5/CTNNA3/FOXO1/FOXO4/GJA1/GLI3/KANK1/LEF1/PXN/SLC9A3R1/SOX17/SOX9/TAX1BP3/TBL1X/TCF7/TCF7L1/TCF7L2	17/1182	87/18679
down-regulated	GO:MF	GO:0003779	actin binding	0.0206524506757334	1182	51	449	18679	ADD3/AIF1L/ANTXR1/ARPC1B/CALD1/CAPG/CCDC88A/CNN3/CTNNA3/DAAM2/DAG1/EGFR/EPS8/EZR/FAM107A/GBP1/GJB6/ITGB1/ITPRID2/KLHL5/MLPH/MOBP/MSN/MTSS2/MYBPC1/MYH15/MYL3/MYO10/MYO1C/MYO6/MYOM1/MYOT/MYOZ1/NEXN/NOS3/OPHN1/PALLD/PDLIM1/PDLIM2/PDLIM3/PDLIM4/PPP1R18/PSTPIP1/RAI14/SHTN1/SMTN/SNTA1/TNS1/TRIOBP/VASP/WASF2	51/1182	449/18679
down-regulated	GO:MF	GO:0042803	protein homodimerization activity	0.0208638089284288	1182	70	679	18679	ACOX2/ADA2/APPL2/BCL2/BST2/C16orf89/CCDC103/CCDC88A/CDA/CIB2/CSF1/ECE1/EFEMP2/ENG/F11R/FIBIN/FLT4/GBP1/GBP2/GIMAP7/GSTM1/GSTM2/HES1/HEYL/HMOX1/HSPB1/IL17D/IL6R/IMPA2/INHBB/IRAK3/JUP/LRP4/MASP1/MCL1/MECOM/MID1/MYOM1/NACC2/NECTIN2/NTRK2/NUDT16/PDLIM4/PECAM1/PON3/PTH1R/RBPMS/ROM1/S100A1/S100A10/S100A11/S100A16/S100B/SDS/SLC11A1/SP100/STAT3/STOM/TAP1/TFRC/TGFB2/TPCN1/TPD52L1/TRIM22/TRIM34/TRIM38/TRIM…	70/1182	679/18679
down-regulated	GO:MF	GO:0098632	cell-cell adhesion mediator activity	0.0229338192611977	1182	12	49	18679	ANXA1/ANXA2/CNN3/DSP/ESAM/JUP/KRT18/NEXN/PALLD/PDLIM1/ROBO4/S100A11	12/1182	49/18679
down-regulated	GO:MF	GO:0008509	anion transmembrane transporter activity	0.0265127200681325	1182	38	304	18679	APOL1/AQP6/CLCA4/CLIC1/CTNS/FXYD1/GABRE/GABRG1/GJA1/GLRA1/LRRC8A/MFSD2A/SFXN5/SLC12A3/SLC12A7/SLC13A5/SLC16A3/SLC1A3/SLC1A7/SLC25A18/SLC26A2/SLC2A1/SLC2A10/SLC38A3/SLC38A5/SLC4A4/SLC52A3/SLC6A11/SLC6A12/SLC6A13/SLC7A11/SLC7A2/SLC7A5/SLC9A3R1/SLCO1A2/SLCO2B1/SLCO4A1/TTYH1	38/1182	304/18679
down-regulated	GO:MF	GO:0000987	cis-regulatory region sequence-specific DNA binding	0.0295677100972041	1182	110	1203	18679	ASCL1/ATOH8/BATF2/BCL6/BCL6B/BPTF/CCAR1/CEBPD/CHD2/CHD7/CRX/EBF1/ELK3/EMX2/EPAS1/ERG/FLI1/FOS/FOSL1/FOSL2/FOXC1/FOXC2/FOXD1/FOXF1/FOXJ1/FOXL2/FOXO1/FOXO4/FOXQ1/GLI2/GLI3/GLIS2/GLIS3/HES1/HES6/HEYL/HIF3A/IRF1/IRF7/JUNB/KLF15/KLF2/KLF6/LEF1/LHX2/MAFF/MECOM/MSX1/MUC1/NACC2/NFATC1/NFATC2/NFATC4/NFIA/NFKB2/NKX3-1/NLRC5/OLIG1/PAX6/PPARA/PRDM16/PRRX2/REST/RFX2/RFX4/RREB1/RUNX3/RXRA/RXRG/SIX1/SIX5/SLC2A4…	110/1182	1203/18679
down-regulated	GO:MF	GO:0000978	RNA polymerase II cis-regulatory region sequence-specific DNA binding	0.0382290141047731	1182	108	1184	18679	ASCL1/ATOH8/BATF2/BCL6/BCL6B/BPTF/CCAR1/CEBPD/CHD2/CHD7/CRX/EBF1/ELK3/EMX2/EPAS1/ERG/FLI1/FOS/FOSL1/FOSL2/FOXC1/FOXC2/FOXD1/FOXF1/FOXJ1/FOXL2/FOXO1/FOXO4/FOXQ1/GLI2/GLI3/GLIS2/GLIS3/HES1/HES6/HEYL/HIF3A/IRF1/IRF7/JUNB/KLF15/KLF2/KLF6/LEF1/LHX2/MAFF/MECOM/MUC1/NACC2/NFATC1/NFATC2/NFATC4/NFIA/NFKB2/NKX3-1/NLRC5/OLIG1/PAX6/PPARA/PRDM16/PRRX2/REST/RFX2/RFX4/RREB1/RUNX3/RXRA/RXRG/SIX1/SIX5/SLC2A4RG/SO…	108/1182	1184/18679
down-regulated	GO:MF	GO:0045296	cadherin binding	0.0415642014970182	1182	40	333	18679	AHNAK/ANXA1/ANXA2/BAG3/CALD1/CAPG/CDH23/CDH5/CLIC1/CNN3/CTNNA3/DCHS1/DNAJB1/EGFR/EHD4/EPHA2/EZR/F11R/ITGA6/ITGB1/JUP/KIF5B/KRT18/KTN1/NDRG1/NIBAN2/NOTCH3/PDLIM1/PKP4/PPP1R13L/S100A11/SFN/SHTN1/SWAP70/TAGLN2/TES/USP8/VASP/WASF2/ZC3HAV1	40/1182	333/18679
down-regulated	GO:MF	GO:0004857	enzyme inhibitor activity	0.0427134973344219	1182	45	391	18679	A2ML1/ADGRV1/ANGPTL4/ANXA1/ANXA2/BOD1L1/BST2/C4A/C4B/CD109/CDKN1A/CDKN2B/CDKN2C/CST3/DTX3L/HSPB1/HYAL2/ITIH5/ITPRIP/KAT2B/LGALS3/LIMK2/LTF/MYOZ1/NOTCH1/PAPLN/PARP9/PINLYP/PPP1R14B/PPP1R1B/ROCK1/SERPINA1/SERPINA3/SERPINB1/SERPINE1/SERPING1/SERPINH1/SFN/SOCS1/SOCS3/TFPI/TIMP1/TNFSF14/TXNIP/WNK1	45/1182	391/18679
down-regulated	GO:MF	GO:0001216	DNA-binding transcription activator activity	0.0482003885492212	1182	50	452	18679	CEBPD/CRX/CSRNP1/ELK3/EPAS1/ERG/FLI1/FOS/FOSL1/FOSL2/FOXC1/FOXC2/FOXD1/FOXF1/FOXJ1/FOXO1/FOXO4/GLI2/GLIS2/HEYL/IRF1/JUNB/KLF15/KLF6/LEF1/LHX2/MAFF/MECOM/MSX1/NFATC1/NFATC2/NFIA/NFKB2/PAX6/PLSCR1/PPARA/PRDM16/RFX4/RREB1/SIX1/SIX5/SOX17/SOX2/SOX9/STAT3/TBX19/TBX3/TCF15/TEAD4/ZNF395	50/1182	452/18679
down-regulated	HP	HP:0001112	Leber optic atrophy	2.1550553380292e-08	373	10	10	4511	MT-ATP6/MT-CO3/MT-CYB/MT-ND1/MT-ND2/MT-ND4/MT-ND4L/MT-ND5/MT-ND6/PRICKLE3	10/373	10/4511
down-regulated	HP	HP:0005116	Arterial tortuosity	2.18738759374658e-08	373	14	20	4511	EFEMP2/MT-ATP6/MT-CO3/MT-CYB/MT-ND1/MT-ND2/MT-ND4/MT-ND4L/MT-ND5/MT-ND6/NEK1/SLC2A10/TGFB2/TGFBR2	14/373	20/4511
down-regulated	HP	HP:0004948	Vascular tortuosity	1.5459582828805e-07	373	14	22	4511	EFEMP2/MT-ATP6/MT-CO3/MT-CYB/MT-ND1/MT-ND2/MT-ND4/MT-ND4L/MT-ND5/MT-ND6/NEK1/SLC2A10/TGFB2/TGFBR2	14/373	22/4511
down-regulated	HP	HP:0000631	Retinal arterial tortuosity	2.19675836401061e-07	373	10	11	4511	MT-ATP6/MT-CO3/MT-CYB/MT-ND1/MT-ND2/MT-ND4/MT-ND4L/MT-ND5/MT-ND6/NEK1	10/373	11/4511
down-regulated	HP	HP:0007768	Central retinal vessel vascular tortuosity	2.19675836401061e-07	373	10	11	4511	MT-ATP6/MT-CO3/MT-CYB/MT-ND1/MT-ND2/MT-ND4/MT-ND4L/MT-ND5/MT-ND6/NEK1	10/373	11/4511
down-regulated	HP	HP:0000576	Centrocecal scotoma	1.22146330911508e-06	373	10	12	4511	MT-ATP6/MT-CO1/MT-CO3/MT-CYB/MT-ND1/MT-ND2/MT-ND4/MT-ND4L/MT-ND5/MT-ND6	10/373	12/4511
down-regulated	HP	HP:0007763	Retinal telangiectasia	4.11280174025763e-06	373	12	19	4511	ACVRL1/ENG/MT-ATP6/MT-CO1/MT-CO3/MT-CYB/MT-ND1/MT-ND2/MT-ND4/MT-ND4L/MT-ND5/MT-ND6	12/373	19/4511
down-regulated	HP	HP:0001269	Hemiparesis	4.57932938892779e-06	373	26	87	4511	ADA2/ARHGAP31/ATP1A2/C4A/CFH/CFHR1/COL4A1/DLL4/DOCK6/ENG/HLA-B/MT-CO1/MT-CO2/MT-CO3/MT-CYB/MT-ND1/MT-ND4/MT-ND5/MT-ND6/NOTCH1/SLC1A3/SLC2A1/SMO/SP110/TGFBR3/TLR4	26/373	87/4511
down-regulated	HP	HP:0001427	Mitochondrial inheritance	1.35899916330095e-05	373	11	17	4511	MT-ATP6/MT-CO1/MT-CO2/MT-CO3/MT-CYB/MT-ND1/MT-ND2/MT-ND4/MT-ND4L/MT-ND5/MT-ND6	11/373	17/4511
down-regulated	HP	HP:0011025	Abnormal cardiovascular system physiology	8.72716661770336e-05	373	140	1150	4511	A2ML1/ABCC9/ACVRL1/ADA2/ADAMTSL4/AKAP9/ALPL/ARHGAP31/BAG3/BGN/BPTF/BUB1/C4A/CAV1/CAVIN1/CD109/CDH23/CDKN1A/CDKN2B/CDKN2C/GDF1/CFB/CFH/CFHR1/CHD7/CHST3/COL4A1/CP/CTNNA3/CTNS/CYP11A1/CYP21A2/CYSLTR2/CST3/DCHS1/DLL4/DOCK6/DSP/DTNA/ECE1/EDA/EFEMP2/EGFR/ENG/EPAS1/FAH/FGFR3/FLI1/FLT1/FLT4/FN1/FOS/FOXC2/FOXF1/GJA1/GLI2/GLIS3/GLUL/HFE/HLA-B/HPSE2/HSD3B7/HSPG2/IL10RA/ITGB3/JUP/KCNE5/KRT18/KRT8/LAMB2/LCAT/…	140/373	1150/4511
down-regulated	HP	HP:0000622	Blurred vision	0.000169244784663088	373	14	33	4511	ATP1A2/COL4A1/MT-ATP6/MT-CO1/MT-CO3/MT-CYB/MT-ND1/MT-ND2/MT-ND4/MT-ND4L/MT-ND5/MT-ND6/SLC12A3/VSX1	14/373	33/4511
down-regulated	HP	HP:0012766	Widened cerebral subarachnoid space	0.000300708873035055	373	7	8	4511	MT-CO1/MT-CO2/MT-CO3/MT-ND1/MT-ND4/MT-ND5/MT-ND6	7/373	8/4511
down-regulated	HP	HP:0000822	Hypertension	0.000349166380854744	373	52	307	4511	ACVRL1/ADA2/ADAMTSL4/ARHGAP31/CAV1/CDH23/CDKN1A/CDKN2B/CDKN2C/CFB/CFH/CFHR1/CYP21A2/ECE1/EDA/EGFR/ENG/EPAS1/FLT1/FN1/GJA1/HLA-B/HPSE2/KRT18/KRT8/LDLR/MMP2/MT-CO1/MT-CO2/MT-CO3/MT-CYB/MT-ND1/MT-ND5/MT-ND6/MTTP/MUC1/NOS3/NOTCH1/NOTCH2/NOTCH3/REST/RREB1/SLC2A10/SMAD6/TGFB2/TGFB3/TGFBR2/TGFBR3/TNFRSF11B/USP8/WNK1/WNK4	52/373	307/4511
down-regulated	HP	HP:0032263	Increased blood pressure	0.00037787754132211	373	57	351	4511	ACVRL1/ADA2/ADAMTSL4/ARHGAP31/CAV1/CDH23/CDKN1A/CDKN2B/CDKN2C/CFB/CFH/CFHR1/CYP21A2/DLL4/DOCK6/ECE1/EDA/EGFR/ENG/EPAS1/FLT1/FN1/GJA1/GLIS3/HFE/HLA-B/HPSE2/KRT18/KRT8/LDLR/MMP2/MT-CO1/MT-CO2/MT-CO3/MT-CYB/MT-ND1/MT-ND5/MT-ND6/MTTP/MUC1/NOS3/NOTCH1/NOTCH2/NOTCH3/REST/RREB1/SLC2A10/SMAD6/SP110/TGFB2/TGFB3/TGFBR2/TGFBR3/TNFRSF11B/USP8/WNK1/WNK4	57/373	351/4511
down-regulated	HP	HP:0003572	Low plasma citrulline	0.000433617547659317	373	8	11	4511	MT-ATP6/MT-ND1/MT-ND2/MT-ND3/MT-ND4/MT-ND5/MT-ND6/PCK1	8/373	11/4511
down-regulated	HP	HP:0200125	Mitochondrial respiratory chain defects	0.000513358225131566	373	10	18	4511	MT-ATP6/MT-CO1/MT-CO3/MT-CYB/MT-ND1/MT-ND2/MT-ND4/MT-ND4L/MT-ND5/MT-ND6	10/373	18/4511
down-regulated	HP	HP:0002076	Migraine	0.000881684659516216	373	26	110	4511	ACVRL1/ADA2/ATP1A2/C4A/COL4A1/ENG/FGFR3/HLA-B/MT-CO1/MT-CO2/MT-CO3/MT-CYB/MT-ND1/MT-ND4/MT-ND5/MT-ND6/MYD88/MYORG/NOTCH3/PDGFRB/SLC1A3/SLC2A1/SRPX2/TGFBR2/TLR4/TNFRSF1A	26/373	110/4511
down-regulated	HP	HP:0002572	Episodic vomiting	0.000901327237364239	373	13	32	4511	MT-ATP6/MT-CO1/MT-CO2/MT-CO3/MT-CYB/MT-ND1/MT-ND2/MT-ND3/MT-ND4/MT-ND5/MT-ND6/NOTCH2NLC/ZEB2	13/373	32/4511
down-regulated	HP	HP:0004309	Ventricular preexcitation	0.000939081683204098	373	11	23	4511	MT-ATP6/MT-CO1/MT-CO2/MT-CO3/MT-CYB/MT-ND1/MT-ND2/MT-ND4/MT-ND4L/MT-ND5/MT-ND6	11/373	23/4511
down-regulated	HP	HP:0012841	Retinal vascular tortuosity	0.00124243163791739	373	15	43	4511	COL4A1/LRP5/MT-ATP6/MT-CO1/MT-CO3/MT-CYB/MT-ND1/MT-ND2/MT-ND4/MT-ND4L/MT-ND5/MT-ND6/NEK1/PAX6/RREB1	15/373	43/4511
down-regulated	HP	HP:0002315	Headache	0.00145883853550227	373	43	244	4511	ACVRL1/ADA2/ATP1A2/C4A/CDH23/CDKN1A/CDKN2B/CDKN2C/CFH/COL4A1/ENG/EPAS1/FGFR3/FLI1/FLT1/HLA-B/LRP5/MAOA/MT-ATP6/MT-CO1/MT-CO2/MT-CO3/MT-CYB/MT-ND1/MT-ND4/MT-ND5/MT-ND6/MYD88/MYORG/NOTCH2/NOTCH3/PDGFRB/SLC12A3/SLC1A3/SLC2A1/SMO/SRPX2/TGFB1/TGFBR2/TLR4/TNFRSF1A/UNC93B1/USP8	43/373	244/4511
down-regulated	HP	HP:0030972	Abnormal systemic blood pressure	0.00216784249722344	373	63	424	4511	ACVRL1/ADA2/ADAMTSL4/ARHGAP31/CAV1/CDH23/CDKN1A/CDKN2B/CDKN2C/CFB/CFH/CFHR1/CYP11A1/CYP21A2/DLL4/DOCK6/ECE1/EDA/EGFR/ENG/EPAS1/FLT1/FN1/GJA1/GLI2/GLIS3/HFE/HLA-B/HPSE2/KRT18/KRT8/LDLR/MMP2/MT-CO1/MT-CO2/MT-CO3/MT-CYB/MT-ND1/MT-ND5/MT-ND6/MTTP/MUC1/NFKB2/NOS3/NOTCH1/NOTCH2/NOTCH3/REST/RREB1/SERPING1/SLC12A3/SLC2A10/SMAD6/SP110/TBX19/TGFB2/TGFB3/TGFBR2/TGFBR3/TNFRSF11B/USP8/WNK1/WNK4	63/373	424/4511
down-regulated	HP	HP:0011276	Vascular skin abnormality	0.00287193014396035	373	70	493	4511	ACVRL1/ADA2/AEBP1/ANTXR1/AQP5/ARHGAP31/C1R/C4A/CAV1/CAVIN1/CD109/CD81/CDH23/CFH/CFHR1/CHST14/DDR2/DLL4/DOCK6/DSP/EGFR/ENG/EPHB4/FLT4/FOS/FYB1/GJA1/GJB6/GLUL/GNA14/HFE/HLA-B/IL17RC/ITGB3/MASP1/MT-ATP6/MT-CO1/MT-CO2/MT-CO3/MT-CYB/MT-ND1/MT-ND2/MT-ND4/MT-ND4L/MT-ND5/MT-ND6/MYD88/MYORG/NFIA/NFKB2/NOTCH1/PDGFRB/PERP/PRDM16/PSMB8/RIN2/RNF213/RREB1/SERPINE1/SERPING1/SLC2A10/STAT3/TCIRG1/TGFB2/TGFB3/TGFB…	70/373	493/4511
down-regulated	HP	HP:0012429	Aplasia/Hypoplasia of the cerebral white matter	0.00354520022384447	373	9	17	4511	MT-CO1/MT-CO2/MT-CO3/MT-ND1/MT-ND4/MT-ND5/MT-ND6/SLC2A1/ZEB2	9/373	17/4511
down-regulated	HP	HP:0003481	Segmental peripheral demyelination/remyelination	0.00354520022384447	373	9	17	4511	MT-ATP6/MT-ND1/MT-ND2/MT-ND3/MT-ND4/MT-ND5/MT-ND6/NDRG1/PRX	9/373	17/4511
down-regulated	HP	HP:0005157	Concentric hypertrophic cardiomyopathy	0.00389291078118545	373	7	10	4511	MT-CO1/MT-CO2/MT-CO3/MT-ND1/MT-ND4/MT-ND5/MT-ND6	7/373	10/4511
down-regulated	HP	HP:0100611	Multiple glomerular cysts	0.00389291078118545	373	7	10	4511	MT-ATP6/MT-ND1/MT-ND2/MT-ND3/MT-ND4/MT-ND5/MT-ND6	7/373	10/4511
down-regulated	HP	HP:0007327	Mixed demyelinating and axonal polyneuropathy	0.00389291078118545	373	7	10	4511	MT-CO1/MT-CO2/MT-CO3/MT-ND1/MT-ND4/MT-ND5/MT-ND6	7/373	10/4511
down-regulated	HP	HP:0011965	Abnormal circulating citrulline concentration	0.00631061763896002	373	8	14	4511	MT-ATP6/MT-ND1/MT-ND2/MT-ND3/MT-ND4/MT-ND5/MT-ND6/PCK1	8/373	14/4511
down-regulated	HP	HP:0000575	Scotoma	0.0084366151830419	373	19	74	4511	ADGRV1/ATP1A2/C1QTNF5/CDH23/CIB2/CRX/MT-ATP6/MT-CO1/MT-CO3/MT-CYB/MT-ND1/MT-ND2/MT-ND4/MT-ND4L/MT-ND5/MT-ND6/MTTP/RLBP1/RPGR	19/373	74/4511
down-regulated	HP	HP:0033109	Abnormal circulating non-proteinogenic amino acid concentration	0.00919009266402545	373	10	23	4511	HFE/MT-ATP6/MT-ND1/MT-ND2/MT-ND3/MT-ND4/MT-ND5/MT-ND6/NOS3/PCK1	10/373	23/4511
down-regulated	HP	HP:0002401	Stroke-like episode	0.0125531361766901	373	8	15	4511	MT-CO1/MT-CO2/MT-CO3/MT-CYB/MT-ND1/MT-ND4/MT-ND5/MT-ND6	8/373	15/4511
down-regulated	HP	HP:0002597	Abnormality of the vasculature	0.0162638509929202	373	173	1622	4511	A2ML1/ABCC9/ACVRL1/ADA2/AEBP1/ALPL/ANTXR1/AQP5/ARHGAP31/ARPC1B/BCL2/BCL6/BGN/BPTF/BRCA1/BUB1/C1R/C4A/CAV1/CAVIN1/CCDC103/CCDC8/CD109/CD3E/CD40/CD81/CDH23/CDKN1A/CDKN2B/CDKN2C/GDF1/CFAP53/CFH/CFHR1/CHD7/CHST14/CHST3/COL4A1/COX4I2/CRTAP/CRX/CTNS/CSPP1/CST3/DDR2/DLL4/DOCK6/DSP/DTNA/ECE1/EDN1/EFEMP2/EGFR/ENG/EPAS1/EPHB4/FAH/FAM111A/FGFR3/FGFRL1/FLI1/FLT1/FLT4/FN1/FOS/FOXC1/FOXC2/FOXF1/FOXJ1/FYB1/GJA1…	173/373	1622/4511
down-regulated	HP	HP:0002922	Increased CSF protein	0.0182150055878966	373	14	46	4511	ATP1A2/FTL/GFAP/MT-CO1/MT-CO2/MT-CO3/MT-ND1/MT-ND4/MT-ND5/MT-ND6/NOTCH2NLC/PRX/TYMP/UNC93B1	14/373	46/4511
down-regulated	HP	HP:0100651	Type I diabetes mellitus	0.0182150055878966	373	14	46	4511	ADA2/EDA/FLT1/MMP2/MT-CO1/MT-CO2/MT-CO3/MT-ND1/MT-ND4/MT-ND5/MT-ND6/PSTPIP1/SLC12A3/STAT3	14/373	46/4511
down-regulated	HP	HP:0033353	Abnormal blood vessel morphology	0.0198430936046331	373	98	802	4511	A2ML1/ABCC9/ACVRL1/ADA2/AEBP1/ANTXR1/ARHGAP31/ARPC1B/BGN/BPTF/BRCA1/BUB1/C4A/CAV1/CAVIN1/CCDC103/CD81/GDF1/CFAP53/CHD7/CHST3/COL4A1/CRTAP/DLL4/DOCK6/DTNA/ECE1/EFEMP2/ENG/EPHB4/FGFR3/FLI1/FLT4/FN1/FOS/FOXC1/FOXC2/FOXF1/FOXJ1/GJA1/GLI2/GLI3/HLA-B/IL6/JAG1/KCNE5/LCAT/LDLR/LFNG/LRP5/MASP1/MMP2/MT-ATP6/MT-CO3/MT-CYB/MT-ND1/MT-ND2/MT-ND4/MT-ND4L/MT-ND5/MT-ND6/MYD88/NEK1/NFKB2/NID1/NOTCH1/NOTCH2/NOTCH3/…	98/373	802/4511
down-regulated	HP	HP:0004374	Hemiplegia/hemiparesis	0.0213814257895353	373	35	201	4511	ADA2/ARHGAP31/ATP1A2/C4A/CFH/CFHR1/COL4A1/CRX/DLL4/DOCK6/ENG/GJB6/HLA-B/MT-ATP8/MT-CO1/MT-CO2/MT-CO3/MT-CYB/MT-ND1/MT-ND4/MT-ND5/MT-ND6/NOTCH1/NOTCH3/PDGFRB/PRDM16/SLC1A3/SLC2A1/SMO/SOX2/SP110/TGFBR2/TGFBR3/TLR4/TTPA	35/373	201/4511
down-regulated	HP	HP:0025268	Stuttering	0.0221817328677403	373	7	12	4511	MT-CO1/MT-CO2/MT-CO3/MT-ND1/MT-ND4/MT-ND5/MT-ND6	7/373	12/4511
down-regulated	HP	HP:0003200	Ragged-red muscle fibers	0.0229139826117643	373	13	41	4511	MT-ATP6/MT-ATP8/MT-CO1/MT-CO2/MT-CO3/MT-CYB/MT-ND1/MT-ND2/MT-ND3/MT-ND4/MT-ND5/MT-ND6/TYMP	13/373	41/4511
down-regulated	HP	HP:0000006	Autosomal dominant inheritance	0.0245661502398265	373	186	1783	4511	A2ML1/A4GALT/ABCC9/ACVRL1/ADGRV1/AKAP9/ALPL/ANGPTL4/ANTXR1/APCDD1/APOL4/AQP5/ARHGAP31/ARHGEF10/ASCL1/ATP1A2/BAG3/BMPR1B/BPTF/BRCA1/BUB1/C1QTNF5/C1R/CAV1/CCL2/CDH23/GDF1/CFB/CFH/CFHR1/CHD2/CHD7/CHI3L1/COL4A1/COL6A2/CRX/CTNNA3/CST3/DCHS1/DDR2/DHTKD1/DLL4/DSP/DTNA/ECE1/EDN1/EFEMP1/EGFR/ELP4/ENG/EPAS1/EPHA2/EPHB4/ERBB2/EVC/EYA1/FAM111A/FGFR3/FGFRL1/FLI1/FLT4/FN1/FOXC1/FOXC2/FOXF1/FOXJ1/FOXL2/FTL/GDF1…	186/373	1783/4511
down-regulated	HP	HP:0025015	Abnormal vascular morphology	0.0247190471885395	373	98	806	4511	A2ML1/ABCC9/ACVRL1/ADA2/AEBP1/ANTXR1/ARHGAP31/ARPC1B/BGN/BPTF/BRCA1/BUB1/C4A/CAV1/CAVIN1/CCDC103/CD81/GDF1/CFAP53/CHD7/CHST3/COL4A1/CRTAP/DLL4/DOCK6/DTNA/ECE1/EFEMP2/ENG/EPHB4/FGFR3/FLI1/FLT4/FN1/FOS/FOXC1/FOXC2/FOXF1/FOXJ1/GJA1/GLI2/GLI3/HLA-B/IL6/JAG1/KCNE5/LCAT/LDLR/LFNG/LRP5/MASP1/MMP2/MT-ATP6/MT-CO3/MT-CYB/MT-ND1/MT-ND2/MT-ND4/MT-ND4L/MT-ND5/MT-ND6/MYD88/NEK1/NFKB2/NID1/NOTCH1/NOTCH2/NOTCH3/…	98/373	806/4511
down-regulated	HP	HP:0001892	Abnormal bleeding	0.0304494234248582	373	61	439	4511	A2ML1/ACVRL1/ADA2/AEBP1/ALPL/ARHGAP31/C1R/C4A/CD109/CD81/CDH23/CDKN1A/CDKN2B/CDKN2C/CFH/CFHR1/CHST14/COL4A1/CYSLTR2/CST3/DLL4/DOCK6/ENG/EPAS1/FAH/FLI1/FN1/FYB1/GNA14/HLA-B/HSD3B7/IL10RA/ITGB3/ITGB4/LRP5/MTTP/MYD88/MYORG/NFKB2/NOTCH1/NOTCH3/PDGFRB/RHBDF2/RIN2/RRAS/RREB1/SERPINE1/SLC2A10/SMO/SP110/STAT3/TCIRG1/TGFB2/TGFB3/TGFBR2/TGFBR3/TLR4/TNFRSF1A/USP8/VWF/ZEB2	61/373	439/4511
down-regulated	HP	HP:0025456	Abnormal CSF protein level	0.0314056689676015	373	14	48	4511	ATP1A2/FTL/GFAP/MT-CO1/MT-CO2/MT-CO3/MT-ND1/MT-ND4/MT-ND5/MT-ND6/NOTCH2NLC/PRX/TYMP/UNC93B1	14/373	48/4511
down-regulated	HP	HP:0007067	Distal peripheral sensory neuropathy	0.0446611720982115	373	7	13	4511	MT-CO1/MT-CO2/MT-CO3/MT-ND1/MT-ND4/MT-ND5/MT-ND6	7/373	13/4511
down-regulated	HPA	HPA:0100202	cerebral cortex; endothelial cells[<U+2265>Medium]	2.26701504221891e-10	770	256	2450	10877	ABCB1/ABHD15/ACAA2/ACSS1/ADCY4/ADIRF/AIF1L/AKR1C3/ALPL/AMOT/ANP32B/ANXA1/ANXA2/APPL2/ARHGAP31/ARHGEF5/ASCL1/BAG3/BCAM/BNIP2/BOD1L1/BRCA1/BST2/CALD1/CARD10/CASKIN2/CASP4/CAV1/CAVIN1/CAVIN2/CCAR1/CD34/CD93/CD99/CDC42EP4/CDH5/CDKN2C/CGNL1/CISH/CLDN5/CMTM3/CNN3/COL4A1/COL6A2/COLEC12/CTDSPL/CYBRD1/CYSLTR2/CST3/DAAM2/DDIT4/DDX60/DHRS3/DHTKD1/DNAJB1/DOCK1/DOCK6/DPEP2/DTNA/ECE1/EHD2/EHD4/EIF4EBP2/ELOVL7/…	256/770	2450/10877
down-regulated	HPA	HPA:0100203	cerebral cortex; endothelial cells[High]	1.03912510261211e-08	770	67	407	10877	ABCB1/ADIRF/ARHGEF5/CASKIN2/CAV1/CAVIN1/CAVIN2/CCAR1/CD34/CDC42EP4/CLDN5/CNN3/COL6A2/CYBRD1/DDIT4/DTNA/EHD2/ELOVL7/ERG/GBP2/GLI2/GPER1/GRAMD1C/H1-2/H2BC18/H3C14/H3C13/HLA-B/HSDL2/KANK3/KTN1/LAMB2/LDLRAD2/LFNG/LIMS2/LPP/LUC7L3/MAOA/MAP4/MMP2/NANOS1/NES/NOSTRIN/PARP14/PODXL/PPARA/PRX/RBMS2/RELL1/ROCK1/S100A10/S1PR1/SLC2A1/SLC6A12/SLTM/SMOX/SNTA1/SNX33/SRSF11/SUCLG2/TAP1/TCEA3/TGFB1I1/TINAGL1/TMEM16…	67/770	407/10877
down-regulated	HPA	HPA:0100201	cerebral cortex; endothelial cells[<U+2265>Low]	8.74322967156397e-07	770	402	4585	10877	ABCB1/ABHD15/ACAA2/ACVRL1/ACSS1/ADCY4/ADD3/ADIRF/AEBP1/AGTRAP/AIF1L/AKR1C3/ALDH1L1/ALPL/AMOT/ANP32B/ANXA1/ANXA2/APPL2/AQP1/ARHGAP31/ARHGEF5/ARPC1B/ASCL1/ATP1A2/BAG3/BAZ1A/BCAM/BNIP2/BOD1L1/BRCA1/BST2/C4orf3/CALD1/CARD10/CASKIN2/CASP4/CASP7/CAV1/CAVIN1/CAVIN2/CCAR1/CCDC102A/CCDC9B/CD34/CD44/CD93/CD99/CDC42EP4/CDH23/CDH5/CDKN2C/CGAS/CGNL1/CISH/CLDN5/CMTM3/CNN3/COL4A1/COL6A2/COLEC12/CPLANE2/CRTAP/CT…	402/770	4585/10877
down-regulated	HPA	HPA:0130203	colon; endothelial cells[High]	4.70467003699806e-06	770	98	792	10877	ADIRF/ADM/AKR1C3/AMOT/ARHGAP31/BAG3/BST2/CAV1/CAVIN1/CAVIN2/CCAR1/CD34/CD93/CDC42EP4/CISH/CMTM3/CNN3/DDIT4/DHRS3/DOCK1/DPEP2/ECE1/EHD2/EHD4/ELOVL7/ERG/FKBP5/GIMAP7/GLI2/GPER1/GRAMD1C/GSTM1/H1-2/H2BC18/H3C14/H3C13/HIF3A/HIPK2/HSPB1/ICAM1/ID3/IFI35/IRF1/KANK3/KIF1C/KTN1/LDLRAD2/LUC7L3/MAP4/MDFIC/MECOM/MKNK2/MLPH/MMP2/MSRB3/MT1E/MTURN/MYOF/NANOS1/NES/NEXN/NFIA/NOSTRIN/NQO1/NXN/PARP14/PECAM1/PGPEP1/P…	98/770	792/10877
down-regulated	HPA	HPA:0270000	kidney	0.00535685313739708	770	614	8002	10877	ABCB1/ABHD15/ACAA2/ACACB/ACKR3/ACOX2/ACVRL1/ACSF2/ACSL5/ACSS1/ADAMTS9/ADAMTSL4/ADCY4/ADCYAP1R1/ADD3/ADGRL4/ADGRV1/ADH1B/ADIRF/ADM/AEBP1/AGTRAP/AHCYL1/AIF1L/AK4/AKAP9/AKR1C3/ALDH1A1/ALDH1L1/ALDH4A1/ALDH6A1/ALDH7A1/ALPL/AMOT/ANKHD1/ANKHD1-EIF4EBP3/ANP32B/ANPEP/ANXA1/ANXA13/ANXA2/APLNR/APOL6/APOLD1/APPL2/AQP1/AQP6/ARHGAP31/ARHGEF10/ARHGEF5/ARPC1B/ARRDC4/ARSD/ASAP3/ASRGL1/B4GALT1/BAG3/BATF2/BAZ1A/BBO…	614/770	8002/10877
down-regulated	HPA	HPA:0090973	cerebellum; granular cells - cytoplasm/membrane[High]	0.0114561404624836	770	23	132	10877	ALDH1L1/ALDH6A1/ASRGL1/BCAS1/DTNA/FOSL2/FTL/GFAP/GPRC5C/INPP5D/MAP4/MSN/MT1A/MTURN/NKAIN3/PON2/PXN/S100A1/S100B/SHTN1/SNTA1/SP100/WNK1	23/770	132/10877
down-regulated	HPA	HPA:0270352	kidney; cells in glomeruli[<U+2265>Medium]	0.0126750139537624	770	257	2959	10877	ADCY4/ADD3/ADIRF/ADM/AIF1L/AKAP9/ALDH4A1/AMOT/ANP32B/ANXA1/ANXA2/APPL2/AQP1/ARHGEF5/ARRDC4/ARSD/B4GALT1/BCAM/BGN/BNIP2/BRCA1/BST2/C4orf3/CARHSP1/CASKIN2/CASTOR1/CAV1/CAVIN1/CCAR1/CD34/CD99/CDC42EP4/CGAS/CGNL1/CHD2/CISH/CLDN5/CLEC2B/CLIC1/CNN3/COL6A2/CRTAP/CYBRD1/DAAM2/DCHS1/DDIT4/DDX60/DHTKD1/DOCK1/DOK1/DPEP2/ECE1/EHD2/EHD4/EIF4EBP2/ELK3/ELP4/EMCN/ENG/ENTPD2/EPSTI1/ERG/EVA1B/EZR/FAM110D/FAM111A/F…	257/770	2959/10877
down-regulated	HPA	HPA:0091033	cerebellum; processes in molecular layer[High]	0.0145726102161893	770	20	108	10877	AKAP9/ALDH1L1/ALDH6A1/ASCL1/EZR/FTL/GFAP/GJA1/INPP5D/MBP/MTURN/PHF21B/PON2/PXN/RGS20/SHTN1/SLC6A11/SNTA1/TTYH1/WNK1	20/770	108/10877
down-regulated	HPA	HPA:0091032	cerebellum; processes in molecular layer[<U+2265>Medium]	0.0195529215190623	770	29	192	10877	AKAP9/ALDH1L1/ALDH6A1/ALDH7A1/ASCL1/ASRGL1/CD99/EZR/FTL/GFAP/GJA1/GPR37L1/INPP5D/MBP/MGST1/MTURN/MYO6/NES/PHF21B/PHKA1/PON2/PXN/RGS20/SHTN1/SLC4A4/SLC6A11/SNTA1/TTYH1/WNK1	29/770	192/10877
down-regulated	HPA	HPA:0570772	testis; peritubular cells[<U+2265>Medium]	0.0401836156855368	770	54	462	10877	ADD3/AKAP9/ANP32B/ANXA2/CALD1/CCAR1/CCDC102A/CCN5/CD81/CD99/CFH/CFHR1/CHDH/CNN3/COL6A2/DAG1/DHRS3/EHD2/EHD4/EMILIN2/ENHO/FKBP5/FLT1/FLT4/GALNT10/GRAMD1C/H1-2/H2BC18/H2BC6/H3C14/H3C13/MECOM/MS4A6A/MYO1C/NBPF10/NBPF9/PDGFRB/PSKH1/RFX4/RXRA/SGMS2/SOCS3/SREK1/SRRM1/SRSF11/STAT3/TCF7L2/THOC2/TP53BP2/TRIM22/TXNIP/VIM/ZBTB20/ZBTB47	54/770	462/10877
down-regulated	KEGG	KEGG:04060	Cytokine-cytokine receptor interaction	1.8604622183566e-05	581	47	293	8000	ACKR3/ACVRL1/BMP7/BMPR1B/CCL2/CD40/GDF1/CNTFR/CTF1/CXCL1/CXCL10/CXCL12/CXCL16/CXCL3/CSF1/CSF3/EDA/GDF11/IL10RA/IL13RA1/IL15RA/IL17D/IL17RC/IL18R1/IL1R1/IL1R2/IL1RL1/IL32/IL3RA/IL4R/IL6/IL6R/INHBB/LIF/LTBR/OSMR/TGFB1/TGFB2/TGFB3/TGFBR2/TNFRSF10D/TNFRSF11B/TNFRSF12A/TNFRSF1A/TNFRSF1B/TNFSF13/TNFSF14	47/581	293/8000
down-regulated	KEGG	KEGG:04668	TNF signaling pathway	0.000135843239910989	581	24	112	8000	BCL3/CASP7/CCL2/CFLAR/CXCL1/CXCL10/CXCL3/CSF1/EDN1/FOS/ICAM1/IL18R1/IL6/IRF1/JAG1/JUNB/LIF/MLKL/NFKBIA/SOCS3/TNFAIP3/TNFRSF1A/TNFRSF1B/VCAM1	24/581	112/8000
down-regulated	KEGG	KEGG:04151	PI3K-Akt signaling pathway	0.000152870261871099	581	51	353	8000	ANGPT2/AREG/BCL2/BRCA1/CDK2/CDKN1A/COL4A1/COL6A2/CSF1/CSF3/DDIT4/EGFR/EIF4EBP1/EPHA2/ERBB2/FGF1/FGFR3/FLT1/FLT3LG/FLT4/FN1/GNG11/GNG12/GNG5/IL3RA/IL4R/IL6/IL6R/ITGA1/ITGA5/ITGA6/ITGB1/ITGB3/ITGB4/ITGB5/LAMB2/LAMC3/LPAR1/LPAR3/MCL1/NOS3/NTRK2/OSMR/PCK1/PDGFRB/PGF/PKN3/RXRA/TLR4/VEGFB/VWF	51/581	353/8000
down-regulated	KEGG	KEGG:04933	AGE-RAGE signaling pathway in diabetic complications	0.000238442793756705	581	22	100	8000	BCL2/CCL2/COL4A1/EDN1/F3/FN1/FOXO1/ICAM1/IL6/MMP2/NFATC1/NOS3/PLCD1/PLCD3/SERPINE1/STAT3/TGFB1/TGFB2/TGFB3/TGFBR2/VCAM1/VEGFB	22/581	100/8000
down-regulated	KEGG	KEGG:04390	Hippo signaling pathway	0.000276179742004787	581	29	157	8000	AMOT/AREG/BMP7/BMPR1B/CTNNA3/FGF1/FZD7/GLI2/LATS2/LEF1/NKD1/PARD3/SERPINE1/SOX2/TCF7/TCF7L1/TCF7L2/TEAD1/TEAD2/TEAD3/TEAD4/TGFB1/TGFB2/TGFB3/TGFBR2/TP53BP2/WWC1/WWTR1/YAP1	29/581	157/8000
down-regulated	KEGG	KEGG:04064	NF-kappa B signaling pathway	0.000338536286300529	581	22	102	8000	BCL2/CARD10/CD40/CFLAR/CXCL1/CXCL12/CXCL3/EDA/GADD45B/GADD45G/ICAM1/IL1R1/LTBR/LYN/MYD88/NFKB2/NFKBIA/TLR4/TNFAIP3/TNFRSF1A/TNFSF14/VCAM1	22/581	102/8000
down-regulated	KEGG	KEGG:05418	Fluid shear stress and atherosclerosis	0.00195311235397992	581	25	138	8000	BCL2/BMPR1B/CAV1/CCL2/CDH5/DUSP1/EDN1/FOS/GSTM1/GSTM2/GSTM5/HMOX1/ICAM1/IL1R1/IL1R2/ITGB3/KLF2/MGST1/MMP2/NOS3/NQO1/PECAM1/SDC4/TNFRSF1A/VCAM1	25/581	138/8000
down-regulated	KEGG	KEGG:04392	Hippo signaling pathway - multiple species	0.00254804286196863	581	10	29	8000	DCHS1/LATS2/RASSF2/TEAD1/TEAD2/TEAD3/TEAD4/WWC1/WWTR1/YAP1	10/581	29/8000
down-regulated	KEGG	KEGG:05144	Malaria	0.00374184125868721	581	13	49	8000	CCL2/CD40/CD81/CSF3/ICAM1/IL6/MYD88/PECAM1/TGFB1/TGFB2/TGFB3/TLR4/VCAM1	13/581	49/8000
down-regulated	KEGG	KEGG:04010	MAPK signaling pathway	0.00407902021985123	581	41	294	8000	ANGPT2/AREG/CSF1/DUSP1/DUSP5/EGFR/EPHA2/ERBB2/FGF1/FGFR3/FLT1/FLT3LG/FLT4/FOS/GADD45B/GADD45G/GNA12/GNG12/HSPA6/HSPB1/IL1R1/MAP3K20/MAP3K6/MAP4K4/MAPKAPK2/MAPKAPK3/MECOM/MKNK2/MYD88/NFATC1/NFKB2/NTRK2/PDGFRB/PGF/RRAS/TGFB1/TGFB2/TGFB3/TGFBR2/TNFRSF1A/VEGFB	41/581	294/8000
down-regulated	KEGG	KEGG:04512	ECM-receptor interaction	0.00574105801541251	581	18	88	8000	CD44/COL4A1/COL6A2/DAG1/FN1/FREM2/HSPG2/ITGA1/ITGA5/ITGA6/ITGB1/ITGB3/ITGB4/ITGB5/LAMB2/LAMC3/SDC4/VWF	18/581	88/8000
down-regulated	KEGG	KEGG:05166	Human T-cell leukemia virus 1 infection	0.00935661402505226	581	32	216	8000	ADCY4/CD3E/CD40/CDK2/CDKN1A/CDKN2B/CDKN2C/FOS/FOSL1/HLA-B/HLA-E/ICAM1/IL15RA/IL1R1/IL1R2/IL6/KAT2B/LTBR/MSX1/NFATC1/NFATC2/NFATC4/NFKB2/NFKBIA/SLC2A1/TGFB1/TGFB2/TGFB3/TGFBR2/TNFRSF1A/TSPO/ZFP36	32/581	216/8000
down-regulated	KEGG	KEGG:04066	HIF-1 signaling pathway	0.0112766024114627	581	20	109	8000	ANGPT2/BCL2/CDKN1A/EDN1/EGFR/EIF4EBP1/ERBB2/FLT1/HMOX1/IL6/IL6R/LTBR/MKNK2/NOS3/SERPINE1/SLC2A1/STAT3/TFRC/TIMP1/TLR4	20/581	109/8000
down-regulated	KEGG	KEGG:05412	Arrhythmogenic right ventricular cardiomyopathy	0.0122961898553359	581	16	77	8000	CTNNA3/DAG1/DSP/GJA1/ITGA1/ITGA5/ITGA6/ITGB1/ITGB3/ITGB4/ITGB5/JUP/LEF1/TCF7/TCF7L1/TCF7L2	16/581	77/8000
down-regulated	KEGG	KEGG:04610	Complement and coagulation cascades	0.0124493007850196	581	17	85	8000	C1R/C4A/C4B/CFB/CFH/CFHR1/CLU/F2RL3/F3/MASP1/PLAUR/SERPINA1/SERPINE1/SERPING1/TFPI/VSIG4/VWF	17/581	85/8000
down-regulated	KEGG	KEGG:05165	Human papillomavirus infection	0.0142719748782244	581	43	331	8000	CDK2/CDKN1A/COL4A1/COL6A2/EGFR/EIF4EBP1/FN1/FOXO1/FZD7/HES1/HES6/HEYL/HLA-B/HLA-E/IRF1/ITGA1/ITGA5/ITGA6/ITGB1/ITGB3/ITGB4/ITGB5/JAG1/LAMB2/LAMC3/LFNG/MAML2/MFNG/MX2/NOTCH1/NOTCH2/NOTCH3/NOTCH4/PARD3/PDGFRB/PXN/SLC9A3R1/TCF7/TCF7L1/TCF7L2/TCIRG1/TNFRSF1A/VWF	43/581	331/8000
down-regulated	KEGG	KEGG:05167	Kaposi sarcoma-associated herpesvirus infection	0.0156129046265092	581	29	193	8000	ANGPT2/CDKN1A/CLEC2B/CXCL1/CXCL3/FOS/GNG11/GNG12/GNG5/HLA-B/HLA-E/ICAM1/IL6/IRF7/ITPR2/LEF1/LYN/MAPKAPK2/MICA/NFATC1/NFATC2/NFATC4/NFKBIA/STAT3/TCF7/TCF7L1/TCF7L2/TNFRSF1A/ZFP36	29/581	193/8000
down-regulated	KEGG	KEGG:05224	Breast cancer	0.0161662496352166	581	24	147	8000	BRCA1/CDKN1A/DLL4/EGFR/ERBB2/FGF1/FLT4/FOS/FZD7/GADD45B/GADD45G/HES1/HEYL/JAG1/LEF1/LRP5/NFKB2/NOTCH1/NOTCH2/NOTCH3/NOTCH4/TCF7/TCF7L1/TCF7L2	24/581	147/8000
down-regulated	KEGG	KEGG:04640	Hematopoietic cell lineage	0.0163422004491412	581	18	95	8000	ANPEP/CD34/CD3E/CD44/CSF1/CSF3/FLT3LG/IL1R1/IL1R2/IL3RA/IL4R/IL6/IL6R/ITGA1/ITGA5/ITGA6/ITGB3/TFRC	18/581	95/8000
down-regulated	KEGG	KEGG:05226	Gastric cancer	0.0180096622115202	581	24	148	8000	ABCB1/BCL2/CDK2/CDKN1A/CDKN2B/CTNNA3/EGFR/ERBB2/FGF1/FZD7/GADD45B/GADD45G/JUP/LEF1/LRP5/RXRA/RXRG/TCF7/TCF7L1/TCF7L2/TGFB1/TGFB2/TGFB3/TGFBR2	24/581	148/8000
down-regulated	KEGG	KEGG:04330	Notch signaling pathway	0.0293924366363049	581	13	59	8000	DLL4/DTX3L/HES1/HEYL/JAG1/KAT2B/LFNG/MAML2/MFNG/NOTCH1/NOTCH2/NOTCH3/NOTCH4	13/581	59/8000
down-regulated	KEGG	KEGG:04978	Mineral absorption	0.0293924366363049	581	13	59	8000	ATP1A2/CYBRD1/FTL/HEPH/HMOX1/MT1A/MT1E/MT1F/MT1G/MT1M/MT1X/MT2A/SLC40A1	13/581	59/8000
down-regulated	KEGG	KEGG:04218	Cellular senescence	0.0408507334904592	581	24	156	8000	CDK2/CDKN1A/CDKN2B/EIF4EBP1/FOXO1/GADD45B/GADD45G/HIPK2/HLA-B/HLA-E/IL6/ITPR2/MAPKAPK2/NFATC1/NFATC2/NFATC4/RRAS/SERPINE1/TGFB1/TGFB2/TGFB3/TGFBR2/ZFP36L1/ZFP36L2	24/581	156/8000
down-regulated	MIRNA	MIRNA:hsa-miR-124-3p	hsa-miR-124-3p	6.21114117622648e-14	1058	187	1441	14823	ABHD4/ACAA2/ACSL5/ADD3/AIF1L/ANGPTL4/ANPEP/APPL2/ARHGEF26/ARPC1B/ARSD/ATOH8/B4GALT1/BCL6/BCL6B/CA12/CABLES1/CASC3/CAV1/CAVIN1/CCL2/CCN5/CDK2/CDKN1A/CFAP53/CHST14/CHST6/CMTM3/CNN3/COL4A1/COL6A2/CTDSP1/CTDSP2/CTDSPL/CTNS/CXCL1/CYBRD1/CSPG4/CSRP1/DDIT4/DHRS3/ECE1/EDN1/EFNB1/EHD2/EIF4EBP1/ELK3/EMP1/EPB41L5/EPHA2/ERBB2/ETNPPL/F11R/F3/FAM167A/FAM89A/FGF1/FLI1/FSTL1/GALNT4/GBP1/GNA12/GRAMD2B/GXYLT1/H6PD…	187/1058	1441/14823
down-regulated	MIRNA	MIRNA:hsa-miR-146a-5p	hsa-miR-146a-5p	0.000193712096077719	1058	36	200	14823	BRCA1/BTN2A2/CARD10/CASP7/CDKN1A/CFH/CXCL12/CYBRD1/DUSP1/EGFR/EPSTI1/FOS/ICAM1/IFI27/IFI44L/IFITM1/IFITM3/IL6/IRF7/LFNG/MT-CO2/MX2/MYO6/NMI/NOTCH1/NOTCH2/PLAUR/RHOBTB3/ROCK1/SAMD9L/SOX2/STON2/TGFB1/TLR4/TRIM22/WASF2	36/1058	200/14823
down-regulated	MIRNA	MIRNA:hsa-miR-200c-3p	hsa-miR-200c-3p	0.00756572188060313	1058	34	214	14823	BBX/BCL2/CDK2/DDIT4/DUSP1/ERBIN/FKBP5/FLT1/FN1/FOXO1/GLI3/HFE/JAG1/LPAR1/MKNK2/MSN/MT-ATP6/N4BP2/NOS3/NOTCH1/NTRK2/PPP1R18/RASSF2/RASSF8/RIN2/SERPINH1/TCF7L1/TCF7L2/TP53INP1/TPD52L1/TRIM56/ZEB2/ZFHX4/ZNF217	34/1058	214/14823
down-regulated	MIRNA	MIRNA:hsa-miR-21-5p	hsa-miR-21-5p	0.011371274545669	1058	72	607	14823	ABCB1/AKAP9/APOLD1/ASRGL1/BCL2/BCL6/BNIP2/BRCA1/BTG2/CALD1/CCDC9B/CLU/COL4A1/CXCL10/CYBRD1/DDR2/DTX3L/DYNC1LI2/EGFR/EIF4EBP2/ELOVL7/ERBB2/FGFRL1/FKBP5/FOXO1/GOLGA4/GPAM/HS3ST3B1/ICAM1/ITPRID2/ITSN2/JAG1/MKNK2/MMP2/MT-CO2/MUC1/MYD88/NEK1/NFIA/NKTR/PALLD/PARP9/PPARA/RAI14/REST/SASH1/SLC26A2/SOCS1/SOD3/SOWAHC/SOX2/SREK1/SRSF11/STAT3/TAP1/TET1/TGFB1/TGFB2/TGFBR2/TGFBR3/TGIF1/THOC2/TLR4/TNFAIP3/TNFRSF…	72/1058	607/14823
down-regulated	MIRNA	MIRNA:hsa-miR-145-5p	hsa-miR-145-5p	0.0256560614687277	1058	35	236	14823	ADD3/AGTRAP/ANGPT2/CCDC80/CD40/CD44/CDKN1A/EGFR/EPAS1/ERG/F11R/FLI1/FZD7/IGFBP5/JAG1/KREMEN1/MUC1/MYO6/NDRG2/NFATC1/PODXL/PXN/ROCK1/RREB1/SERPINE1/SLC26A2/SOX2/SOX9/SRGAP1/SRPX2/SWAP70/TGFB2/TGFBR2/TNFSF13/YES1	35/1058	236/14823
down-regulated	MIRNA	MIRNA:hsa-miR-223-3p	hsa-miR-223-3p	0.0486677052313676	1058	19	98	14823	ABCB1/CDK2/F3/FOXO1/IL6/ITGB1/LATS2/LIF/MKNK2/NAMPT/NFIA/PAX6/PRRC2C/SINHCAF/SLC12A7/SLC2A4/SLC7A5/STAT3/TAL1	19/1058	98/14823
down-regulated	REAC	REAC:R-HSA-1280215	Cytokine Signaling in Immune system	1.77183823328045e-11	734	103	696	10622	ANXA1/ANXA2/BCL2/BCL6/BST2/CCL2/CD44/CDKN1A/CEBPD/CISH/CNTFR/CTF1/CXCL1/CXCL10/CSF1/CSF3/EDA/FLT3LG/FN1/FOS/FOXO1/GAB2/GBP1/GBP2/H3C14/H3C13/HERC5/HLA-B/HLA-E/HMOX1/ICAM1/IFI27/IFI30/IFI35/IFITM1/IFITM2/IFITM3/IL10RA/IL13RA1/IL15RA/IL17RC/IL18R1/IL1R1/IL1R2/IL1RL1/IL32/IL3RA/IL4R/IL6/IL6R/INPP5D/IRAK3/IRF1/IRF7/ISG20/ITGB1/JUNB/LGALS9/LIF/LTBR/LYN/MAOA/MAPKAPK2/MAPKAPK3/MCL1/MID1/MMP2/MSN/MT2A/MU…	103/734	696/10622
down-regulated	REAC	REAC:R-HSA-6785807	Interleukin-4 and Interleukin-13 signaling	3.21393925260189e-09	734	31	110	10622	ANXA1/BCL2/BCL6/CCL2/CDKN1A/CEBPD/FN1/FOS/FOXO1/HMOX1/ICAM1/IL13RA1/IL4R/IL6/IL6R/ITGB1/JUNB/LIF/MAOA/MCL1/MMP2/MUC1/S1PR1/SOCS1/SOCS3/SOX2/STAT3/TIMP1/TNFRSF1B/VCAM1/VIM	31/734	110/10622
down-regulated	REAC	REAC:R-HSA-449147	Signaling by Interleukins	2.19953459206504e-07	734	69	459	10622	ANXA1/ANXA2/BCL2/BCL6/CCL2/CDKN1A/CEBPD/CISH/CNTFR/CTF1/CXCL1/CXCL10/CSF1/CSF3/FN1/FOS/FOXO1/GAB2/H3C14/H3C13/HMOX1/ICAM1/IL10RA/IL13RA1/IL15RA/IL17RC/IL18R1/IL1R1/IL1R2/IL1RL1/IL32/IL3RA/IL4R/IL6/IL6R/INPP5D/IRAK3/ITGB1/JUNB/LGALS9/LIF/LYN/MAOA/MAPKAPK2/MAPKAPK3/MCL1/MMP2/MSN/MUC1/MYD88/NFKB2/NFKBIA/OSMR/PSMB8/PSMB9/S100B/S1PR1/SIGIRR/SOCS1/SOCS3/SOX2/STAT3/TIMP1/TNFRSF1A/TNFRSF1B/TNIP2/VCAM1/VI…	69/734	459/10622
down-regulated	REAC	REAC:R-HSA-168256	Immune System	1.78154518537386e-05	734	199	2038	10622	ADA2/AHCYL1/ALDH3B1/ANPEP/ANXA1/ANXA2/ARPC1B/ASB4/B4GALT1/BCL2/BCL6/BST2/BTN2A2/BTN3A2/C4A/C4B/CASP4/CCL2/CD3E/CD44/CD81/CD93/CD99/CDA/CDKN1A/CEBPD/CFB/CFH/CFHR1/CGAS/CHI3L1/CISH/CLEC2B/CLEC4E/CLU/CMTM6/CNTFR/COLEC12/CRISPLD2/CTF1/CXCL1/CXCL10/CSF1/CSF3/CST3/DOCK1/DSP/DTX3L/DYNC1LI2/EDA/FBXW4/FGR/FLT3LG/FN1/FOS/FOXO1/FTL/FYB1/GAB2/GBP1/GBP2/GSDMD/H3C14/H3C13/HERC5/HLA-B/HLA-E/HMOX1/HSPA6/HVCN1/IC…	199/734	2038/10622
down-regulated	REAC	REAC:R-HSA-8951671	RUNX3 regulates YAP1-mediated transcription	2.70051362129065e-05	734	7	8	10622	RUNX3/TEAD1/TEAD2/TEAD3/TEAD4/WWTR1/YAP1	7/734	8/10622
down-regulated	REAC	REAC:R-HSA-6783783	Interleukin-10 signaling	8.1135412953472e-05	734	15	45	10622	CCL2/CXCL1/CXCL10/CSF1/CSF3/ICAM1/IL10RA/IL1R1/IL1R2/IL6/LIF/STAT3/TIMP1/TNFRSF1A/TNFRSF1B	15/734	45/10622
down-regulated	REAC	REAC:R-HSA-909733	Interferon alpha/beta signaling	0.000245600818907636	734	18	68	10622	BST2/GBP2/HLA-B/HLA-E/IFI27/IFI35/IFITM1/IFITM2/IFITM3/IRF1/IRF7/ISG20/MX2/OAS3/PSMB8/SOCS1/SOCS3/XAF1	18/734	68/10622
down-regulated	REAC	REAC:R-HSA-162582	Signal Transduction	0.000298383064293367	734	246	2730	10622	ACKR3/ACVRL1/ADCY4/ADCYAP1R1/ADM/ADORA2A/ADORA2B/AHCYL1/AKR1C3/ALDH1A1/ANXA1/APLN/APLNR/AREG/ARHGAP11A/ARHGAP19/ARHGAP31/ARHGAP42/ARHGEF10/ARHGEF15/ARHGEF19/ARHGEF26/ARHGEF37/ARHGEF40/ARHGEF5/ARPC1B/ASCL1/AXL/B4GALT1/BCL2/BMPR1B/BUB1/CAV1/CCL2/CDH5/CDK2/CDKN1A/CDKN2B/CFLAR/COL4A1/COL6A2/CXCL1/CXCL10/CXCL12/CXCL16/CXCL3/CYSLTR2/DHRS3/DLL4/DNAJB1/DOCK1/DOK1/DUSP1/DUSP5/DYNC1LI2/ECE1/EDN1/EGFR/EIF4E…	246/734	2730/10622
down-regulated	REAC	REAC:R-HSA-2032785	YAP1- and WWTR1 (TAZ)-stimulated gene expression	0.000507251264109985	734	8	14	10622	HIPK2/KAT2B/TEAD1/TEAD2/TEAD3/TEAD4/WWTR1/YAP1	8/734	14/10622
down-regulated	REAC	REAC:R-HSA-5660526	Response to metal ions	0.000507251264109985	734	8	14	10622	CSRP1/MT1A/MT1E/MT1F/MT1G/MT1M/MT1X/MT2A	8/734	14/10622
down-regulated	REAC	REAC:R-HSA-877300	Interferon gamma signaling	0.000671912312998067	734	20	87	10622	CD44/GBP1/GBP2/HLA-B/HLA-E/ICAM1/IFI30/IRF1/IRF7/MID1/MT2A/OAS3/SOCS1/SOCS3/SP100/TRIM22/TRIM34/TRIM38/TRIM5/VCAM1	20/734	87/10622
down-regulated	REAC	REAC:R-HSA-5083630	Defective LFNG causes SCDO3	0.000762603195586092	734	5	5	10622	LFNG/NOTCH1/NOTCH2/NOTCH3/NOTCH4	5/734	5/10622
down-regulated	REAC	REAC:R-HSA-9006934	Signaling by Receptor Tyrosine Kinases	0.000763284049947671	734	62	486	10622	ADCYAP1R1/ADORA2A/AHCYL1/AREG/ASCL1/AXL/CAV1/CDH5/COL4A1/COL6A2/CXCL12/DOCK1/EGFR/ERBB2/ERBIN/F3/FES/FGF1/FGFRL1/FLT1/FLT3LG/FLT4/FN1/FOS/FOSL1/GAB2/GFAP/GRAP/HSPB1/ID3/ID4/ITGB1/ITGB3/ITPR2/JUNB/JUP/LAMB2/LAMC3/LRIG1/LYN/MAPKAPK2/MAPKAPK3/NEDD4/NOS3/NTRK2/PDGFRB/PGF/PRR5/PXN/REST/ROCK1/S100B/SH2D2A/SOCS1/STAT3/TCIRG1/TNS3/USP8/VEGFB/WASF2/YAP1/YES1	62/734	486/10622
down-regulated	REAC	REAC:R-HSA-5661231	Metallothioneins bind metals	0.000925786037659445	734	7	11	10622	MT1A/MT1E/MT1F/MT1G/MT1M/MT1X/MT2A	7/734	11/10622
down-regulated	REAC	REAC:R-HSA-913531	Interferon Signaling	0.00145328934911648	734	32	193	10622	BST2/CD44/GBP1/GBP2/HERC5/HLA-B/HLA-E/ICAM1/IFI27/IFI30/IFI35/IFITM1/IFITM2/IFITM3/IRF1/IRF7/ISG20/MID1/MT2A/MX2/NEDD4/OAS3/PSMB8/SOCS1/SOCS3/SP100/TRIM22/TRIM34/TRIM38/TRIM5/VCAM1/XAF1	32/734	193/10622
down-regulated	REAC	REAC:R-HSA-8878159	Transcriptional regulation by RUNX3	0.00241150624823296	734	20	94	10622	CDKN1A/HES1/JAG1/KAT2B/LEF1/MAML2/NOTCH1/PSMB8/PSMB9/RUNX3/TCF7/TCF7L1/TCF7L2/TEAD1/TEAD2/TEAD3/TEAD4/WWTR1/YAP1/ZFHX3	20/734	94/10622
down-regulated	REAC	REAC:R-HSA-194138	Signaling by VEGF	0.00336749515814057	734	21	104	10622	AHCYL1/AXL/CAV1/CDH5/DOCK1/FLT1/FLT4/HSPB1/ITGB3/ITPR2/JUP/MAPKAPK2/MAPKAPK3/NOS3/PGF/PRR5/PXN/ROCK1/SH2D2A/VEGFB/WASF2	21/734	104/10622
down-regulated	REAC	REAC:R-HSA-1474244	Extracellular matrix organization	0.00344417465480104	734	42	298	10622	ADAMTS9/BGN/BMP7/CD44/COL4A1/COL6A2/CRTAP/DAG1/DDR1/DDR2/EFEMP1/EFEMP2/EMILIN1/EMILIN2/F11R/FN1/HSPG2/ICAM1/ICAM2/ITGA1/ITGA5/ITGA6/ITGB1/ITGB3/ITGB4/ITGB5/LAMB2/LAMC3/LRP4/MATN3/MMP15/MMP2/NID1/PECAM1/SDC4/SERPINE1/SERPINH1/TGFB2/TGFB3/TIMP1/VCAM1/VWF	42/734	298/10622
down-regulated	REAC	REAC:R-HSA-2129379	Molecules associated with elastic fibres	0.0126451721556407	734	11	37	10622	BMP7/EFEMP1/EFEMP2/EMILIN1/EMILIN2/FN1/ITGB1/ITGB3/ITGB5/TGFB2/TGFB3	11/734	37/10622
down-regulated	REAC	REAC:R-HSA-1566948	Elastic fibre formation	0.0142967436935335	734	12	44	10622	BMP7/EFEMP1/EFEMP2/EMILIN1/EMILIN2/FN1/ITGA5/ITGB1/ITGB3/ITGB5/TGFB2/TGFB3	12/734	44/10622
down-regulated	REAC	REAC:R-HSA-3000171	Non-integrin membrane-ECM interactions	0.0142999363012042	734	14	58	10622	COL4A1/DAG1/DDR1/DDR2/FN1/HSPG2/ITGA6/ITGB1/ITGB3/ITGB4/ITGB5/LAMB2/LAMC3/SDC4	14/734	58/10622
down-regulated	REAC	REAC:R-HSA-216083	Integrin cell surface interactions	0.0242083999713144	734	17	84	10622	CD44/COL4A1/COL6A2/F11R/FN1/HSPG2/ICAM1/ICAM2/ITGA1/ITGA5/ITGA6/ITGB1/ITGB3/ITGB5/PECAM1/VCAM1/VWF	17/734	84/10622
down-regulated	REAC	REAC:R-HSA-8951430	RUNX3 regulates WNT signaling	0.0357972541884252	734	5	8	10622	LEF1/RUNX3/TCF7/TCF7L1/TCF7L2	5/734	8/10622
down-regulated	REAC	REAC:R-HSA-4411364	Binding of TCF/LEF:CTNNB1 to target gene promoters	0.0357972541884252	734	5	8	10622	LEF1/RUNX3/TCF7/TCF7L1/TCF7L2	5/734	8/10622
down-regulated	REAC	REAC:R-HSA-3560782	Diseases associated with glycosaminoglycan metabolism	0.0362193045889268	734	11	41	10622	B4GALT1/BGN/CHST14/CHST3/CHST6/CSPG4/GPC5/HSPG2/PRELP/SDC4/SLC26A2	11/734	41/10622
down-regulated	TF	TF:M09984	Factor: MAZ; motif: GGGGGAGGGGGNGRGRRRGNRG	5.88740984078488e-20	1241	769	9627	19917	ABHD15/ABHD4/ACOX2/ACVRL1/ACSF2/ACSS1/ADAMTS9/ADAMTSL3/ADAMTSL4/ADCY4/ADCYAP1R1/ADD3/ADGRF5/ADGRG1/ADGRV1/ADM/ADORA2A/AEBP1/AHCYL1/AHNAK/AIF1L/AIFM3/AK4/AKAP9/ALDH1L1/ALDH3B1/ALDH6A1/ALPL/ANGPTL4/ANKHD1/ANKHD1-EIF4EBP3/ANKRD20A2P/ANKRD20A3P/ANKRD36/ANKRD36C/ANKRD40/ANKRD62/ANP32B/ANPEP/ANTXR1/ANXA2/APCDD1/APPL2/AQP1/AQP5/ARHGAP19/ARHGAP31/ARHGEF10/ARHGEF15/ARHGEF19/ARHGEF40/ARHGEF5/ARPC1B/ARRDC2/…	769/1241	9627/19917
down-regulated	TF	TF:M01100_1	Factor: LRF; motif: GGGGKYNNB; match class: 1	2.79776174787221e-14	1241	281	2777	19917	A4GALT/ACSS1/ADCYAP1R1/ADORA2A/ADORA2B/AEBP1/AHNAK/ALDH1L1/ANKRD20A2P/ANKRD20A3P/ANP32B/ANPEP/AQP1/AQP5/ARPC1B/ARRDC4/ASAP3/ATOH8/ATP10A/AXL/BACE2/BCAM/BCL3/BCL7C/BPTF/C11orf96/C16orf74/C1QTNF5/C2CD4B/C2orf72/C8orf82/CACHD1/CARHSP1/CASKIN2/CASTOR1/CCDC102A/CCDC69/CCN5/CD93/CD99/CDC42EP4/CDH23/CDH5/CEBPD/CELSR1/CENPB/GDF1/CHD2/CHST3/CMTM3/CNN3/CNTFR/CTDSP1/CTDSPL/CTNS/CTXND1/CSF1/CSPG4/CSRNP1/DAP/…	281/1241	2777/19917
down-regulated	TF	TF:M01857	Factor: AP-2alpha; motif: NGCCYSNNGSN	3.23882692402222e-14	1241	720	9223	19917	A4GALT/ABHD15/ABHD4/ACAA2/ACOT6/ACSF2/ACSM5/ACSS1/ADAMTS9/ADAMTSL3/ADAMTSL4/ADCY4/ADCYAP1R1/ADGRV1/ADIRF/ADORA2A/ADORA2B/AEBP1/AGTRAP/AHCYL1/AHNAK/AIF1L/AK4/ALDH1L1/ALDH4A1/ALDH7A1/ALPL/ANKHD1/ANKHD1-EIF4EBP3/ANKRD36/ANKRD36C/ANKRD40/ANKRD62/ANP32B/ANTXR1/ANXA2/APCDD1/APLN/APOL4/APOL6/APPL2/AQP1/AQP5/ARHGAP11A/ARHGAP31/ARHGEF10/ARHGEF26/ARHGEF40/ARHGEF5/ARPC1B/ARRDC4/ARSD/ASAP3/ASRGL1/ATOH8/ATP10…	720/1241	9223/19917
down-regulated	TF	TF:M07289_1	Factor: GKLF; motif: NNNRGGNGNGGSN; match class: 1	5.88521588527209e-14	1241	806	10645	19917	ABHD15/ABHD4/ACOX2/ACVRL1/ACSF2/ACSS1/ADAMTS9/ADAMTSL3/ADAMTSL4/ADCY4/ADCYAP1R1/ADGRG1/ADGRV1/ADH1B/ADIRF/ADM/ADORA2A/ADORA2B/AEBP1/AHCYL1/AHNAK/AIFM3/AKAP9/AKR1C3/ALDH3B1/ALDH6A1/ALDH7A1/ALPL/AMOT/ANGPTL4/ANKHD1/ANKHD1-EIF4EBP3/ANKRD20A2P/ANKRD20A3P/ANKRD36C/ANKRD40/ANKRD62/ANP32B/ANPEP/ANTXR1/ANXA2/APCDD1/APLN/APOLD1/APPL2/AQP1/AQP5/ARHGAP11A/ARHGAP31/ARHGAP42/ARHGEF10/ARHGEF19/ARHGEF40/ARPC1B/…	806/1241	10645/19917
down-regulated	TF	TF:M07289	Factor: GKLF; motif: NNNRGGNGNGGSN	8.48712553851538e-14	1241	1041	14779	19917	A4GALT/ABCB1/ABHD15/ABHD4/ACBD7/ACOX2/ACVRL1/ACSF2/ACSM5/ACSS1/ADA2/ADAMTS9/ADAMTSL3/ADAMTSL4/ADCY4/ADCYAP1R1/ADD3/ADGRF5/ADGRG1/ADGRV1/ADH1B/ADIRF/ADM/ADORA2A/ADORA2B/AEBP1/AGTRAP/AHCYL1/AHNAK/AIF1L/AIFM3/AK4/AKAP3/AKAP9/AKR1C3/ALDH1L1/ALDH3B1/ALDH4A1/ALDH6A1/ALDH7A1/ALPL/AMOT/ANGPTL4/ANKHD1/ANKHD1-EIF4EBP3/ANKRD20A2P/ANKRD20A3P/ANKRD36C/ANKRD40/ANKRD62/ANP32B/ANPEP/ANTXR1/ANXA2/APCDD1/APLN/APLN…	1041/1241	14779/19917
down-regulated	TF	TF:M10432	Factor: MAZ; motif: GGGMGGGGS	3.13501496496215e-13	1241	722	9328	19917	A4GALT/ABHD15/ABHD4/ACACB/ACBD7/ACOX2/ACVRL1/ACSF2/ACSS1/ADAMTS9/ADAMTSL4/ADCY4/ADCYAP1R1/ADGRF5/ADGRV1/ADM/AEBP1/AGTRAP/AHCYL1/AHNAK/AIF1L/AIFM3/AK4/AKAP3/AKAP9/ALDH1L1/ALDH3B1/ALDH6A1/ALDH7A1/ALPL/AMOT/ANKRD20A2P/ANKRD20A3P/ANKRD40/ANP32B/ANPEP/ANTXR1/ANXA2/APCDD1/APOLD1/AQP1/AQP5/AQP6/AREG/ARHGAP11A/ARHGAP19/ARHGAP31/ARHGAP42/ARHGEF10/ARHGEF19/ARHGEF40/ARHGEF5/ARPC1B/ARRDC2/ARRDC4/ARSD/ASAP3/A…	722/1241	9328/19917
down-regulated	TF	TF:M01857_1	Factor: AP-2alpha; motif: NGCCYSNNGSN; match class: 1	8.93673694947662e-13	1241	410	4625	19917	ABHD15/ACAA2/ACSF2/ACSS1/ADCY4/ADCYAP1R1/ADIRF/ADORA2A/ADORA2B/AEBP1/AHCYL1/AIF1L/ALDH4A1/ALPL/ANKRD36C/ANKRD40/ANKRD62/ANP32B/ANXA2/APCDD1/APPL2/AQP5/ARPC1B/ARRDC4/ARSD/ASAP3/ATOH8/ATP10A/BAZ1A/BCAM/BCL3/BGN/BHMT2/C11orf96/C16orf74/C1QTNF5/C2CD4B/C2orf72/C8orf82/CACFD1/CACHD1/CAPG/CARD10/CASC3/CASKIN2/CASP7/CCAR1/CCDC8/CCDC88A/CD248/CD81/CDH23/CEBPD/CELSR1/CENPB/GDF1/CFB/CGNL1/CHD7/CHST14/CHST3/…	410/1241	4625/19917
down-regulated	TF	TF:M07040	Factor: GKLF; motif: NNRRGRRNGNSNNN	1.43513477441703e-12	1241	927	12809	19917	A4GALT/ABHD15/ABHD4/ACAA2/ACACB/ACKR3/ACOX2/ACVRL1/ACSF2/ACSL5/ACSM5/ACSS1/ADAMTS9/ADAMTSL3/ADAMTSL4/ADCY4/ADCYAP1R1/ADD3/ADGRF5/ADGRG1/ADGRL4/ADGRV1/ADH1B/ADIRF/ADM/ADORA2A/AEBP1/AGTRAP/AHNAK/AIF1L/AIFM3/AK4/AKAP9/AKR1C3/ALDH1L1/ALDH3B1/ALDH6A1/ALDH7A1/ALPL/AMOT/ANGPTL4/ANKRD20A3P/ANKRD36C/ANKRD62/ANP32B/ANPEP/ANTXR1/ANXA2/APCDD1/APLN/APLNR/APOL1/APOL3/APOL4/APOL6/APOLD1/APPL2/AQP1/AQP5/AQP6/ARE…	927/1241	12809/19917
down-regulated	TF	TF:M00470_1	Factor: AP-2gamma; motif: GCCYNNGGS; match class: 1	1.04796076667856e-11	1241	475	5637	19917	A4GALT/ABCB1/ACOT6/ACVRL1/ACSS1/ADAMTSL3/ADCY4/ADCYAP1R1/ADGRG1/ADGRV1/ADIRF/ADORA2A/ADORA2B/AEBP1/AHNAK/AIFM3/ALDH4A1/ALPL/ANGPTL4/ANKRD20A2P/ANKRD20A3P/ANKRD36/ANKRD36C/ANKRD40/ANP32B/ANPEP/ANTXR1/ANXA2/APCDD1/AQP5/ARHGEF10/ARPC1B/ARSD/ARSI/ASAP3/ASPH/ATOH8/ATP10A/B4GALT1/BACE2/BAG3/BAZ1A/BCAM/BCL3/BCL7C/BHMT2/BMP7/BOD1L1/BPTF/C11orf96/C16orf74/C1QTNF5/C2CD4B/C2orf72/C3orf70/C4A/C4B/C4orf19/C8o…	475/1241	5637/19917
down-regulated	TF	TF:M10112	Factor: Miz-1; motif: NNRGGWGGGGGAGGGGMRR	1.38266159401843e-11	1241	679	8768	19917	A4GALT/ABHD15/ACOX2/ACVRL1/ACSF2/ACSS1/ADAMTS9/ADAMTSL4/ADGRG1/ADM/ADORA2A/AEBP1/AHCYL1/AIF1L/AIFM3/AKAP9/AKR1C3/ALDH3B1/ALDH6A1/ALDH7A1/ALPL/ANKRD20A2P/ANKRD20A3P/ANKRD36/ANKRD36C/ANKRD40/ANKRD62/ANP32B/ANPEP/APCDD1/APLN/APLNR/AQP1/ARHGAP11A/ARHGAP19/ARHGAP31/ARHGEF10/ARHGEF19/ARHGEF40/ARPC1B/ARRDC2/ARSI/ASAP3/ASCL1/ASPH/ATOH8/ATP10A/ATP1A2/AXL/B4GALT1/BACE2/BAG3/BAZ1A/BCAM/BCL3/BGN/BHMT2/BNIP2/…	679/1241	8768/19917
down-regulated	TF	TF:M03876_1	Factor: Kaiso; motif: GCMGGGRGCRGS; match class: 1	4.58668640350492e-11	1241	701	9160	19917	A4GALT/ABHD15/ACAA2/ACBD7/ACVRL1/ACSF2/ACSS1/ADAMTS9/ADAMTSL3/ADCY4/ADCYAP1R1/ADGRG1/ADGRV1/ADIRF/ADORA2A/ADORA2B/AEBP1/AHCYL1/AHNAK/AIF1L/AK4/ALDH4A1/ALDH7A1/ALPL/ANGPTL4/ANKHD1/ANKHD1-EIF4EBP3/ANKRD36/ANKRD36C/ANKRD40/ANKRD62/ANP32B/ANPEP/ANTXR1/ANXA2/APCDD1/APLN/APPL2/AQP1/AQP5/AQP6/AREG/ARHGAP11A/ARHGAP31/ARHGAP42/ARHGEF10/ARHGEF19/ARHGEF26/ARHGEF40/ARHGEF5/ARPC1B/ARRDC2/ARRDC4/ARSI/ASAP3/ASC…	701/1241	9160/19917
down-regulated	TF	TF:M01100	Factor: LRF; motif: GGGGKYNNB	6.11029784019944e-11	1241	601	7597	19917	A4GALT/ABHD15/ACVRL1/ACSF2/ACSM5/ACSS1/ADAMTSL3/ADCY4/ADCYAP1R1/ADIRF/ADORA2A/ADORA2B/AEBP1/AGTRAP/AHCYL1/AHNAK/AIFM3/ALDH1L1/ALDH3B1/ALPL/ANKRD20A2P/ANKRD20A3P/ANKRD36C/ANP32B/ANPEP/ANTXR1/ANXA2/APCDD1/APLNR/APOL6/APPL2/AQP1/AQP5/AQP6/ARHGAP19/ARHGAP31/ARHGEF10/ARHGEF19/ARHGEF40/ARPC1B/ARRDC2/ARRDC4/ARSI/ASAP3/ASPH/ATOH8/ATP10A/AXL/BACE2/BAZ1A/BCAM/BCL2/BCL3/BCL6B/BCL7C/BGN/BMP7/BPTF/BST2/C11orf…	601/1241	7597/19917
down-regulated	TF	TF:M07261	Factor: LKLF; motif: GGGGTGGKSN	6.8304554751405e-11	1241	744	9867	19917	A4GALT/ABHD15/ABHD4/ACVRL1/ACSL5/ACSS1/ADAMTS9/ADAMTSL3/ADAMTSL4/ADCY4/ADCYAP1R1/ADGRG1/ADGRV1/ADH1B/ADIRF/ADM/ADORA2A/ADORA2B/AEBP1/AHCYL1/AKAP9/AKR1C3/ALDH1L1/ALDH3B1/ALDH4A1/ALDH6A1/ALPL/ANGPT2/ANGPTL4/ANKHD1/ANKHD1-EIF4EBP3/ANKRD20A3P/ANKRD36/ANKRD36C/ANKRD40/ANKRD62/ANPEP/ANTXR1/ANXA2/APLN/APOL3/AQP1/AQP5/ARHGAP31/ARHGAP42/ARPC1B/ARRDC2/ARRDC4/ASAP3/ASCL1/ATOH8/ATP10A/ATP1A2/AXL/BACE2/BAG3/B…	744/1241	9867/19917
down-regulated	TF	TF:M10432_1	Factor: MAZ; motif: GGGMGGGGS; match class: 1	7.36463156535762e-11	1241	385	4390	19917	ABHD15/ACVRL1/ACSF2/ADAMTSL4/ADCY4/ADCYAP1R1/AEBP1/AGTRAP/AHCYL1/AHNAK/AIF1L/AKAP9/ALDH1L1/ALDH7A1/ALPL/ANKRD20A2P/ANKRD20A3P/ANP32B/ANPEP/APOLD1/AQP1/AQP5/ARHGAP11A/ARHGAP31/ARHGEF10/ARHGEF19/ARPC1B/ARRDC2/ARRDC4/ASAP3/ASCL1/B4GALT1/BACE2/BAG3/BGN/BMP7/BPTF/C11orf96/C16orf74/C1QTNF5/C8orf82/CACFD1/CAPG/CARHSP1/CASKIN2/CASTOR1/CAV1/CAVIN1/CCDC102A/CCDC9B/CD81/CD99/CDH23/CDH5/CEBPD/CELSR1/CENPB/CH…	385/1241	4390/19917
down-regulated	TF	TF:M01973	Factor: PLAG1; motif: CCCCCKWNNNGGSCCC	8.44410820591936e-11	1241	509	6207	19917	ABHD15/ACAA2/ACBD7/ACKR3/ACOX2/ACVRL1/ACSS1/ADAMTS9/ADAMTSL3/ADAMTSL4/ADCYAP1R1/ADORA2A/AEBP1/AHNAK/AIFM3/AK4/ALPL/ANGPTL4/ANKRD20A2P/ANKRD20A3P/ANKRD36/ANKRD36C/ANKRD40/ANKRD62/ANPEP/ANXA2/APCDD1/APOL3/AQP5/AQP6/ARHGAP42/ARHGEF10/ARHGEF15/ARHGEF26/ARPC1B/ARRDC2/ARSD/ASAP3/ASCL1/AXL/B4GALT1/BACE2/BAZ1A/BBX/BCAM/BCL2/BCL3/BCL6B/BCL7C/BGN/BHMT2/BMP7/BOD1L1/BST2/BTG2/C10orf105/C11orf96/C16orf74/C1QT…	509/1241	6207/19917
down-regulated	TF	TF:M12351_1	Factor: TIEG1; motif: NCCCNSNCCCCGCCCCC; match class: 1	4.36260308652698e-10	1241	638	8242	19917	A4GALT/ABHD15/ABHD4/ACAA2/ACOX2/ACSF2/ACSS1/ADAMTS9/ADAMTSL3/ADAMTSL4/ADCYAP1R1/ADM/AEBP1/AGTRAP/AHCYL1/AHNAK/AIF1L/AIFM3/AK4/ALDH6A1/ALDH7A1/ALPL/ANGPTL4/ANKHD1/ANKHD1-EIF4EBP3/ANKRD36/ANKRD36C/ANKRD62/ANP32B/ANPEP/ANTXR1/ANXA2/APCDD1/APLN/APPL2/AQP5/ARHGAP19/ARHGAP31/ARHGAP42/ARHGEF15/ARHGEF19/ARHGEF26/ARHGEF40/ARHGEF5/ARPC1B/ARRDC4/ARSD/ASAP3/ASPH/ATOH8/ATP10A/ATP1A2/AXL/B4GALT1/BACE2/BAG3/BAZ…	638/1241	8242/19917
down-regulated	TF	TF:M07039_1	Factor: ETF; motif: CCCCGCCCCYN; match class: 1	2.49326119774735e-09	1241	965	13735	19917	A4GALT/ABHD15/ABHD4/ACAA2/ACBD7/ACVRL1/ACSF2/ACSM5/ACSS1/ADAMTS9/ADAMTSL3/ADAMTSL4/ADCY4/ADCYAP1R1/ADGRF5/ADGRG1/ADH1B/ADM/ADORA2A/AEBP1/AGTRAP/AHCYL1/AHNAK/AIF1L/AIFM3/AK4/AKAP9/AKR1C3/ALDH1L1/ALDH3B1/ALDH4A1/ALDH6A1/ALDH7A1/ALPL/AMOT/ANGPTL4/ANKHD1/ANKHD1-EIF4EBP3/ANKRD20A2P/ANKRD20A3P/ANKRD36C/ANKRD40/ANKRD62/ANP32B/ANPEP/ANTXR1/ANXA2/APCDD1/APLN/APLNR/APPL2/AQP1/AQP5/AQP6/AREG/ARHGAP11A/ARHGA…	965/1241	13735/19917
down-regulated	TF	TF:M09826_1	Factor: BTEB3; motif: CCNNSCCNSCCCCKCCCCC; match class: 1	2.50614183102805e-09	1241	590	7557	19917	A4GALT/ABHD15/ABHD4/ACVRL1/ACSF2/ACSS1/ADAMTS9/ADAMTSL4/ADCY4/ADCYAP1R1/ADGRF5/ADM/AEBP1/AGTRAP/AIF1L/AIFM3/AK4/ALDH3B1/ALDH6A1/ALDH7A1/ALPL/ANGPTL4/ANKHD1/ANKHD1-EIF4EBP3/ANKRD40/ANKRD62/ANP32B/ANPEP/ANTXR1/ANXA2/APCDD1/AQP1/AQP5/ARHGAP42/ARHGEF10/ARHGEF19/ARHGEF26/ARHGEF40/ARHGEF5/ARPC1B/ARRDC2/ASAP3/ASCL1/ASRGL1/ATOH8/AXL/B4GALT1/BACE2/BAG3/BAZ1A/BCAM/BCL3/BCL6B/BCL7C/BGN/BMP7/BOD1L1/BPTF/BTG2…	590/1241	7557/19917
down-regulated	TF	TF:M09636_1	Factor: MAZ; motif: GGGMGGGGSSGGGGGGGGGGGG; match class: 1	2.83639926604788e-09	1241	991	14202	19917	A4GALT/ABHD15/ABHD4/ACAA2/ACBD7/ACVRL1/ACSF2/ACSM5/ACSS1/ADAMTS9/ADAMTSL3/ADAMTSL4/ADCY4/ADCYAP1R1/ADD3/ADGRF5/ADGRG1/ADGRV1/ADH1B/ADM/ADORA2A/ADORA2B/AEBP1/AGTRAP/AHCYL1/AHNAK/AIF1L/AIFM3/AK4/AKAP9/ALDH1L1/ALDH3B1/ALDH4A1/ALDH6A1/ALDH7A1/ALPL/ANGPTL4/ANKHD1/ANKHD1-EIF4EBP3/ANKRD20A2P/ANKRD20A3P/ANKRD36/ANKRD36C/ANKRD40/ANKRD62/ANP32B/ANPEP/ANTXR1/ANXA2/APCDD1/APLN/APLNR/APPL2/AQP1/AQP5/AQP6/AREG…	991/1241	14202/19917
down-regulated	TF	TF:M09984_1	Factor: MAZ; motif: GGGGGAGGGGGNGRGRRRGNRG; match class: 1	3.53350397732283e-09	1241	460	5599	19917	ABHD15/ACSF2/ACSS1/ADAMTS9/ADAMTSL3/ADAMTSL4/ADD3/ADGRG1/ADGRV1/ADM/AEBP1/AHNAK/AIF1L/AIFM3/AK4/ALDH3B1/ALPL/ANKRD36C/ANKRD62/ANP32B/ANPEP/ANXA2/APCDD1/AQP1/AQP5/ARHGAP31/ARHGEF10/ARHGEF19/ARHGEF40/ARHGEF5/ARRDC4/ASAP3/ASCL1/ATOH8/ATP1A2/AXL/BACE2/BAG3/BCAM/BCL2/BCL3/BCL6B/BGN/BMP7/BNIP2/BPTF/BTN2A2/C11orf96/C1QTNF5/C3orf70/C8orf82/CA12/CACFD1/CARD10/CARHSP1/CASKIN2/CCAR1/CCDC102A/CD248/CD81/CGNL…	460/1241	5599/19917
down-regulated	TF	TF:M08867_1	Factor: AP2; motif: GCCYGSGGSN; match class: 1	3.65792293760414e-09	1241	433	5202	19917	A4GALT/ABHD15/ACAA2/ACSS1/ADAMTSL3/ADCY4/ADCYAP1R1/ADGRG1/ADORA2A/ADORA2B/AGTRAP/AHCYL1/AHNAK/ALDH4A1/ALPL/ANKRD40/ANP32B/ANXA2/APCDD1/APLN/APPL2/AQP5/ARHGAP31/ARHGAP42/ARHGEF10/ARHGEF5/ARPC1B/ARRDC4/ASAP3/ATOH8/ATP10A/BACE2/BAG3/BAZ1A/BBX/BCAM/BCL2/BCL3/BGN/BHMT2/BMP7/BPTF/C11orf96/C16orf74/C16orf89/C1QTNF5/C2CD4B/C2orf72/C8orf82/CACFD1/CARD10/CASC3/CASKIN2/CASTOR1/CCAR1/CCDC102A/CCDC69/CCDC8/CC…	433/1241	5202/19917
down-regulated	TF	TF:M00915	Factor: AP-2; motif: SNNNCCNCAGGCN	4.64287855187496e-09	1241	723	9683	19917	A4GALT/ABCB1/ABHD15/ABHD4/ACAA2/ACKR3/ACOT6/ACOX2/ACVRL1/ACSF2/ACSM5/ACSS1/ADAMTSL3/ADAMTSL4/ADCY4/ADCYAP1R1/ADGRF5/ADGRG1/ADH1B/ADORA2A/AEBP1/AHCYL1/AHNAK/AIF1L/AIFM3/AK4/AKAP9/AKR1C3/ALDH3B1/ALDH4A1/ALPL/ANGPT2/ANGPTL4/ANKRD20A2P/ANKRD20A3P/ANKRD36/ANKRD36C/ANKRD40/ANP32B/ANTXR1/ANXA2/APCDD1/APLN/APOLD1/APPL2/AQP1/AQP5/AQP6/ARHGAP19/ARHGAP31/ARHGAP42/ARHGEF10/ARHGEF15/ARHGEF40/ARHGEF5/ARPC1B/AR…	723/1241	9683/19917
down-regulated	TF	TF:M04595_1	Factor: SALL2; motif: GGGTGGG; match class: 1	5.06385158507417e-09	1241	580	7428	19917	A4GALT/ABHD4/ACVRL1/ACSF2/ACSM5/ACSS1/ADAMTS9/ADAMTSL3/ADAMTSL4/ADCY4/ADCYAP1R1/ADGRG1/ADIRF/ADM/AEBP1/AHNAK/AIFM3/AK4/AKAP9/ALDH3B1/ALDH4A1/ALDH6A1/AMOT/ANKHD1/ANKHD1-EIF4EBP3/ANKRD20A2P/ANKRD20A3P/ANKRD36/ANKRD36C/ANKRD62/ANP32B/ANPEP/ANXA2/APLN/APOL1/APOL3/APOL4/AQP1/AQP5/ARHGAP31/ARHGAP42/ARHGEF10/ARHGEF15/ARHGEF40/ARPC1B/ARRDC2/ARRDC4/ASAP3/ASCL1/ATOH8/ATP10A/ATP1A2/AXL/BACE2/BCAM/BCL2/BCL3/…	580/1241	7428/19917
down-regulated	TF	TF:M01104_1	Factor: MOVO-B; motif: GNGGGGG; match class: 1	6.6808359072459e-09	1241	462	5650	19917	ABHD15/ACBD7/ACVRL1/ACSF2/ACSS1/ADCYAP1R1/AEBP1/AGTRAP/AHCYL1/AHNAK/AK4/AKAP3/ALDH7A1/ALPL/ANGPTL4/ANKRD36/ANKRD36C/ANKRD40/ANP32B/ANPEP/APLN/AQP1/AQP5/ARHGAP11A/ARHGAP19/ARHGAP42/ARHGEF10/ARPC1B/ARRDC2/ARRDC4/ARSD/ASAP3/ASPH/B4GALT1/BACE2/BAG3/BAZ1A/BCAM/BCL3/BCL6B/BGN/BHMT2/BMP7/BOD1L1/BPTF/BTG2/C11orf96/C16orf74/C1QTNF5/C2CD4B/C2orf72/C4orf19/C8orf82/CACFD1/CACHD1/CARD10/CASKIN2/CASTOR1/CATSPE…	462/1241	5650/19917
down-regulated	TF	TF:M07436	Factor: WT1; motif: NNGGGNGGGSGN	8.61031323014229e-09	1241	500	6227	19917	A4GALT/ABHD15/ABHD4/ACOX2/ACVRL1/ACSF2/ADAMTS9/ADCY4/ADCYAP1R1/ADGRF5/ADM/AEBP1/AHCYL1/AIFM3/AKAP9/ALDH6A1/ALDH7A1/ALPL/AMOT/ANKHD1/ANKHD1-EIF4EBP3/ANKRD20A2P/ANKRD20A3P/ANP32B/ANPEP/ANTXR1/APCDD1/AQP1/AQP5/ARHGAP31/ARHGEF10/ARPC1B/ARRDC2/ASAP3/ASCL1/ATOH8/AXL/BACE2/BAG3/BAZ1A/BCAM/BCL2/BCL3/BCL6B/BGN/BHMT2/BMP7/BNIP2/BPTF/BTG2/BTN2A2/C11orf96/C16orf74/C3orf70/C4orf3/C8orf82/CA12/CACFD1/CAPG/CARH…	500/1241	6227/19917
down-regulated	TF	TF:M08819	Factor: LKLF; motif: CNCCACCCS	8.93795279773581e-09	1241	461	5645	19917	ABHD15/ABHD4/ACVRL1/ACSS1/ADAMTS9/ADAMTSL4/ADCYAP1R1/ADGRG1/ADM/AEBP1/AKR1C3/ALDH3B1/ALDH6A1/ALPL/ANGPTL4/ANKHD1/ANKHD1-EIF4EBP3/ANKRD36C/ANKRD40/ANKRD62/ANTXR1/ANXA2/APLN/APOL3/ARHGAP31/ARPC1B/ARRDC2/ARRDC4/ASAP3/ASCL1/ATOH8/ATP1A2/AXL/BACE2/BCAM/BCL2/BCL3/BCL6B/BNIP2/BTN2A2/BUB1/C17orf114/C1QTNF5/C4orf19/C8orf82/CA12/CACFD1/CALD1/CARHSP1/CASC3/CASP7/CASTOR1/CAV1/CAVIN1/CCAR1/CCDC102A/CCDC80/CCD…	461/1241	5645/19917
down-regulated	TF	TF:M00470	Factor: AP-2gamma; motif: GCCYNNGGS	1.05368472338808e-08	1241	708	9473	19917	A4GALT/ABCB1/ABHD15/ACAA2/ACOT6/ACVRL1/ACSS1/ADAMTS9/ADAMTSL3/ADAMTSL4/ADCY4/ADCYAP1R1/ADGRG1/ADGRV1/ADIRF/ADORA2A/ADORA2B/AEBP1/AHNAK/AIFM3/AKAP9/ALDH1L1/ALDH4A1/ALPL/ANGPTL4/ANKRD20A2P/ANKRD20A3P/ANKRD36/ANKRD36C/ANKRD40/ANP32B/ANPEP/ANTXR1/ANXA2/APCDD1/APLN/APOL1/APOL3/APOL4/AQP5/AREG/ARHGAP19/ARHGAP31/ARHGEF10/ARHGEF5/ARPC1B/ARSD/ARSI/ASAP3/ASPH/ATOH8/ATP10A/AXL/B4GALT1/BACE2/BAG3/BAZ1A/BCAM/…	708/1241	9473/19917
down-regulated	TF	TF:M12351	Factor: TIEG1; motif: NCCCNSNCCCCGCCCCC	1.10257862476485e-08	1241	885	12403	19917	A4GALT/ABHD15/ABHD4/ACAA2/ACBD7/ACOX2/ACVRL1/ACSF2/ACSS1/ADAMTS9/ADAMTSL3/ADAMTSL4/ADCY4/ADCYAP1R1/ADGRF5/ADGRG1/ADM/AEBP1/AGTRAP/AHCYL1/AHNAK/AIF1L/AIFM3/AK4/AKAP9/ALDH3B1/ALDH4A1/ALDH6A1/ALDH7A1/ALPL/ANGPTL4/ANKHD1/ANKHD1-EIF4EBP3/ANKRD36/ANKRD36C/ANKRD40/ANKRD62/ANP32B/ANPEP/ANTXR1/ANXA2/APCDD1/APLN/APLNR/APPL2/AQP1/AQP5/AREG/ARHGAP19/ARHGAP31/ARHGAP42/ARHGEF10/ARHGEF15/ARHGEF19/ARHGEF26/ARHGE…	885/1241	12403/19917
down-regulated	TF	TF:M12354_1	Factor: ZNF37A; motif: CCYYGGCTCCNTSCCMN; match class: 1	1.50834873011053e-08	1241	460	5648	19917	ABHD15/ACBD7/ACSF2/ACSS1/ADAMTS9/ADCY4/ADGRG1/ADIRF/ADORA2B/AEBP1/AHNAK/AIFM3/ALDH6A1/ALPL/ANKRD36/ANKRD36C/ANKRD40/ANPEP/ANTXR1/APLN/APLNR/APOL4/APOL6/AQP1/AQP5/AQP6/ARHGAP42/ARHGEF19/ARHGEF40/ARPC1B/ARRDC4/ARSD/ASAP3/ASPH/ASRGL1/ATOH8/ATP1A2/AXL/B4GALT1/BACE2/BAG3/BAZ1A/BCAM/BCL2/BCL3/BCL6B/BCL7C/BGN/BHMT2/BMP7/BPTF/C11orf96/C16orf74/C1QTNF5/C2CD4B/C2orf72/C3orf70/C8orf82/CACFD1/CARD10/CASTOR1/…	460/1241	5648/19917
down-regulated	TF	TF:M00800_1	Factor: AP-2; motif: GSCCSCRGGCNRNRNN; match class: 1	1.65312631377062e-08	1241	366	4278	19917	A4GALT/ABCB1/ABHD15/ACVRL1/ACSS1/ADAMTSL3/ADGRV1/ADORA2B/AGTRAP/AHNAK/AK4/ALDH3B1/ALPL/ANKRD20A2P/ANKRD20A3P/ANKRD36/ANKRD40/ANP32B/ANPEP/ANTXR1/ANXA2/APCDD1/APLN/AQP1/ARHGAP42/ARHGEF10/ARHGEF40/ARHGEF5/ARPC1B/ARRDC4/ASPH/ATP10A/B4GALT1/BACE2/BAG3/BAZ1A/BCL2/BCL6B/BCL7C/BGN/BPTF/C11orf96/C16orf74/C1QTNF1/C1QTNF5/C2orf72/CASP7/CAV1/CAVIN1/CAVIN2/CCAR1/CCDC102A/CCDC194/CCDC69/CD248/CD44/CD99/CDC45/…	366/1241	4278/19917
down-regulated	TF	TF:M07461	Factor: KLF; motif: GGGNGGGG	2.21837121950002e-08	1241	666	8831	19917	A4GALT/ABHD15/ABHD4/ACVRL1/ACSF2/ACSM5/ACSS1/ADAMTS9/ADAMTSL4/ADCY4/ADCYAP1R1/ADGRF5/ADGRG1/ADM/AEBP1/AHNAK/AIFM3/AKAP9/AKR1C3/ALDH3B1/ALDH4A1/ALDH6A1/ALPL/AMOT/ANGPTL4/ANKHD1/ANKHD1-EIF4EBP3/ANKRD20A2P/ANKRD20A3P/ANKRD36C/ANKRD40/ANKRD62/ANP32B/ANPEP/ANTXR1/ANXA2/APLN/APLNR/APOL1/APOL3/APOL4/AQP1/ARHGAP31/ARHGAP42/ARHGEF10/ARHGEF15/ARHGEF5/ARPC1B/ARRDC2/ARRDC4/ARSD/ARSI/ASAP3/ASCL1/ATOH8/ATP1A2/…	666/1241	8831/19917
down-regulated	TF	TF:M07261_1	Factor: LKLF; motif: GGGGTGGKSN; match class: 1	2.96006273004687e-08	1241	353	4110	19917	A4GALT/ACSS1/ADCY4/ADCYAP1R1/ADGRG1/ADGRV1/ADORA2A/AEBP1/ALDH3B1/ALPL/ANKHD1/ANKHD1-EIF4EBP3/ANKRD36C/ANKRD62/APLN/APOL3/ARHGAP31/ARPC1B/ARRDC4/ASAP3/ASCL1/ATP1A2/AXL/BACE2/BCAM/BCL2/BCL3/BCL6B/BRCA1/BST2/C11orf96/C1QTNF5/CACFD1/CARHSP1/CASTOR1/CAVIN1/CCAR1/CCDC102A/CCDC88A/CCDC9B/CD248/CD99/CDH23/CEBPD/CELSR1/CENPB/CHD2/CHST14/CHST6/CLIC1/CMTM3/CNTFR/COX4I2/CRACR2B/CTDSP1/CTDSP2/CTF1/CXCL1/CXCL1…	353/1241	4110/19917
down-regulated	TF	TF:M00800	Factor: AP-2; motif: GSCCSCRGGCNRNRNN	3.91286311894947e-08	1241	686	9172	19917	A4GALT/ABCB1/ABHD15/ABHD4/ACAA2/ACVRL1/ACSF2/ACSM5/ACSS1/ADAMTSL3/ADCY4/ADCYAP1R1/ADGRF5/ADGRG1/ADGRV1/ADORA2A/ADORA2B/AGTRAP/AHCYL1/AHNAK/AIF1L/AIFM3/AK4/ALDH3B1/ALDH6A1/ALPL/ANGPTL4/ANKRD20A2P/ANKRD20A3P/ANKRD36/ANKRD36C/ANKRD40/ANKRD62/ANP32B/ANPEP/ANTXR1/ANXA2/APCDD1/APLN/APOL3/AQP1/AQP5/ARHGAP31/ARHGAP42/ARHGEF10/ARHGEF40/ARHGEF5/ARPC1B/ARRDC4/ARSI/ASAP3/ASCL1/ASPH/ATP10A/B4GALT1/BACE2/BAG3/…	686/1241	9172/19917
down-regulated	TF	TF:M01835_1	Factor: GKLF; motif: CCTCCYN; match class: 1	4.93411854008705e-08	1241	750	10214	19917	A2ML1/A4GALT/ABHD15/ABHD4/ACAA2/ACOT6/ACOX2/ACVRL1/ADA2/ADAMTS9/ADAMTSL3/ADAMTSL4/ADCY4/ADCYAP1R1/ADGRG1/ADGRL4/ADGRV1/ADIRF/ADORA2A/ADORA2B/AEBP1/AGTRAP/AHNAK/AIF1L/AIFM3/AKAP3/AKAP9/ALDH1L1/ALDH3B1/ALDH4A1/ALDH6A1/ALDH7A1/ALPL/AMOT/ANGPTL4/ANKHD1-EIF4EBP3/ANKRD40/ANP32B/ANPEP/ANXA2/APCDD1/APLNR/APOL1/APOL4/APOL6/APOLD1/AQP1/AQP5/AQP6/AREG/ARHGAP31/ARHGEF10/ARHGEF15/ARHGEF19/ARHGEF26/ARHGEF37/AR…	750/1241	10214/19917
down-regulated	TF	TF:M09727	Factor: GEMIN3; motif: NCWGGRARRGRGNGNG	5.78028734501607e-08	1241	651	8631	19917	ABHD15/ABHD4/ACKR3/ACOT6/ACOX2/ACVRL1/ACSF2/ACSL5/ACSS1/ADA2/ADAMTS9/ADAMTSL3/ADAMTSL4/ADCY4/ADCYAP1R1/ADD3/ADGRF5/ADGRG1/ADGRV1/ADM/ADORA2B/AEBP1/AGTRAP/AHNAK/AIF1L/AIFM3/AKAP3/ALDH1L1/ALDH3B1/ALDH4A1/AMOT/ANGPTL4/ANKHD1/ANKHD1-EIF4EBP3/ANPEP/ANTXR1/ANXA2/APCDD1/APLN/APLNR/APOL6/APOLD1/APPL2/AQP1/AQP5/ARHGAP19/ARHGAP31/ARHGEF10/ARHGEF19/ARHGEF40/ARHGEF5/ARRDC2/ARRDC4/ASAP3/ASB4/ASCL1/ATOH8/ATP10…	651/1241	8631/19917
down-regulated	TF	TF:M12354	Factor: ZNF37A; motif: CCYYGGCTCCNTSCCMN	7.06812694055355e-08	1241	799	11033	19917	A4GALT/ABHD15/ACAA2/ACBD7/ACOX2/ACVRL1/ACSF2/ACSM5/ACSS1/ADAMTS9/ADAMTSL3/ADAMTSL4/ADCY4/ADCYAP1R1/ADGRG1/ADGRL4/ADIRF/ADORA2A/ADORA2B/AEBP1/AHNAK/AIFM3/AK4/AKAP9/ALDH4A1/ALDH6A1/ALPL/AMOT/ANKHD1/ANKHD1-EIF4EBP3/ANKRD20A2P/ANKRD20A3P/ANKRD36/ANKRD36C/ANKRD40/ANP32B/ANPEP/ANTXR1/APCDD1/APLN/APLNR/APOL3/APOL4/APOL6/APPL2/AQP1/AQP5/AQP6/ARHGAP42/ARHGEF10/ARHGEF15/ARHGEF19/ARHGEF37/ARHGEF40/ARHGEF5/A…	799/1241	11033/19917
down-regulated	TF	TF:M01721	Factor: PUR1; motif: GGGNCAGNN	1.16636555204521e-07	1241	685	9200	19917	A2ML1/A4GALT/ABCC9/ABHD15/ABHD4/ACAA2/ACBD7/ACOX2/ACVRL1/ACSF2/ACSL5/ACSM5/ACSS1/ADAMTS9/ADAMTSL3/ADAMTSL4/ADCY4/ADCYAP1R1/ADGRG1/ADGRV1/ADH1B/ADM/ADORA2A/ADORA2B/AEBP1/AHCYL1/AHNAK/AIF1L/AIFM3/ALDH3B1/ALDH6A1/ALPL/AMOT/ANGPTL4/ANKHD1/ANKHD1-EIF4EBP3/ANKRD20A3P/ANKRD36/ANKRD36C/ANKRD40/ANKRD62/ANP32B/ANPEP/ANTXR1/ANXA2/APLN/APLNR/APOL1/APOL3/APOL4/APPL2/AQP5/AQP6/ARHGAP42/ARHGEF10/ARHGEF15/ARHGEF…	685/1241	9200/19917
down-regulated	TF	TF:M01858	Factor: AP-2beta; motif: GCNNNGGSCNGVGGGN	1.36791985971696e-07	1241	574	7460	19917	A4GALT/ABHD15/ABHD4/ACAA2/ACOT6/ACVRL1/ACSF2/ACSS1/ADAMTS9/ADAMTSL4/ADCY4/ADGRG1/ADGRV1/ADIRF/ADORA2B/AEBP1/AGTRAP/AHCYL1/AHNAK/AIF1L/AK4/ALDH1L1/ALDH4A1/ALPL/ANGPTL4/ANKRD36/ANKRD36C/ANKRD40/ANKRD62/ANP32B/ANPEP/ANXA2/APCDD1/APLN/APLNR/APPL2/AQP1/AQP5/AQP6/AREG/ARHGAP19/ARHGEF10/ARHGEF5/ARPC1B/ARRDC4/ARSD/ASAP3/ASCL1/ASPH/ASRGL1/ATOH8/ATP10A/AXL/BACE2/BAG3/BAZ1A/BCAM/BCL3/BCL7C/BGN/BHMT2/BMP7/BP…	574/1241	7460/19917
down-regulated	TF	TF:M01175	Factor: CKROX; motif: SCCCTCCCC	2.14702854065076e-07	1241	566	7354	19917	A4GALT/ABHD15/ABHD4/ACAA2/ACACB/ACOX2/ACVRL1/ACSF2/ADCYAP1R1/ADM/AEBP1/AHNAK/AIF1L/AIFM3/AK4/AKAP9/AKR1C3/ALDH1L1/ALDH3B1/ALDH6A1/ALPL/AMOT/ANKRD20A2P/ANKRD20A3P/ANKRD62/ANP32B/ANPEP/ANTXR1/ANXA2/APCDD1/AQP5/AQP6/ARHGEF10/ARHGEF15/ARHGEF40/ARHGEF5/ARRDC4/ARSD/ASAP3/ASCL1/ATOH8/ATP10A/AXL/B4GALT1/BACE2/BAG3/BAZ1A/BCL2/BCL3/BGN/BMP7/BOD1L1/BPTF/BRCA1/BTN2A2/BUB1/C10orf105/C11orf96/C16orf74/C16orf89…	566/1241	7354/19917
down-regulated	TF	TF:M00469	Factor: AP-2alpha; motif: GCCNNNRGS	2.43523328772694e-07	1241	422	5182	19917	A4GALT/ACVRL1/ACSS1/ADAMTS9/ADAMTSL3/ADCY4/ADCYAP1R1/ADGRV1/ADORA2A/ADORA2B/AEBP1/ALDH4A1/ANKRD36/ANKRD36C/ANKRD40/ANP32B/ANPEP/ANTXR1/ANXA2/APCDD1/APOL4/AQP5/ARPC1B/ARSD/ARSI/ASAP3/ASPH/ATOH8/ATP10A/BACE2/BAG3/BAZ1A/BCAM/BCL3/BHMT2/BMP7/BOD1L1/BPTF/BTG2/C16orf74/C1QTNF5/C2CD4B/C2orf72/C3orf70/C4orf19/C8orf82/CACFD1/CACHD1/CARD10/CASTOR1/CCAR1/CCDC69/CCDC8/CCDC88A/CD248/CD81/CD93/CDC45/CDH23/CDKN…	422/1241	5182/19917
down-regulated	TF	TF:M01865	Factor: BTEB3; motif: BNRNGGGAGGNGT	2.75517554170085e-07	1241	731	9976	19917	A2ML1/ABHD4/ACBD7/ACOX2/ACVRL1/ACSF2/ADAMTS9/ADAMTSL3/ADAMTSL4/ADCY4/ADCYAP1R1/ADGRF5/ADGRG1/ADGRV1/ADORA2A/AGTRAP/AHCYL1/AIF1L/AIFM3/AK4/AKAP9/AKR1C3/ALDH3B1/ALDH4A1/ALDH7A1/ALPL/ANKHD1/ANKHD1-EIF4EBP3/ANKRD20A2P/ANKRD20A3P/ANKRD36/ANKRD36C/ANKRD40/ANKRD62/ANP32B/ANPEP/ANXA2/APCDD1/APLN/APOL6/APPL2/AQP1/AQP5/AREG/ARHGAP19/ARHGAP31/ARHGEF10/ARHGEF15/ARHGEF19/ARHGEF40/ARPC1B/ARRDC4/ARSI/ASAP3/ASB4…	731/1241	9976/19917
down-regulated	TF	TF:M01973_1	Factor: PLAG1; motif: CCCCCKWNNNGGSCCC; match class: 1	3.01624462705112e-07	1241	226	2413	19917	ABHD15/ACVRL1/ADAMTSL4/ADCYAP1R1/ADORA2A/AEBP1/AHNAK/AIFM3/ALPL/ANKRD20A3P/ANPEP/AQP5/ARHGEF10/ARHGEF26/ARSD/ASAP3/AXL/B4GALT1/BACE2/BCAM/BCL3/BCL7C/BST2/C2CD4B/C2orf72/C8orf82/CASKIN2/CATSPERD/CCDC102A/CD248/CD81/CDH23/CEBPD/CENPB/GDF1/CHST14/CIB2/CLDN5/CLIC1/CMTM6/CNTFR/CNTNAP3/COL6A2/COLEC12/CRISPLD2/CTDSP1/CTDSPL/CYP21A2/CST3/DAP/DCHS1/DENND2A/DOCK6/EFEMP2/EGFR/EMILIN2/EPAS1/ERBB2/ERBIN/ETNK2…	226/1241	2413/19917
down-regulated	TF	TF:M09729	Factor: LUMAN; motif: CYCAGCYYCY	4.70056591776782e-07	1241	779	10782	19917	A2ML1/A4GALT/ABHD4/ACACB/ACBD7/ACOT6/ACVRL1/ACSF2/ACSL5/ACSM5/ADA2/ADAMTS9/ADAMTSL3/ADAMTSL4/ADCY4/ADCYAP1R1/ADGRF5/ADGRV1/ADIRF/ADORA2A/ADORA2B/AEBP1/AGTRAP/AHCYL1/AHNAK/AIF1L/AIFM3/AK4/ALDH1L1/ALDH3B1/ALDH7A1/ALPL/ANKRD20A2P/ANKRD20A3P/ANKRD62/ANP32B/ANPEP/ANXA2/APLNR/APOL3/APOL4/APOL6/APPL2/ARHGAP11A/ARHGAP19/ARHGAP42/ARHGEF10/ARHGEF15/ARHGEF19/ARHGEF37/ARHGEF5/ARPC1B/ARRDC2/ARRDC4/ARSI/ASAP3/…	779/1241	10782/19917
down-regulated	TF	TF:M00986	Factor: Churchill; motif: CGGGNN	4.76312847367892e-07	1241	986	14305	19917	A4GALT/ABCB1/ABHD15/ABHD4/ACAA2/ACBD7/ACKR3/ACOT6/ACOX2/ACVRL1/ACSF2/ACSS1/ADAMTS9/ADAMTSL3/ADCY4/ADCYAP1R1/ADGRF5/ADGRV1/ADH1B/ADM/ADORA2A/ADORA2B/AEBP1/AGTRAP/AHCYL1/AHNAK/AIF1L/AIFM3/AK4/AKAP3/AKAP9/ALDH1L1/ALDH3B1/ALDH4A1/ALDH6A1/ALDH7A1/ALPL/ANGPTL4/ANKHD1/ANKHD1-EIF4EBP3/ANKRD20A2P/ANKRD20A3P/ANKRD36/ANKRD36C/ANKRD40/ANKRD62/ANP32B/ANPEP/ANTXR1/ANXA13/ANXA2/APCDD1/APLN/APLNR/APOL6/APPL2/AQP…	986/1241	14305/19917
down-regulated	TF	TF:M00469_1	Factor: AP-2alpha; motif: GCCNNNRGS; match class: 1	5.48202316743068e-07	1241	293	3350	19917	A4GALT/ACSS1/ADAMTSL3/ADCY4/ADCYAP1R1/ADGRV1/ADORA2A/ADORA2B/AEBP1/ALDH4A1/ANKRD40/ANP32B/ANTXR1/ANXA2/AQP5/ARPC1B/ARSD/ARSI/ASPH/ATOH8/BACE2/BAG3/BCAM/BHMT2/BMP7/BOD1L1/BPTF/C16orf74/C1QTNF5/C2CD4B/C2orf72/C3orf70/C8orf82/CACFD1/CACHD1/CCAR1/CCDC69/CCDC8/CD248/CD81/CD93/CDC45/CDKN1A/CEBPD/CELSR1/CENPB/CGNL1/CHD7/CHST3/CLDN5/CNN3/COLCA2/CRTAP/CTDSP1/CTDSP2/CTDSPL/CTXND1/CYP21A2/CSRP1/DAG1/DLL4/DN…	293/1241	3350/19917
down-regulated	TF	TF:M12160	Factor: KLF15; motif: RCCMCRCCCMCN	5.93700092588438e-07	1241	901	12836	19917	A4GALT/ABHD15/ABHD4/ACAA2/ACBD7/ACKR3/ACOT6/ACOX2/ACVRL1/ACSF2/ACSS1/ADAMTS9/ADAMTSL3/ADCY4/ADCYAP1R1/ADGRF5/ADGRG1/ADGRV1/ADH1B/ADIRF/ADM/ADORA2A/AEBP1/AHNAK/AIFM3/AK4/AKAP9/AKR1C3/ALDH3B1/ALDH6A1/ALDH7A1/ALPL/AMOT/ANGPTL4/ANKHD1/ANKHD1-EIF4EBP3/ANKRD20A3P/ANKRD36/ANKRD36C/ANKRD62/ANP32B/ANPEP/ANTXR1/ANXA2/APCDD1/APLN/APOL1/APOL3/APOL4/APOLD1/APPL2/AQP1/AQP5/AQP6/ARHGAP31/ARHGAP42/ARHGEF10/ARHGE…	901/1241	12836/19917
down-regulated	TF	TF:M07461_1	Factor: KLF; motif: GGGNGGGG; match class: 1	6.01455070786696e-07	1241	298	3423	19917	A4GALT/ACVRL1/ADCYAP1R1/ADGRG1/ADM/AHNAK/AIFM3/AKAP9/ALDH3B1/ALDH4A1/ALDH6A1/ANKRD36C/ANKRD62/ANP32B/ANPEP/ANXA2/APLN/APOL3/ARHGEF15/ARRDC4/ASAP3/BACE2/BCAM/BCL2/BCL3/BNIP2/C1QTNF5/C4orf19/C8orf82/CACFD1/CARHSP1/CASTOR1/CAV1/CAVIN1/CCAR1/CCDC102A/CCDC88A/CCDC9B/CD248/CD99/CDH23/CELSR1/GDF1/CFAP53/CHST6/CLDN5/CLIC1/CMTM3/COL6A2/COX4I2/CRACR2B/CTDSP1/CTDSP2/CTF1/CXCL1/CXCL12/CYBRD1/CSF1/CSF3/CSPG4/…	298/1241	3423/19917
down-regulated	TF	TF:M03876	Factor: Kaiso; motif: GCMGGGRGCRGS	6.41133810223489e-07	1241	953	13737	19917	A4GALT/ABCB1/ABHD15/ABHD4/ACAA2/ACBD7/ACOT6/ACOX2/ACVRL1/ACSF2/ACSM5/ACSS1/ADAMTS9/ADAMTSL3/ADAMTSL4/ADCY4/ADCYAP1R1/ADGRG1/ADGRV1/ADH1B/ADIRF/ADM/ADORA2A/ADORA2B/AEBP1/AGTRAP/AHCYL1/AHNAK/AIF1L/AK4/ALDH4A1/ALDH6A1/ALDH7A1/ALPL/ANGPTL4/ANKHD1/ANKHD1-EIF4EBP3/ANKRD20A3P/ANKRD36/ANKRD36C/ANKRD40/ANKRD62/ANP32B/ANPEP/ANTXR1/ANXA13/ANXA2/APCDD1/APLN/APLNR/APOL1/APPL2/AQP1/AQP5/AQP6/AREG/ARHGAP11A/ARH…	953/1241	13737/19917
down-regulated	TF	TF:M00189_1	Factor: AP-2; motif: MKCCCSCNGGCG; match class: 1	6.48251355173237e-07	1241	482	6114	19917	A4GALT/ABCB1/ABHD15/ACOT6/ACVRL1/ACSF2/ADCYAP1R1/ADGRG1/ADORA2A/AHNAK/AIF1L/ALPL/ANKHD1/ANKHD1-EIF4EBP3/ANKRD20A2P/ANKRD20A3P/ANKRD36/ANKRD36C/ANKRD40/ANP32B/ANPEP/APCDD1/APLN/APPL2/AQP5/ARHGEF10/ARPC1B/ARRDC4/ARSI/ASAP3/ASPH/ATP10A/B4GALT1/BACE2/BAG3/BAZ1A/BCL2/BCL3/BHMT2/BMP7/BOD1L1/BPTF/C10orf105/C11orf96/C16orf74/C17orf114/C1QTNF5/C2CD4B/C2orf72/C3orf70/C8orf82/CACFD1/CACHD1/CARD10/CASKIN2/CA…	482/1241	6114/19917
down-regulated	TF	TF:M09826	Factor: BTEB3; motif: CCNNSCCNSCCCCKCCCCC	6.94364672749162e-07	1241	825	11560	19917	A4GALT/ABHD15/ABHD4/ACAA2/ACBD7/ACOX2/ACVRL1/ACSF2/ACSS1/ADA2/ADAMTS9/ADAMTSL3/ADAMTSL4/ADCY4/ADCYAP1R1/ADGRF5/ADGRV1/ADM/AEBP1/AGTRAP/AHNAK/AIF1L/AIFM3/AK4/AKAP9/ALDH1L1/ALDH3B1/ALDH6A1/ALDH7A1/ALPL/ANGPTL4/ANKHD1/ANKHD1-EIF4EBP3/ANKRD40/ANKRD62/ANP32B/ANPEP/ANTXR1/ANXA2/APCDD1/APLN/APOL6/APPL2/AQP1/AQP5/ARHGAP19/ARHGAP31/ARHGAP42/ARHGEF10/ARHGEF15/ARHGEF19/ARHGEF26/ARHGEF40/ARHGEF5/ARPC1B/ARRDC…	825/1241	11560/19917
down-regulated	TF	TF:M11478	Factor: AP-2beta; motif: NSCCNNNGGSN	7.77782397996285e-07	1241	731	10020	19917	A4GALT/ABCB1/ABHD15/ACAA2/ACOT6/ACOX2/ACVRL1/ACSF2/ACSM5/ACSS1/ADAMTSL3/ADCY4/ADCYAP1R1/ADGRF5/ADGRG1/ADGRV1/ADM/ADORA2B/AEBP1/AGTRAP/AHCYL1/AHNAK/AIF1L/AIFM3/AKAP9/ALDH4A1/ALPL/ANGPT2/ANKHD1/ANKHD1-EIF4EBP3/ANKRD36/ANKRD36C/ANKRD40/ANP32B/ANPEP/ANTXR1/ANXA2/APCDD1/APLN/APOL1/APOL4/APPL2/AQP1/AQP5/AQP6/AREG/ARHGAP31/ARHGAP42/ARHGEF10/ARHGEF15/ARHGEF19/ARHGEF26/ARPC1B/ARRDC2/ARRDC4/ARSD/ARSI/ASAP3…	731/1241	10020/19917
down-regulated	TF	TF:M10026	Factor: PATZ; motif: GGGGNGGGGGMKGGRRNGGNRN	8.35049048005471e-07	1241	632	8440	19917	A4GALT/ABHD15/ACAA2/ACBD7/ACSF2/ACSS1/ADAMTS9/ADAMTSL3/ADAMTSL4/ADCYAP1R1/ADD3/ADH1B/ADM/AEBP1/AHCYL1/AHNAK/AIF1L/AIFM3/AK4/ALPL/ANGPTL4/ANKRD20A2P/ANKRD20A3P/ANKRD40/ANKRD62/ANP32B/ANPEP/APCDD1/APLNR/AQP5/AQP6/ARHGEF15/ARHGEF19/ARHGEF26/ARHGEF40/ARHGEF5/ARRDC4/ARSI/ASAP3/ASCL1/ASPH/ATOH8/ATP10A/ATP1A2/AXL/B4GALT1/BACE2/BAG3/BAZ1A/BCL3/BCL6/BCL6B/BCL7C/BGN/BMP7/BNIP2/BOD1L1/BPTF/BRCA1/BST2/BTG2/B…	632/1241	8440/19917
down-regulated	TF	TF:M04953	Factor: Sp1; motif: GGNDGGRGGCGGGG	8.68812138323591e-07	1241	652	8758	19917	ABHD15/ABHD4/ACSF2/ACSS1/ADAMTS9/ADCYAP1R1/ADD3/ADGRF5/ADM/AEBP1/AHCYL1/AHNAK/AIFM3/AKR1C3/ALDH6A1/ALDH7A1/ALPL/ANGPTL4/ANKHD1/ANKHD1-EIF4EBP3/ANKRD40/ANKRD62/ANP32B/ANPEP/ANTXR1/APCDD1/APLNR/APPL2/AQP1/AQP5/AREG/ARHGAP31/ARHGAP42/ARHGEF10/ARHGEF19/ARHGEF40/ARHGEF5/ARPC1B/ARRDC2/ARRDC4/ARSD/ASAP3/ASB4/ASCL1/ASPH/ATOH8/ATP1A2/AXL/B4GALT1/BACE2/BAG3/BAZ1A/BBOX1/BCAM/BCL2/BCL3/BCL6B/BCL7C/BGN/BMP7/B…	652/1241	8758/19917
down-regulated	TF	TF:M01721_1	Factor: PUR1; motif: GGGNCAGNN; match class: 1	9.80858217024217e-07	1241	298	3438	19917	A4GALT/ABHD15/ACAA2/ACSM5/ADAMTS9/ADAMTSL4/ADCY4/ADM/ADORA2A/AHNAK/AIF1L/AIFM3/ALDH3B1/ALPL/ANKRD40/ANPEP/ANTXR1/ANXA2/APLN/APOL1/AQP5/AQP6/ARHGEF15/ARHGEF19/ARHGEF5/ARSD/ASB4/ASCL1/ATP1A2/AXL/B4GALT1/BACE2/BAZ1A/BCL3/BGN/BRCA1/C1QTNF1/C1QTNF5/C4A/C4B/C8orf82/CA12/CACFD1/CASKIN2/CASTOR1/CATSPERD/CCDC69/CD248/CD40/CD44/CDC42EP4/CDH23/CDH5/CDK2/CDKN1A/CDKN2B/CFAP53/CGAS/CHDH/CHI3L1/CHST14/CISH/CLIC…	298/1241	3438/19917
down-regulated	TF	TF:M09636	Factor: MAZ; motif: GGGMGGGGSSGGGGGGGGGGGG	1.06047012718167e-06	1241	1098	16380	19917	A4GALT/ABCB1/ABHD15/ABHD4/ACAA2/ACBD7/ACOX2/ACVRL1/ACSF2/ACSL5/ACSM5/ACSS1/ADA2/ADAMTS9/ADAMTSL3/ADAMTSL4/ADCY4/ADCYAP1R1/ADD3/ADGRF5/ADGRG1/ADGRV1/ADH1B/ADM/ADORA2A/ADORA2B/AEBP1/AGTRAP/AHCYL1/AHNAK/AIF1L/AIFM3/AK4/AKAP3/AKAP9/AKR1C3/ALDH1L1/ALDH3B1/ALDH4A1/ALDH6A1/ALDH7A1/ALPL/AMOT/ANGPTL4/ANKHD1/ANKHD1-EIF4EBP3/ANKRD20A2P/ANKRD20A3P/ANKRD36/ANKRD36C/ANKRD40/ANKRD62/ANP32B/ANPEP/ANTXR1/ANXA2/AP…	1098/1241	16380/19917
down-regulated	TF	TF:M08867	Factor: AP2; motif: GCCYGSGGSN	1.74814004517705e-06	1241	735	10120	19917	A4GALT/ABHD15/ACAA2/ACOT6/ACVRL1/ACSF2/ACSS1/ADAMTSL3/ADCY4/ADCYAP1R1/ADGRG1/ADGRV1/ADORA2A/ADORA2B/AEBP1/AGTRAP/AHCYL1/AHNAK/AK4/ALDH4A1/ALDH7A1/ALPL/ANGPTL4/ANKHD1/ANKHD1-EIF4EBP3/ANKRD20A2P/ANKRD20A3P/ANKRD40/ANP32B/ANPEP/ANTXR1/ANXA2/APCDD1/APLN/APOL1/APOL4/APPL2/AQP5/ARHGAP31/ARHGAP42/ARHGEF10/ARHGEF26/ARHGEF5/ARPC1B/ARRDC4/ARSD/ASAP3/ASCL1/ASRGL1/ATOH8/ATP10A/AXL/BACE2/BAG3/BAZ1A/BBX/BCAM/B…	735/1241	10120/19917
down-regulated	TF	TF:M02023	Factor: MAZ; motif: NKGGGAGGGGRGGR	2.06398301529394e-06	1241	549	7183	19917	A4GALT/ABHD15/ACBD7/ACVRL1/ACSF2/ADAMTS9/ADAMTSL3/ADCYAP1R1/ADD3/ADH1B/ADM/AEBP1/AGTRAP/AHNAK/AIF1L/AIFM3/AK4/ALDH3B1/AMOT/ANKHD1/ANKHD1-EIF4EBP3/ANKRD20A3P/ANKRD62/ANP32B/ANPEP/ANTXR1/ANXA2/APCDD1/APOL1/APOL3/APOL4/AQP1/AQP5/ARHGAP19/ARHGAP31/ARHGAP42/ARHGEF10/ARHGEF40/ARRDC2/ARSI/ASAP3/ASCL1/ASPH/ATOH8/ATP10A/ATP1A2/B4GALT1/BACE2/BAG3/BCAM/BCL2/BCL3/BGN/BPTF/BRCA1/BUB1/C1QTNF5/C1R/C2orf72/C4orf…	549/1241	7183/19917
down-regulated	TF	TF:M00915_1	Factor: AP-2; motif: SNNNCCNCAGGCN; match class: 1	2.32119487180211e-06	1241	375	4572	19917	A4GALT/ABHD15/ACVRL1/ACSF2/ACSS1/ADAMTSL4/AEBP1/AHCYL1/AHNAK/AIFM3/AK4/ALDH4A1/ALPL/ANGPTL4/ANKRD36/ANKRD36C/ANKRD40/ANP32B/ANTXR1/ANXA2/APCDD1/APLN/APPL2/AQP5/AQP6/ARHGEF10/ARHGEF5/ARPC1B/ARRDC4/ARSD/ASAP3/ASPH/ATP10A/B4GALT1/BAG3/BAZ1A/BCAM/BCL3/BCL6/BCL6B/BCL7C/BGN/BHMT2/BMP7/BRCA1/C11orf96/C16orf74/C2orf72/C4A/C4B/C8orf82/CACFD1/CACHD1/CARD10/CARHSP1/CASC3/CASKIN2/CATSPERD/CCDC8/CD248/CD81/CD…	375/1241	4572/19917
down-regulated	TF	TF:M01303	Factor: SP1; motif: GGGGYGGGGNS	2.39880034618656e-06	1241	597	7935	19917	A4GALT/ABHD15/ABHD4/ACVRL1/ACSF2/ACSS1/ADAMTS9/ADCYAP1R1/ADGRF5/ADGRG1/ADM/AEBP1/AGTRAP/AHNAK/AKAP3/AKR1C3/ALDH3B1/ALPL/ANGPTL4/ANKHD1/ANKHD1-EIF4EBP3/ANKRD36C/ANP32B/ANTXR1/ANXA2/APLN/APOL3/AQP1/AQP5/ARHGAP31/ARHGAP42/ARHGEF10/ARHGEF19/ARHGEF26/ARHGEF40/ARPC1B/ARRDC4/ASAP3/ASCL1/ASPH/ATOH8/ATP1A2/AXL/B4GALT1/BACE2/BAG3/BCAM/BCL2/BCL3/BCL6B/BCL7C/BGN/BNIP2/BPTF/BRCA1/BST2/BTG2/BTN2A2/C16orf74/C1Q…	597/1241	7935/19917
down-regulated	TF	TF:M00706	Factor: TFII-I; motif: RGAGGKAGG	2.72052190134069e-06	1241	454	5748	19917	A2ML1/A4GALT/ABHD15/ABHD4/ACAA2/ACOX2/ADA2/ADAMTS9/ADAMTSL4/ADCYAP1R1/ADGRG1/ADGRV1/ADORA2A/ADORA2B/AEBP1/AHNAK/AIF1L/AIFM3/AKAP9/ALDH1L1/AMOT/ANGPTL4/ANP32B/ANXA2/APCDD1/APLNR/APOL3/APOL4/AQP1/ARHGAP19/ARHGAP31/ARHGEF26/ARHGEF40/ARHGEF5/ARSI/ASAP3/ASCL1/ATOH8/AXL/B4GALT1/BACE2/BATF2/BCL6/BCL6B/BGN/BMP7/BTG2/BTN2A2/BUB1/C16orf74/C17orf114/C1QTNF1/C1QTNF5/C1R/C22orf31/C3orf70/C4orf3/CACFD1/CAPG/CA…	454/1241	5748/19917
down-regulated	TF	TF:M07039	Factor: ETF; motif: CCCCGCCCCYN	2.73062201739603e-06	1241	1104	16527	19917	A4GALT/ABHD15/ABHD4/ACAA2/ACACB/ACBD7/ACOT6/ACOX2/ACVRL1/ACSF2/ACSL5/ACSM5/ACSS1/ADA2/ADAMTS9/ADAMTSL3/ADAMTSL4/ADCY4/ADCYAP1R1/ADD3/ADGRF5/ADGRG1/ADGRV1/ADH1B/ADIRF/ADM/ADORA2A/AEBP1/AGTRAP/AHCYL1/AHNAK/AIF1L/AIFM3/AK4/AKAP3/AKAP9/AKR1C3/ALDH1L1/ALDH3B1/ALDH4A1/ALDH6A1/ALDH7A1/ALPL/AMOT/ANGPTL4/ANKHD1/ANKHD1-EIF4EBP3/ANKRD20A2P/ANKRD20A3P/ANKRD36C/ANKRD40/ANKRD62/ANP32B/ANPEP/ANTXR1/ANXA2/APCDD1…	1104/1241	16527/19917
down-regulated	TF	TF:M10108	Factor: WT1; motif: RGGNGGGGGAGGRGGNGGRG	3.03687061848301e-06	1241	509	6585	19917	ACSF2/ACSS1/ADAMTS9/ADAMTSL4/ADGRF5/ADM/ADORA2A/AEBP1/AHCYL1/AIF1L/AIFM3/AK4/AKAP9/ALDH3B1/ALPL/ANP32B/ANPEP/ANXA2/APCDD1/APLN/APOL6/AQP1/AQP5/AQP6/ARHGAP31/ARHGEF10/ARHGEF19/ARHGEF40/ARHGEF5/ARPC1B/ARRDC4/ARSI/ASAP3/ASB4/ASCL1/ATOH8/ATP10A/ATP1A2/AXL/B4GALT1/BACE2/BAG3/BCL2/BCL3/BCL6/BCL6B/BGN/BMP7/BNIP2/BOD1L1/BPTF/BTN2A2/C11orf96/C17orf114/C1QTNF5/C2orf72/C3orf70/C8orf82/CA12/CACFD1/CARD10/CAR…	509/1241	6585/19917
down-regulated	TF	TF:M01858_1	Factor: AP-2beta; motif: GCNNNGGSCNGVGGGN; match class: 1	3.25479009447265e-06	1241	275	3152	19917	ABHD15/ACSS1/ADAMTSL4/ADCY4/AEBP1/AIF1L/AK4/ALPL/ANKRD40/ANKRD62/ANP32B/ANPEP/APCDD1/AQP1/AQP5/ARHGEF10/ARPC1B/ASAP3/ATP10A/BACE2/BAG3/BAZ1A/BCAM/BCL3/BCL7C/BHMT2/BMP7/BPTF/BST2/C11orf96/C16orf74/C2orf72/C8orf82/CASKIN2/CCDC102A/CEBPD/CELSR1/GDF1/CGNL1/CHD7/CHDH/CHST14/CIB2/CLDN5/CNTLN/COL6A2/COLEC12/CTDSP2/CTDSPL/CTF1/CYBRD1/CSRNP1/DAP/DCHS1/DENND2A/DHRS3/DNAJB1/DOCK1/DOK1/DPEP2/DSP/DUSP5/DYNC2I…	275/1241	3152/19917
down-regulated	TF	TF:M00649	Factor: MAZ; motif: GGGGAGGG	3.38486557816056e-06	1241	689	9407	19917	A4GALT/ABHD15/ABHD4/ACAA2/ACACB/ACOX2/ACVRL1/ACSF2/ADAMTS9/ADAMTSL4/ADCY4/ADCYAP1R1/ADGRF5/ADGRG1/ADM/ADORA2A/AEBP1/AGTRAP/AHNAK/AIF1L/AIFM3/AK4/AKAP9/AKR1C3/ALDH1L1/ALDH3B1/ALDH6A1/ALPL/AMOT/ANKRD20A2P/ANKRD20A3P/ANKRD40/ANKRD62/ANP32B/ANPEP/ANTXR1/ANXA2/APCDD1/AQP5/AQP6/ARHGAP11A/ARHGAP42/ARHGEF10/ARHGEF15/ARHGEF40/ARHGEF5/ARRDC4/ARSD/ARSI/ASAP3/ASCL1/ASPH/ATOH8/ATP10A/AXL/B4GALT1/BACE2/BAG3/BA…	689/1241	9407/19917
down-regulated	TF	TF:M00444_1	Factor: VDR; motif: GGGKNARNRRGGWSA; match class: 1	3.55032841899933e-06	1241	373	4558	19917	A4GALT/ACSF2/ADAMTSL4/ADCYAP1R1/ADGRG1/ADM/ADORA2B/AEBP1/AHCYL1/AHNAK/AIFM3/ALDH4A1/ALDH6A1/ALPL/ANKRD36C/ANKRD62/ANP32B/ANPEP/ANXA2/APCDD1/APOL6/AQP1/AQP5/AQP6/ARHGAP42/ARHGEF10/ARHGEF15/ARHGEF19/ARHGEF5/ARRDC2/ASCL1/ATOH8/ATP1A2/AXL/BACE2/BCAM/BCL3/BCL6/BCL6B/BCL7C/BGN/BPTF/BTN2A2/C16orf74/C17orf114/CA12/CASKIN2/CASTOR1/CATSPERD/CAV1/CAVIN1/CCDC102A/CCDC88A/CCN5/CD248/CD40/CD44/CDC42EP4/CDK2/GD…	373/1241	4558/19917
down-regulated	TF	TF:M09973	Factor: CPBP; motif: GNNRGGGHGGGGNNGGGRN	3.76937430913931e-06	1241	782	10922	19917	A4GALT/ABHD15/ABHD4/ACAA2/ACSF2/ACSL5/ACSS1/ADAMTS9/ADAMTSL4/ADGRF5/ADH1B/ADM/ADORA2A/AEBP1/AGTRAP/AHNAK/AIF1L/AIFM3/AK4/AKR1C3/ALDH1L1/ALDH3B1/ALDH4A1/ALDH6A1/ALDH7A1/ALPL/ANKHD1/ANKHD1-EIF4EBP3/ANKRD20A2P/ANKRD20A3P/ANKRD40/ANKRD62/ANP32B/ANPEP/ANTXR1/ANXA2/APLN/APLNR/APOL1/APOL3/APOL4/APOLD1/AQP1/AQP5/AQP6/ARHGAP11A/ARHGAP19/ARHGAP31/ARHGAP42/ARHGEF10/ARHGEF15/ARHGEF19/ARHGEF40/ARHGEF5/ARPC1B/…	782/1241	10922/19917
down-regulated	TF	TF:M09729_1	Factor: LUMAN; motif: CYCAGCYYCY; match class: 1	4.02798915598417e-06	1241	380	4665	19917	A4GALT/ABHD4/ACVRL1/ACSL5/ACSM5/ADAMTSL4/ADCY4/ADCYAP1R1/ADORA2A/AGTRAP/AHNAK/AIF1L/AIFM3/ALDH3B1/ANP32B/ANXA2/APLNR/ARHGAP11A/ARHGAP19/ARHGEF10/ARHGEF15/ARHGEF5/ARPC1B/ARRDC4/ARSI/ASAP3/ATP10A/ATP1A2/AXL/BACE2/BATF2/BCAM/BCL3/BCL7C/BHMT2/BMP7/C1QTNF1/C1QTNF5/C2orf72/C4A/C4B/C8orf82/CACFD1/CAPG/CATSPERD/CAVIN2/CCAR1/CCDC102A/CCDC194/CCDC8/CCDC9B/CD248/CD40/CD44/CD81/CD93/CDH5/CDK2/CELSR1/CENPB/CF…	380/1241	4665/19917
down-regulated	TF	TF:M05327	Factor: WT1; motif: NGCGGGGGGGTSMMCYN	4.51528486119276e-06	1241	439	5543	19917	ACAA2/ACVRL1/ADAMTS9/ADAMTSL3/ADCY4/ADCYAP1R1/ADGRV1/ADIRF/AEBP1/AHNAK/AIFM3/AKAP9/ALDH4A1/ANKRD36/ANKRD36C/ANP32B/ANPEP/ANTXR1/ANXA2/AQP1/AQP5/ARHGAP19/ARHGAP42/ARHGEF10/ARHGEF40/ARHGEF5/ARPC1B/ASAP3/ASPH/ATP1A2/B4GALT1/BACE2/BAG3/BAZ1A/BCL2/BCL3/BCL6B/BCL7C/BHMT2/BMP7/BUB1/C11orf96/C1QTNF5/C2CD4B/C4orf19/C8orf82/CACFD1/CARHSP1/CASC3/CASKIN2/CASTOR1/CATSPERD/CAV1/CAVIN1/CCDC102A/CCDC194/CD248/CD…	439/1241	5543/19917
down-regulated	TF	TF:M01118	Factor: WT1; motif: SMCNCCNSC	5.38832837175969e-06	1241	526	6869	19917	ABHD15/ACBD7/ACOX2/ACSF2/ADAMTS9/ADCY4/ADCYAP1R1/ADGRF5/ADH1B/ADM/ADORA2A/AEBP1/AGTRAP/AIF1L/AIFM3/AKAP9/AKR1C3/ALDH3B1/ALDH6A1/ALPL/ANKRD36/ANKRD36C/ANKRD40/ANKRD62/ANP32B/ANPEP/ANTXR1/APCDD1/APLN/AQP5/AQP6/ARHGAP11A/ARHGAP42/ARHGEF10/ARHGEF15/ARHGEF26/ARHGEF37/ARHGEF40/ARRDC2/ARSD/ASAP3/ASCL1/ASPH/ASRGL1/ATOH8/ATP1A2/AXL/BACE2/BAG3/BAZ1A/BCL2/BCL3/BGN/BMP7/BPTF/BUB1/C10orf105/C11orf96/C16orf74/…	526/1241	6869/19917
down-regulated	TF	TF:M11478_1	Factor: AP-2beta; motif: NSCCNNNGGSN; match class: 1	6.28697122981078e-06	1241	605	8102	19917	A4GALT/ABCB1/ABHD15/ACAA2/ACSM5/ACSS1/ADAMTSL3/ADCY4/ADCYAP1R1/ADGRF5/ADGRV1/ADM/ADORA2B/AEBP1/AGTRAP/AHCYL1/AIF1L/AIFM3/AKAP9/ALDH4A1/ALPL/ANGPT2/ANKHD1/ANKHD1-EIF4EBP3/ANKRD36/ANKRD36C/ANKRD40/ANP32B/ANPEP/ANTXR1/ANXA2/APCDD1/APLN/APOL1/APOL4/APPL2/AQP1/AQP5/AQP6/AREG/ARHGAP42/ARHGEF15/ARHGEF19/ARHGEF26/ARPC1B/ARRDC4/ARSD/ARSI/ASAP3/ASB4/ATOH8/B4GALT1/BACE2/BAG3/BAZ1A/BBX/BCAM/BCL2/BCL3/BCL6B/B…	605/1241	8102/19917
down-regulated	TF	TF:M07348	Factor: AP-2alpha; motif: NSCCNCRGGSN	6.57978891104923e-06	1241	605	8104	19917	A4GALT/ABCB1/ABHD15/ACAA2/ACSF2/ACSM5/ACSS1/ADAMTSL3/ADAMTSL4/ADCY4/ADCYAP1R1/ADGRF5/ADGRG1/ADGRV1/ADORA2A/ADORA2B/AEBP1/AHCYL1/AHNAK/AIF1L/AKAP9/ALDH4A1/ALDH7A1/ANGPT2/ANGPTL4/ANKRD36/ANKRD36C/ANKRD40/ANP32B/ANPEP/ANTXR1/ANXA2/APOL1/APOL4/APOL6/APPL2/AQP5/AREG/ARHGAP31/ARHGEF5/ARRDC4/ARSD/ASB4/ATOH8/ATP10A/ATP1A2/B4GALT1/BACE2/BAG3/BAZ1A/BBX/BCAM/BCL2/BCL3/BCL6B/BCL7C/BGN/BHMT2/BMP7/BPTF/BRCA1/C…	605/1241	8104/19917
down-regulated	TF	TF:M09862_1	Factor: ZNF614; motif: NCYCWGCCYYNNN; match class: 1	8.80779321644583e-06	1241	347	4212	19917	A4GALT/ACAA2/ACVRL1/ACSF2/ADAMTS9/ADAMTSL4/ADCY4/ADCYAP1R1/AEBP1/AIFM3/ALDH7A1/ALPL/ANP32B/ANPEP/ANXA2/APLNR/APPL2/AQP1/AQP5/ARHGEF10/ARHGEF15/ARHGEF5/ARPC1B/ARSI/ASAP3/ATP10A/ATP1A2/AXL/B4GALT1/BACE2/BAG3/BCAM/BCL3/BCL7C/BGN/BMP7/BPTF/C2orf72/C8orf82/CACFD1/CAPG/CASKIN2/CASTOR1/CCDC102A/CCDC103/CD248/CD40/CD44/CDA/CDC45/CDH5/CEBPD/CELSR1/CHD7/CHST14/CLDN5/CLIC1/CMTM3/CNN3/CNTFR/COL6A2/COLCA2/CRA…	347/1241	4212/19917
down-regulated	TF	TF:M04595	Factor: SALL2; motif: GGGTGGG	8.88176039612927e-06	1241	911	13123	19917	A4GALT/ABCB1/ABHD15/ABHD4/ACBD7/ACVRL1/ACSF2/ACSM5/ACSS1/ADAMTS9/ADAMTSL3/ADAMTSL4/ADCY4/ADCYAP1R1/ADGRF5/ADGRG1/ADH1B/ADIRF/ADM/ADORA2B/AEBP1/AHCYL1/AHNAK/AIFM3/AK4/AKAP9/AKR1C3/ALDH1L1/ALDH3B1/ALDH4A1/ALDH6A1/ALPL/AMOT/ANGPTL4/ANKHD1/ANKHD1-EIF4EBP3/ANKRD20A2P/ANKRD20A3P/ANKRD36/ANKRD36C/ANKRD40/ANKRD62/ANP32B/ANPEP/ANTXR1/ANXA1/ANXA2/APCDD1/APLN/APLNR/APOL1/APOL3/APOL4/AQP1/AQP5/AQP6/AREG/ARHG…	911/1241	13123/19917
down-regulated	TF	TF:M09973_1	Factor: CPBP; motif: GNNRGGGHGGGGNNGGGRN; match class: 1	1.37497877965238e-05	1241	509	6648	19917	A4GALT/ABHD15/ABHD4/ACSF2/ACSS1/ADAMTS9/ADM/AEBP1/AGTRAP/AHNAK/AIF1L/AIFM3/AK4/ALDH3B1/ALDH4A1/ALDH6A1/ALDH7A1/ALPL/ANKRD20A2P/ANKRD20A3P/ANKRD40/ANKRD62/ANP32B/ANPEP/ANTXR1/ANXA2/AQP1/AQP5/ARHGAP19/ARHGAP42/ARHGEF15/ARHGEF19/ARHGEF40/ARPC1B/ARRDC2/ARRDC4/ASAP3/ASCL1/ASPH/ATOH8/ATP1A2/AXL/B4GALT1/BACE2/BAG3/BCAM/BCL3/BCL6B/BCL7C/BGN/BMP7/BPTF/BTG2/C16orf74/C1QTNF5/C8orf82/CA12/CACFD1/CAPG/CARD10/…	509/1241	6648/19917
down-regulated	TF	TF:M00749_1	Factor: SREBP-1; motif: CACSCCA; match class: 1	1.4751435283687e-05	1241	246	2794	19917	A4GALT/ACAA2/ACSF2/ADAMTSL3/ADAMTSL4/ADCYAP1R1/ADM/AEBP1/AIFM3/ANKRD36/ANKRD36C/ANKRD62/ANXA2/AQP1/ARHGEF10/ARHGEF5/ASRGL1/ATP1A2/BACE2/BCL3/BCL6B/BGN/BRCA1/C16orf74/C16orf89/C1QTNF5/C2orf72/CARHSP1/CASC3/CATSPERD/CAVIN1/CCDC102A/CCDC103/CCDC190/CCDC88A/CCDC9B/CD248/CDA/CDH23/CDH5/GDF1/CHI3L2/CHST6/CMTM3/COLEC12/CRACR2B/CTDSP2/CTDSPL/CTNS/CXCL1/CYP4F11/CSF1/CSF3/CSPG4/CST3/DDIT4/DEPP1/DIPK2B/DOCK…	246/1241	2794/19917
down-regulated	TF	TF:M04148	Factor: TFAP2A; motif: NGCCCYNNGGGCN	1.66253071025803e-05	1241	728	10108	19917	A4GALT/ACAA2/ACOT6/ACOX2/ACSF2/ACSS1/ADAMTS9/ADAMTSL3/ADAMTSL4/ADCY4/ADCYAP1R1/ADGRG1/ADM/ADORA2A/ADORA2B/AEBP1/AGTRAP/AHCYL1/AHNAK/AIF1L/AIFM3/AKAP9/ALDH1L1/ALDH3B1/ALDH7A1/ALPL/ANGPT2/ANGPTL4/ANKRD20A2P/ANKRD20A3P/ANKRD36/ANKRD36C/ANKRD62/ANP32B/ANPEP/ANXA2/APCDD1/APLN/APLNR/AQP5/AQP6/ARHGAP31/ARHGEF10/ARHGEF37/ARHGEF40/ARHGEF5/ARPC1B/ARRDC2/ARRDC4/ARSI/ASAP3/ASCL1/ASPH/ASRGL1/ATOH8/ATP10A/AXL/…	728/1241	10108/19917
down-regulated	TF	TF:M07040_1	Factor: GKLF; motif: NNRRGRRNGNSNNN; match class: 1	1.70426879037806e-05	1241	610	8225	19917	A4GALT/ABHD4/ACVRL1/ACSF2/ACSS1/ADAMTS9/ADAMTSL4/ADCY4/ADCYAP1R1/ADD3/ADGRG1/ADGRV1/ADIRF/ADM/ADORA2A/AEBP1/AHNAK/AIF1L/AIFM3/AK4/AKAP9/ALDH1L1/ALDH3B1/ALDH6A1/ALPL/AMOT/ANKRD20A3P/ANKRD36C/ANP32B/ANPEP/ANTXR1/APCDD1/APLN/APLNR/APOL4/APOLD1/APPL2/AQP1/AQP5/AQP6/AREG/ARHGAP31/ARHGEF10/ARHGEF15/ARHGEF19/ARHGEF40/ARHGEF5/ARPC1B/ARRDC2/ARRDC4/ARSD/ARSI/ASAP3/ASCL1/ATOH8/ATP10A/ATP1A2/AXL/B4GALT1/BACE…	610/1241	8225/19917
down-regulated	TF	TF:M04863_1	Factor: TF3C-beta; motif: CCNGGAGGGCTTCCTGGAGGAG; match class: 1	1.72429405488252e-05	1241	635	8620	19917	A4GALT/ABHD15/ABHD4/ACACB/ACVRL1/ACSS1/ADAMTSL3/ADAMTSL4/ADCY4/ADCYAP1R1/ADGRG1/ADIRF/ADORA2A/ADORA2B/AEBP1/AHNAK/AIF1L/AIFM3/AK4/ALDH7A1/ALPL/ANGPTL4/ANKHD1/ANKHD1-EIF4EBP3/ANKRD20A2P/ANKRD20A3P/ANKRD36/ANKRD36C/ANKRD40/ANKRD62/ANP32B/ANPEP/ANXA2/APCDD1/APLN/APLNR/AQP1/AQP5/AQP6/ARHGAP42/ARHGEF10/ARHGEF19/ARHGEF40/ARPC1B/ARRDC2/ARRDC4/ARSI/ASCL1/ATP10A/B4GALT1/BACE2/BAG3/BBX/BCAM/BCL2/BCL7C/BGN/…	635/1241	8620/19917
down-regulated	TF	TF:M10529	Factor: Sp1; motif: RGGGMGGRGSNGGGG	2.39620162193852e-05	1241	526	6933	19917	ABHD15/ABHD4/ACBD7/ACSF2/ACSS1/ADAMTS9/ADAMTSL4/ADD3/ADM/AEBP1/AHCYL1/AHNAK/AIF1L/AIFM3/AK4/AKAP9/AKR1C3/ALDH1L1/ALDH6A1/ALDH7A1/ALPL/ANKHD1/ANKHD1-EIF4EBP3/ANKRD62/ANP32B/ANPEP/ANTXR1/APLN/APLNR/ARHGEF15/ARHGEF19/ARHGEF40/ARHGEF5/ARPC1B/ARRDC2/ASAP3/ASB4/ASCL1/ATP1A2/AXL/BACE2/BAG3/BCAM/BCAS1/BCL2/BCL3/BCL6B/BGN/BNIP2/BPTF/BST2/BTG2/C11orf96/C17orf114/C1QTNF5/C2orf72/C3orf70/C8orf82/CA12/CACFD1/…	526/1241	6933/19917
down-regulated	TF	TF:M10026_1	Factor: PATZ; motif: GGGGNGGGGGMKGGRRNGGNRN; match class: 1	2.40985159554527e-05	1241	393	4924	19917	A4GALT/ABHD15/ACSF2/ACSS1/ADAMTS9/ADM/AEBP1/AHNAK/AIF1L/AIFM3/AK4/ALPL/ANGPTL4/ANKRD62/ANP32B/ANPEP/APCDD1/AQP5/ARHGEF40/ARRDC4/ASAP3/ASCL1/ATOH8/AXL/B4GALT1/BACE2/BAG3/BCL3/BCL6B/BGN/BMP7/BNIP2/BOD1L1/BPTF/BTG2/BTN2A2/C11orf96/C1QTNF5/C2orf72/C3orf70/C4orf19/C8orf82/CACFD1/CARD10/CARHSP1/CASKIN2/CASTOR1/CCDC102A/CCDC88A/CD248/CD81/CD93/CD99/CDC45/CELSR1/GDF1/CGNL1/CHD7/CHI3L1/CMTM3/CMTM6/CNN3/CN…	393/1241	4924/19917
down-regulated	TF	TF:M04148_1	Factor: TFAP2A; motif: NGCCCYNNGGGCN; match class: 1	2.92238528424679e-05	1241	699	9666	19917	A4GALT/ACAA2/ACOT6/ACOX2/ACSF2/ACSS1/ADAMTS9/ADAMTSL3/ADAMTSL4/ADCY4/ADCYAP1R1/ADGRG1/ADM/ADORA2A/ADORA2B/AEBP1/AGTRAP/AHCYL1/AHNAK/AIF1L/AIFM3/AKAP9/ALDH1L1/ALDH3B1/ALDH7A1/ALPL/ANGPT2/ANKRD20A2P/ANKRD20A3P/ANKRD36/ANKRD36C/ANKRD62/ANP32B/ANPEP/ANXA2/APCDD1/APLN/APLNR/AQP5/AQP6/ARHGAP31/ARHGEF10/ARHGEF37/ARHGEF40/ARHGEF5/ARPC1B/ARRDC2/ARRDC4/ARSI/ASAP3/ASPH/ASRGL1/ATOH8/ATP10A/B4GALT1/BACE2/BAG3…	699/1241	9666/19917
down-regulated	TF	TF:M00444	Factor: VDR; motif: GGGKNARNRRGGWSA	3.29405918569493e-05	1241	744	10400	19917	A2ML1/A4GALT/ACAA2/ACKR3/ACVRL1/ACSF2/ACSM5/ADAMTS9/ADAMTSL4/ADCY4/ADCYAP1R1/ADGRF5/ADGRG1/ADGRL4/ADGRV1/ADM/ADORA2A/ADORA2B/AEBP1/AHCYL1/AHNAK/AIF1L/AIFM3/AK4/AKAP3/AKAP9/ALDH4A1/ALDH6A1/ALPL/AMOT/ANGPTL4/ANKRD36/ANKRD36C/ANKRD62/ANP32B/ANPEP/ANTXR1/ANXA13/ANXA2/APCDD1/APLNR/APOL6/AQP1/AQP5/AQP6/ARHGAP19/ARHGAP31/ARHGAP42/ARHGEF10/ARHGEF15/ARHGEF19/ARHGEF26/ARHGEF37/ARHGEF40/ARHGEF5/ARPC1B/ARRDC…	744/1241	10400/19917
down-regulated	TF	TF:M01104	Factor: MOVO-B; motif: GNGGGGG	3.37007536526046e-05	1241	740	10336	19917	A4GALT/ABHD15/ABHD4/ACBD7/ACVRL1/ACSF2/ACSS1/ADAMTS9/ADCY4/ADCYAP1R1/ADGRF5/ADGRV1/ADM/ADORA2A/ADORA2B/AEBP1/AGTRAP/AHCYL1/AHNAK/AK4/AKAP3/AKAP9/ALDH4A1/ALDH7A1/ALPL/ANGPTL4/ANKRD20A2P/ANKRD20A3P/ANKRD36/ANKRD36C/ANKRD40/ANKRD62/ANP32B/ANPEP/ANTXR1/ANXA13/ANXA2/APCDD1/APLN/APPL2/AQP1/AQP5/AQP6/ARHGAP11A/ARHGAP19/ARHGAP31/ARHGAP42/ARHGEF10/ARHGEF26/ARHGEF40/ARHGEF5/ARPC1B/ARRDC2/ARRDC4/ARSD/ARSI/A…	740/1241	10336/19917
down-regulated	TF	TF:M01303_1	Factor: SP1; motif: GGGGYGGGGNS; match class: 1	3.38073721853868e-05	1241	296	3525	19917	A4GALT/ACSF2/ACSS1/ADAMTS9/ADM/AEBP1/AGTRAP/ANKHD1/ANKHD1-EIF4EBP3/ANTXR1/ANXA2/ARPC1B/ASAP3/ASPH/ATOH8/B4GALT1/BACE2/BCAM/BCL2/BCL3/BCL6B/BCL7C/BPTF/C16orf74/C1QTNF5/C8orf82/CACFD1/CASC3/CASTOR1/CAV1/CAVIN1/CCDC15/CCDC88A/CD44/CD81/CD99/CDH23/CEBPD/CELSR1/CENPB/CGNL1/CHST14/CISH/CMTM3/CNN3/CNTFR/CNTNAP3/COL6A2/CRACR2B/CRISPLD2/CRTAP/CTDSP1/CTF1/CTNS/CXCL1/CXCL12/CSF1/CST3/DAG1/DAP/DCHS1/DLL4/DOC…	296/1241	3525/19917
down-regulated	TF	TF:M09734	Factor: ZNF692; motif: SYNGGSCCCASCCNC	3.68488677414954e-05	1241	828	11788	19917	ABHD15/ABHD4/ACACB/ACBD7/ACVRL1/ACSL5/ACSM5/ACSS1/ADAMTS9/ADAMTSL3/ADCY4/ADCYAP1R1/ADGRF5/ADGRG1/ADIRF/ADORA2A/ADORA2B/AEBP1/AHNAK/AIF1L/AIFM3/AK4/AKAP9/AKR1C3/ALDH1L1/ALDH3B1/ALDH4A1/ALDH6A1/ALPL/ANGPTL4/ANKHD1/ANKHD1-EIF4EBP3/ANKRD20A2P/ANKRD20A3P/ANKRD36C/ANKRD62/ANP32B/ANPEP/ANXA2/APCDD1/APLNR/APOL1/APOL3/APOL4/AQP1/AQP5/AQP6/ARHGAP11A/ARHGAP19/ARHGAP31/ARHGAP42/ARHGEF10/ARHGEF15/ARHGEF19/ARH…	828/1241	11788/19917
down-regulated	TF	TF:M04896	Factor: AP-2alpha; motif: NNNGSCCTGRGGSN	3.84208035294512e-05	1241	451	5810	19917	A4GALT/ABHD15/ACVRL1/ACSF2/ACSS1/ADAMTSL3/ADAMTSL4/ADGRF5/ADGRV1/ADIRF/ADORA2A/ADORA2B/AEBP1/AHCYL1/AHNAK/AIFM3/ALDH4A1/ANKRD20A2P/ANKRD20A3P/ANKRD36/ANKRD36C/ANKRD40/ANP32B/ANPEP/ANXA2/APCDD1/APOL1/APOL3/APOL4/APOLD1/AQP5/ARHGEF10/ARHGEF19/ARHGEF40/ARPC1B/ARRDC2/ARRDC4/ATP10A/AXL/BBX/BCAM/BCL3/BCL6B/BCL7C/BHMT2/BRCA1/C10orf105/C16orf74/C1QTNF5/C2CD4B/C3orf70/C4A/C4B/C4orf19/CA5A/CACFD1/CARD10/CA…	451/1241	5810/19917
down-regulated	TF	TF:M07397	Factor: ZBP89; motif: CCCCKCCCCCNN	4.25320573998366e-05	1241	541	7190	19917	ABHD15/ACOX2/ACSF2/ACSS1/ADCYAP1R1/ADGRF5/ADM/ADORA2A/AEBP1/AIFM3/AKAP9/AKR1C3/ALDH3B1/ALDH6A1/ALDH7A1/ALPL/ANGPTL4/ANKHD1/ANKHD1-EIF4EBP3/ANP32B/ANPEP/ANTXR1/APCDD1/AQP1/AQP5/ARHGAP31/ARHGEF10/ARHGEF19/ARHGEF26/ARHGEF40/ARPC1B/ARRDC2/ARRDC4/ASAP3/ASPH/AXL/B4GALT1/BACE2/BAG3/BAZ1A/BCAM/BCL3/BCL6B/BCL7C/BGN/BMP7/BPTF/BST2/BTG2/C10orf105/C11orf96/C16orf74/C1QTNF5/C3orf70/C8orf82/CA12/CACFD1/CALD1/C…	541/1241	7190/19917
down-regulated	TF	TF:M00189	Factor: AP-2; motif: MKCCCSCNGGCG	5.67619322395499e-05	1241	760	10687	19917	A4GALT/ABCB1/ABHD15/ABHD4/ACBD7/ACOT6/ACVRL1/ACSF2/ACSS1/ADAMTS9/ADAMTSL3/ADAMTSL4/ADCY4/ADCYAP1R1/ADGRF5/ADGRG1/ADGRV1/ADH1B/ADORA2A/AEBP1/AHCYL1/AHNAK/AIF1L/ALDH4A1/ALDH7A1/ALPL/ANKHD1/ANKHD1-EIF4EBP3/ANKRD20A2P/ANKRD20A3P/ANKRD36/ANKRD36C/ANKRD40/ANP32B/ANPEP/ANTXR1/ANXA2/APCDD1/APLN/APPL2/AQP1/AQP5/AQP6/ARHGAP19/ARHGAP31/ARHGEF10/ARHGEF15/ARHGEF5/ARPC1B/ARRDC2/ARRDC4/ARSD/ARSI/ASAP3/ASPH/ATP1…	760/1241	10687/19917
down-regulated	TF	TF:M08952	Factor: NF-KAPPAB1; motif: NGGKRNTTYCCCN	5.83426191449954e-05	1241	580	7811	19917	A4GALT/ACBD7/ACSF2/ACSL5/ACSS1/ADAMTS9/ADAMTSL3/ADGRG1/ADM/AGTRAP/AHNAK/AIF1L/AK4/AKAP3/ALDH3B1/ALDH4A1/ALDH6A1/ALPL/AMOT/ANGPT2/ANGPTL4/ANKRD62/ANP32B/ANXA2/APLN/APOL4/AQP1/ARHGEF10/ARHGEF40/ARPC1B/ARRDC4/ASAP3/ASCL1/ATP10A/BAZ1A/BBOX1/BCAM/BCL2/BCL3/BCL6B/BGN/BMP7/BOD1L1/BST2/BTG2/C11orf96/C16orf74/C16orf89/C1QTNF1/C3orf70/C4A/C4B/C4orf19/C8orf82/CACHD1/CAPG/CARD10/CASKIN2/CASP4/CASTOR1/CATSPER…	580/1241	7811/19917
down-regulated	TF	TF:M09723	Factor: BTEB1; motif: GGGGGCGGGGCNGSGGGNGS	5.95185156746119e-05	1241	731	10217	19917	A4GALT/ABHD15/ABHD4/ACAA2/ACBD7/ACVRL1/ACSF2/ACSS1/ADA2/ADAMTS9/ADAMTSL3/ADCYAP1R1/ADGRF5/ADM/AEBP1/AGTRAP/AHNAK/AIF1L/AIFM3/AK4/ALDH1L1/ALDH3B1/ALDH6A1/ALDH7A1/ALPL/ANGPTL4/ANKHD1/ANKHD1-EIF4EBP3/ANKRD36/ANKRD36C/ANKRD40/ANKRD62/ANP32B/ANPEP/ANTXR1/ANXA2/APCDD1/AQP1/AQP5/ARHGAP31/ARHGAP42/ARHGEF10/ARHGEF19/ARHGEF26/ARHGEF40/ARPC1B/ARRDC2/ARRDC4/ARSD/ASAP3/ASCL1/ASPH/ATOH8/ATP10A/ATP1A2/AXL/B4GAL…	731/1241	10217/19917
down-regulated	TF	TF:M09972	Factor: BTEB2; motif: WGGGTGKGGCNGGN	5.99840889522133e-05	1241	673	9283	19917	A4GALT/ABHD4/ACVRL1/ACSF2/ADAMTSL4/ADCY4/ADCYAP1R1/ADH1B/ADIRF/ADM/AEBP1/AGTRAP/AHNAK/AIF1L/AIFM3/AKAP9/ALDH3B1/ALDH4A1/ALDH6A1/ALPL/AMOT/ANKRD36C/ANKRD40/ANKRD62/ANP32B/ANPEP/ANTXR1/ANXA2/APLN/APLNR/APOL1/APOL3/APOL4/APOLD1/AQP1/ARHGAP19/ARHGAP42/ARHGEF10/ARHGEF15/ARHGEF26/ARHGEF40/ARHGEF5/ARPC1B/ARRDC4/ARSI/ASAP3/ATOH8/ATP10A/ATP1A2/B4GALT1/BACE2/BAG3/BCAM/BCL3/BCL6B/BCL7C/BGN/BMP7/BNIP2/BOD1L1…	673/1241	9283/19917
down-regulated	TF	TF:M09890_1	Factor: ctcf; motif: YGGCCACCAGRKGGCRSYN; match class: 1	6.09995501230977e-05	1241	250	2894	19917	A4GALT/ABHD15/ACAA2/ACVRL1/ACSF2/ACSM5/ACSS1/ADAMTSL3/ADORA2A/ADORA2B/AGTRAP/AHCYL1/AIF1L/AIFM3/ALDH3B1/ALPL/ANKRD20A2P/ANKRD20A3P/ANKRD36/ANKRD62/APCDD1/APLN/APPL2/ASAP3/B4GALT1/BATF2/BCL6B/BHMT2/BTN2A2/C2CD4B/C2orf72/CAPG/CASKIN2/CAV1/CCDC102A/CD248/CDC42EP4/CDK2/CELSR1/CENPB/CFLAR/CHD7/CHI3L1/CHST14/CIB2/CMTM3/CNN3/COLEC12/COPZ2/CTDSP1/CTDSPL/CTNS/CXCL12/CSF1/DLL4/DOCK6/DPEP2/DUSP1/DUSP5/EFEMP…	250/1241	2894/19917
down-regulated	TF	TF:M10107	Factor: DB1; motif: GGRRRRGRRGGAGGGGGNGRRR	6.10707584874767e-05	1241	454	5875	19917	ACAA2/ACSF2/ADAMTS9/ADAMTSL4/ADCY4/ADGRF5/ADGRG1/ADGRV1/ADM/AEBP1/AGTRAP/AIF1L/AIFM3/AK4/AKAP9/ALPL/AMOT/ANKRD62/ANP32B/APCDD1/AQP1/AQP5/ARHGAP19/ARHGAP31/ARHGEF10/ARHGEF19/ARHGEF40/ARHGEF5/ARSI/ASAP3/ASB4/ASCL1/ATOH8/AXL/BACE2/BAG3/BCL2/BCL3/BGN/BMP7/BPTF/BTN2A2/C11orf96/C16orf74/C16orf89/C17orf114/C1QTNF5/C2orf72/C3orf70/C4A/C4B/C8orf82/CAPG/CARHSP1/CASKIN2/CASTOR1/CCAR1/CCDC15/CD248/CDC42EP4/C…	454/1241	5875/19917
down-regulated	TF	TF:M09762_1	Factor: NF1B; motif: CYTGGCNYNCWGCCAN; match class: 1	7.02594307389246e-05	1241	149	1529	19917	ACAA2/ACSF2/ACSM5/ADAMTSL3/ADGRG1/ADORA2A/AHNAK/APLN/APOL1/ARHGEF15/ARHGEF19/ARHGEF37/ARPC1B/ARSI/BCL3/BCL7C/BGN/C1QTNF1/C1QTNF5/C3orf70/CACFD1/CACHD1/CARHSP1/CAV1/CCDC102A/CCDC9B/CDA/CDKN1A/CRISPLD2/CRTAP/CRX/CYP4F11/CSF1/CSPG4/CSRNP1/DAAM2/DAG1/DAP/DENND2A/DUSP1/EGFR/EMILIN1/EMP2/F2RL3/FAM110D/FGF11/FGFR3/FKBP5/GABRE/GGT5/GNG12/GPR37L1/GPR39/H3C14/HERC5/HES6/HIF3A/HRCT1/HSPB1/HSPB7/ICAM1/IFI44L…	149/1241	1529/19917
down-regulated	TF	TF:M10002	Factor: NF-1C; motif: NYTGGCNNYNNGCCARN	7.41777986283252e-05	1241	515	6814	19917	ACAA2/ACBD7/ACOX2/ACSF2/ACSM5/ADAMTSL3/ADCY4/ADCYAP1R1/ADGRF5/ADGRG1/ADH1B/ADORA2A/AEBP1/AHNAK/ALDH4A1/ALPL/ANKHD1/ANKHD1-EIF4EBP3/ANKRD20A2P/ANKRD20A3P/ANPEP/ANTXR1/APLN/APLNR/APOL1/APOL3/APOL4/AQP5/ARHGAP19/ARHGEF19/ARHGEF37/ARHGEF40/ARPC1B/ARRDC4/ARSD/ARSI/ASAP3/ASPH/B4GALT1/BACE2/BBOX1/BCAM/BCAS1/BCL3/BCL6/BCL6B/BCL7C/BGN/BHMT2/BMP7/BNIP2/BPTF/BST2/BTN3A2/C10orf105/C11orf96/C16orf89/C1QTNF1/C…	515/1241	6814/19917
down-regulated	TF	TF:M10072	Factor: sp4; motif: NNGNARGRGGCGGRGCNNRR	7.68075627090313e-05	1241	752	10571	19917	A4GALT/ABHD15/ABHD4/ACAA2/ACSF2/ACSS1/ADA2/ADAMTS9/ADAMTSL3/ADAMTSL4/ADCYAP1R1/ADGRF5/ADM/AEBP1/AGTRAP/AHCYL1/AHNAK/AIF1L/AIFM3/AK4/AKAP3/ALDH3B1/ALDH6A1/ALDH7A1/ALPL/ANGPTL4/ANKHD1/ANKHD1-EIF4EBP3/ANKRD36/ANKRD36C/ANKRD40/ANKRD62/ANP32B/ANPEP/ANTXR1/ANXA2/APCDD1/APLN/APLNR/APOL6/AQP1/AQP5/AREG/ARHGAP19/ARHGAP31/ARHGAP42/ARHGEF10/ARHGEF19/ARHGEF26/ARHGEF40/ARHGEF5/ARPC1B/ARRDC4/ARSD/ARSI/ASAP3/AS…	752/1241	10571/19917
down-regulated	TF	TF:M04453_1	Factor: AR; motif: RGGWACAYNGTGTWCYN; match class: 1	8.09865771207057e-05	1241	315	3829	19917	ACACB/ADORA2B/AHCYL1/AK4/ALDH6A1/ANKRD20A2P/ANKRD20A3P/ANKRD36C/ANXA2/APOL1/APOLD1/AREG/ARHGEF10/ARHGEF19/ARHGEF37/ASAP3/ATP1A2/BBOX1/BBX/BCAM/BCL2/BMP7/BOD1L1/BRCA1/BUB1/C11orf96/C1QTNF5/C1R/C21orf62/C4orf19/CARD10/CASP7/CASTOR1/CCN5/CD3E/CD99/CDC42EP4/CDH23/CDKN1A/CDKN2C/CFLAR/CHI3L2/CHST14/CLDN5/CLEC1A/CNTFR/CNTNAP3/COLEC12/COPZ2/CRTAP/CTDSP1/CXCL1/CXCL3/CSF3/CSRP1/CST3/DAAM2/DDR1/DNAJB1/DOCK6…	315/1241	3829/19917
down-regulated	TF	TF:M09910_1	Factor: ER-beta; motif: RGGTCASCNTGMCCY; match class: 1	8.87537623855226e-05	1241	334	4108	19917	A4GALT/ABHD15/ACOX2/ACVRL1/ADGRG1/ADORA2A/ADORA2B/AEBP1/AHNAK/AIFM3/ALDH1L1/ALDH3B1/ALPL/ANKHD1/ANKHD1-EIF4EBP3/ANKRD36/ANXA13/APCDD1/APLN/APOL1/AQP5/AQP6/ARHGEF37/ARHGEF40/ARHGEF5/ARPC1B/ASPH/ASRGL1/AXL/BCL3/BGN/BPTF/BRCA1/BTG2/C1QTNF5/C1R/C22orf31/C2orf72/C3orf70/C4A/C4B/C4orf19/CABLES1/CARD10/CASP7/CCAR1/CCDC69/CD248/CD81/CD93/CDH23/CDKN1A/CEBPD/CELSR1/CENPB/GDF1/CHDH/CHST14/CMTM3/CNTFR/COLCA2…	334/1241	4108/19917
down-regulated	TF	TF:M09658	Factor: Sp2; motif: GGSNNGGGGGCGGGGCCNGNGS	0.000106852381332629	1241	414	5297	19917	ACSF2/ACSS1/ADAMTS9/ADGRF5/ADM/AEBP1/AGTRAP/AHNAK/AIF1L/AIFM3/ALDH7A1/ALPL/ANKHD1/ANKHD1-EIF4EBP3/ANKRD40/ANP32B/ANPEP/ANXA2/APCDD1/APPL2/AQP1/AQP5/ARHGEF19/ARHGEF26/ARPC1B/ARRDC4/ARSD/ASAP3/ASCL1/ATP10A/AXL/B4GALT1/BACE2/BAG3/BCAM/BCL2/BCL3/BCL7C/BGN/BMP7/BPTF/BST2/BTG2/C11orf96/C16orf74/C8orf82/CACFD1/CARD10/CASC3/CASKIN2/CASTOR1/CCDC190/CD248/CD44/CD81/CD99/CDC45/CDK2/CELSR1/GDF1/CGNL1/CHD7/CH…	414/1241	5297/19917
down-regulated	TF	TF:M09734_1	Factor: ZNF692; motif: SYNGGSCCCASCCNC; match class: 1	0.000108524660436163	1241	480	6295	19917	ABHD15/ABHD4/ACVRL1/ACSM5/ADAMTS9/ADAMTSL3/ADCY4/ADORA2A/AEBP1/AHNAK/AIF1L/AIFM3/AKAP9/ALPL/ANKRD62/ANP32B/ANPEP/ANXA2/APLNR/APOL3/APOL4/AQP1/AQP5/AQP6/ARHGEF10/ARHGEF19/ARHGEF5/ARPC1B/ARRDC2/ARRDC4/ARSD/ARSI/ASAP3/ATP10A/ATP1A2/AXL/B4GALT1/BACE2/BCAM/BCL2/BCL3/BCL6B/BGN/BHMT2/BMP7/BPTF/C1QTNF5/C8orf82/CA12/CACFD1/CAPG/CARD10/CARHSP1/CASC3/CASKIN2/CASP7/CASTOR1/CAVIN1/CCAR1/CCDC102A/CCDC190/CCDC9…	480/1241	6295/19917
down-regulated	TF	TF:M02089_1	Factor: E2F-3; motif: GGCGGGN; match class: 1	0.000111354899360942	1241	680	9425	19917	A4GALT/ABHD15/ACAA2/ACVRL1/ACSF2/ACSS1/ADAMTS9/ADAMTSL3/ADCYAP1R1/ADGRG1/ADGRV1/ADM/ADORA2A/AEBP1/AGTRAP/AHCYL1/AHNAK/AK4/ALDH3B1/ALDH7A1/ALPL/ANGPTL4/ANKRD36/ANKRD36C/ANKRD40/ANP32B/ANPEP/ANXA2/APCDD1/APLN/AQP1/AQP5/ARHGAP11A/ARHGAP31/ARHGAP42/ARHGEF10/ARHGEF26/ARHGEF40/ARHGEF5/ARPC1B/ARRDC2/ARRDC4/ASAP3/ASPH/ATP10A/ATP1A2/B4GALT1/BACE2/BAG3/BAZ1A/BCAM/BCL2/BCL3/BCL6B/BCL7C/BGN/BHMT2/BMP7/BNIP2/…	680/1241	9425/19917
down-regulated	TF	TF:M07329	Factor: Osx; motif: CCNCCCCCNNN	0.000119259811251944	1241	516	6851	19917	ACVRL1/ACSS1/ADAMTSL3/ADAMTSL4/ADCY4/ADCYAP1R1/ADGRF5/ADH1B/ADORA2A/AEBP1/AGTRAP/AHCYL1/AHNAK/AIFM3/AK4/ALDH3B1/ALPL/ANGPTL4/ANKHD1/ANKHD1-EIF4EBP3/ANP32B/ANPEP/APCDD1/APLN/APPL2/AQP1/AQP5/AQP6/ARHGAP42/ARHGEF10/ARHGEF26/ARHGEF37/ARHGEF40/ARPC1B/ARRDC4/ARSD/ASAP3/ATP10A/ATP1A2/AXL/B4GALT1/BACE2/BBX/BCAM/BCL2/BCL3/BCL6B/BCL7C/BGN/BHMT2/BMP7/BOD1L1/BPTF/BRCA1/BTG2/C10orf105/C11orf96/C16orf89/C2CD4B…	516/1241	6851/19917
down-regulated	TF	TF:M02036_1	Factor: WT1; motif: CGCCCCCNCN; match class: 1	0.000138624290099743	1241	414	5308	19917	ABHD15/ACBD7/ACSF2/ADAMTSL3/ADCYAP1R1/AEBP1/AHNAK/AIF1L/AK4/ALPL/ANGPTL4/ANKRD62/ANP32B/ANTXR1/APCDD1/APPL2/AQP5/ARHGAP11A/ARHGEF10/ARHGEF26/ARHGEF40/ARPC1B/ARSD/ASAP3/ATOH8/ATP10A/B4GALT1/BACE2/BCL6B/BGN/BHMT2/BPTF/BTN2A2/C11orf96/C1QTNF5/C2orf72/C8orf82/CACFD1/CAPG/CARD10/CASC3/CASKIN2/CASP7/CATSPERD/CCDC102A/CCDC8/CD81/CDK2/CDKN2B/CEBPD/CELSR1/CENPB/GDF1/CFLAR/CHD7/CHST14/CHST3/CIB2/CISH/CLU/C…	414/1241	5308/19917
down-regulated	TF	TF:M10112_1	Factor: Miz-1; motif: NNRGGWGGGGGAGGGGMRR; match class: 1	0.000139089706651235	1241	332	4096	19917	A4GALT/ACVRL1/ACSF2/ACSS1/ADGRG1/AHCYL1/AIF1L/AIFM3/ALDH6A1/ALPL/ANKRD20A3P/ANKRD62/ANP32B/ANPEP/APCDD1/APLN/ARHGAP31/ARHGEF19/ARHGEF40/ASAP3/ASCL1/ATOH8/ATP10A/ATP1A2/AXL/BACE2/BAG3/BCAM/BCL3/BGN/BPTF/BTG2/C10orf105/C11orf96/C17orf114/C1QTNF5/C8orf82/CA12/CACFD1/CARHSP1/CASKIN2/CAVIN1/CCAR1/CCDC102A/CCDC190/CCDC9B/CD248/CDC42EP4/CDH23/CELSR1/CHD2/CHI3L1/CMTM3/CNN3/CNTFR/COL6A2/CRACR2B/CTDSP1/CTD…	332/1241	4096/19917
down-regulated	TF	TF:M10134	Factor: FPM315; motif: GGGAGGAGGRRGRGGRGGRR	0.000142289543458212	1241	221	2517	19917	ABHD15/ACOX2/ADAMTS9/ADD3/ADGRG1/ADGRV1/ADORA2A/AEBP1/AIF1L/AIFM3/AK4/ARHGEF40/ARHGEF5/ARSI/ASAP3/ASB4/ASCL1/B4GALT1/BAG3/BMP7/BPTF/BTN2A2/C16orf89/C1R/C3orf70/CATSPERD/CD99/CGNL1/CHDH/CHST3/CNN3/CNTFR/COL6A2/CYP11A1/CSPG4/CST3/DDR1/DHTKD1/DOK1/DTX3L/EBF1/EDA/EHD2/EMILIN1/EMP3/EMX2/ERBB2/ERG/ESAM/ETNK2/EVA1B/EZR/F3/FAM107A/FAM114A1/FBXW4/FCGRT/FES/FGFR3/FLI1/FLT1/FOS/FOSL2/FOXF1/FOXJ1/FOXO1/FOXO4…	221/1241	2517/19917
down-regulated	TF	TF:M09723_1	Factor: BTEB1; motif: GGGGGCGGGGCNGSGGGNGS; match class: 1	0.000150395092834405	1241	469	6142	19917	A4GALT/ABHD15/ABHD4/ACAA2/ACSF2/ACSS1/ADAMTS9/ADCYAP1R1/ADM/AEBP1/AGTRAP/AHNAK/AIF1L/ALDH3B1/ALDH6A1/ALPL/ANKHD1/ANKHD1-EIF4EBP3/ANKRD40/ANP32B/ANXA2/AQP5/ARHGEF10/ARHGEF40/ARPC1B/ARRDC2/ARRDC4/ASAP3/ASPH/ATOH8/B4GALT1/BACE2/BAG3/BAZ1A/BCAM/BCL3/BCL6B/BCL7C/BGN/BMP7/BPTF/BTG2/C16orf74/C1QTNF5/C3orf70/C8orf82/CACFD1/CARD10/CASC3/CASKIN2/CAV1/CAVIN1/CCAR1/CCDC102A/CCDC88A/CD248/CD44/CD81/CD93/CD99/…	469/1241	6142/19917
down-regulated	TF	TF:M01587	Factor: FPM315; motif: SRGGGAGGAGGN	0.000157595098039112	1241	275	3279	19917	ABHD15/ABHD4/ACSS1/ADAMTS9/ADCY4/ADGRF5/ADGRG1/ADGRV1/ADORA2A/AEBP1/AIFM3/ALDH4A1/ANKRD36/ANKRD36C/ANKRD40/APCDD1/APLNR/APOL6/ARHGAP31/ARHGAP42/ARHGEF40/ARHGEF5/ASAP3/ASCL1/BAG3/BBOX1/BCAM/BHMT2/BPTF/BTG2/C16orf89/C17orf114/C1QTNF5/C1R/C4orf19/CCDC102A/CCDC194/CD248/CD34/CD3E/CD99/CDH23/CDKN1A/CENPB/CFAP126/CGNL1/CHST14/CLIC1/CNN3/CNTFR/COL6A2/COLCA2/COX4I2/CYP11A1/CSF3/CSPG4/CSRNP1/CST3/DHTKD1/D…	275/1241	3279/19917
down-regulated	TF	TF:M01778	Factor: PLAG1; motif: GRGGCNNHNNNRRGGG	0.000179835496990828	1241	238	2761	19917	ABHD15/ACBD7/ACOX2/ADAMTS9/ADAMTSL4/ADCY4/AEBP1/AK4/ALPL/ANGPTL4/ANKRD20A3P/ANP32B/ANPEP/APCDD1/AQP5/AQP6/ARHGEF19/ARHGEF26/ARRDC2/ARSD/ASCL1/BACE2/BCL2/BCL7C/BHMT2/BTG2/BTN2A2/C11orf96/C16orf74/C4orf19/C8orf82/CABLES1/CARD10/CARHSP1/CASC3/CASKIN2/CATSPERD/CAVIN1/CCDC102A/CD40/CD81/CDC42EP4/CDK2/CEBPD/CFAP53/CHST14/CMTM6/CNTNAP3/COL6A2/COLEC12/CRACR2B/CTDSP1/CTDSP2/CTF1/CTXND1/CSPG4/CST3/DAP/DCHS…	238/1241	2761/19917
down-regulated	TF	TF:M01201	Factor: AR; motif: GGNACRNNRTGTWCT	0.000193288142896651	1241	487	6428	19917	ACAA2/ACACB/ACBD7/ACSF2/ACSL5/ADA2/ADAMTS9/ADCY4/ADCYAP1R1/ADGRG1/ADM/ADORA2A/ADORA2B/AEBP1/AHCYL1/AKAP3/ALDH6A1/ANKHD1/ANKHD1-EIF4EBP3/ANKRD20A2P/ANKRD20A3P/ANKRD36C/ANPEP/APLN/APOL1/APOL3/APOLD1/AREG/ARHGEF10/ARPC1B/ARSD/ASAP3/ASCL1/ATOH8/ATP1A2/AXL/BAZ1A/BBOX1/BBX/BCAM/BCL2/BCL7C/BMP7/BOD1L1/BPTF/BRCA1/BUB1/C11orf96/C1QTNF5/C1R/C21orf62/C4A/C4B/C4orf19/C8orf82/CACHD1/CAPG/CARD10/CASP7/CASTOR1/…	487/1241	6428/19917
down-regulated	TF	TF:M01733	Factor: MZF-1; motif: TGGGGAR	0.000200267518343445	1241	804	11472	19917	A2ML1/A4GALT/ABHD15/ABHD4/ACAA2/ACACB/ACOX2/ACVRL1/ACSF2/ACSS1/ADAMTS9/ADAMTSL3/ADAMTSL4/ADCY4/ADCYAP1R1/ADGRG1/ADM/ADORA2A/ADORA2B/AEBP1/AHNAK/AIF1L/AIFM3/AK4/ALDH1L1/ALDH3B1/ALDH4A1/ALDH6A1/ALDH7A1/ALPL/ANGPT2/ANKHD1/ANKHD1-EIF4EBP3/ANKRD36/ANKRD36C/ANKRD40/ANKRD62/ANPEP/ANTXR1/ANXA2/APCDD1/APLN/APLNR/APOL1/APOL3/APOL4/AREG/ARHGAP31/ARHGAP42/ARHGEF10/ARHGEF15/ARHGEF19/ARHGEF5/ARPC1B/ARRDC2/ARSD…	804/1241	11472/19917
down-regulated	TF	TF:M10426_1	Factor: ctcf; motif: CCRSCAGGGGGCGCN; match class: 1	0.000208721573166799	1241	351	4390	19917	A4GALT/ABHD15/ACAA2/ACSF2/ACSS1/ADAMTS9/ADAMTSL3/ADCYAP1R1/ADORA2B/AGTRAP/AHNAK/AIFM3/ALDH3B1/ALPL/ANKRD36/ANKRD36C/ANKRD62/ANTXR1/APCDD1/APLN/APPL2/AQP5/ARHGEF19/ARPC1B/ARRDC4/ARSI/ASAP3/ASCL1/ATOH8/ATP10A/BAG3/BATF2/BCAM/BCL2/BCL3/BCL6B/BCL7C/BMP7/BOD1L1/BTG2/C16orf74/C1QTNF5/C2CD4B/C2orf72/C3orf70/CACFD1/CAPG/CARD10/CASC3/CASKIN2/CATSPERD/CAV1/CCDC102A/CCDC194/CD248/CD81/CDKN2B/CELSR1/CENPB/GD…	351/1241	4390/19917
down-regulated	TF	TF:M11482	Factor: AP-2gamma; motif: NSCCYNNRGSN	0.000211690435434022	1241	507	6739	19917	A4GALT/ABHD15/ACAA2/ACOT6/ACVRL1/ACSS1/ADAMTSL3/ADCY4/ADGRG1/ADORA2A/AEBP1/AHCYL1/AHNAK/AIFM3/AKAP9/ALPL/ANKHD1/ANKHD1-EIF4EBP3/ANKRD36/ANKRD36C/ANP32B/ANPEP/ANXA2/APCDD1/APLN/APOL1/APOL4/APPL2/AQP6/AREG/ARHGAP42/ARHGEF10/ARHGEF15/ARHGEF26/ARPC1B/ASAP3/ASPH/ASRGL1/ATOH8/ATP10A/B4GALT1/BACE2/BAG3/BAZ1A/BBX/BCAM/BCL2/BCL3/BCL6B/BGN/BRCA1/BST2/BTN2A2/C10orf105/C16orf74/C1QTNF1/C2CD4B/C2orf72/C4A/C4B…	507/1241	6739/19917
down-regulated	TF	TF:M12158	Factor: KLF15; motif: NCCMCGCCCMCN	0.000226821489432962	1241	785	11165	19917	A4GALT/ABHD15/ABHD4/ACAA2/ACBD7/ACKR3/ACVRL1/ACSF2/ACSS1/ADAMTS9/ADAMTSL3/ADCYAP1R1/ADD3/ADGRF5/ADGRG1/ADGRV1/ADH1B/ADIRF/ADORA2A/AEBP1/AHNAK/AK4/ALDH6A1/ALDH7A1/ALPL/AMOT/ANGPTL4/ANKHD1/ANKHD1-EIF4EBP3/ANKRD36/ANKRD36C/ANKRD62/ANP32B/ANPEP/ANTXR1/ANXA2/APCDD1/APLN/APOL3/APOLD1/AQP1/AQP5/AQP6/ARHGAP31/ARHGAP42/ARHGEF10/ARHGEF15/ARHGEF19/ARHGEF26/ARHGEF37/ARHGEF40/ARPC1B/ARRDC2/ARRDC4/ARSD/ASAP3/A…	785/1241	11165/19917
down-regulated	TF	TF:M12227	Factor: ZIC4; motif: NNCCNCCCRYNGYGN	0.000238131842758113	1241	784	11151	19917	A2ML1/A4GALT/ABCB1/ABHD15/ABHD4/ACACB/ACKR3/ACOT6/ACVRL1/ACSF2/ACSM5/ACSS1/ADAMTS9/ADAMTSL3/ADAMTSL4/ADCY4/ADCYAP1R1/ADGRV1/ADM/ADORA2A/ADORA2B/AEBP1/AGTRAP/AHNAK/AIF1L/AIFM3/AK4/AKAP9/ALDH1A1/ALDH4A1/ALDH7A1/ALPL/ANGPTL4/ANKRD20A2P/ANKRD20A3P/ANKRD36/ANKRD36C/ANKRD40/ANKRD62/ANP32B/ANPEP/ANTXR1/APCDD1/APLN/APOL3/APOL4/APPL2/AQP1/AQP5/AREG/ARHGAP11A/ARHGAP19/ARHGAP42/ARHGEF10/ARHGEF26/ARHGEF37/AR…	784/1241	11151/19917
down-regulated	TF	TF:M07277	Factor: BTEB2; motif: RGGGNGKGGN	0.000238718513781272	1241	622	8539	19917	A4GALT/ABHD15/ACACB/ACVRL1/ACSF2/ACSS1/ADA2/ADAMTS9/ADCYAP1R1/ADGRF5/ADM/AEBP1/AGTRAP/AHNAK/AIF1L/AK4/AKAP3/ALDH1L1/ALDH3B1/ALDH6A1/ALDH7A1/ALPL/ANKRD36/ANKRD36C/ANKRD40/ANP32B/ANPEP/ANTXR1/ANXA2/AQP1/AQP5/ARHGAP11A/ARHGAP19/ARHGAP31/ARHGEF10/ARHGEF19/ARHGEF26/ARHGEF40/ARPC1B/ARRDC2/ARRDC4/ASAP3/ASPH/ATOH8/ATP10A/B4GALT1/BACE2/BAG3/BCAM/BCL3/BCL6B/BCL7C/BGN/BHMT2/BMP7/BPTF/BRCA1/BST2/BTG2/BUB1/C1…	622/1241	8539/19917
down-regulated	TF	TF:M00378_1	Factor: Pax-4; motif: NNNNNYCACCCB; match class: 1	0.000242647681505219	1241	1002	14850	19917	A4GALT/ABHD15/ABHD4/ACAA2/ACBD7/ACKR3/ACVRL1/ACSF2/ACSM5/ACSS1/ADAMTS9/ADAMTSL3/ADAMTSL4/ADCY4/ADCYAP1R1/ADGRF5/ADGRG1/ADGRV1/ADH1B/ADIRF/ADM/ADORA2A/ADORA2B/AEBP1/AGTRAP/AHCYL1/AHNAK/AIF1L/AIFM3/AK4/AKAP9/ALDH1L1/ALDH3B1/ALDH4A1/ALDH6A1/ALPL/AMOT/ANGPT2/ANGPTL4/ANKHD1/ANKHD1-EIF4EBP3/ANKRD20A2P/ANKRD20A3P/ANKRD36/ANKRD36C/ANKRD40/ANKRD62/ANP32B/ANPEP/ANXA1/ANXA2/APCDD1/APLN/APLNR/APOL1/APOL3/APO…	1002/1241	14850/19917
down-regulated	TF	TF:M09862	Factor: ZNF614; motif: NCYCWGCCYYNNN	0.000245190294784014	1241	678	9432	19917	A4GALT/ABHD4/ACAA2/ACBD7/ACOX2/ACVRL1/ACSF2/ADAMTS9/ADAMTSL4/ADCY4/ADCYAP1R1/ADGRF5/ADIRF/ADORA2B/AEBP1/AGTRAP/AHNAK/AIF1L/AIFM3/AK4/AKAP9/ALDH3B1/ALDH6A1/ALDH7A1/ALPL/ANGPTL4/ANP32B/ANPEP/ANTXR1/ANXA2/APLNR/APOL3/APPL2/AQP1/AQP5/ARHGAP19/ARHGAP31/ARHGAP42/ARHGEF10/ARHGEF15/ARHGEF19/ARHGEF5/ARPC1B/ARRDC2/ARRDC4/ARSI/ASAP3/ASPH/ATP10A/ATP1A2/AXL/B4GALT1/BACE2/BAG3/BATF2/BAZ1A/BBOX1/BCAM/BCAS1/BCL3…	678/1241	9432/19917
down-regulated	TF	TF:M09834	Factor: ZNF148; motif: NNNNNNCCNNCCCCTCCCCCACCCN	0.000275292350655174	1241	523	6998	19917	ABHD15/ACOX2/ACSF2/ACSS1/ADAMTS9/ADGRF5/ADM/AEBP1/AIFM3/AKAP9/AKR1C3/ALDH3B1/ALDH6A1/ALDH7A1/ALPL/ANGPTL4/ANKHD1/ANKHD1-EIF4EBP3/ANP32B/ANPEP/ANTXR1/APCDD1/AQP1/AQP5/ARHGAP31/ARHGEF10/ARHGEF19/ARPC1B/ARRDC2/ASAP3/ASCL1/ATOH8/AXL/B4GALT1/BACE2/BAG3/BAZ1A/BCAM/BCL3/BCL6B/BGN/BMP7/BPTF/BST2/BTG2/C10orf105/C11orf96/C16orf74/C1QTNF5/C3orf70/C8orf82/CA12/CACFD1/CALD1/CARHSP1/CASC3/CASKIN2/CASP7/CASTOR1…	523/1241	6998/19917
down-regulated	TF	TF:M09744	Factor: CTCF; motif: NNYGCCCYCTRSTGGN	0.000340108243916734	1241	313	3854	19917	A2ML1/A4GALT/ACACB/ACVRL1/ACSF2/ACSS1/ADAMTSL3/ADORA2B/AGTRAP/AHCYL1/AIF1L/AIFM3/AKAP9/AKR1C3/ALDH1L1/ALDH3B1/ALPL/ANKHD1-EIF4EBP3/ANKRD20A2P/ANKRD20A3P/ANKRD36/ANKRD62/ANPEP/ANTXR1/ANXA2/APCDD1/APLN/APOL4/APPL2/AREG/ARHGEF19/ARHGEF40/ARPC1B/ATOH8/B4GALT1/BATF2/BCL2/BCL3/BCL6/BCL6B/BPTF/BTN2A2/C11orf96/C1QTNF1/C1QTNF5/C1R/C3orf70/C4orf3/CABLES1/CAPG/CASKIN2/CCDC15/CCN5/CDC42EP4/CDH5/CDKN2B/CDKN2C…	313/1241	3854/19917
down-regulated	TF	TF:M12160_1	Factor: KLF15; motif: RCCMCRCCCMCN; match class: 1	0.000350482161172904	1241	592	8085	19917	A4GALT/ABHD15/ABHD4/ACAA2/ACBD7/ACVRL1/ACSF2/ACSS1/ADAMTS9/ADCYAP1R1/ADH1B/ADM/AEBP1/AIFM3/AK4/ALDH6A1/ALDH7A1/ALPL/ANGPTL4/ANKHD1/ANKHD1-EIF4EBP3/ANKRD36C/ANKRD62/ANP32B/ANPEP/ANTXR1/APCDD1/APOLD1/AQP1/AQP5/ARHGEF10/ARHGEF15/ARHGEF40/ARPC1B/ARRDC2/ARRDC4/ASAP3/ASCL1/ASPH/ATOH8/ATP1A2/B4GALT1/BACE2/BAG3/BAZ1A/BCAM/BCL3/BCL6B/BCL7C/BGN/BMP7/BOD1L1/BPTF/BTG2/C11orf96/C16orf74/C2orf72/C3orf70/C4orf3…	592/1241	8085/19917
down-regulated	TF	TF:M01047	Factor: AP-2alphaA; motif: ANMGCCTNAGGCKNT	0.000351255192275741	1241	669	9306	19917	A4GALT/ABCB1/ABHD15/ACAA2/ACOX2/ACVRL1/ACSF2/ACSM5/ACSS1/ADAMTS9/ADAMTSL3/ADAMTSL4/ADCY4/ADGRF5/ADGRG1/ADGRV1/ADM/AEBP1/AGTRAP/AHCYL1/AHNAK/AIF1L/AIFM3/AKAP9/ALDH4A1/ALDH7A1/ANGPT2/ANGPTL4/ANKHD1/ANKHD1-EIF4EBP3/ANKRD36/ANKRD36C/ANKRD40/ANKRD62/ANP32B/ANPEP/ANXA2/APCDD1/APLN/APOL1/APOL4/APOL6/AQP5/AQP6/AREG/ARHGAP19/ARHGEF19/ARPC1B/ARRDC2/ARRDC4/ARSD/ARSI/ASB4/ATOH8/ATP10A/ATP1A2/B4GALT1/BACE2/BA…	669/1241	9306/19917
down-regulated	TF	TF:M01047_1	Factor: AP-2alphaA; motif: ANMGCCTNAGGCKNT; match class: 1	0.000351255192275741	1241	669	9306	19917	A4GALT/ABCB1/ABHD15/ACAA2/ACOX2/ACVRL1/ACSF2/ACSM5/ACSS1/ADAMTS9/ADAMTSL3/ADAMTSL4/ADCY4/ADGRF5/ADGRG1/ADGRV1/ADM/AEBP1/AGTRAP/AHCYL1/AHNAK/AIF1L/AIFM3/AKAP9/ALDH4A1/ALDH7A1/ANGPT2/ANGPTL4/ANKHD1/ANKHD1-EIF4EBP3/ANKRD36/ANKRD36C/ANKRD40/ANKRD62/ANP32B/ANPEP/ANXA2/APCDD1/APLN/APOL1/APOL4/APOL6/AQP5/AQP6/AREG/ARHGAP19/ARHGEF19/ARPC1B/ARRDC2/ARRDC4/ARSD/ARSI/ASB4/ATOH8/ATP10A/ATP1A2/B4GALT1/BACE2/BA…	669/1241	9306/19917
down-regulated	TF	TF:M02036	Factor: WT1; motif: CGCCCCCNCN	0.000352604810618356	1241	701	9820	19917	ABHD15/ACAA2/ACBD7/ACOT6/ACVRL1/ACSF2/ADAMTS9/ADAMTSL3/ADAMTSL4/ADCYAP1R1/ADGRG1/ADIRF/ADORA2A/ADORA2B/AEBP1/AGTRAP/AHCYL1/AHNAK/AIF1L/AK4/AKAP9/ALDH1L1/ALDH7A1/ALPL/ANGPTL4/ANKHD1/ANKHD1-EIF4EBP3/ANKRD36/ANKRD36C/ANKRD62/ANP32B/ANTXR1/ANXA2/APCDD1/APPL2/AQP1/AQP5/ARHGAP11A/ARHGAP19/ARHGAP31/ARHGAP42/ARHGEF10/ARHGEF19/ARHGEF26/ARHGEF40/ARPC1B/ARRDC4/ARSD/ARSI/ASAP3/ASCL1/ASPH/ASRGL1/ATOH8/ATP10A/…	701/1241	9820/19917
down-regulated	TF	TF:M00932_1	Factor: Sp1; motif: NNGGGGCGGGGNN; match class: 1	0.000367847769048045	1241	462	6076	19917	A4GALT/ABHD15/ACSF2/ACSS1/ADAMTS9/ADCYAP1R1/ADM/AEBP1/AGTRAP/AHNAK/AK4/ALDH6A1/ALDH7A1/ALPL/ANKRD40/ANP32B/ANPEP/ANXA2/AQP1/AQP5/ARHGAP11A/ARHGAP42/ARHGEF10/ARHGEF26/ARHGEF40/ARPC1B/ARRDC2/ARRDC4/ASAP3/ASPH/B4GALT1/BACE2/BAG3/BCAM/BCL3/BCL6B/BCL7C/BGN/BMP7/BNIP2/BPTF/BTG2/C11orf96/C16orf74/C1QTNF5/C8orf82/CACFD1/CARD10/CASC3/CASKIN2/CASP7/CAV1/CAVIN1/CCDC102A/CCDC15/CCDC88A/CD40/CD44/CD81/CD93/CD…	462/1241	6076/19917
down-regulated	TF	TF:M00051	Factor: NF-kappaB; motif: GGGGATYCCC	0.000369640274052658	1241	487	6458	19917	A4GALT/ABCC9/ABHD15/ACKR3/ACOX2/ACVRL1/ADAMTS9/ADAMTSL3/ADCY4/ADCYAP1R1/ADGRG1/ADIRF/ADORA2A/AK4/AKAP9/ALDH3B1/ALDH4A1/ANGPTL4/ANKRD20A2P/ANKRD36/ANKRD36C/ANP32B/APCDD1/APOL1/APOL4/AQP5/ARHGAP31/ARHGAP42/ARHGEF40/ARPC1B/ARRDC2/ARRDC4/ARSI/ASPH/ASRGL1/ATOH8/ATP10A/ATP1A2/AXL/BAZ1A/BBOX1/BCAM/BCAS1/BCL3/BCL6B/BCL7C/BGN/BPTF/BST2/BUB1/C10orf105/C11orf96/C16orf74/C17orf114/C1QTNF1/C1QTNF5/C3orf70/C4A…	487/1241	6458/19917
down-regulated	TF	TF:M09760_1	Factor: DPF2; motif: NYCACYTCCYCNYYCY; match class: 1	0.000375156573380305	1241	254	3011	19917	ACAA2/ACVRL1/ADAMTS9/ADAMTSL4/ADGRG1/AEBP1/AGTRAP/AHNAK/AIF1L/AIFM3/AK4/ANP32B/APCDD1/APOL4/AQP5/AQP6/ARHGAP31/ARHGEF15/ARHGEF40/ARPC1B/ARRDC2/ARSI/ASAP3/ASCL1/BACE2/BAG3/BAZ1A/BCAM/BCL3/BGN/BMP7/BPTF/BTN2A2/C16orf74/C16orf89/C1QTNF5/CACHD1/CASP7/CCDC102A/CCDC88A/CD109/CD248/CD93/CHST3/CNN3/CRX/CYP21A2/CSF3/CSPG4/CST3/DAAM2/DAP/DCHS1/DIPK2B/DOCK6/DUSP5/EBF1/ECE1/EDN1/EGFR/EHD2/EIF4EBP1/EIF4EBP2/E…	254/1241	3011/19917
down-regulated	TF	TF:M01733_1	Factor: MZF-1; motif: TGGGGAR; match class: 1	0.000402505758590237	1241	388	4965	19917	ABHD15/ACACB/ACOX2/ACSF2/ACSS1/ADAMTS9/ADAMTSL3/ADAMTSL4/ADCY4/ADCYAP1R1/ADGRG1/ADORA2A/AEBP1/AHNAK/AIFM3/ALDH3B1/ALDH4A1/ALPL/ANKHD1/ANKHD1-EIF4EBP3/ANKRD36C/ANKRD40/ANKRD62/ANPEP/ANXA2/APOL1/APOL3/APOL4/ARHGEF15/ARHGEF19/ARSD/ARSI/ASAP3/ASB4/ASCL1/ASPH/ATOH8/ATP10A/AXL/B4GALT1/BCL2/BGN/BMP7/BPTF/BRCA1/BTG2/BTN2A2/C10orf105/C16orf74/C1QTNF5/C1R/C4A/C4B/CACFD1/CARD10/CASTOR1/CATSPERD/CAVIN1/CCDC1…	388/1241	4965/19917
down-regulated	TF	TF:M10071_1	Factor: Sp1; motif: NGGGGGCGGGGCCNGGGGGGGG; match class: 1	0.000430909560752517	1241	366	4641	19917	A4GALT/ABHD4/ACSF2/ACSS1/ADM/AEBP1/AGTRAP/AHNAK/AIF1L/ALDH7A1/ALPL/ANKRD40/ANP32B/ANXA2/APCDD1/AQP5/ARHGEF26/ARHGEF40/ARPC1B/ASAP3/ASCL1/ASPH/ATP10A/B4GALT1/BACE2/BAG3/BCAM/BCL3/BCL6B/BCL7C/BMP7/BPTF/BTG2/C11orf96/C16orf74/C1QTNF5/C8orf82/CACFD1/CARD10/CASC3/CASKIN2/CASTOR1/CAVIN1/CD44/CD81/CD99/CDC42EP4/CDC45/CDH23/CDK2/CEBPD/CELSR1/CENPB/GDF1/CGNL1/CHST14/CIB2/CISH/CMTM3/CMTM6/CNTNAP3/COL6A2/CO…	366/1241	4641/19917
down-regulated	TF	TF:M00933	Factor: Sp1; motif: CCCCGCCCCN	0.000486221718179899	1241	697	9772	19917	A4GALT/ABHD15/ABHD4/ACAA2/ACOX2/ACVRL1/ACSF2/ACSS1/ADA2/ADAMTS9/ADCY4/ADCYAP1R1/ADGRF5/ADM/AEBP1/AGTRAP/AHNAK/AIFM3/AKAP3/AKAP9/AKR1C3/ALDH3B1/ALDH6A1/ALDH7A1/ALPL/ANGPTL4/ANKHD1/ANKHD1-EIF4EBP3/ANKRD36/ANKRD36C/ANKRD40/ANP32B/ANPEP/ANTXR1/ANXA2/APCDD1/AQP1/AQP5/ARHGAP11A/ARHGAP19/ARHGAP31/ARHGAP42/ARHGEF10/ARHGEF19/ARHGEF26/ARHGEF40/ARPC1B/ARRDC2/ARRDC4/ASAP3/ASPH/ATOH8/ATP10A/AXL/B4GALT1/BACE2/…	697/1241	9772/19917
down-regulated	TF	TF:M01072	Factor: HIC1; motif: NSNNNNTGCCCSSNN	0.000496421350799838	1241	335	4190	19917	A4GALT/ABHD15/ACAA2/ACSS1/ADORA2A/ADORA2B/AEBP1/AGTRAP/AHCYL1/AHNAK/AK4/ALDH3B1/ALPL/ANGPTL4/ANKRD20A2P/ANKRD20A3P/ANKRD36/ANKRD40/ANTXR1/APCDD1/APPL2/ARHGAP11A/ARHGAP19/ARHGAP31/ARHGAP42/ARHGEF19/ARHGEF37/ARRDC2/ATOH8/BAG3/BAZ1A/BCAM/BCL2/BCL3/BCL6B/BCL7C/BTG2/C11orf96/C16orf74/C1QTNF1/C1QTNF5/C2orf72/C4orf19/CACHD1/CASKIN2/CCDC69/CCDC9B/CD109/CDC42EP4/CDC45/CDH23/CDKN1A/CDKN2C/CEBPD/CELSR1/CENP…	335/1241	4190/19917
down-regulated	TF	TF:M09907_1	Factor: Erg; motif: NRRSAGGAAGNGG; match class: 1	0.000550756370385112	1241	398	5128	19917	ACOX2/ACVRL1/ACSL5/ADCY4/ADCYAP1R1/ADGRG1/ADIRF/ADORA2B/AEBP1/AGTRAP/AHNAK/AIF1L/AKAP3/ALDH1A1/ALDH3B1/ALPL/ANGPT2/ANKHD1/ANKHD1-EIF4EBP3/ANKRD36C/ANKRD62/ANPEP/APCDD1/APLN/APLNR/APOLD1/AQP5/AQP6/AREG/ARHGAP31/ARHGEF40/ARHGEF5/ARRDC4/ASAP3/ASCL1/ATOH8/ATP10A/B4GALT1/BAZ1A/BBX/BCAM/BCL2/BGN/BPTF/BTN2A2/C16orf74/C17orf114/C1QTNF5/C21orf62/C22orf31/C2CD4B/CACFD1/CACHD1/CARD10/CASP4/CCDC103/CCDC190/C…	398/1241	5128/19917
down-regulated	TF	TF:M01837	Factor: FKLF; motif: BGGGNGGVMD	0.000557067895097191	1241	422	5489	19917	ABHD15/ABHD4/ACAA2/ACBD7/ACSF2/ACSM5/ACSS1/ADAMTSL3/ADAMTSL4/ADCY4/ADCYAP1R1/ADGRV1/ADIRF/AEBP1/AIFM3/AKAP9/ALDH1L1/ALPL/ANKRD20A2P/ANKRD20A3P/ANKRD36/ANKRD36C/ANKRD40/ANKRD62/ANPEP/ANXA2/APCDD1/AQP1/AQP5/ARHGAP42/ARHGEF10/ARHGEF40/ARPC1B/ARRDC4/ARSD/ARSI/ASCL1/ATOH8/ATP10A/B4GALT1/BACE2/BCL2/BCL3/BGN/BHMT2/BMP7/BOD1L1/BPTF/BUB1/C11orf96/C16orf74/C2CD4B/C2orf72/C3orf70/C8orf82/CA12/CACFD1/CARD10/…	422/1241	5489/19917
down-regulated	TF	TF:M00933_1	Factor: Sp1; motif: CCCCGCCCCN; match class: 1	0.000590699805614477	1241	402	5191	19917	A4GALT/ACSF2/ACSS1/ADAMTS9/ADCYAP1R1/ADM/AEBP1/AGTRAP/AHNAK/AIFM3/ALDH3B1/ALDH6A1/ALDH7A1/ALPL/ANP32B/ANPEP/ANXA2/AQP5/ARHGEF10/ARHGEF40/ARPC1B/ARRDC2/ARRDC4/ASAP3/ASPH/B4GALT1/BACE2/BAG3/BCAM/BCL6B/BCL7C/BGN/BMP7/BPTF/BTG2/C11orf96/C16orf74/C1QTNF5/C8orf82/CACFD1/CASC3/CASKIN2/CCAR1/CCDC102A/CCDC15/CCDC8/CCDC88A/CD81/CD93/CD99/CDH23/CEBPD/CELSR1/CENPB/CGNL1/CHD2/CHST6/CIB2/CISH/CMTM3/CNN3/CNTFR/…	402/1241	5191/19917
down-regulated	TF	TF:M02089	Factor: E2F-3; motif: GGCGGGN	0.000622696649893048	1241	908	13271	19917	A4GALT/ABHD15/ABHD4/ACAA2/ACVRL1/ACSF2/ACSS1/ADA2/ADAMTS9/ADAMTSL3/ADCY4/ADCYAP1R1/ADGRF5/ADGRG1/ADGRV1/ADM/ADORA2A/ADORA2B/AEBP1/AGTRAP/AHCYL1/AHNAK/AIF1L/AIFM3/AK4/AKAP3/AKAP9/ALDH1L1/ALDH3B1/ALDH4A1/ALDH6A1/ALDH7A1/ALPL/ANGPTL4/ANKHD1/ANKHD1-EIF4EBP3/ANKRD20A2P/ANKRD20A3P/ANKRD36/ANKRD36C/ANKRD40/ANKRD62/ANP32B/ANPEP/ANTXR1/ANXA2/APCDD1/APLN/APLNR/AQP1/AQP5/AQP6/AREG/ARHGAP11A/ARHGAP19/ARHGAP3…	908/1241	13271/19917
down-regulated	TF	TF:M00982_1	Factor: KROX; motif: CCCGCCCCCRCCCC; match class: 1	0.000642640353409619	1241	289	3531	19917	ABHD15/ACBD7/AEBP1/AHNAK/AIF1L/AK4/ALPL/ANGPTL4/ANKHD1/ANKHD1-EIF4EBP3/ANP32B/ANTXR1/AQP1/AQP5/ARHGAP31/ARHGEF10/ARHGEF26/ARHGEF40/ARPC1B/ARSD/ASAP3/ATP10A/B4GALT1/BACE2/BCL3/BGN/BMP7/BPTF/C2orf72/C8orf82/CACFD1/CARD10/CASKIN2/CAV1/CCDC102A/CD81/CEBPD/CELSR1/GDF1/CHD7/CHST14/CISH/CLDN5/CMTM3/CMTM6/CNN3/COX4I2/CTDSP2/CTDSPL/CTF1/DAP/DCHS1/DENND2A/DOCK1/DOCK6/DOK1/DSP/DUSP5/EFEMP2/EIF4EBP2/ELK3/EMI…	289/1241	3531/19917
down-regulated	TF	TF:M00450_1	Factor: Zic3; motif: NGGGKGGTC; match class: 1	0.000660213733580268	1241	584	7991	19917	A4GALT/ACAA2/ACKR3/ACOX2/ACVRL1/ACSF2/ADAMTSL4/ADCYAP1R1/ADD3/ADGRF5/ADGRV1/ADIRF/ADORA2A/ADORA2B/AEBP1/AHCYL1/AHNAK/AKAP9/ALDH1L1/ALDH3B1/ALDH4A1/ALDH6A1/ALPL/ANGPT2/ANKRD20A3P/ANKRD36C/ANP32B/ANPEP/ANXA2/APCDD1/APLN/APOL1/APOL3/APOL4/APOL6/APPL2/AQP1/AQP5/ARHGAP11A/ARHGAP19/ARHGEF10/ARHGEF19/ARHGEF26/ARHGEF37/ARPC1B/ARRDC2/ARRDC4/AXL/B4GALT1/BACE2/BATF2/BAZ1A/BCAM/BCAS1/BCL2/BCL3/BCL6B/BCL7C/BG…	584/1241	7991/19917
down-regulated	TF	TF:M00749	Factor: SREBP-1; motif: CACSCCA	0.000666772132070848	1241	626	8654	19917	A4GALT/ACAA2/ACOX2/ACVRL1/ACSF2/ACSM5/ADA2/ADAMTS9/ADAMTSL3/ADAMTSL4/ADCY4/ADCYAP1R1/ADGRG1/ADH1B/ADM/ADORA2A/ADORA2B/AEBP1/AHCYL1/AHNAK/AIF1L/AIFM3/AK4/AKAP9/ALDH1L1/ALDH3B1/ALDH6A1/ALPL/AMOT/ANGPT2/ANKRD36/ANKRD36C/ANKRD40/ANKRD62/ANTXR1/ANXA2/APLN/APLNR/APOL1/APOL4/APOL6/APOLD1/AQP1/AQP5/AQP6/ARHGAP42/ARHGEF10/ARHGEF15/ARHGEF40/ARHGEF5/ARRDC2/ARSI/ASAP3/ASCL1/ASRGL1/ATP1A2/B4GALT1/BACE2/BCAS1/…	626/1241	8654/19917
down-regulated	TF	TF:M00986_1	Factor: Churchill; motif: CGGGNN; match class: 1	0.00080376087606272	1241	736	10429	19917	A4GALT/ABHD15/ACBD7/ACKR3/ACOT6/ACOX2/ACVRL1/ACSF2/ACSS1/ADAMTS9/ADAMTSL3/ADCY4/ADCYAP1R1/ADORA2B/AEBP1/AGTRAP/AHCYL1/AHNAK/AIFM3/AK4/AKAP3/AKAP9/ALDH1L1/ALDH3B1/ALDH4A1/ALDH7A1/ALPL/ANGPTL4/ANKHD1/ANKHD1-EIF4EBP3/ANKRD20A3P/ANKRD36/ANKRD36C/ANKRD40/ANP32B/ANPEP/ANTXR1/ANXA13/ANXA2/APCDD1/APLN/APLNR/APPL2/AQP1/AQP5/ARHGAP11A/ARHGAP19/ARHGAP42/ARHGEF10/ARHGEF26/ARHGEF40/ARPC1B/ARRDC2/ARRDC4/ARSD/A…	736/1241	10429/19917
down-regulated	TF	TF:M07249_1	Factor: ctcf; motif: CCNCNAGRKGGCRSTN; match class: 1	0.000897104665407214	1241	185	2078	19917	A4GALT/ABHD15/ACAA2/ACOX2/ACVRL1/ACSS1/AHCYL1/ALDH3B1/ALPL/ANKRD36/ANKRD36C/ANKRD62/APCDD1/APLN/APPL2/AQP1/ARHGEF40/ASAP3/ATOH8/BCL2/BCL3/C11orf96/C1QTNF5/C2orf72/CACFD1/CATSPERD/CAV1/CDC42EP4/CDKN1A/CELSR1/CENPB/CHD7/CMTM3/CNN3/CNTFR/COL4A1/COPZ2/CTDSP1/CTDSPL/CXCL1/CST3/DAAM2/DLL4/DOCK6/DOK1/DPEP2/DUSP5/EHD4/EMID1/EPB41L5/EPHB4/ESAM/FADS2/FAM189A2/FGFR3/FLI1/FOSL1/FOSL2/FOXF1/FOXJ1/FOXL2/FOXO1/…	185/1241	2078/19917
down-regulated	TF	TF:M05444_1	Factor: CPBP; motif: NGGGCGG; match class: 1	0.000919191418840031	1241	275	3343	19917	ACVRL1/ACSS1/ADGRV1/AEBP1/AHNAK/AK4/ALDH6A1/ANKRD36/ANKRD36C/ANPEP/APLNR/AQP1/ARHGEF10/ARHGEF26/ARHGEF40/ARPC1B/ARRDC2/ARSD/ASRGL1/B4GALT1/BAG3/BCL6B/BGN/BMP7/BNIP2/C11orf96/C16orf74/C1QTNF5/C2orf72/C8orf82/CARHSP1/CASP7/CAV1/CCDC88A/CCL2/CD99/CDC45/CDKN1A/CEBPD/CENPB/GDF1/CFLAR/CGNL1/CHD7/CHDH/CIB2/CISH/CLIC1/CMTM6/COL4A1/COL6A2/COLEC12/CRACR2B/CTDSPL/CTNS/CYBRD1/CSF1/DAG1/DCHS1/DDAH2/DENND2A/DH…	275/1241	3343/19917
down-regulated	TF	TF:M05332_1	Factor: Sp2; motif: WGGGCGG; match class: 1	0.000919191418840031	1241	275	3343	19917	ACVRL1/ACSS1/ADGRV1/AEBP1/AHNAK/AK4/ALDH6A1/ANKRD36/ANKRD36C/ANPEP/APLNR/AQP1/ARHGEF10/ARHGEF26/ARHGEF40/ARPC1B/ARRDC2/ARSD/ASRGL1/B4GALT1/BAG3/BCL6B/BGN/BMP7/BNIP2/C11orf96/C16orf74/C1QTNF5/C2orf72/C8orf82/CARHSP1/CASP7/CAV1/CCDC88A/CCL2/CD99/CDC45/CDKN1A/CEBPD/CENPB/GDF1/CFLAR/CGNL1/CHD7/CHDH/CIB2/CISH/CLIC1/CMTM6/COL4A1/COL6A2/COLEC12/CRACR2B/CTDSPL/CTNS/CYBRD1/CSF1/DAG1/DCHS1/DDAH2/DENND2A/DH…	275/1241	3343/19917
down-regulated	TF	TF:M05361_1	Factor: Sp6; motif: WGGGCGG; match class: 1	0.000919191418840031	1241	275	3343	19917	ACVRL1/ACSS1/ADGRV1/AEBP1/AHNAK/AK4/ALDH6A1/ANKRD36/ANKRD36C/ANPEP/APLNR/AQP1/ARHGEF10/ARHGEF26/ARHGEF40/ARPC1B/ARRDC2/ARSD/ASRGL1/B4GALT1/BAG3/BCL6B/BGN/BMP7/BNIP2/C11orf96/C16orf74/C1QTNF5/C2orf72/C8orf82/CARHSP1/CASP7/CAV1/CCDC88A/CCL2/CD99/CDC45/CDKN1A/CEBPD/CENPB/GDF1/CFLAR/CGNL1/CHD7/CHDH/CIB2/CISH/CLIC1/CMTM6/COL4A1/COL6A2/COLEC12/CRACR2B/CTDSPL/CTNS/CYBRD1/CSF1/DAG1/DCHS1/DDAH2/DENND2A/DH…	275/1241	3343/19917
down-regulated	TF	TF:M11482_1	Factor: AP-2gamma; motif: NSCCYNNRGSN; match class: 1	0.00094832591471259	1241	184	2066	19917	ACAA2/ADGRG1/AHNAK/ALPL/ANP32B/APLN/APPL2/AQP6/ARHGEF10/ASAP3/BACE2/BAZ1A/BCAM/BCL3/BCL6B/C16orf74/C2orf72/C8orf82/CARD10/CASC3/CD248/CEBPD/CELSR1/CFB/CGAS/CGNL1/CHD7/CHST6/CIB2/CISH/CLDN5/COL4A1/COL6A2/CPLANE2/CYP21A2/CSPG4/DAP/DDAH2/DENND2A/DNAJB1/DOCK1/DTNA/DUSP5/EFEMP2/EMX2/ERG/F3/FAM89A/FES/FFAR2/FLT4/FOXC1/FOXF1/FOXO1/FOXQ1/GAB2/GABRE/GAREM2/GDF11/GLIS2/GMPR/GNA12/GPC5/GPR137B/GPRC5C/GSTM1/…	184/1241	2066/19917
down-regulated	TF	TF:M00481_1	Factor: AR; motif: GGTACANNRTGTTCT; match class: 1	0.000960607053893955	1241	202	2314	19917	ABHD15/ACAA2/ACACB/ADORA2B/AHCYL1/ANKHD1/ANKHD1-EIF4EBP3/ANKRD20A2P/ANKRD20A3P/APOL1/APOLD1/AREG/ARHGEF10/ARHGEF37/ATOH8/ATP1A2/BBOX1/BBX/BCAM/BOD1L1/C11orf96/C1QTNF5/C1R/C21orf62/C4orf19/CARD10/CASP7/CASTOR1/CCN5/CD3E/CD99/CDC42EP4/CDH23/CDKN1A/CDKN2C/CFLAR/CLDN5/CLEC1A/CNTFR/COLEC12/CRTAP/CTDSP1/CXCL1/CSF3/CSRP1/CST3/DAAM2/DNAJB1/DOCK6/DSP/ECE1/ELOVL7/EMX2/FAM107A/FCGBP/FGF11/FGFRL1/FKBP5/FLT1/…	202/1241	2314/19917
down-regulated	TF	TF:M04617	Factor: LRF; motif: NGNAGNGGGTYN	0.00125340001527837	1241	467	6210	19917	ABCB1/ABHD15/ACAA2/ACACB/ACBD7/ACVRL1/ADAMTS9/ADAMTSL3/ADCYAP1R1/ADGRF5/ADGRV1/ADIRF/ADORA2A/AGTRAP/AIFM3/ALDH3B1/ALPL/ANGPT2/ANGPTL4/ANKHD1/ANKHD1-EIF4EBP3/ANKRD36C/ANPEP/ANTXR1/ANXA2/APCDD1/APLN/APLNR/AQP5/ARHGAP11A/ARHGAP31/ARHGEF10/ARHGEF26/ARPC1B/ARSD/ASAP3/ASPH/ATP1A2/B4GALT1/BACE2/BAG3/BAZ1A/BCL3/BCL6B/BCL7C/BHMT2/BMP7/BOD1L1/C10orf105/C16orf89/C1QTNF1/C4A/C4B/C4orf3/CACFD1/CACHD1/CALD1/CA…	467/1241	6210/19917
down-regulated	TF	TF:M07354_1	Factor: Egr-1; motif: GCGGGGGCGG; match class: 1	0.0013114936650109	1241	290	3573	19917	ACBD7/ADAMTSL3/ADCYAP1R1/AEBP1/AHNAK/AK4/ALPL/ANGPTL4/ANP32B/APCDD1/AQP5/ARHGAP42/ARHGEF10/ARHGEF26/ARPC1B/ATOH8/ATP10A/B4GALT1/BACE2/BCL2/BCL3/BGN/BPTF/C2orf72/C8orf82/CACFD1/CARD10/CASC3/CCDC102A/CD81/CDH23/CEBPD/CELSR1/CHD7/CHST14/CHST3/CMTM3/CMTM6/CNN3/CNTFR/COX4I2/CTDSP1/CTDSP2/CTDSPL/CXCL12/CYP21A2/DAP/DCHS1/DENND2A/DLL4/DNAJB1/DOCK1/DOCK6/DOK1/DSP/DUSP5/ECE1/EFEMP2/EGFR/EHD4/ELK3/EMID1/EPA…	290/1241	3573/19917
down-regulated	TF	TF:M08911	Factor: CTCF; motif: NCCRSTAGGGGGCGC	0.00135048916152598	1241	656	9168	19917	A4GALT/ABHD15/ACAA2/ACBD7/ACOT6/ACVRL1/ACSF2/ACSL5/ACSS1/ADAMTS9/ADAMTSL3/ADAMTSL4/ADCY4/ADCYAP1R1/ADGRG1/ADIRF/ADORA2B/AEBP1/AGTRAP/AHCYL1/AHNAK/AIFM3/ALDH1L1/ALDH3B1/ALPL/ANKRD20A2P/ANKRD20A3P/ANKRD36/ANKRD36C/ANKRD62/ANP32B/ANTXR1/APCDD1/APPL2/AQP5/AREG/ARHGAP19/ARHGEF10/ARHGEF15/ARHGEF19/ARHGEF26/ARHGEF37/ARHGEF40/ARPC1B/ARRDC4/ARSI/ASAP3/ASCL1/ASPH/ATOH8/ATP10A/B4GALT1/BACE2/BAG3/BATF2/BCAM/…	656/1241	9168/19917
down-regulated	TF	TF:M12227_1	Factor: ZIC4; motif: NNCCNCCCRYNGYGN; match class: 1	0.0013843478812859	1241	448	5925	19917	A4GALT/ABCB1/ABHD15/ACACB/ACKR3/ACOT6/ACVRL1/ACSF2/ADAMTS9/ADCY4/ADCYAP1R1/ADGRV1/ADM/ADORA2A/AGTRAP/AHNAK/AIF1L/AIFM3/AK4/AKAP9/ALPL/ANKRD20A3P/ANKRD36/ANKRD36C/ANKRD40/ANP32B/ANPEP/APCDD1/APOL4/APPL2/AQP5/ARHGAP11A/ARHGEF10/ARHGEF26/ARHGEF37/ARHGEF5/ARRDC4/ARSI/ASPH/B4GALT1/BAG3/BAZ1A/BCAM/BCL2/BCL3/BGN/BHMT2/C10orf105/C11orf96/C16orf74/C1QTNF5/C2CD4B/C2orf72/C3orf70/C8orf82/CASC3/CASKIN2/CASP7…	448/1241	5925/19917
down-regulated	TF	TF:M09727_1	Factor: GEMIN3; motif: NCWGGRARRGRGNGNG; match class: 1	0.00141280802748408	1241	266	3230	19917	ABHD15/ACOX2/ACSF2/ADCY4/AEBP1/AHNAK/AIF1L/AIFM3/ALDH3B1/ALDH4A1/AMOT/APCDD1/APLN/AQP1/AQP5/ARHGAP19/ARHGAP31/ARHGEF10/ARHGEF5/ARRDC2/ARRDC4/ASAP3/ASCL1/ATOH8/ATP10A/B4GALT1/BAG3/BCAM/BGN/BTG2/C1QTNF5/C1R/C4A/C4B/C8orf82/CACFD1/CARD10/CCDC102A/CCDC9B/CD109/CD3E/CD40/CDKN1A/CGNL1/CHST3/CLEC4E/CNN3/CNTFR/CNTNAP3/COLEC12/COX4I2/CTDSPL/CTNS/CYP11A1/CSPP1/CST3/DEPP1/DOCK6/DOK1/EBF1/ECE1/EDA/EFNB1/EHD2…	266/1241	3230/19917
down-regulated	TF	TF:M04476_1	Factor: NR3C1; motif: NRGWACAYNRTGTWCYN; match class: 1	0.0015767258351721	1241	414	5416	19917	ABCC9/ABHD15/ACACB/ACSF2/ADAMTS9/ADAMTSL4/ADH1B/ADIRF/ADORA2A/ADORA2B/AHCYL1/AHNAK/AK4/ALDH1A1/ALDH3B1/ALDH6A1/AMOT/ANKHD1/ANKHD1-EIF4EBP3/ANKRD20A2P/ANKRD20A3P/ANKRD36C/ANXA2/APOL1/APOL4/APOLD1/AREG/ARHGEF10/ARHGEF26/ARHGEF37/ASAP3/ATP1A2/BBOX1/BBX/BCAM/BCL2/BOD1L1/BRCA1/C11orf96/C1QTNF5/C1R/C21orf62/C2orf72/C4A/C4B/C4orf19/CABLES1/CALD1/CARD10/CASP7/CASTOR1/CAVIN2/CCDC102A/CCDC69/CCN5/CD163/CD3…	414/1241	5416/19917
down-regulated	TF	TF:M01224	Factor: P50:RELA-P65; motif: GGANTTYCCCWN	0.00163922603290865	1241	204	2359	19917	ACKR3/ACSS1/ADAMTSL3/ADAMTSL4/ADCYAP1R1/ALDH6A1/ANGPT2/ARHGEF19/ARHGEF40/ATP1A2/B4GALT1/BCL3/BCL6B/BST2/BTG2/BUB1/C17orf114/C4orf19/CACHD1/CAVIN2/CCAR1/CCDC103/CCDC15/CD109/CD248/CD40/CD99/CDA/CENPB/CFB/CFLAR/CHI3L1/CHST14/CHST6/CLDN5/CLIC1/COX4I2/CTDSP1/CXCL1/CXCL10/CXCL3/CSF1/DDIT4/DDR1/DDX60/DENND2A/DOCK1/DOCK6/EBF1/ECSCR/EFNB1/ELOVL7/EMID1/EMILIN2/EMP3/EMX2/EPHA2/ERBIN/ESAM/ETNK2/FADS2/FAM107…	204/1241	2359/19917
down-regulated	TF	TF:M00033	Factor: p300; motif: NNNGGGAGTNNNNS	0.00169748190226492	1241	624	8671	19917	ABHD15/ACBD7/ACKR3/ACVRL1/ACSF2/ACSL5/ADAMTSL3/ADAMTSL4/ADCY4/ADCYAP1R1/ADD3/ADGRG1/ADIRF/ADORA2A/ADORA2B/AEBP1/AGTRAP/AHNAK/AIFM3/AKAP3/ALDH1L1/ALDH3B1/ALDH4A1/ALDH6A1/ALDH7A1/ALPL/ANGPTL4/ANKRD36/ANKRD36C/ANKRD62/ANTXR1/ANXA1/ANXA13/ANXA2/APCDD1/APLN/APLNR/APOL1/APOL3/APOL4/APOL6/APPL2/AQP1/AQP5/AQP6/AREG/ARHGAP19/ARHGAP31/ARHGAP42/ARHGEF15/ARHGEF26/ARHGEF40/ARPC1B/ARRDC4/ARSI/ASAP3/ASCL1/ASPH/…	624/1241	8671/19917
down-regulated	TF	TF:M00774	Factor: NF-kappaB; motif: NGGGANTTYCCMNNNN	0.00183408741899489	1241	165	1827	19917	ABCB1/ACVRL1/ACSS1/ADCYAP1R1/ADH1B/ANP32B/ARHGEF40/ASRGL1/AXL/B4GALT1/BCL3/BCL6B/BST2/CACHD1/CATSPERD/CAVIN2/CCAR1/CCDC9B/CD109/CD40/CD99/CDH5/CHI3L1/CHST14/CLDN5/CLIC1/CP/CTDSP1/CXCL1/CXCL10/CXCL3/CSF1/CSF3/DDR1/DEPP1/DPEP2/DUSP5/ECE1/ECSCR/EFNB1/ENG/EPAS1/ESAM/ETNK2/EZR/FAM107A/FAM114A1/FAM181A/FFAR2/FGF11/FOXC1/FOXC2/FREM2/FUT10/GADD45B/GOLGA4/GPR137B/GRIN2C/HEPACAM/HFE/HIF3A/HROB/HSD3B7/HSPB1…	165/1241	1827/19917
down-regulated	TF	TF:M07348_1	Factor: AP-2alpha; motif: NSCCNCRGGSN; match class: 1	0.00199274681191867	1241	246	2957	19917	A4GALT/ABHD15/ACAA2/ACSS1/ADORA2B/AHCYL1/ALDH4A1/ANKRD40/APOL1/ARHGAP31/B4GALT1/BACE2/BAG3/BBX/BCL3/BCL6B/BGN/BPTF/C10orf105/C16orf74/C1QTNF1/C1QTNF5/C2CD4B/C2orf72/CACFD1/CARD10/CASKIN2/CCDC15/CCDC8/CD248/CDH23/CDKN1A/CELSR1/GDF1/CGNL1/CHD7/CLDN5/COPZ2/CRTAP/CTDSP1/CTDSPL/CTF1/CTXND1/CYP21A2/CSRNP1/DAG1/DCHS1/DENND2A/DNAJB1/DOCK1/DOCK6/DTX3L/DYNC1LI2/DYNC2I1/EFEMP2/ELK3/EML3/ENHO/ENTPD2/ETNPPL/E…	246/1241	2957/19917
down-regulated	TF	TF:M12313	Factor: ZNF460; motif: NNACNCCCCCCNN	0.00247847856965135	1241	443	5877	19917	ABHD15/ACBD7/ACKR3/ACSF2/ACSS1/ADAMTS9/ADCY4/ADCYAP1R1/ADGRF5/ADGRG1/ADH1B/ADORA2A/AEBP1/AIFM3/AK4/AKAP9/AKR1C3/ALDH6A1/ALDH7A1/ALPL/ANKHD1/ANKHD1-EIF4EBP3/ANKRD62/ANP32B/ANPEP/ANTXR1/ANXA2/APCDD1/APLN/APOL3/AQP1/AQP5/ARHGAP31/ARHGEF10/ARHGEF15/ARHGEF19/ARPC1B/ARRDC2/ARSD/ARSI/ASCL1/ATP1A2/BACE2/BAZ1A/BCL2/BCL3/BCL6B/BCL7C/BGN/BPTF/BST2/C11orf96/C16orf74/C2CD4B/C3orf70/C4orf19/C8orf82/CACFD1/CAPG…	443/1241	5877/19917
down-regulated	TF	TF:M07226	Factor: SP1; motif: NCCCCKCCCCC	0.00275754690152366	1241	601	8333	19917	A4GALT/ACOX2/ACSF2/ACSS1/ADA2/ADAMTS9/ADCYAP1R1/ADGRF5/ADM/AEBP1/AGTRAP/AIFM3/AKAP9/AKR1C3/ALDH3B1/ALDH6A1/ALDH7A1/ALPL/ANGPTL4/ANKHD1/ANKHD1-EIF4EBP3/ANKRD40/ANP32B/ANPEP/ANTXR1/ANXA2/APCDD1/AQP1/AQP5/ARHGAP19/ARHGAP31/ARHGAP42/ARHGEF10/ARHGEF19/ARHGEF26/ARPC1B/ARRDC4/ASAP3/ASPH/ATOH8/AXL/B4GALT1/BACE2/BAG3/BAZ1A/BCAM/BCL3/BCL6B/BCL7C/BGN/BMP7/BPTF/BRCA1/BST2/BTG2/BUB1/C10orf105/C11orf96/C16orf7…	601/1241	8333/19917
down-regulated	TF	TF:M04855	Factor: IRF-4; motif: AAGTTTC	0.00276229339379139	1241	565	7767	19917	A4GALT/ABHD4/ACAA2/ACACB/ACKR3/ACOT6/ACVRL1/ACSF2/ACSM5/ACSS1/ADAMTS9/ADD3/ADGRF5/ADGRG1/ADGRV1/ADIRF/ADM/AHCYL1/AK4/AKAP9/ALDH1A1/ALDH1L1/ALDH6A1/AMOT/ANGPT2/ANKHD1/ANKHD1-EIF4EBP3/ANKRD40/ANP32B/ANTXR1/ANXA1/ANXA2/APCDD1/APOL1/APOL6/APOLD1/APPL2/AQP1/AQP5/AQP6/AREG/ARHGAP11A/ARHGAP31/ARHGAP42/ARHGEF26/ARHGEF37/ARHGEF40/ARHGEF5/ARRDC4/ATOH8/ATP10A/ATP1A2/B4GALT1/BACE2/BAG3/BATF2/BAZ1A/BCAS1/BCL2…	565/1241	7767/19917
down-regulated	TF	TF:M08952_1	Factor: NF-KAPPAB1; motif: NGGKRNTTYCCCN; match class: 1	0.00282116185503228	1241	281	3473	19917	ACSS1/ADAMTS9/ADAMTSL3/ADGRG1/AK4/ANGPTL4/ANP32B/APOL4/ARHGEF40/BAZ1A/BCAM/BCL3/BCL6B/BGN/BOD1L1/BST2/C11orf96/C4A/C4B/C8orf82/CACHD1/CASKIN2/CASP4/CASTOR1/CAVIN2/CCDC190/CD40/CD99/CDKN2C/CELSR1/GDF1/CHI3L1/CHST14/CHST6/CISH/CLDN5/CNN3/COL6A2/COX4I2/CRACR2B/CTDSP1/CXCL1/CXCL3/CYP21A2/CYP4F11/CSF1/CSF3/CSPG4/DDIT4/DDX60/DHTKD1/DNAJB1/DOCK6/DPEP2/DUSP1/DUSP5/ECE1/EFEMP1/EFEMP2/EFNB1/EIF4EBP1/EIF4EB…	281/1241	3473/19917
down-regulated	TF	TF:M01200	Factor: CTCF; motif: NNNGCCASCAGRKGGCRSNN	0.00320787147610729	1241	315	3974	19917	A2ML1/ABHD15/ACKR3/ACVRL1/ACSF2/ACSM5/ACSS1/ADAMTSL3/ADORA2B/AGTRAP/AHCYL1/AIFM3/AKAP9/AKR1C3/ALDH1L1/ALDH3B1/ALPL/ANKRD20A2P/ANKRD20A3P/ANKRD36/ANKRD62/ANTXR1/APCDD1/APLN/APPL2/AREG/ARHGEF19/ARHGEF37/ARHGEF40/ARPC1B/ASCL1/ATOH8/B4GALT1/BACE2/BAG3/BATF2/BCL3/BCL6/BCL6B/BPTF/BTN2A2/C11orf96/C1QTNF1/C1QTNF5/C1R/C2orf72/C4orf3/CABLES1/CAPG/CASKIN2/CAV1/CCDC9B/CD99/CDC42EP4/CDH23/CDH5/CDKN1A/CDKN2B/C…	315/1241	3974/19917
down-regulated	TF	TF:M09972_1	Factor: BTEB2; motif: WGGGTGKGGCNGGN; match class: 1	0.00338959037420747	1241	313	3947	19917	A4GALT/ACSF2/ADAMTSL4/AGTRAP/AHNAK/AIF1L/AIFM3/ALDH3B1/ALDH4A1/ALDH6A1/ALPL/ANKRD40/ANKRD62/ANP32B/ANPEP/ANXA2/ARHGEF10/ARHGEF15/ARHGEF40/ARPC1B/ARRDC4/ASAP3/B4GALT1/BACE2/BCAM/C8orf82/CACFD1/CARD10/CARHSP1/CAVIN1/CCDC102A/CCDC15/CCDC9B/CCN5/CD248/CD99/CDC45/CDH23/CDK2/CELSR1/GDF1/CFAP53/CHI3L1/CHST6/CLDN5/CMTM3/COL6A2/CRACR2B/CRISPLD2/CRTAP/CTDSP1/CTDSP2/CTNS/CXCL1/CXCL12/CSF1/CSF3/CSPG4/CSRNP1/…	313/1241	3947/19917
down-regulated	TF	TF:M00051_1	Factor: NF-kappaB; motif: GGGGATYCCC; match class: 1	0.00349748184876144	1241	234	2807	19917	ADGRG1/AK4/ALDH4A1/ANGPTL4/ANKRD36/ANKRD36C/ANP32B/APCDD1/APOL4/AQP5/ARHGAP42/ARHGEF40/ARRDC4/ASPH/ASRGL1/ATP10A/AXL/BAZ1A/BCAM/BCL6B/BGN/BUB1/C11orf96/C16orf74/C3orf70/C4A/C4B/CAPG/CARD10/CASP4/CCDC102A/CCDC103/CCDC15/CCL2/CD40/CDKN2B/CEBPD/CELSR1/GDF1/CGAS/CLDN5/COL6A2/COLCA2/COPZ2/CRX/CYP21A2/CSF3/CST3/DAG1/DDIT4/DDX60/DENND2A/DHTKD1/DOCK1/DUSP5/EFEMP2/EFNB1/EIF4EBP1/EIF4EBP2/ENHO/ENTPD2/EPHA2…	234/1241	2807/19917
down-regulated	TF	TF:M03811	Factor: AP-2gamma; motif: GCCYNCRGSN	0.00366473509179797	1241	637	8919	19917	ABCB1/ABHD15/ABHD4/ACAA2/ACOT6/ACVRL1/ACSF2/ACSM5/ACSS1/ADCY4/ADCYAP1R1/ADGRF5/ADGRV1/ADIRF/ADORA2A/AGTRAP/AHNAK/AIFM3/ALDH1L1/ALDH3B1/ALDH6A1/ALPL/ANGPTL4/ANKRD20A2P/ANKRD20A3P/ANKRD36/ANKRD36C/ANKRD40/ANKRD62/ANP32B/ANPEP/ANTXR1/ANXA2/APCDD1/APLNR/APPL2/AQP5/ARHGAP19/ARHGAP31/ARHGEF10/ARHGEF15/ARHGEF19/ARHGEF37/ARHGEF5/ARPC1B/ARRDC2/ARRDC4/ASCL1/ASPH/ATOH8/ATP10A/AXL/B4GALT1/BACE2/BAG3/BAZ1A/BC…	637/1241	8919/19917
down-regulated	TF	TF:M03893_1	Factor: WT1; motif: GNGGGGGCGGGG; match class: 1	0.00389735865822118	1241	316	3997	19917	ACSF2/ACSS1/ADAMTSL3/ADCYAP1R1/AEBP1/AHNAK/ALDH7A1/ALPL/ANGPTL4/ANKHD1/ANKHD1-EIF4EBP3/ANP32B/ANPEP/APCDD1/AQP5/ARHGEF10/ARHGEF26/ARHGEF40/ARPC1B/ARRDC4/ASAP3/AXL/B4GALT1/BACE2/BCL3/BCL6B/BGN/BMP7/BPTF/BTG2/C11orf96/C8orf82/CACFD1/CARD10/CASKIN2/CATSPERD/CAV1/CCDC102A/CD81/CDC42EP4/CDKN2B/CELSR1/CHD7/CHST14/CISH/CMTM3/CMTM6/CNN3/COX4I2/CRACR2B/CTDSP1/CTDSP2/CTDSPL/CTF1/CTNS/CXCL1/CXCL3/CYP21A2/CS…	316/1241	3997/19917
down-regulated	TF	TF:M09739	Factor: ZGPAT; motif: GRGGCWGNGGNG	0.00398654733535439	1241	596	8274	19917	A4GALT/ABCC9/ACAA2/ACOT6/ACSF2/ADAMTS9/ADAMTSL4/ADCY4/ADCYAP1R1/ADH1B/ADIRF/ADORA2B/AEBP1/AHNAK/AIF1L/AIFM3/AKAP9/ALDH7A1/ANKRD36/ANKRD36C/ANKRD40/ANKRD62/ANP32B/ANPEP/ANXA2/APCDD1/APLNR/APPL2/AQP5/ARHGAP19/ARHGAP31/ARHGAP42/ARHGEF10/ARHGEF15/ARHGEF37/ARPC1B/ARSI/ASAP3/ASPH/ATOH8/ATP1A2/AXL/BACE2/BAG3/BATF2/BAZ1A/BBX/BCAM/BCL3/BCL6/BCL7C/BGN/BHMT2/BMP7/BPTF/BRCA1/BTG2/BUB1/C16orf74/C17orf114/C1QT…	596/1241	8274/19917
down-regulated	TF	TF:M11664	Factor: IRF-2; motif: NGAAASYGAAAS	0.00407884892075226	1241	151	1661	19917	ABCB1/ACSM5/AHCYL1/AKAP3/ANTXR1/APCDD1/APOL1/APOL3/APOL6/ARHGAP11A/ARSD/BATF2/BBX/BST2/BTN2A2/BTN3A2/C4orf19/C4orf3/CASP7/CCDC102A/CD99/CFB/CFLAR/CLEC2B/CLEC4E/CNTFR/CTNNA3/CXCL10/CYP4F11/CSF1/DAP/DDX60/DSP/DTX3L/EMP3/EPSTI1/EZR/FAT1/FGF1/FIBIN/FLI1/FLT3LG/FN1/FOXF1/GBP1/GLI2/GLUL/GOLGA6L10/GPR39/H2BC18/HEPH/HERC5/HFE/HIPK2/HLA-B/HMGN5/IFI27/IFI30/IFITM1/IL10RA/IL18R1/INAVA/IRF7/KANK1/KIAA0040/LE…	151/1241	1661/19917
down-regulated	TF	TF:M09725	Factor: DREF; motif: CTYYCWCTTCCY	0.0042089734804855	1241	552	7586	19917	ABCB1/ABCC9/ABHD4/ACACB/ACOX2/ACVRL1/ACSL5/ACSM5/ADA2/ADAMTS9/ADAMTSL4/ADCY4/ADD3/ADM/ADORA2A/ADORA2B/AGTRAP/AHCYL1/AHNAK/AIF1L/AK4/AKAP3/AKAP9/ALDH1L1/ALDH3B1/ALDH4A1/ALDH6A1/ALPL/AMOT/ANGPT2/ANGPTL4/ANKHD1/ANKHD1-EIF4EBP3/ANKRD40/ANPEP/ANTXR1/ANXA2/APCDD1/APLN/APOL1/APOL3/APPL2/AQP1/AQP5/AREG/ARHGAP11A/ARHGAP31/ARHGEF15/ARHGEF5/ARSI/ASAP3/ASCL1/ATOH8/ATP1A2/BATF2/BAZ1A/BBOX1/BCAM/BCL3/BCL6/BMP7…	552/1241	7586/19917
down-regulated	TF	TF:M12313_1	Factor: ZNF460; motif: NNACNCCCCCCNN; match class: 1	0.00442959963963267	1241	192	2225	19917	ADAMTS9/ADCYAP1R1/ADH1B/AEBP1/ALDH7A1/ANKRD62/ANPEP/ANTXR1/ANXA2/AQP5/ARHGEF15/ARPC1B/ARRDC2/ARSD/ASCL1/ATP1A2/BACE2/BAZ1A/BCL3/BPTF/C11orf96/C8orf82/CACFD1/CARD10/CASKIN2/CATSPERD/CCAR1/CCDC102A/CDC42EP4/CEBPD/CENPB/GDF1/CHD7/CISH/CNTNAP3/CTDSP1/CTDSPL/CTF1/CST3/DCHS1/DLL4/DOCK6/DUSP1/DYNC1LI2/EDN1/EIF4EBP1/ELK3/EMP3/ENTPD2/EPHA2/EPHB4/ETNK2/EZR/FAM110D/FAM89A/FGF11/FLT4/FOSL1/FOXC1/FOXL2/FOXO1/…	192/1241	2225/19917
down-regulated	TF	TF:M01199	Factor: RNF96; motif: BCCCGCRGCC	0.00462592283924981	1241	612	8535	19917	A4GALT/ABCB1/ABHD15/ABHD4/ACAA2/ACOX2/ACSF2/ACSS1/ADAMTS9/ADAMTSL3/ADCY4/ADCYAP1R1/ADGRV1/ADORA2B/AEBP1/AGTRAP/AHCYL1/AHNAK/AIF1L/AK4/ALDH4A1/ALPL/ANGPT2/ANKRD20A2P/ANKRD20A3P/ANKRD36/ANKRD36C/ANKRD40/ANP32B/ANPEP/ANTXR1/APCDD1/APLN/APLNR/APPL2/AQP5/AQP6/AREG/ARHGAP31/ARHGAP42/ARHGEF10/ARHGEF37/ARHGEF40/ARHGEF5/ARPC1B/ARRDC2/ARRDC4/ARSD/ARSI/ASAP3/ASCL1/ASPH/ASRGL1/ATOH8/ATP10A/ATP1A2/B4GALT1/BAC…	612/1241	8535/19917
down-regulated	TF	TF:M07277_1	Factor: BTEB2; motif: RGGGNGKGGN; match class: 1	0.00490527469986318	1241	327	4169	19917	ACVRL1/ACSF2/ACSS1/ADAMTS9/AEBP1/AGTRAP/AHNAK/AIF1L/ALDH7A1/ALPL/ANP32B/ANXA2/AQP5/ARHGEF40/ARPC1B/ARRDC2/ARRDC4/ASAP3/ASPH/B4GALT1/BACE2/BAG3/BCAM/BCL3/BCL6B/BCL7C/BMP7/BPTF/BTG2/C16orf74/C1QTNF5/C8orf82/CACFD1/CASC3/CASKIN2/CCDC15/CD81/CD99/CDC45/CDH23/CEBPD/CELSR1/CENPB/CHST6/CIB2/CISH/CMTM3/CNN3/CNTNAP3/COL6A2/COLEC12/CRACR2B/CRISPLD2/CRTAP/CTF1/CTNS/CXCL12/CSRNP1/DAG1/DAP/DCHS1/DDAH2/DHTKD1/…	327/1241	4169/19917
down-regulated	TF	TF:M09828	Factor: CTCF; motif: RSYGCCMYCTRSTGGN	0.00493042472109885	1241	310	3919	19917	A2ML1/ABHD15/ACKR3/ACVRL1/ACSF2/ACSM5/ACSS1/ADAMTSL3/ADORA2B/AGTRAP/AHCYL1/AIFM3/AKAP9/AKR1C3/ALDH1L1/ALDH3B1/ALPL/ANKRD20A2P/ANKRD20A3P/ANKRD36/ANKRD62/ANTXR1/APCDD1/APLN/APPL2/AREG/ARHGEF19/ARHGEF40/ARPC1B/ASCL1/ATOH8/B4GALT1/BACE2/BAG3/BATF2/BCL3/BCL6/BCL6B/BPTF/BTN2A2/C1QTNF5/C1R/C4orf3/CAPG/CASKIN2/CAV1/CCDC15/CDC42EP4/CDH23/CDH5/CDKN1A/CDKN2B/CDKN2C/CENPB/CHD2/CHST14/CMTM3/CNN3/COPZ2/CPLANE…	310/1241	3919/19917
down-regulated	TF	TF:M10426	Factor: ctcf; motif: CCRSCAGGGGGCGCN	0.00555615829070397	1241	665	9389	19917	A2ML1/A4GALT/ABHD15/ACAA2/ACOT6/ACVRL1/ACSF2/ACSL5/ACSS1/ADAMTS9/ADAMTSL3/ADAMTSL4/ADCYAP1R1/ADD3/ADORA2B/AEBP1/AGTRAP/AHCYL1/AHNAK/AIFM3/ALDH3B1/ALPL/ANKRD20A2P/ANKRD20A3P/ANKRD36/ANKRD36C/ANKRD40/ANKRD62/ANP32B/ANTXR1/ANXA2/APCDD1/APLN/APPL2/AQP5/ARHGEF10/ARHGEF19/ARPC1B/ARRDC4/ARSI/ASAP3/ASCL1/ASPH/ATOH8/ATP10A/B4GALT1/BAG3/BATF2/BCAM/BCL2/BCL3/BCL6/BCL6B/BCL7C/BGN/BMP7/BOD1L1/BPTF/BRCA1/BTG2/…	665/1241	9389/19917
down-regulated	TF	TF:M00931_1	Factor: Sp1; motif: GGGGCGGGGC; match class: 1	0.00575044468349205	1241	444	5934	19917	A4GALT/ABHD15/ACSF2/ACSS1/ADAMTS9/ADCYAP1R1/ADM/AEBP1/AGTRAP/AHNAK/AK4/ALDH7A1/ALPL/ANKRD40/ANP32B/ANXA2/AQP1/AQP5/ARHGAP11A/ARHGAP42/ARHGEF10/ARHGEF26/ARHGEF40/ARPC1B/ARRDC2/ARRDC4/ASAP3/ASPH/B4GALT1/BACE2/BAG3/BCAM/BCL3/BCL6B/BCL7C/BGN/BMP7/BNIP2/BPTF/BST2/BTG2/C11orf96/C16orf74/C8orf82/CACFD1/CARD10/CASC3/CASKIN2/CASP7/CAV1/CAVIN1/CCDC15/CCDC88A/CD40/CD44/CD81/CD93/CD99/CDC45/CDH23/CDKN1A/CEBP…	444/1241	5934/19917
down-regulated	TF	TF:M07602	Factor: CP2; motif: NNNNCCAGNCNN	0.00580532454549778	1241	775	11173	19917	A4GALT/ABCB1/ABHD15/ACAA2/ACACB/ACBD7/ACKR3/ACOT6/ACOX2/ACVRL1/ACSL5/ADAMTSL3/ADAMTSL4/ADCY4/ADCYAP1R1/ADGRG1/ADH1B/ADIRF/ADM/ADORA2B/AEBP1/AGTRAP/AHNAK/AIF1L/AIFM3/AKAP9/ALDH3B1/ALDH6A1/ALPL/AMOT/ANKRD20A2P/ANKRD20A3P/ANKRD36C/ANKRD40/ANKRD62/ANP32B/ANPEP/ANTXR1/ANXA1/ANXA2/APLNR/APOL1/APOL3/APOL4/APOL6/APPL2/AQP1/AQP5/AQP6/ARHGAP11A/ARHGAP42/ARHGEF10/ARHGEF15/ARHGEF19/ARHGEF26/ARHGEF37/ARHGEF40…	775/1241	11173/19917
down-regulated	TF	TF:M04756_1	Factor: sin3A; motif: TGTCCNNGGTGCTG; match class: 1	0.00607353044577778	1241	563	7778	19917	ABHD4/ACACB/ACOT6/ACOX2/ACVRL1/ACSF2/ACSL5/ACSM5/ACSS1/ADAMTS9/ADCYAP1R1/ADGRF5/ADGRG1/ADGRV1/ADIRF/ADM/ADORA2A/AEBP1/AHCYL1/AHNAK/AIFM3/AK4/AKAP3/ALDH4A1/ANKHD1/ANKHD1-EIF4EBP3/ANKRD36/ANKRD36C/ANXA13/APLN/APLNR/APOL1/APOL4/APOLD1/APPL2/AQP1/AQP5/AQP6/AREG/ARHGAP31/ARHGEF15/ARHGEF19/ARHGEF26/ARHGEF40/ATP10A/AXL/BACE2/BCL3/BCL6B/BCL7C/BGN/BHMT2/BMP7/BST2/BTG2/BTN2A2/BUB1/C10orf105/C16orf74/C16orf…	563/1241	7778/19917
down-regulated	TF	TF:M10107_1	Factor: DB1; motif: GGRRRRGRRGGAGGGGGNGRRR; match class: 1	0.00617980313048358	1241	224	2686	19917	ACSF2/ADAMTS9/ADCY4/ADGRV1/ADM/AEBP1/AIF1L/AIFM3/AK4/AKAP9/ANKRD62/APCDD1/AQP1/AQP5/ARHGEF19/ARHGEF40/ARHGEF5/ASAP3/ASCL1/BACE2/BAG3/BGN/BMP7/BPTF/BTN2A2/C11orf96/C16orf89/C17orf114/C1QTNF5/C3orf70/CASKIN2/CHST3/CIB2/CMTM6/CNTFR/COL6A2/CTDSP1/CTDSPL/CST3/DAP/DCHS1/DHTKD1/DLL4/DOCK6/DOK1/DTNA/EBF1/ECE1/EDA/EFEMP1/EGFR/ELOVL7/EMX2/EPS8/ERBB2/ERBIN/ERG/EVA1B/EYA2/FADS2/FAH/FAM167B/FBXW4/FCGRT/FGF1/F…	224/1241	2686/19917
down-regulated	TF	TF:M03563_1	Factor: RelA-p65; motif: GGGANTTTCCNN; match class: 1	0.00660780893251664	1241	91	889	19917	ADCYAP1R1/ARHGAP31/ARHGEF40/ASRGL1/BCL3/BST2/CACHD1/CAVIN2/CCAR1/CD40/CD93/CD99/CDKN2C/CFB/CFLAR/CHI3L1/CLIC1/CTDSP1/CXCL1/CXCL10/CXCL3/CYP21A2/DDR1/DOCK1/DPEP2/EBF1/ECE1/ECSCR/EFNB1/ELOVL7/ENG/ETNK2/FAM107A/FAM181A/FFAR2/FIBIN/FOXO1/FREM2/GOLGA4/GPC5/GRIN2C/HIF3A/ICAM1/IL15RA/IL32/IRAK3/ITPKC/KLHL5/LIMS2/LSR/MAML2/MAP4K4/MDFI/MLKL/MLPH/MSRB3/MT1F/MYD88/MYO1C/NAMPT/NBPF9/NFKB2/NFKBIA/NXN/OAF/OAS3…	91/1241	889/19917
down-regulated	TF	TF:M06948_1	Factor: Sp2; motif: TGGGCGCGCCCA; match class: 1	0.00676943845491264	1241	463	6233	19917	ABHD15/ACOT6/ACVRL1/ACSM5/ACSS1/ADAMTSL3/ADCY4/ADGRG1/ADGRV1/ADIRF/AEBP1/AHNAK/AIFM3/ALPL/ANKRD20A2P/ANKRD20A3P/ANKRD36/ANKRD36C/ANP32B/ANPEP/ANTXR1/ANXA2/APCDD1/APLN/APOL1/APOL4/APPL2/AQP1/AQP5/ARHGEF10/ARHGEF15/ARHGEF40/ARHGEF5/ARPC1B/ARRDC2/ARRDC4/ASPH/ATP10A/B4GALT1/BACE2/BCL3/BCL7C/BPTF/BTG2/BTN2A2/C11orf96/C16orf74/C1QTNF5/C2CD4B/C4orf3/C8orf82/CACFD1/CAPG/CARD10/CASC3/CASP7/CASTOR1/CAV1/CA…	463/1241	6233/19917
down-regulated	TF	TF:M11529_1	Factor: E2F-2; motif: GCGCGCGCNCS; match class: 1	0.00677397928654239	1241	978	14592	19917	A4GALT/ABCB1/ABHD15/ABHD4/ACAA2/ACBD7/ACOT6/ACVRL1/ACSF2/ACSM5/ACSS1/ADAMTS9/ADAMTSL3/ADAMTSL4/ADCY4/ADCYAP1R1/ADGRF5/ADGRG1/ADGRV1/ADIRF/ADM/ADORA2B/AEBP1/AGTRAP/AHCYL1/AHNAK/AIF1L/AK4/AKAP9/ALDH1L1/ALDH4A1/ALDH6A1/ALDH7A1/ALPL/ANGPTL4/ANKHD1/ANKHD1-EIF4EBP3/ANKRD20A2P/ANKRD20A3P/ANKRD36/ANKRD36C/ANKRD40/ANKRD62/ANP32B/ANPEP/ANTXR1/ANXA2/APCDD1/APLN/APOL6/APPL2/AQP1/AQP5/AQP6/AREG/ARHGAP11A/ARHG…	978/1241	14592/19917
down-regulated	TF	TF:M07216	Factor: IRF1; motif: NNNYASTTTCACTTTCNNTTT	0.0068446491119539	1241	54	444	19917	ACSM5/ANTXR1/ANXA1/APOL1/APOL3/APOL6/BBX/BTN2A2/BTN3A2/CA5A/CFB/CLEC2B/DDX60/DTX3L/EPSTI1/FLT3LG/GBP1/GIMAP2/GPR39/H2BC18/HLA-B/KIAA0040/LIF/MBP/MT1E/NAMPT/NEDD1/NFATC1/NKX3-1/NMI/NOTCH2NLC/NPL/OAS3/PARP12/PARP14/PARP9/PLAAT4/PSMB8/PSMB9/RBMS3/RHOJ/S1PR2/SLC12A7/SLC4A4/SP110/SPX/TAP1/TGFB2/TMEM219/TNS3/ZBTB20/ZEB2/ZFP36/ZNF462	54/1241	444/19917
down-regulated	TF	TF:M05775_1	Factor: ZXDL; motif: NGGGGWS; match class: 1	0.0074983716482749	1241	155	1733	19917	ACAA2/ACVRL1/ACSS1/ADAMTS9/ADIRF/AEBP1/ALDH6A1/ALPL/ANKHD1/ANKHD1-EIF4EBP3/APOL6/AQP6/ARHGAP42/ARHGEF10/ARHGEF40/ARRDC2/ARSD/AXL/BGN/BHMT2/BST2/BUB1/C4A/C4B/CACHD1/CARHSP1/CCDC103/CCDC69/CD248/CDKN1A/GDF1/CRX/CTXND1/DDR1/DENND2A/DLL4/ECE1/EFEMP1/EMID1/EMILIN1/ETNK2/EVA1B/EVC/EZR/F2RL3/FAM187A/FCGBP/FFAR2/FGF11/FGFR3/FLT4/FN1/FOXJ1/FTL/FZD7/GDF11/GDPD2/GJB6/GMPR/GOLGA6L10/GPAM/GPC5/GRIN2C/H6PD/HES…	155/1241	1733/19917
down-regulated	TF	TF:M01219	Factor: SP1:SP3; motif: CCSCCCCCYCC	0.0076817346895675	1241	503	6856	19917	ABHD15/ACOT6/ACVRL1/ACSF2/ADAMTS9/ADAMTSL3/ADCYAP1R1/ADD3/ADGRF5/AEBP1/AGTRAP/AHCYL1/AHNAK/AIFM3/AK4/ALDH7A1/ALPL/ANGPTL4/ANKHD1/ANKHD1-EIF4EBP3/ANKRD62/ANP32B/ANPEP/ANTXR1/ANXA2/APCDD1/APLN/APOL3/APPL2/AQP5/ARHGAP31/ARHGEF40/ARHGEF5/ARPC1B/ARRDC2/ARRDC4/ARSD/ASAP3/ASCL1/ASRGL1/ATOH8/ATP10A/AXL/B4GALT1/BACE2/BCAM/BCL2/BCL3/BCL6B/BGN/BMP7/BNIP2/BOD1L1/BPTF/BTG2/BTN2A2/C11orf96/C16orf74/C2orf72/C4o…	503/1241	6856/19917
down-regulated	TF	TF:M10108_1	Factor: WT1; motif: RGGNGGGGGAGGRGGNGGRG; match class: 1	0.00804580110129235	1241	237	2881	19917	ACSF2/ADAMTS9/ADORA2A/AEBP1/AHCYL1/AIF1L/AIFM3/AK4/ALDH3B1/ALPL/ANP32B/ANPEP/APCDD1/ARHGEF19/ARHGEF40/ARHGEF5/ASAP3/ASCL1/ATOH8/AXL/BACE2/BAG3/BCL2/BGN/BMP7/BPTF/BTN2A2/C11orf96/C17orf114/C1QTNF5/C3orf70/C8orf82/CA12/CACFD1/CASKIN2/CDC42EP4/CHD7/CHI3L1/CHST3/CNTFR/CTDSP1/CTDSP2/CYP11A1/CSF1/CST3/DAAM2/DAP/DCHS1/DHTKD1/DOCK6/DOK1/DTNA/ECE1/EDA/EFEMP1/ELK3/ELOVL7/EMX2/ERBB2/ERBIN/ERG/FADS2/FAM89A/F…	237/1241	2881/19917
down-regulated	TF	TF:M09910	Factor: ER-beta; motif: RGGTCASCNTGMCCY	0.00814016918127658	1241	677	9603	19917	A4GALT/ABHD15/ACAA2/ACOX2/ACVRL1/ACSL5/ACSS1/ADA2/ADAMTSL3/ADCY4/ADCYAP1R1/ADGRF5/ADGRG1/ADORA2A/ADORA2B/AEBP1/AGTRAP/AHNAK/AIF1L/AIFM3/AK4/ALDH1L1/ALDH3B1/ALDH6A1/ALPL/ANKHD1/ANKHD1-EIF4EBP3/ANKRD20A2P/ANKRD20A3P/ANKRD36/ANKRD36C/ANKRD40/ANPEP/ANXA13/ANXA2/APCDD1/APLN/APLNR/APOL1/APOL4/APPL2/AQP5/AQP6/AREG/ARHGAP31/ARHGAP42/ARHGEF10/ARHGEF15/ARHGEF19/ARHGEF37/ARHGEF40/ARHGEF5/ARPC1B/ARRDC2/ARSI/…	677/1241	9603/19917
down-regulated	TF	TF:M12092	Factor: ZNF787; motif: TGCCTCAGTTTMCCN	0.00887839950975165	1241	70	636	19917	ANPEP/APOL1/APOL4/ARHGEF37/ARPC1B/ATP1A2/BST2/C2orf72/CARHSP1/CCDC194/CHST6/CIB2/CRX/DDIT4/DNAJB1/DOCK6/DUSP1/EMID1/FAM167A/FGF11/GRAP/GRAPL/HROB/ICAM1/ID3/IGDCC4/ITSN2/JUNB/KLF2/LRP5/MAPKAPK3/MATN3/MLPH/MOB3C/MTSS2/NKD1/OAS3/ODF3L2/PCK1/PDGFRB/PDLIM2/PINLYP/PLIN4/PPP1R13L/PRICKLE3/PRX/PTH1R/RASL12/RNF213/RUFY4/S1PR2/SEC14L2/SH3BP2/SIGLEC9/SIX5/SLC26A2/SLC39A1/SLC44A2/SLC44A3/SRARP/SYDE1/TGIF2/TG…	70/1241	636/19917
down-regulated	TF	TF:M08905	Factor: TIEG1; motif: GGSGGKGNNN	0.00888361344475827	1241	394	5197	19917	A4GALT/ACKR3/ACVRL1/ACSS1/ADAMTSL4/ADCYAP1R1/ADD3/ADGRV1/ADORA2A/AEBP1/AHCYL1/AHNAK/AKAP9/ALDH6A1/ALPL/AMOT/ANKHD1/ANKHD1-EIF4EBP3/ANKRD20A3P/ANKRD36/ANKRD36C/ANPEP/APLN/APLNR/APOLD1/AQP5/AQP6/ARHGAP19/ARHGAP31/ARHGEF15/ARPC1B/ASAP3/ASCL1/AXL/BAG3/BAZ1A/BCL2/BCL3/BCL6B/BRCA1/C11orf96/C16orf74/C2CD4B/C4A/C4B/CACHD1/CARD10/CASTOR1/CCAR1/CCDC102A/CCDC190/CCDC9B/CD248/CD81/CD93/CD99/CDA/CEBPD/CELSR1/…	394/1241	5197/19917
down-regulated	TF	TF:M01073	Factor: HIC1; motif: NNNGGKTGCCCSNNNNNN	0.00915864436139045	1241	322	4123	19917	A4GALT/ABHD15/ACOX2/ADA2/ADGRG1/ADGRV1/ADM/ADORA2A/ADORA2B/AGTRAP/ALDH3B1/ALPL/ANKRD20A2P/ANKRD20A3P/ANKRD36/ANXA2/APCDD1/APPL2/ARHGAP31/ARHGAP42/ARHGEF40/ARRDC2/ARRDC4/ARSI/ATOH8/BCL6/BCL6B/BCL7C/BHMT2/BMP7/C10orf105/C11orf96/C16orf74/C16orf89/C1QTNF5/C2orf72/C4A/C4B/C4orf19/C8orf82/CA12/CACFD1/CACHD1/CARD10/CARHSP1/CAV1/CAVIN2/CCDC103/CCDC9B/CD248/CD81/CD93/CDC42EP4/CDC45/CDH5/CEBPD/CGAS/CHD2/C…	322/1241	4123/19917
down-regulated	TF	TF:M07297	Factor: MAZ; motif: CCCTCCCYCYN	0.00932807935851701	1241	244	2987	19917	A4GALT/ABHD15/ADA2/ADAMTS9/ADAMTSL4/ADGRG1/ADORA2B/AEBP1/AIF1L/AMOT/ANGPTL4/ANXA2/APOL3/APOL4/AQP1/ARHGEF10/ARHGEF26/ARHGEF5/ARSI/ATOH8/BACE2/BCL6/BGN/BPTF/C1QTNF5/C3orf70/CACFD1/CARD10/CASKIN2/CCAR1/CCDC102A/CD44/CDC42EP4/CHD2/CLEC4E/CNTFR/COL4A1/CRACR2B/CTDSP1/CTDSPL/CTF1/CSF3/CSRNP1/DAP/DCHS1/DEPP1/DHRS3/DLL4/DOCK6/DOK1/DTX3L/EBF1/EHD2/EMX2/EPB41L5/EPHA2/EPHB4/EPS8/ERG/EZR/FAH/FAM167B/FGF1/FGF…	244/1241	2987/19917
down-regulated	TF	TF:M01072_1	Factor: HIC1; motif: NSNNNNTGCCCSSNN; match class: 1	0.00959493613953286	1241	91	897	19917	ABHD15/AHCYL1/APCDD1/APPL2/ARRDC2/BAG3/BCL3/C2orf72/CASKIN2/CCDC9B/CEBPD/CELSR1/CENPB/CIB2/COL4A1/CTDSP2/DCHS1/DENND2A/DHRS3/DOK1/DUSP5/ECE1/EIF4EBP2/ELOVL7/EMILIN2/EMX2/EPAS1/ERBIN/ERG/EVA1B/FAM114A1/FGFR3/FLI1/FLT1/FOSL1/FOXC2/FOXF1/FOXO1/FZD7/GOLIM4/HERC5/IL15RA/IL6R/IRF1/ITGA6/ITPKB/ITSN2/JAG1/KIF1C/LCN10/LRP5/LRRC8A/LTBR/MAP4K4/MAPKAPK2/MLPH/MSRB3/MTSS2/NES/NFATC4/NFIA/NKAIN4/NXN/ODF3B/PARD3…	91/1241	897/19917
down-regulated	TF	TF:M04855_1	Factor: IRF-4; motif: AAGTTTC; match class: 1	0.00967736336341146	1241	176	2029	19917	ACKR3/ADGRF5/AKAP9/ANKHD1-EIF4EBP3/APPL2/ARHGAP11A/ARHGAP42/ARHGEF37/ARRDC4/BACE2/BAG3/BAZ1A/BCL2/BMPR1B/BNIP2/BOD1L1/BST2/CA12/CASP4/CASP7/CAVIN2/CCDC103/CCDC8/CCDC80/CD163/CDC45/CDK2/CFAP126/CFH/CGAS/CGNL1/CHD2/CHDH/CLIC1/CNTLN/CRTAP/CXCL10/CXCL3/CYBRD1/CYSLTR2/CSRNP1/DTX3L/ELOVL7/ELP4/EMP1/ENG/EYA2/EZR/F11R/FAM110D/FAM181A/FAM187A/FAT1/FOSL2/FOXC2/FREM2/FSTL1/GALNT4/GJA1/GJA4/GLI3/GLUL/GNG12/G…	176/1241	2029/19917
down-regulated	TF	TF:M10014	Factor: FXR; motif: NRGGKCANTGRCCNNNNGG	0.0098397959205103	1241	426	5687	19917	ACVRL1/ACSF2/ACSS1/ADAMTS9/ADAMTSL3/ADAMTSL4/ADCYAP1R1/ADORA2A/ADORA2B/AEBP1/AHCYL1/AHNAK/AIFM3/AKAP9/ALDH1L1/ALDH3B1/ALDH7A1/ANKRD40/ANKRD62/ANPEP/ANXA2/APLN/APOL6/AQP1/AQP5/ARHGAP31/ARHGEF19/ARHGEF37/ARHGEF40/ARPC1B/ARSD/ARSI/ASAP3/ASPH/ASRGL1/ATP1A2/AXL/BAG3/BCAM/BCL3/BCL6B/BHMT2/BRCA1/C11orf96/C16orf74/C1QTNF5/C2CD4B/C4orf19/CACFD1/CARD10/CARHSP1/CASKIN2/CAVIN1/CAVIN2/CCDC103/CCDC69/CD109/CD3…	426/1241	5687/19917
down-regulated	TF	TF:M07395_1	Factor: Sp1; motif: NGGGGCGGGGN; match class: 1	0.00994871883636562	1241	471	6376	19917	A4GALT/ABHD15/ACAA2/ACBD7/ACVRL1/ACSF2/ACSM5/ACSS1/ADAMTS9/ADAMTSL3/ADCYAP1R1/ADM/AEBP1/AGTRAP/AHNAK/ALDH7A1/ALPL/ANGPTL4/ANKHD1/ANKHD1-EIF4EBP3/ANKRD40/ANP32B/ANXA2/APCDD1/AQP1/AQP5/ARHGAP11A/ARHGAP19/ARHGAP42/ARHGEF10/ARHGEF26/ARHGEF40/ARPC1B/ARRDC2/ARRDC4/ARSD/ASAP3/ASPH/ATP10A/B4GALT1/BACE2/BAG3/BCAM/BCL3/BCL6B/BCL7C/BGN/BMP7/BPTF/BTG2/BUB1/C11orf96/C16orf74/C8orf82/CACFD1/CARD10/CASC3/CASKIN…	471/1241	6376/19917
down-regulated	TF	TF:M00706_1	Factor: TFII-I; motif: RGAGGKAGG; match class: 1	0.0099738270766805	1241	145	1606	19917	ADAMTS9/ADGRG1/AIF1L/AKAP9/AMOT/ANGPTL4/ANP32B/ANXA2/APCDD1/APOL4/AQP1/ARHGAP31/ARHGEF40/ARHGEF5/ARSI/ASAP3/BACE2/BGN/C16orf74/C3orf70/CASP7/CCDC15/CNTFR/COX4I2/CTDSP1/CSF3/CSRNP1/DAP/DCHS1/DEPP1/DHRS3/DOCK6/DOK1/EHD2/ELOVL7/EMP3/EPHB4/EPS8/ERBIN/ERG/EVC/EYA2/F2RL3/FAH/FAM167B/FES/FGF1/FOXF1/FOXJ1/GABRE/GDF11/GGT5/GLI2/GLIPR1L2/GLIS3/GPR143/HES6/HYAL2/INAVA/ITPRID2/JAG1/JUP/KIAA0040/LCN10/LEF1/LI…	145/1241	1606/19917
down-regulated	TF	TF:M01175_1	Factor: CKROX; motif: SCCCTCCCC; match class: 1	0.0100796976466131	1241	223	2690	19917	ACACB/ACSF2/AEBP1/AHNAK/AIF1L/AIFM3/AK4/ALPL/ANKRD62/ANPEP/ARHGEF10/ARSD/AXL/B4GALT1/BACE2/BAG3/BGN/BMP7/BPTF/BUB1/C1QTNF5/CAV1/CCAR1/CCDC102A/CCDC103/CD248/CD99/CDH23/CEBPD/CHD2/CHST14/CHST3/CMTM3/CNTFR/COL6A2/COLEC12/CTDSP1/CTDSP2/CTXND1/CYP4F11/CSF1/CSPG4/CSRNP1/CST3/DAG1/DCHS1/DLL4/DOCK6/DOK1/ECE1/EFEMP1/EHD4/ELK3/ERBB2/ERBIN/EZR/FADS2/FAH/FAM187A/FGFRL1/FLT4/FOS/FOXC1/FOXF1/FOXL2/FOXO1/FOXO4…	223/1241	2690/19917
down-regulated	TF	TF:M09892_1	Factor: E2F-1; motif: NNNNGGCGGGAARN; match class: 1	0.0102791442516365	1241	654	9248	19917	A4GALT/ABHD15/ACAA2/ACBD7/ACSF2/ACSM5/ACSS1/ADAMTS9/ADAMTSL3/ADCY4/ADCYAP1R1/ADM/ADORA2A/AEBP1/AGTRAP/AHNAK/AIF1L/AK4/AKAP9/ALDH1L1/ALDH4A1/ALDH6A1/ALPL/ANKHD1/ANKHD1-EIF4EBP3/ANKRD36/ANKRD36C/ANKRD40/ANKRD62/ANP32B/ANPEP/ANXA2/APCDD1/APLN/APPL2/AQP5/ARHGAP19/ARHGEF10/ARHGEF19/ARHGEF26/ARHGEF40/ARHGEF5/ARPC1B/ARRDC2/ARRDC4/ARSD/ARSI/ASAP3/ASCL1/ASRGL1/ATOH8/ATP10A/ATP1A2/B4GALT1/BACE2/BAG3/BAZ1A/…	654/1241	9248/19917
down-regulated	TF	TF:M12158_1	Factor: KLF15; motif: NCCMCGCCCMCN; match class: 1	0.0104344836566232	1241	449	6041	19917	ABHD15/ABHD4/ACAA2/ACBD7/ACSF2/ACSS1/ADAMTS9/ADAMTSL3/ADCYAP1R1/ADH1B/AEBP1/ALDH6A1/ALDH7A1/ALPL/ANGPTL4/ANKRD36C/ANKRD62/ANP32B/ANPEP/ANTXR1/APOLD1/AQP5/ARHGEF15/ARHGEF40/ARPC1B/ARRDC2/ARSD/ASAP3/ASCL1/ASPH/ATOH8/ATP1A2/BACE2/BAG3/BCAM/BCL3/BCL6B/BCL7C/BGN/BMP7/BPTF/BTG2/C11orf96/C16orf74/C2orf72/C3orf70/C8orf82/CA12/CACFD1/CARD10/CASC3/CASKIN2/CASTOR1/CAV1/CCAR1/CCDC102A/CCN5/CD81/CD99/CDC42EP4…	449/1241	6041/19917
down-regulated	TF	TF:M09762	Factor: NF1B; motif: CYTGGCNYNCWGCCAN	0.0105487721128795	1241	428	5721	19917	ABCB1/ABHD15/ACAA2/ACSF2/ACSM5/ADAMTSL3/ADGRF5/ADGRG1/ADIRF/ADORA2A/ADORA2B/AHCYL1/AHNAK/AIFM3/AKAP9/ALDH3B1/ALDH4A1/ALDH6A1/ALPL/ANKRD20A2P/ANKRD20A3P/ANP32B/ANPEP/ANTXR1/APLN/APOL1/APOL3/AQP1/AQP5/ARHGEF15/ARHGEF19/ARHGEF37/ARPC1B/ARSI/ASAP3/ATOH8/AXL/B4GALT1/BACE2/BBOX1/BCAM/BCAS1/BCL3/BCL6/BCL6B/BCL7C/BGN/BHMT2/BNIP2/BOD1L1/BTG2/BTN2A2/BUB1/C16orf74/C16orf89/C1QTNF1/C1QTNF5/C2CD4B/C2orf72/C3o…	428/1241	5721/19917
down-regulated	TF	TF:M10072_1	Factor: sp4; motif: NNGNARGRGGCGGRGCNNRR; match class: 1	0.0106450307582747	1241	464	6272	19917	A4GALT/ABHD15/ACAA2/ACSF2/ACSS1/ADAMTS9/ADCYAP1R1/ADM/AEBP1/AGTRAP/AHCYL1/AHNAK/AIF1L/ALDH7A1/ALPL/ANKRD62/ANP32B/ANPEP/ANXA2/APCDD1/APLN/AQP1/AQP5/ARHGAP31/ARHGEF26/ARHGEF40/ARPC1B/ARRDC4/ASAP3/ASPH/ATP10A/AXL/B4GALT1/BACE2/BAG3/BCAM/BCL2/BCL3/BCL6B/BCL7C/BGN/BMP7/BOD1L1/BPTF/BTG2/C11orf96/C16orf74/C2orf72/C4orf19/C8orf82/CACFD1/CARD10/CASC3/CASKIN2/CASP7/CASTOR1/CAV1/CCDC102A/CCDC15/CD40/CD81/C…	464/1241	6272/19917
down-regulated	TF	TF:M00772	Factor: IRF; motif: RRAANTGAAASYGNV	0.0108259885279978	1241	102	1040	19917	ABCB1/ACSM5/AHCYL1/APOL1/APOL3/APOL6/ARSD/ASB4/BAG3/BATF2/BBX/BOD1L1/BST2/BTN3A2/CASP4/CCDC102A/CD34/CD93/CFB/CLEC4E/CNTFR/CXCL10/CYSLTR2/CSF1/DDX60/DTX3L/ECE1/EFEMP1/EPHX1/EPSTI1/F3/FGF1/FLT3LG/FOXQ1/GADD45B/GBP1/GMPR/GNA14/GNG11/GPR39/GSDMD/H2BC18/H3C13/HEPH/HERC5/HIPK2/HLA-B/HMGN5/HSPA6/IFI35/IFITM1/IL18R1/INAVA/KCNE4/KIAA0040/LIF/LSR/METRNL/MLC1/MLKL/MOB3C/MROH9/MX2/MYOT/NAMPT/NCKAP5/NEDD1/NF…	102/1241	1040/19917
down-regulated	TF	TF:M07141	Factor: FPM315; motif: GGAGGAGGRRGRGGRGGRRGR	0.0109927181928596	1241	188	2200	19917	ADAMTS9/ADCY4/ADD3/ADGRG1/ADGRV1/ADM/ADORA2A/AEBP1/AIFM3/AK4/ALDH6A1/ALPL/APCDD1/AQP5/ARHGEF19/ARHGEF40/ARHGEF5/ARSI/ASCL1/ATP1A2/B4GALT1/BACE2/BAG3/BATF2/BCL2/BCL6/BMP7/BPTF/BTN2A2/CARD10/CCDC88A/CCN5/CDC42EP4/CHST3/CLIC1/CMTM6/COL6A2/CTDSP1/CYP21A2/CSF3/CST3/DDR1/DHTKD1/DNAJB1/DOCK6/DTNA/EDA/EFEMP1/EHD2/EMX2/ERBB2/ERG/F3/FADS2/FAM107A/FAM110D/FAM167A/FAM167B/FBXW4/FFAR2/FGF1/FOSL2/FOXD1/FOXF1/F…	188/1241	2200/19917
down-regulated	TF	TF:M07615	Factor: Sp3; motif: GGGGCGGGGSNN	0.0111289369422152	1241	501	6845	19917	A4GALT/ABHD15/ACVRL1/ACSF2/ACSS1/ADA2/ADCYAP1R1/ADGRF5/ADM/AEBP1/AGTRAP/AHNAK/AKAP3/ALDH3B1/ALDH6A1/ALDH7A1/ALPL/ANKRD40/ANTXR1/ANXA2/AQP1/AQP5/ARHGAP11A/ARHGAP31/ARHGAP42/ARHGEF10/ARHGEF26/ARHGEF40/ARPC1B/ARRDC2/ARRDC4/ASAP3/ASPH/ATOH8/B4GALT1/BACE2/BAG3/BCAM/BCL3/BCL6B/BCL7C/BGN/BHMT2/BMP7/BPTF/BRCA1/BST2/BTG2/BUB1/C11orf96/C16orf74/C1QTNF1/C1QTNF5/C4orf19/C8orf82/CACFD1/CAPG/CARD10/CASC3/CASKI…	501/1241	6845/19917
down-regulated	TF	TF:M10002_1	Factor: NF-1C; motif: NYTGGCNNYNNGCCARN; match class: 1	0.0114448105262693	1241	152	1705	19917	ACAA2/ACSF2/ADAMTSL3/ADGRF5/ADGRG1/AEBP1/AHNAK/ALDH4A1/APLN/ARHGEF19/ARHGEF37/ARPC1B/ARSI/ASAP3/BACE2/BCAM/BGN/BHMT2/C1QTNF1/CARD10/CAV1/CAVIN1/CCDC194/CCDC9B/CDA/CDKN1A/CELSR1/CFB/CHI3L1/CLDN5/CLU/CRISPLD2/CRTAP/CYP4F11/CSF1/CSRP1/DAG1/DAP/DUSP1/EMILIN1/EMP2/ETNK2/FGF11/FIBIN/FKBP5/GGT5/GPR146/GPR37L1/GRIN2C/H6PD/HERC5/HES6/HIF3A/HRCT1/HSPA6/HSPB1/ICAM1/IFI44L/IFITM1/IFITM3/IGFBP5/IMPA2/IRAG1/IT…	152/1241	1705/19917
down-regulated	TF	TF:M09724	Factor: DATF1; motif: SNGGRRGCWGNGGG	0.0122524093018376	1241	604	8463	19917	A2ML1/A4GALT/ABHD15/ABHD4/ACACB/ACOT6/ACOX2/ACVRL1/ACSF2/ADA2/ADAMTS9/ADAMTSL4/ADCYAP1R1/ADGRF5/ADGRG1/ADGRV1/ADIRF/ADM/AEBP1/AGTRAP/AHNAK/AIFM3/AKAP9/ALDH4A1/ALDH6A1/ALDH7A1/ALPL/ANKHD1/ANKHD1-EIF4EBP3/ANKRD40/ANKRD62/ANP32B/ANPEP/ANTXR1/ANXA1/ANXA13/ANXA2/APCDD1/APLN/APLNR/APOL3/APPL2/AQP5/AQP6/ARHGAP11A/ARHGAP42/ARPC1B/ARSI/ASAP3/ASCL1/ASPH/ATOH8/ATP1A2/AXL/B4GALT1/BACE2/BATF2/BAZ1A/BCAM/BCL2/…	604/1241	8463/19917
down-regulated	TF	TF:M10008	Factor: CSX; motif: NKRAGWGS	0.0131571741540397	1241	714	10227	19917	A4GALT/ABCB1/ABHD15/ABHD4/ACAA2/ACBD7/ACOX2/ACVRL1/ACSF2/ACSM5/ACSS1/ADA2/ADAMTS9/ADAMTSL3/ADAMTSL4/ADCY4/ADCYAP1R1/ADGRF5/ADGRL4/ADIRF/ADM/ADORA2A/AEBP1/AHCYL1/AHNAK/AIF1L/AIFM3/AKAP3/ALDH1L1/ALDH7A1/AMOT/ANGPTL4/ANKRD20A2P/ANKRD20A3P/ANKRD36/ANP32B/ANTXR1/ANXA2/APCDD1/APLN/APOL1/APOL4/APOL6/APPL2/AQP1/AQP5/ARHGAP19/ARHGEF10/ARHGEF37/ARHGEF5/ARPC1B/ARRDC4/ASAP3/ASB4/ASCL1/ASPH/ASRGL1/ATOH8/ATP1A…	714/1241	10227/19917
down-regulated	TF	TF:M05327_1	Factor: WT1; motif: NGCGGGGGGGTSMMCYN; match class: 1	0.0132295455832935	1241	156	1764	19917	ACVRL1/ADCYAP1R1/AEBP1/ANXA2/ARHGEF10/ASPH/ATP1A2/B4GALT1/BACE2/BAG3/BAZ1A/BCL2/BCL3/BMP7/C11orf96/C1QTNF5/CARHSP1/CAV1/CCDC102A/CD81/CELSR1/GDF1/CHST14/CNTNAP3/COL6A2/CTDSP1/CTDSP2/CTDSPL/CXCL12/DAP/DENND2A/DOCK6/DUSP5/ECE1/EIF4EBP1/EPHB4/ERBIN/ETNK2/EVC/EZR/FAM114A1/FGFRL1/FLT4/FOSL1/FOXC1/FOXF1/GJA4/GJB6/GPR137B/HES6/HVCN1/IGDCC4/ITGA5/ITPR2/ITSN2/KLF15/KLF2/KLHL36/KRT18/KRT8/LFNG/LIF/LPAR1/LR…	156/1241	1764/19917
down-regulated	TF	TF:M08819_1	Factor: LKLF; motif: CNCCACCCS; match class: 1	0.0133226633832909	1241	140	1547	19917	ALDH3B1/ANKRD36C/ANKRD62/ASAP3/BACE2/BCAM/BCL2/BCL3/C1QTNF5/CACFD1/CARHSP1/CASTOR1/CAVIN1/CCAR1/CCDC102A/CCDC88A/CD248/CDH23/CHST6/COX4I2/CRACR2B/CTDSP1/CTDSP2/CTF1/CXCL1/CYBRD1/CSF1/CST3/DDR1/DHRS3/DLL4/DNAJB1/ELK3/EMILIN2/EMP3/EMX2/ERBB2/ESAM/ETNK2/FAM110D/FAM89A/FCGRT/FKBP5/FOXJ1/FYCO1/GDF11/GJA4/GNA12/GOLGA6L10/GPRC5C/HERC5/HIF3A/HILPDA/HSPB2/ICAM1/IFI30/IGFBP5/IL32/IL3RA/INAVA/ITGA5/JUP/KRT8…	140/1241	1547/19917
down-regulated	TF	TF:M09589	Factor: AR; motif: NGNACANNNTGTTCYNN	0.0133421639470388	1241	392	5187	19917	ABCC9/ABHD15/ACACB/ADAMTS9/ADGRG1/ADM/ADORA2B/AHCYL1/AK4/ALDH1A1/ALDH3B1/ALDH4A1/ALDH6A1/AMOT/ANKHD1/ANKHD1-EIF4EBP3/ANKRD20A2P/ANKRD20A3P/ANKRD36C/ANPEP/ANXA2/APOL1/APOL6/APOLD1/AREG/ARHGAP19/ARHGEF10/ARHGEF15/ARHGEF37/ASAP3/ATP1A2/BBOX1/BBX/BCAM/BCL2/BOD1L1/BRCA1/C10orf105/C11orf96/C1QTNF5/C1R/C21orf62/C22orf31/C2orf72/C4A/C4B/C4orf19/CALD1/CARD10/CASKIN2/CASP7/CASTOR1/CCN5/CD3E/CD93/CD99/CDC42…	392/1241	5187/19917
down-regulated	TF	TF:M00649_1	Factor: MAZ; motif: GGGGAGGG; match class: 1	0.013473651923478	1241	325	4185	19917	ACACB/ACVRL1/ACSF2/ADAMTSL4/AEBP1/AHNAK/AIF1L/AIFM3/AK4/ALPL/ANKRD62/ANPEP/ANXA2/ARHGEF10/ARHGEF40/ARSD/ASCL1/ATOH8/AXL/B4GALT1/BACE2/BAG3/BCL2/BCL3/BGN/BMP7/BPTF/BUB1/C10orf105/C1QTNF5/C1R/CARHSP1/CAV1/CCAR1/CCDC102A/CCDC103/CD248/CD99/CDC42EP4/CDH23/CEBPD/CFB/CHD2/CHI3L1/CHST14/CHST3/CMTM3/CNTFR/COL4A1/COL6A2/COLEC12/COPZ2/CRTAP/CTDSP1/CTDSP2/CTXND1/CYP4F11/CSF1/CSPG4/CSRNP1/CST3/DAG1/DAP/DCHS1…	325/1241	4185/19917
down-regulated	TF	TF:M09591	Factor: AP-2gamma; motif: NTGSCCTGRGGSNN	0.013669504570724	1241	600	8406	19917	A4GALT/ABCB1/ABHD15/ACVRL1/ACSF2/ACSM5/ACSS1/ADAMTSL3/ADAMTSL4/ADCY4/ADGRF5/ADGRG1/ADGRL4/ADGRV1/ADIRF/ADM/ADORA2A/ADORA2B/AEBP1/AHCYL1/AHNAK/AIFM3/ALDH4A1/ANGPT2/ANKRD20A2P/ANKRD20A3P/ANKRD36/ANKRD36C/ANKRD40/ANP32B/ANPEP/ANTXR1/ANXA2/APCDD1/APOL1/APOL3/APOL4/APOLD1/APPL2/AQP1/AQP5/AQP6/ARHGEF10/ARHGEF15/ARHGEF19/ARHGEF40/ARPC1B/ARRDC2/ARRDC4/ASCL1/ATP10A/ATP1A2/AXL/B4GALT1/BAG3/BBX/BCAM/BCL3/BC…	600/1241	8406/19917
down-regulated	TF	TF:M08487_1	Factor: GCMa:Erg; motif: ATGCGGGCGGAARKG; match class: 1	0.0143972201584136	1241	628	8853	19917	A4GALT/ABHD15/ACAA2/ACOX2/ACVRL1/ACSM5/ACSS1/ADCY4/ADCYAP1R1/ADORA2A/AEBP1/AHCYL1/AHNAK/AIF1L/AK4/ALDH1L1/ANGPTL4/ANKHD1/ANKHD1-EIF4EBP3/ANKRD36/ANKRD36C/ANKRD40/ANKRD62/ANP32B/ANPEP/ANXA13/ANXA2/APCDD1/APLN/AQP1/AQP5/ARHGAP11A/ARHGAP19/ARHGAP31/ARHGAP42/ARHGEF10/ARHGEF15/ARHGEF26/ARHGEF40/ARSD/ASAP3/ASCL1/ASPH/ASRGL1/ATOH8/ATP10A/AXL/BACE2/BAG3/BAZ1A/BCAM/BCL2/BCL3/BCL6B/BGN/BHMT2/BMP7/BOD1L1/BP…	628/1241	8853/19917
down-regulated	TF	TF:M04788	Factor: IRF-1; motif: STTTCACTTTCNNT	0.0153658965357292	1241	61	538	19917	ACSM5/APOL1/APOL3/APOL6/BATF2/BBX/BST2/CFB/CFLAR/CNTFR/CTNNA3/CXCL10/CSF1/DDX60/DTX3L/EPSTI1/F3/FLT3LG/FN1/GBP1/GPR39/H2BC18/HEPH/HLA-B/HMGN5/IFITM1/IL10RA/IL18R1/LIF/METRNL/NAMPT/NEDD1/NFATC1/NIBAN2/NKX3-1/NMI/NOTCH2NLC/NPL/OAF/OAS3/PARP14/PARP9/PLAAT4/PRELP/PSMB8/PSMB9/RAB20/RANBP3L/RBBP6/RBMS2/RHOJ/SLC12A7/SPX/SQOR/TAP1/THSD4/TMEM219/TNFRSF1B/TRIM5/ZBTB20/ZNF462	61/1241	538/19917
down-regulated	TF	TF:M04934_1	Factor: TR4; motif: ACCCCGS; match class: 1	0.015651039834231	1241	1033	15594	19917	A2ML1/A4GALT/ABCB1/ABHD15/ACAA2/ACACB/ACBD7/ACKR3/ACOT6/ACOX2/ACVRL1/ACSF2/ACSM5/ACSS1/ADA2/ADAMTS9/ADAMTSL3/ADAMTSL4/ADCY4/ADCYAP1R1/ADGRG1/ADH1B/ADIRF/ADM/ADORA2A/ADORA2B/AEBP1/AGTRAP/AHCYL1/AHNAK/AIF1L/AIFM3/AK4/AKAP9/ALDH1L1/ALDH3B1/ALDH4A1/ALDH6A1/ALDH7A1/ALPL/ANGPT2/ANGPTL4/ANKHD1/ANKHD1-EIF4EBP3/ANKRD20A2P/ANKRD20A3P/ANKRD36/ANKRD36C/ANKRD40/ANKRD62/ANP32B/ANPEP/ANTXR1/ANXA2/APCDD1/APLN/AP…	1033/1241	15594/19917
down-regulated	TF	TF:M11390	Factor: Erg; motif: NACAGGAARTN	0.0167236350819301	1241	229	2795	19917	ABCB1/ACAA2/ACOT6/ADA2/ADAMTSL4/ADCY4/ADCYAP1R1/ADGRF5/ADGRL4/AEBP1/AGTRAP/AIFM3/AKAP3/AKR1C3/ANKRD62/APLN/APOLD1/APPL2/AREG/ARHGAP31/ATOH8/BCL2/BST2/BTN2A2/BTN3A2/C16orf74/C21orf62/C22orf31/C2CD4B/CABLES1/CAPG/CARD10/CARHSP1/CASKIN2/CASP4/CCAR1/CCDC103/CCDC190/CCDC80/CCDC88A/CD109/CD248/CD34/CD3E/CD40/CD93/CDH5/CFAP53/CFH/CFLAR/CHD2/CHD7/CLU/CMTM3/CNTNAP3/CTF1/CXCL3/CYBRD1/CYSLTR2/CSRP1/DDR1/DDR…	229/1241	2795/19917
down-regulated	TF	TF:M01865_1	Factor: BTEB3; motif: BNRNGGGAGGNGT; match class: 1	0.0180034884176671	1241	328	4243	19917	ACSF2/ADAMTS9/ADCY4/ADCYAP1R1/ADGRG1/ADGRV1/ADORA2A/AGTRAP/AIF1L/AIFM3/AK4/AKAP9/ALDH3B1/ALDH7A1/ALPL/ANKHD1/ANKHD1-EIF4EBP3/ANP32B/ANPEP/APCDD1/APPL2/ARHGAP19/ARHGAP31/ARHGEF10/ARHGEF40/ARPC1B/ASAP3/ASCL1/ATP1A2/BACE2/BAG3/BCAM/BGN/BMP7/BPTF/BUB1/C10orf105/C16orf89/C17orf114/C1QTNF5/C1R/C4A/C4B/C8orf82/CACFD1/CACHD1/CARHSP1/CASKIN2/CASTOR1/CCDC102A/CD248/CD40/CD81/CDH23/CDH5/CFB/CHD7/CHI3L1/CHST…	328/1241	4243/19917
down-regulated	TF	TF:M00054	Factor: NF-kappaB; motif: GGGAMTTYCC	0.0182804925160137	1241	205	2457	19917	ABCB1/ACKR3/ACVRL1/ACSS1/ADCYAP1R1/ADH1B/AK4/AKAP9/ANKRD36/ANKRD36C/ANP32B/ANTXR1/AQP1/ARHGEF40/ARSI/ASRGL1/AXL/B4GALT1/BCL3/BCL6B/BST2/C17orf114/CACHD1/CASKIN2/CASP4/CATSPERD/CAVIN2/CCDC9B/CD40/CD99/CDKN2C/CFB/CHI3L1/CHST14/CHST6/CLDN5/CLIC1/CNN3/CP/CTDSP1/CXCL1/CXCL10/CXCL3/CSF1/CSF3/DDIT4/DDR1/DDX60/DENND2A/DEPP1/DHRS3/DPEP2/DYNC2I1/ECE1/ECSCR/ENG/EPAS1/EPHB4/ETNK2/EZR/FAM107A/FAM181A/FAT1/FFA…	205/1241	2457/19917
down-regulated	TF	TF:M07249	Factor: ctcf; motif: CCNCNAGRKGGCRSTN	0.0185017695506461	1241	493	6749	19917	A2ML1/A4GALT/ABHD15/ACAA2/ACKR3/ACOT6/ACOX2/ACVRL1/ACSS1/ADAMTS9/ADAMTSL3/ADAMTSL4/ADGRG1/ADIRF/AEBP1/AGTRAP/AHCYL1/AHNAK/AIFM3/AKAP9/ALDH3B1/ALPL/ANKHD1/ANKHD1-EIF4EBP3/ANKRD36/ANKRD36C/ANKRD62/ANPEP/ANTXR1/ANXA2/APCDD1/APLN/APOL6/APPL2/AQP1/AQP5/ARHGAP11A/ARHGEF19/ARHGEF40/ARPC1B/ASAP3/ASCL1/ATOH8/B4GALT1/BACE2/BAG3/BATF2/BCL2/BCL3/BCL6B/BCL7C/BGN/BOD1L1/BRCA1/BTN2A2/C10orf105/C11orf96/C16orf74…	493/1241	6749/19917
down-regulated	TF	TF:M02281	Factor: SP1; motif: CCCCKCCCCC	0.0187669666361043	1241	478	6518	19917	ACOX2/ACSF2/ACSS1/ADCYAP1R1/ADGRF5/ADM/AEBP1/AIFM3/AKAP9/AKR1C3/ALDH3B1/ALDH6A1/ALDH7A1/ALPL/ANGPTL4/ANKHD1/ANKHD1-EIF4EBP3/ANP32B/ANPEP/ANTXR1/APCDD1/AQP1/AQP5/ARHGAP31/ARHGEF10/ARHGEF19/ARHGEF26/ARPC1B/ARRDC4/ASAP3/ASPH/ATP1A2/AXL/B4GALT1/BACE2/BAG3/BAZ1A/BCAM/BCL3/BCL6B/BCL7C/BGN/BMP7/BPTF/BST2/BTG2/C10orf105/C11orf96/C16orf74/C1QTNF5/C3orf70/C8orf82/CACFD1/CAPG/CASC3/CASKIN2/CASP7/CAV1/CAVIN1…	478/1241	6518/19917
down-regulated	TF	TF:M01199_1	Factor: RNF96; motif: BCCCGCRGCC; match class: 1	0.0191071392280348	1241	334	4335	19917	A4GALT/ABHD15/ABHD4/ACAA2/ADAMTS9/ADCYAP1R1/ADORA2B/AEBP1/AHCYL1/AHNAK/AK4/ALDH4A1/ALPL/ANKRD36/ANKRD36C/ANKRD40/ANP32B/ANPEP/ANTXR1/APCDD1/AQP5/AREG/ARHGAP31/ARHGAP42/ARHGEF5/ARPC1B/ASCL1/ATOH8/B4GALT1/BACE2/BAG3/BAZ1A/BCL2/BHMT2/BMP7/C11orf96/C16orf74/C2CD4B/C2orf72/C3orf70/C4orf19/CACFD1/CASKIN2/CASTOR1/CAV1/CCDC102A/CCDC69/CCDC88A/CD81/CEBPD/CELSR1/CENPB/GDF1/CGAS/CGNL1/CHD7/CHDH/CHST14/CHST3…	334/1241	4335/19917
down-regulated	TF	TF:M10056	Factor: DRRS; motif: GNNGGGWGGG	0.0193378069358994	1241	368	4844	19917	A4GALT/ABCB1/ABHD4/ACSM5/ADAMTS9/ADAMTSL3/ADAMTSL4/ADGRF5/ADGRG1/ADH1B/AEBP1/AHCYL1/AIFM3/AK4/AKAP9/ALDH6A1/AMOT/ANKHD1/ANKHD1-EIF4EBP3/ANKRD40/ANKRD62/ANPEP/ANXA2/APLN/APOL1/APOL3/APOL4/AQP5/ARHGAP31/ARHGAP42/ARHGEF15/ARHGEF37/ARRDC2/AXL/B4GALT1/BCAM/BCL3/BCL7C/BPTF/BUB1/C2orf72/C4orf3/C8orf82/CARD10/CARHSP1/CASC3/CASP7/CAV1/CAVIN1/CCDC15/CCDC9B/CD248/CD34/CD40/CD81/CD93/CEBPD/CELSR1/CFLAR/CGNL1…	368/1241	4844/19917
down-regulated	TF	TF:M09658_1	Factor: Sp2; motif: GGSNNGGGGGCGGGGCCNGNGS; match class: 1	0.0203404695673353	1241	175	2040	19917	ACSF2/ACSS1/AEBP1/ALPL/AQP5/ARHGEF26/ARPC1B/ASAP3/ATP10A/B4GALT1/BACE2/BAG3/BCAM/BCL3/BMP7/BPTF/C11orf96/C8orf82/CACFD1/CASKIN2/CASTOR1/CD81/CELSR1/CHD7/CHST14/CIB2/CMTM3/CRISPLD2/CRTAP/CTF1/CTNS/DAP/DCHS1/DOCK6/DOK1/DSP/DUSP5/EFEMP2/EIF4EBP2/EMID1/ENTPD2/EPAS1/EPHB4/ERBIN/ERG/EVA1B/F3/FAH/FAM89A/FGFR3/FGFRL1/FOSL1/FOXQ1/GAB2/GABRE/GAREM2/GCSH/GDF11/GPR137B/GPR146/GPSM3/H3C14/H6PD/HES6/HEYL/HLA-E…	175/1241	2040/19917
down-regulated	TF	TF:M08911_1	Factor: CTCF; motif: NCCRSTAGGGGGCGC; match class: 1	0.0219280000448291	1241	308	3956	19917	A4GALT/ACBD7/ACSF2/ACSS1/ADAMTS9/ADAMTSL3/ADCYAP1R1/ADIRF/AGTRAP/AHNAK/ALPL/ANKRD36/ANKRD62/ANP32B/ANTXR1/APCDD1/APPL2/ARHGEF10/ARHGEF19/ARHGEF40/ARRDC4/ARSI/ASAP3/ASCL1/ATOH8/BAG3/BCL2/BCL7C/BGN/BOD1L1/BPTF/C1QTNF5/C2CD4B/C2orf72/CACFD1/CAPG/CARD10/CASC3/CASKIN2/CAV1/CCDC102A/CCDC190/CD81/CDC42EP4/CDKN2B/CELSR1/GDF1/CGNL1/CHD7/CIB2/CLU/CMTM3/CNN3/CNTFR/COL4A1/COL6A2/COLEC12/COPZ2/CRACR2B/CRISPLD…	308/1241	3956/19917
down-regulated	TF	TF:M09738	Factor: ZNF511; motif: GGRRGRGGCWGNG	0.0219993041263576	1241	757	10956	19917	A2ML1/A4GALT/ABHD4/ACAA2/ACACB/ACBD7/ACOT6/ACOX2/ACSF2/ACSL5/ADA2/ADAMTS9/ADAMTSL3/ADAMTSL4/ADCY4/ADCYAP1R1/ADGRG1/ADGRL4/ADGRV1/ADIRF/ADM/ADORA2B/AGTRAP/AHNAK/AIF1L/AIFM3/AKAP9/ALDH3B1/ALDH6A1/ALDH7A1/ANGPTL4/ANKHD1/ANKHD1-EIF4EBP3/ANKRD20A2P/ANKRD20A3P/ANKRD40/ANKRD62/ANP32B/ANPEP/ANTXR1/ANXA2/APCDD1/APLN/APOL6/AQP5/AQP6/AREG/ARHGAP19/ARHGAP31/ARHGEF10/ARHGEF15/ARHGEF19/ARHGEF37/ARHGEF40/ARHGEF…	757/1241	10956/19917
down-regulated	TF	TF:M01835	Factor: GKLF; motif: CCTCCYN	0.023135211188021	1241	1040	15737	19917	A2ML1/A4GALT/ABHD15/ABHD4/ACAA2/ACKR3/ACOT6/ACOX2/ACVRL1/ACSF2/ACSL5/ACSM5/ADA2/ADAMTS9/ADAMTSL3/ADAMTSL4/ADCY4/ADCYAP1R1/ADD3/ADGRG1/ADGRL4/ADGRV1/ADH1B/ADIRF/ADM/ADORA2A/ADORA2B/AEBP1/AGTRAP/AHNAK/AIF1L/AIFM3/AKAP3/AKAP9/ALDH1L1/ALDH3B1/ALDH4A1/ALDH6A1/ALDH7A1/ALPL/AMOT/ANGPT2/ANGPTL4/ANKHD1/ANKHD1-EIF4EBP3/ANKRD20A2P/ANKRD20A3P/ANKRD40/ANP32B/ANPEP/ANTXR1/ANXA2/APCDD1/APLNR/APOL1/APOL3/APOL4/A…	1040/1241	15737/19917
down-regulated	TF	TF:M00054_1	Factor: NF-kappaB; motif: GGGAMTTYCC; match class: 1	0.0252089740872958	1241	75	717	19917	ACVRL1/ADCYAP1R1/ARHGEF40/ASRGL1/B4GALT1/BCL3/BST2/CACHD1/CATSPERD/CAVIN2/CCDC9B/CD40/CD99/CDKN2C/CHI3L1/CHST14/CLDN5/CXCL1/CXCL10/CXCL3/CSF3/DDR1/DPEP2/ENG/FAM107A/FAM181A/FFAR2/FREM2/GADD45B/GOLGA4/GRIN2C/HIF3A/HSD3B7/HSPB1/IL15RA/IRAK3/KLF6/LGALS3/LRRC32/MAML2/MAP4K4/MDFI/MLKL/MMRN2/MT1G/MT1M/MYO1C/NBPF9/NFKB2/NFKBIA/OAS3/PGAM2/PGPEP1/PINLYP/PPARA/PRKCH/PRSS35/PSMB9/RAB29/RASSF2/SCARA3/SLC39A1…	75/1241	717/19917
down-regulated	TF	TF:M09970_1	Factor: KLF3; motif: NNNNNNGGGCGGGGCNNGN; match class: 1	0.0268131356456394	1241	297	3803	19917	A4GALT/ABHD15/ACSF2/ACSS1/ADM/AEBP1/AGTRAP/AHNAK/AK4/ALDH3B1/ALPL/ANKRD40/ANXA2/ARHGEF26/ARHGEF40/ARPC1B/ASAP3/B4GALT1/BACE2/BAG3/BCAM/BCL7C/C11orf96/C16orf74/C8orf82/CACFD1/CARD10/CASC3/CASKIN2/CAV1/CCDC102A/CD81/CD99/CDC45/CDH23/CEBPD/CELSR1/CGNL1/CIB2/CISH/CMTM3/CMTM6/CNN3/CNTNAP3/COL6A2/CRACR2B/CRISPLD2/CRTAP/CTF1/CTNS/CXCL1/CXCL12/CSRNP1/DAG1/DAP/DCHS1/DDAH2/DHTKD1/DNAJB1/DOCK6/DOK1/DSP/DUSP…	297/1241	3803/19917
[truncated: 105 more rows]
