# Supplementary material for: Transcriptome Profiling of the Dorsomedial Prefrontal Cortex in Suicide Victims
Source: Int J Mol Sci. 2022 Jun 25;23(13):7067. doi: 10.3390/ijms23137067 (PMC9266666; doi:10.3390/ijms23137067)
Supplement: Supplementary file 1 [file ijms-23-07067-s001.zip › Suppl-File3_Key_genes_of_PPI_networks.xlsx]

## Sheet: List of downregulated hub genes
Supplementary file 3: Protein-protein interaction network of downregulated genes; the top 10 most ranked genes are highlighted.
node_name	MCC	DMNC	MNC	Degree	EPC	BottleNeck	EcCentricity	Closeness	Radiality	Betweenness	Stress	ClusteringCoefficient
EGFR	9.22337e+13	0.29786	178	183	73.399	54	0.15505	605.25	8.21623	129396	1513486	0.11974
FN1	9.22337e+13	0.34235	174	174	74.977	28	0.15505	596.733	8.18785	91496.9	1220576	0.1465
IL6	9.22337e+13	0.34034	169	170	74.154	26	0.15505	588.15	8.14729	74632.7	1084460	0.14521
STAT3	9.22337e+13	0.36328	148	148	70.81	32	0.1329	571.476	8.097	54571.8	813768	0.16336
NOTCH1	68462562618872	0.35794	133	135	66.77	33	0.15505	558.633	8.05645	55802.3	812800	0.16142
CD44	9.22337e+13	0.4311	132	132	70.192	25	0.15505	560.517	8.06943	32892.3	588668	0.20079
ERBB2	23410232079893	0.3994	105	108	62.178	20	0.1329	541.193	8.01184	30613.8	460210	0.18865
PECAM1	9.22337e+13	0.51927	102	102	66.26	8	0.15505	536.133	7.99481	16240.6	315752	0.26189
TLR4	9.22337e+13	0.42805	99	99	60.059	7	0.15505	533.9	7.98832	31329.9	464360	0.21789
ITGB1	5.18728e+13	0.49211	91	94	59.802	12	0.15505	527.633	7.96318	24313.2	379230	0.24091
CCL2	9.22337e+13	0.55874	92	92	63.035	24	0.1329	528.16	7.96561	11934.8	263238	0.29097
SOX2	220088784489	0.34507	89	92	53.333	16	0.15505	526.333	7.96237	41441.5	566574	0.16985
CAV1	9.22337e+13	0.43583	89	92	60.037	18	0.1329	532.21	7.99075	36324.8	470750	0.21476
ICAM1	9.22337e+13	0.61694	87	88	63.605	29	0.15505	520.567	7.93073	12354.9	238208	0.31949
FOS	265531160268	0.37041	86	88	52.38	2	0.1329	529.51	7.97696	33133.5	460482	0.18809
MMP2	9.22337e+13	0.60501	86	87	61.149	4	0.1329	527.776	7.9721	11980.9	232636	0.31435
VWF	9.22337e+13	0.46299	79	81	52.472	8	0.15505	512.8	7.90316	20275.4	299732	0.24043
CD34	9.22337e+13	0.56277	81	81	58.424	4	0.15505	518.617	7.93803	10722.9	211616	0.30494
CDH5	46232988855002	0.47252	78	80	52.884	12	0.15505	507.333	7.8772	20491.1	314116	0.2462
NFKBIA	4093925065087	0.42216	77	78	50.879	33	0.1329	509.226	7.87801	18964.7	299056	0.22644
TGFB1	9.22337e+13	0.60702	73	74	57.7	7	0.1329	515.81	7.92911	12063.8	205998	0.33062
CXCL12	9.22337e+13	0.65425	74	74	59.696	3	0.1329	513.826	7.92262	7342.91	160148	0.36468
VCAM1	9.22337e+13	0.66276	73	73	57.596	2	0.15505	509.75	7.90235	5396.37	143918	0.371
PDGFRB	5.76206e+13	0.57977	69	72	58.577	13	0.15505	505.167	7.88369	11071.6	181988	0.30321
SERPINE1	9.22337e+13	0.51544	69	71	54.257	10	0.15505	505.35	7.87964	12488.8	191306	0.27767
ITGB3	2090714832514	0.51843	69	71	51.517	10	0.15505	504.267	7.8772	18971.5	274974	0.27887
CXCL10	19135532642413	0.52815	69	70	48.113	26	0.1329	482.143	7.74013	15799.2	286334	0.29234
TIMP1	9.22337e+13	0.7088	65	67	56.69	5	0.1329	500.91	7.85774	8786.4	150072	0.38716
SOX9	940806154	0.39211	66	66	44.987	27	0.15505	499.117	7.86098	14434.6	237292	0.22657
GFAP	7658885588	0.37148	62	64	43.152	24	0.15505	511.3	7.92992	41033.8	500702	0.20536
NOS3	9.22337e+13	0.53479	62	63	50.13	5	0.1329	499.76	7.86585	12532.9	195684	0.30517
EDN1	9.22337e+13	0.5218	60	62	50.298	2	0.1329	499.393	7.86504	14845.4	246346	0.29085
IRF7	1939402562727	0.46399	61	62	29.691	9	0.1329	461.176	7.63874	15328.7	256208	0.266
GJA1	3352398758924	0.40611	59	61	43.262	5	0.1329	502.826	7.89099	18515.4	259284	0.22732
EZR	6264952	0.31337	59	61	40.091	9	0.15505	500.417	7.88126	21584	278782	0.17541
CD40	11220947159728	0.58391	58	60	50.179	6	0.1329	487.51	7.79528	8360.84	150334	0.32825
JAG1	59575102247	0.5269	57	58	44.887	1	0.15505	492.4	7.83503	13805.1	230642	0.30792
ENG	9.22337e+13	0.72969	56	57	53.303	3	0.15505	485.783	7.79528	2471.78	63034	0.42857
MYD88	6548609460595	0.527	56	57	42.989	3	0.15505	483.683	7.78231	7554.53	134142	0.30952
PXN	172813485	0.44984	53	56	42.191	14	0.1329	482.276	7.78474	14737.9	195196	0.24935
TNFRSF1A	14010463511115	0.61034	53	54	46.873	5	0.1329	483.36	7.78636	8748.21	153484	0.36408
LGALS3	891376239024	0.50326	48	54	42.912	4	0.15505	491.283	7.8407	14651.1	200862	0.25437
LYN	125360556	0.4102	52	54	39.538	10	0.1329	490.31	7.83097	14648.1	215144	0.2369
LEF1	210951	0.34607	52	53	31.812	8	0.15505	485.533	7.80988	15442.3	199476	0.20755
FLT1	39955733180918	0.68297	53	53	47.845	1	0.1329	482.926	7.79042	4128.29	91722	0.42308
TFRC	1404518434	0.42301	49	53	40.346	8	0.15505	493.833	7.84638	22041.7	269922	0.22932
PPARA	15330304553	0.35311	50	53	35.458	14	0.1329	485.793	7.80339	25883.7	331896	0.19811
VIM	9725344855	0.56395	50	53	44.39	7	0.1329	492.293	7.84476	10908.3	166386	0.31713
CSF3	44886580099611	0.75163	51	52	51.232	9	0.15505	476.983	7.7523	4390.48	77216	0.45324
YAP1	1160263	0.36277	49	52	32.933	6	0.1329	479.426	7.78068	11056.9	154360	0.20437
IRF1	2125065667609	0.57428	49	50	29.845	3	0.1329	452.026	7.60549	9394.61	204944	0.3502
CSF1	50226226264802	0.77737	50	50	50.666	1	0.1329	480.926	7.77825	1942.99	52152	0.49061
ANXA2	31357347777	0.44175	49	50	39.338	5	0.1329	487.276	7.82854	12702.5	174894	0.26939
CXCL1	24521970212460	0.72045	50	50	48.987	1	0.15505	477.083	7.75797	2396.39	62120	0.45469
HMOX1	42249384448073	0.51298	47	48	42.392	14	0.1329	486.243	7.81394	11214.9	171984	0.31649
SOCS3	394524125538	0.56327	47	47	39.867	1	0.1329	468.643	7.7158	2893.32	57168	0.36263
NES	1721453733480	0.61644	47	47	41.659	1	0.1329	484.293	7.81313	3575.53	88680	0.39685
FOXO1	3556355	0.43968	46	47	38.555	1	0.1329	484.676	7.81475	6476.88	112154	0.2729
ITGA5	43965192218	0.67218	46	46	41.172	10	0.15505	467.867	7.71823	2747.97	63640	0.43575
PAX6	45353	0.34193	45	46	25.973	12	0.1329	464.26	7.69714	9633.55	122138	0.21353
TGFB2	364937889483	0.66869	44	45	45.071	4	0.1329	479.61	7.78555	4988.69	92890	0.4202
CDKN1A	36384962	0.42623	43	45	35.919	7	0.1329	480.026	7.79123	12273.5	174268	0.25758
ITGA6	13321921270	0.58638	45	45	40.762	2	0.15505	478.883	7.79042	2782.17	63996	0.38283
ANGPT2	16665837894782	0.72173	44	44	44.439	2	0.1329	474.26	7.75716	2531.43	53710	0.47463
TGFBR2	6469136371	0.56193	42	43	40.098	3	0.1329	477.143	7.77338	6024.69	103014	0.3577
DLL4	185065745	0.50205	41	42	34.659	2	0.1329	457.61	7.66145	6356.4	119470	0.32172
FLT4	14622132346	0.55497	42	42	40.682	6	0.1329	464.81	7.70769	2851.72	61876	0.3705
BRCA1	135751	0.35103	35	42	28.201	11	0.1329	480.926	7.80096	20212	230202	0.17305
PGF	22037599696705	0.80111	41	42	44.814	2	0.1329	466.41	7.71255	2257.86	43000	0.51336
FGF1	8159259594	0.57839	40	42	39.218	9	0.1329	474.743	7.76446	13157.6	170090	0.3554
TCF7L2	3768	0.22495	39	41	22.832	7	0.15505	463.8	7.71174	14125.5	153520	0.14024
SLC2A1	1139611	0.30729	38	41	29.684	9	0.1329	474.56	7.76203	19353.6	255442	0.18171
HSPB1	1074794	0.37984	36	40	33.418	21	0.1329	481.876	7.81394	10978.2	152246	0.21667
MSN	16969342	0.45364	40	40	33.368	2	0.15505	471.95	7.76041	4053.91	75280	0.30769
ANXA1	21514163	0.41242	39	40	35.105	6	0.1329	469.593	7.74013	7476.44	104678	0.26795
TGFB3	763950319054	0.66302	39	39	42.343	1	0.1329	467.376	7.72472	1833.41	43616	0.45344
LIF	399016040722	0.59988	39	39	37.985	2	0.1329	468.493	7.73689	1491.85	35402	0.41026
CDK2	88609	0.2743	38	39	24.372	7	0.1329	474.876	7.77744	12122.9	158982	0.17949
BGN	11479941	0.42279	38	39	29.501	3	0.15505	454.35	7.64686	6682.86	101206	0.27665
ITGA1	6304843645	0.60209	37	38	32.988	3	0.15505	462.117	7.70525	6038.81	90692	0.39687
EPHA2	18092477	0.52418	35	38	34.195	5	0.1329	471.243	7.7523	6661.03	100694	0.31437
COL4A1	25407178	0.58554	34	38	32.088	1	0.1329	456.493	7.66875	5573.07	84690	0.3357
NOTCH3	95944958	0.51361	37	37	33.3	3	0.1329	469.126	7.74743	2969.92	66738	0.35736
BCL6	331211	0.42279	36	37	31.28	2	0.1329	469.576	7.745	3438.05	60116	0.28078
IL1R1	3292712898768	0.77689	37	37	39.062	2	0.1329	453.076	7.63874	962.374	27256	0.54054
BST2	1843202160261	0.57398	35	36	16.707	1	0.1329	424.76	7.4741	5197.67	69244	0.38413
CLU	57766	0.30749	36	36	22.35	4	0.1329	455.36	7.65821	7762.66	100386	0.21587
PLAUR	382036976683	0.68417	33	36	36.955	5	0.1329	469.443	7.75067	9544.62	134044	0.41429
CD163	87756676282	0.4974	36	36	31.656	5	0.15505	461.767	7.69795	8718.95	134924	0.34921
GLI2	448413	0.45612	33	36	23.098	1	0.15505	456.017	7.67119	5114.42	82800	0.27619
SLC1A3	17241	0.28726	32	35	14.582	4	0.1329	434.576	7.53979	9669.73	99008	0.17479
MX2	1845474192075	0.74749	34	35	14.743	1	0.1329	399.826	7.29647	2301.2	26990	0.5042
SDC4	1872136	0.45874	33	35	30.392	3	0.1329	461.226	7.69958	6376.87	102264	0.29412
HSPG2	2373907	0.42856	34	35	27.017	3	0.1329	445.16	7.60955	5515.77	84912	0.28908
CLDN5	359774754	0.53214	33	35	34.398	6	0.1329	463.06	7.71174	8097.82	110796	0.34118
LDLR	998777046	0.41417	33	35	31.193	9	0.1329	469.343	7.74581	10610.4	139022	0.26555
TNFAIP3	188331913373	0.62424	32	35	26.793	8	0.1329	438.143	7.55358	5112.92	82512	0.37983
NOTCH2	634712	0.46843	34	34	24.731	3	0.1329	458.393	7.69309	3122.05	57754	0.33512
KAT2B	6244	0.24307	32	34	17.834	20	0.1329	451.626	7.64848	8350.39	105898	0.15686
ITGB4	21235105	0.56348	32	33	31.776	2	0.1329	459.143	7.69795	3308.24	50578	0.38636
CD81	15492999	0.50552	30	33	29.861	1	0.15505	466.983	7.74013	6744.91	101020	0.31061
SOCS1	18770185856	0.60639	31	33	30.276	2	0.1329	453.493	7.65172	2830.01	46796	0.39394
IFI35	1845473868243	0.7955	32	33	14.122	1	0.11629	397.551	7.28025	1747.53	23252	0.54545
IL10RA	150146725	0.53642	31	32	25.067	2	0.1329	426.976	7.48707	3757.09	64402	0.37097
ITGB5	15713204	0.51652	32	32	25.909	1	0.15505	443.317	7.59981	1417.94	28742	0.37702
SLC2A4	22348	0.30154	28	32	20.188	4	0.1329	452.943	7.66308	11274.3	133618	0.1754
IL6R	1187637456	0.64082	32	32	32.477	2	0.1329	444.76	7.59981	547.09	11960	0.46774
GBP1	537748450211	0.73757	31	32	12.066	2	0.1329	414.46	7.40759	3590.93	48186	0.51008
OAS3	1845474351960	0.85127	31	31	11.435	1	0.11629	388.285	7.22266	508.03	11964	0.62796
RHOC	535192	0.45519	23	31	22.524	20	0.1329	461.976	7.72147	15699.4	191924	0.2043
ANPEP	18892904550	0.74479	27	31	32.264	4	0.15505	457.583	7.68498	10534.5	145324	0.43441
XAF1	1845473978953	0.86616	30	31	12.071	2	0.11629	387.085	7.20482	677.675	12266	0.6043
TBL1X	229	0.19854	23	30	17.355	13	0.1329	454.326	7.66794	21313.9	229624	0.09425
DUSP1	395296	0.42979	28	30	23.191	2	0.1329	454.01	7.66875	5022.5	73990	0.28506
VASP	370274	0.38134	26	30	19.589	2	0.15505	439.9	7.59332	5540.29	69426	0.22299
S100B	38701	0.40816	29	30	23.244	5	0.1329	459.393	7.70444	6848.03	97380	0.28736
F3	3264048713616	0.77369	30	30	36.983	2	0.1329	453.51	7.6647	581.983	15806	0.57701
MCL1	2627665	0.60082	29	30	29.85	2	0.1329	463.06	7.71661	1957.68	38376	0.42299
FGR	11611	0.3362	25	30	23.721	8	0.15505	449.317	7.64523	6226.14	75934	0.18621
NOTCH4	2398611	0.58256	27	30	23.729	2	0.1329	450.56	7.64442	3676.2	60596	0.36552
MSX1	5439	0.41469	29	30	20.988	5	0.1329	433.393	7.54385	3751.11	50368	0.29195
CD59	464566	0.42632	28	30	23.584	2	0.15505	443.8	7.60468	4781.07	72782	0.28276
MUC1	1249240	0.54212	25	30	30.973	4	0.1329	459.476	7.70282	7725.13	94930	0.30115
NTRK2	5205	0.38288	24	29	22.511	5	0.1329	449.093	7.64361	10501.3	127392	0.20936
ALDH1A1	68080329	0.77963	23	29	28.126	4	0.1329	463.31	7.72959	7187.54	86330	0.40148
FOSL1	4359	0.31194	28	29	23.424	4	0.1329	451.426	7.65334	4982.77	63504	0.22167
CSPG4	110355	0.38819	28	29	26.938	6	0.1329	448.676	7.63956	5889.86	81082	0.27586
FGFR3	22648	0.38531	29	29	29.336	2	0.1329	455.926	7.68417	2134.13	34482	0.29064
PARD3	598	0.23113	25	29	17.578	12	0.1329	434.443	7.55358	10326.2	121524	0.13547
TNFRSF1B	669199952	0.62694	29	29	28.609	1	0.1329	433.443	7.53574	682.33	13646	0.47291
DDX60	188948931312	0.78041	29	29	11.77	1	0.11629	384.561	7.19914	559.257	10724	0.58867
BMP7	33968	0.45061	29	29	24.789	1	0.1329	450.176	7.6501	1831.37	35560	0.3399
GLI3	40569	0.39513	28	29	19.197	2	0.15505	446.217	7.62901	4511.21	68654	0.28079
RUNX3	42691	0.36982	25	29	18.942	5	0.1329	443.593	7.60711	4971.33	65192	0.22167
IFITM1	1845317416331	0.81105	28	29	13.59	2	0.1329	405.81	7.35892	3167.18	45986	0.57635
DAG1	23480	0.3362	25	29	20.069	3	0.1329	445.326	7.6209	7854.44	89664	0.19704
ZEB2	10690215	0.5511	28	29	27.678	4	0.1329	457.31	7.69228	2598.73	43234	0.39163
LRP5	1973	0.28997	25	28	19.151	7	0.15505	452.6	7.66713	9119.92	110230	0.18254
IFI44L	363402748803	0.85909	27	28	10.451	2	0.11629	381.435	7.17319	2817.72	38372	0.6164
IL4R	63376412	0.59962	28	28	28.16	1	0.1329	420.076	7.45382	447.407	6724	0.45767
HIST1H4F	325	0.25675	24	27	13.412	4	0.1329	430.46	7.53493	10238.1	129248	0.16239
KLF2	1480010	0.48669	27	27	30.47	1	0.1329	451.41	7.65821	785.444	19150	0.37607
TCF7	41069	0.31844	26	27	15.058	1	0.15505	433.3	7.55115	3629.56	45862	0.23077
GBP2	1656525438005	0.86485	24	27	12.854	2	0.1329	392.61	7.26078	1486.14	21924	0.54701
PSMB8	1482070878610	0.63786	27	27	12.933	2	0.1329	407.343	7.3646	2102.27	42192	0.49288
JUP	1451	0.27913	26	27	19.148	9	0.1329	454.276	7.68335	7014.89	88730	0.20228
IFITM3	1830744519152	0.82368	25	27	13.021	1	0.11629	409.235	7.37271	2749.06	42520	0.5584
HLA-B	1307674374023	0.51501	26	27	11.861	1	0.11629	390.851	7.25024	4256.63	64034	0.37322
SERPINA1	20218	0.41604	25	27	21.036	5	0.1329	436.126	7.56413	2418.86	35616	0.28205
SOX17	3836	0.38134	26	26	20.198	1	0.1329	437.443	7.57548	1363.41	26902	0.29846
COL6A2	4781200	0.54504	24	26	21.182	4	0.1329	420.093	7.45625	2286.75	44668	0.37231
AXL	28858	0.37741	26	26	26.262	2	0.1329	458.96	7.70525	1698.09	30808	0.29538
ISG20	1844196480048	0.85704	26	26	10.566	1	0.11629	381.901	7.18048	448.774	9286	0.67077
BPTF	93	0.40573	9	26	4.993	12	0.11629	389.151	7.25348	13600.6	112340	0.06769
PARP9	733511913	0.70181	25	26	11.135	2	0.1329	394.943	7.28917	2126.95	28410	0.51385
TGM2	183170	0.49549	24	26	26.393	1	0.15505	447.483	7.63712	4324.32	62096	0.33846
KRT18	15415318	0.53603	24	26	25.828	1	0.1329	457.926	7.7012	4877.99	74292	0.36615
IFI27	1844276071680	0.90815	26	26	10.303	2	0.11629	379.001	7.15777	288.511	7620	0.71077
ANGPTL4	51916	0.40192	23	25	20.956	5	0.1329	447.46	7.63388	7623.54	103994	0.27667
S1PR1	5479203	0.6036	24	25	29.723	1	0.1329	445.11	7.6209	1166.46	20490	0.44667
IL1R2	1024059872	0.64718	25	25	26.197	2	0.1329	424.043	7.48707	1478.38	26138	0.51333
CALD1	3512	0.36318	23	25	20.201	8	0.15505	444.383	7.62577	3560.73	43912	0.25
F11R	811818	0.46227	25	25	23.037	1	0.1329	438.343	7.5844	2085.02	29404	0.36667
NFKB2	1557563929	0.68918	24	25	26.817	2	0.1329	432.776	7.54223	2599.26	43888	0.51
HLA-E	1307674373174	0.58593	23	25	8.546	2	0.1329	377.36	7.15047	2871.24	40874	0.40333
ROCK1	97753	0.45044	24	25	26.472	3	0.1329	458.143	7.70606	4043.31	61560	0.33333
KRT8	43688275	0.63513	24	25	27.806	1	0.1329	455.876	7.69471	2240.36	42384	0.47
EFNB1	72893	0.40192	23	24	18.442	6	0.1329	451.343	7.67119	7741.51	93422	0.30072
NID1	2689473	0.70089	21	24	22.707	3	0.1329	423.96	7.49356	5033.14	78366	0.44928
ASCL1	14470	0.47747	24	24	19.789	1	0.1329	439.16	7.60306	1393.18	24912	0.38406
GLUL	4732	0.41544	19	24	12.741	3	0.1329	432.31	7.55845	7734.01	89498	0.23913
NQO1	155	0.24122	19	24	10.477	7	0.1329	421.16	7.46923	14936.8	165930	0.13043
FOXC2	18824	0.43243	24	24	22.806	2	0.1329	432.093	7.54871	1194.32	22874	0.34783
MT-ND1	958003349	0.46971	23	24	13.149	1	0.1329	435.61	7.57143	11389.1	120408	0.35145
CASP7	4498	0.46235	19	24	19.745	2	0.1329	440.976	7.59819	2999.82	44084	0.26087
LATS2	40518	0.34844	19	24	12.585	3	0.1329	424.46	7.49681	4112.31	47436	0.19565
AREG	897250	0.48648	24	24	28.025	1	0.1329	453.776	7.6793	849.031	18184	0.3913
NFATC1	10161	0.46971	23	24	26.72	1	0.1329	450.126	7.65578	1185.1	22774	0.35145
C4A	62758	0.45044	24	24	13.701	6	0.1329	434.96	7.55764	4339.74	63580	0.36232
CISH	42282004	0.68937	22	24	26.393	1	0.1329	439.476	7.58684	1659.2	27752	0.47826
TEAD1	83283	0.45035	23	24	16.298	3	0.1329	440.26	7.60711	4645.29	56294	0.33696
YES1	23657	0.43582	23	24	27.704	3	0.15505	443.2	7.6209	4866.47	73682	0.32609
SLC9A3R1	711	0.25068	22	23	18.029	10	0.1329	442.31	7.61766	4742.99	61082	0.18972
SMAD6	26541	0.39169	22	23	19.957	4	0.1329	430.926	7.5333	9159.38	119672	0.29644
HSPB2	3966	0.3561	21	23	21.184	2	0.1329	451.026	7.66227	3580.14	57054	0.24901
TEAD4	83369	0.49092	22	23	15.222	2	0.1329	425.176	7.51059	3631.03	46734	0.37154
LHX2	2223	0.41146	20	23	14.12	6	0.1329	421.71	7.49194	4748.02	57286	0.26877
PSMB9	12161	0.3708	22	23	14.283	3	0.1329	426.026	7.50086	3175.47	66286	0.28063
MBP	19372	0.44653	21	23	18.762	1	0.1329	444.16	7.62577	3445.35	52964	0.31621
FLT3LG	1596222	0.61499	23	23	26.707	1	0.1329	441.476	7.60225	429.11	10882	0.50198
ABCB1	868432	0.49393	23	23	24.995	3	0.1329	463.526	7.74094	6352.12	95334	0.40316
HERC5	95488404481	0.9609	21	22	8.245	2	0.11629	369.794	7.09613	1778.04	22864	0.73593
CP	6626	0.40214	22	22	12.07	2	0.1329	429.076	7.53087	1618.31	22708	0.33333
SAMD9L	1179445873	0.8535	21	22	7.849	1	0.1329	390.76	7.27295	1333.5	15672	0.65368
SFN	160	0.21412	22	22	16.194	1	0.15505	438.917	7.60144	3116.45	39454	0.17749
CFH	62595	0.4974	21	22	20.882	2	0.1329	428.243	7.5187	2841.3	54676	0.38095
MAVS	460123	0.53132	21	22	15.725	2	0.1329	414.093	7.4303	2397.73	48072	0.40693
PARP14	141896336	0.74922	20	22	9.506	3	0.11629	383.401	7.21049	1967.41	23144	0.52814
NEDD4	77	0.23034	15	22	14.604	9	0.1329	437.46	7.58602	10981.7	108846	0.09957
C1R	54506	0.50971	20	22	12.006	2	0.1329	418.743	7.4741	2364.62	29932	0.35931
GNA12	381	0.28153	14	21	8.183	4	0.1329	401.726	7.34676	4635.04	53542	0.12381
ZIC1	678	0.42905	17	21	10.844	4	0.1329	405.976	7.38893	5072.67	59862	0.25714
TNFRSF11B	2178156	0.49175	21	21	24.627	2	0.15505	435.617	7.57305	2217.17	33136	0.41429
JUNB	28651	0.522	20	21	20.065	1	0.1329	430.393	7.54628	972.236	17392	0.40476
IL3RA	16654	0.48045	21	21	19.781	1	0.15505	428.783	7.52682	778.203	14168	0.40476
EIF4EBP1	46225	0.33162	20	21	15.633	8	0.1329	441.326	7.6136	7932.68	96568	0.25714
EPHB4	54130	0.57626	19	21	20.847	3	0.1329	443.11	7.62982	1919.93	23362	0.40952
MT-CO1	958003332	0.83123	15	21	5.367	2	0.11629	382.751	7.22509	4119.63	35946	0.4
MT-CO2	958003490	0.77178	16	21	8.016	12	0.1329	421.576	7.49275	8685.79	73748	0.45238
GNG12	601	0.30706	20	21	6.051	3	0.1329	411.143	7.42219	6676.58	74988	0.2381
INPP5D	85	0.19652	20	21	13.104	5	0.1329	414.96	7.44409	5404.19	64806	0.15238
RXRA	196	0.20772	19	21	9.373	3	0.15505	422.2	7.49437	4458.38	40154	0.14762
SLC1A7	208	0.25463	19	21	11.177	6	0.1329	419.493	7.47977	5052.12	61732	0.18571
SIX1	2770	0.40532	20	20	15.514	1	0.1329	419.376	7.48626	1329.37	19994	0.34737
EPAS1	1480	0.39487	16	20	18.909	8	0.1329	450.626	7.67038	4583.12	50664	0.23158
DOCK1	62	0.27806	12	20	11.58	5	0.1329	419.56	7.4814	11657.1	114662	0.10526
EPS8	115	0.31933	13	20	11.532	7	0.15505	432.5	7.56818	7394.45	79480	0.13158
VEGFB	2080922	0.66324	20	20	25.323	1	0.1329	427.693	7.52844	427.558	7670	0.56842
BAG3	53	0.21031	15	20	9.933	3	0.1329	409.743	7.41732	5087.03	54022	0.11053
GNG5	595	0.32163	19	20	4.282	1	0.11629	364.185	7.07099	1799.52	21082	0.25263
TRIM22	13426560002	0.96964	18	20	7.357	1	0.11629	361.827	7.03936	871.231	8456	0.7
FOXC1	4166	0.52814	20	20	18.603	1	0.1329	434.976	7.57872	921.991	19160	0.45263
CDH23	59	0.38186	9	20	5.633	4	0.1329	392.96	7.29728	9019.84	80836	0.10526
ALDH7A1	47	0.31026	9	20	7.849	1	0.1329	405.043	7.38082	5439.33	57812	0.10526
ICAM2	40785964	0.70009	20	20	23.998	1	0.1329	426.26	7.51546	315.153	7910	0.6
C4B	58744	0.46673	20	20	10.809	1	0.1329	416.576	7.44327	2432.53	39500	0.4
NAMPT	738904	0.57477	17	19	19.832	6	0.1329	435.193	7.57548	5549.28	69426	0.4152
SLC11A1	969	0.5012	9	19	7.43	9	0.1329	398.51	7.33621	3623.67	33786	0.19298
GNG11	594	0.32163	19	19	3.827	5	0.11629	361.418	7.04828	1364.21	18868	0.2807
SMARCC1	115	0.26923	16	19	9.593	5	0.1329	418.31	7.4741	5135.33	56198	0.17544
TBX3	3311	0.49951	18	19	16.467	1	0.1329	428.41	7.54142	1152.31	18646	0.39766
SERPING1	46942	0.59684	14	19	11.138	3	0.1329	401.96	7.35406	1090.94	16178	0.32749
ROBO4	17668	0.44224	19	19	16.631	2	0.1329	423.126	7.50167	2344.23	38336	0.38596
CFLAR	733854	0.58287	17	19	18.022	1	0.1329	432.326	7.55439	1580.55	26254	0.42105
MT-CYB	958003330	0.83123	15	19	2.984	1	0.11629	349.304	6.94852	2041.48	16742	0.48538
VSIG4	820	0.29953	17	19	5.12	4	0.1329	382.11	7.22428	5190.06	52144	0.21637
ACVRL1	52204	0.59906	17	19	20.29	3	0.1329	419.176	7.4741	3639.77	54342	0.43275
CEBPD	41670	0.56286	19	19	20.198	1	0.1329	431.11	7.55277	411.341	8430	0.49123
HELZ2	10349	0.73986	9	19	8.993	3	0.1329	399.226	7.34676	4621.98	45364	0.26316
WWTR1	40594	0.41286	17	19	14.806	3	0.1329	436.526	7.59089	4504.15	52172	0.29825
SERPINH1	2689	0.44871	16	19	16.709	2	0.1329	425.976	7.52276	3139.78	47068	0.2924
IFITM2	1482030950407	0.97699	18	19	8.355	1	0.11629	365.651	7.06937	768.598	9752	0.77778
TNS1	12628	0.59684	14	18	21.724	6	0.1329	445.076	7.64848	7448.46	92520	0.35294
HES1	23861	0.55049	17	18	13.597	4	0.1329	415.893	7.45706	864.042	12982	0.44444
IRAK3	4012104	0.61704	18	18	20.671	1	0.1329	420.276	7.47734	337.983	6222	0.54902
MFGE8	46	0.24879	12	18	12.966	3	0.1329	403.076	7.37271	2226.93	25112	0.12418
TCF7L1	41104	0.50675	14	18	7.064	1	0.15505	409.517	7.42624	1716.72	20668	0.30065
AQP1	139	0.47564	7	18	8.86	2	0.1329	420.26	7.49924	8275.6	75944	0.11111
TNFRSF12A	2668	0.44871	16	18	17.724	2	0.1329	421.376	7.4887	2918.76	37126	0.3268
PLSCR1	958003205	0.98353	13	18	7.727	3	0.1329	410.693	7.42868	6577.13	64302	0.50327
AKAP9	137	0.43905	7	18	8.427	11	0.1329	421.626	7.50411	13392.6	106350	0.10458
S100A8	525	0.3562	17	18	20.113	1	0.1329	434.476	7.57467	825.129	16080	0.28758
MB21D1	15860	0.49073	15	18	12.073	2	0.1329	414.11	7.4449	3438.91	44726	0.33333
AHNAK	223	0.30045	15	18	12.007	1	0.1329	429.776	7.55683	2278.66	27464	0.19608
DSP	364	0.38589	16	18	14.96	3	0.1329	428.56	7.54466	2963.63	36260	0.28105
CFB	56219	0.55858	17	18	15.479	2	0.1329	431.31	7.54953	2193.75	30776	0.45098
WWC1	40510	0.42179	16	18	10.278	6	0.1329	405.043	7.38974	3908.21	51358	0.30719
LFNG	10906	0.40477	17	17	10.043	2	0.1329	389.076	7.27376	2254.66	41994	0.36765
SRGN	344	0.34051	15	17	11.492	2	0.1329	426.776	7.52925	2720.51	35584	0.25
CD93	5801	0.51801	14	17	17.861	3	0.1329	423.66	7.50816	3441.4	59010	0.34559
PARP12	51176280	0.81763	17	17	6.48	1	0.11629	361.818	7.06207	161.444	3712	0.74265
LCAT	149	0.35915	10	17	11.384	6	0.1329	410.276	7.43111	5493.08	54522	0.13235
PDLIM3	5088	0.49207	11	17	4.342	4	0.1329	380.243	7.21212	2943.14	21972	0.26471
FZD7	166	0.27524	17	17	14.947	2	0.15505	428.583	7.54385	3433.76	43726	0.25
CXCL3	19160104320	0.97144	17	17	26.198	1	0.1329	414.56	7.44327	19.8319	560	0.88235
DTX3L	179	0.38039	6	17	8.871	2	0.1329	411.293	7.42543	4374.97	52338	0.19118
ADORA2B	101	0.2423	16	17	9.485	3	0.1329	421.476	7.50329	3457.87	45070	0.19853
PCK1	222	0.37042	13	17	7.473	4	0.1329	389.293	7.28106	3113.44	32200	0.22059
FOXJ1	98	0.28101	13	17	9.467	5	0.1329	405.11	7.38974	8678.37	102622	0.16912
EYA1	9328	0.5181	17	17	14.529	1	0.1329	421.726	7.50167	842.703	14310	0.47059
ITSN2	23	0.28529	6	17	6.74	13	0.15505	422.683	7.51465	10856.9	79980	0.04412
MYO1C	5052	0.64146	8	17	4.085	2	0.1329	390.693	7.29322	4065.6	27200	0.17647
GAB2	2179	0.41281	16	17	18.591	2	0.1329	431.143	7.56088	2302.03	32226	0.33824
MT-ND2	958003329	0.75383	16	17	4.059	1	0.11629	369.218	7.12776	1300.67	15018	0.61765
S100A9	933	0.34999	16	17	17.034	2	0.1329	423.976	7.50492	3697.67	47280	0.28676
MYO6	5077	0.37162	14	17	4.55	4	0.1329	383.16	7.23807	2752.88	25066	0.24265
AMOT	40402	0.43064	15	17	7.824	1	0.1329	397.96	7.36217	1207.44	12478	0.31618
TGFB1I1	115	0.30733	12	17	13.427	4	0.15505	420.167	7.49194	3481.36	44482	0.15441
CHD7	330	0.35052	15	17	12.545	1	0.1329	422.043	7.50654	2797.07	38704	0.25735
SLC4A4	26	0.28529	6	17	4.404	7	0.11629	399.718	7.35811	7478.32	58488	0.08088
FKBP5	24	0.25611	7	17	6.22	3	0.1329	399.343	7.34513	5240.75	49026	0.05882
TEAD2	82804	0.55049	17	17	8.599	1	0.1329	406.093	7.40029	2564.56	33342	0.5
GADD45B	1298	0.49549	14	16	11.49	4	0.1329	412.293	7.42868	729.812	9874	0.36667
ZC3HAV1	205	0.35765	13	16	9.139	4	0.1329	414.726	7.45787	6031.79	62830	0.23333
RRAS	22	0.25931	5	16	5.181	4	0.1329	365.443	7.10424	4588.1	64242	0.075
CHI3L1	4057327	0.75111	15	16	23.51	2	0.1329	443.543	7.6355	2419.12	26622	0.625
SLC40A1	2337	0.59388	11	16	8.203	2	0.1329	407.093	7.40029	4500.22	41038	0.3
BBOX1	21	0.21953	7	16	5.048	9	0.11629	406.485	7.39542	10798.6	92182	0.05833
ALDH1L1	2926	0.55613	12	16	8.598	4	0.1329	396.61	7.34027	8580.43	117956	0.31667
PLIN2	162	0.39905	10	16	6.287	4	0.1329	398.543	7.36136	8236.28	81710	0.16667
FSTL1	2904	0.5205	16	16	18.207	1	0.1329	424.893	7.51789	194.981	6144	0.48333
RHOD	988	0.45368	12	16	11.819	2	0.1329	425.86	7.53168	4180.46	51740	0.25833
MYOF	90	0.40246	7	16	8.679	5	0.11629	415.818	7.46274	3226.42	35664	0.16667
LAMC3	7999321	0.84125	15	16	17.743	1	0.15505	402.133	7.36947	135.988	2368	0.7
MT-CO3	958003442	0.77178	16	16	3.224	1	0.11629	343.77	6.90958	376.825	4328	0.71667
PODXL	820	0.38288	14	16	14.385	2	0.15505	425.033	7.52925	2607	32616	0.28333
OLIG1	11803	0.53079	15	16	12.263	3	0.1329	409.66	7.42381	2488.85	34730	0.44167
CST3	353	0.37055	15	16	11.659	3	0.1329	409.96	7.4157	1779.26	23512	0.30833
LAMB2	7999344	0.78076	16	16	16.53	1	0.1329	401.81	7.36379	61.6749	1286	0.725
LPAR3	404	0.37162	14	16	14.218	4	0.1329	426.16	7.53655	3034.69	43014	0.275
BMPR1B	232	0.29615	16	16	14.27	3	0.1329	408.226	7.40921	2725.12	41036	0.275
APLNR	1719	0.46832	12	16	13.506	2	0.1329	409.31	7.42543	3177.75	45034	0.29167
WASF2	342	0.43905	12	16	7.798	2	0.15505	391.233	7.30701	2947.8	32858	0.25
CRX	42	0.38896	5	15	4.681	8	0.1329	392.726	7.31026	11919.4	99970	0.11429
LTBR	41926	0.52077	15	15	16.269	1	0.1329	405.376	7.39137	192.192	4894	0.49524
PLD2	21	0.28529	6	15	7.219	8	0.1329	426.393	7.54304	13194.2	103472	0.06667
SLC7A11	262	0.39905	10	15	10.677	1	0.1329	420.193	7.49599	2353.13	31304	0.21905
FGF11	3675030	0.70104	15	15	20.774	1	0.1329	441.71	7.62982	143.392	3388	0.66667
GABRG1	86	0.37904	8	15	4.325	3	0.15505	366.967	7.12776	1955.64	15838	0.19048
TRIP10	25	0.33284	6	15	4.619	2	0.1329	400.693	7.38244	4156.41	31260	0.08571
MAP4K4	1466	0.38319	13	15	16.69	1	0.1329	418.026	7.47653	1265.01	21398	0.29524
TEAD3	81364	0.57085	15	15	7.673	1	0.1329	384.493	7.25673	509.065	6654	0.54286
ACSL5	95	0.43736	8	15	6.023	1	0.1329	388.626	7.28593	2579.85	20554	0.22857
MT-ND5	958003208	0.80119	15	15	3.856	1	0.11629	348.287	6.95744	320.985	3768	0.7619
MT-ND4	958003208	0.80119	15	15	3.822	1	0.11629	348.287	6.95744	320.985	3768	0.7619
SRSF11	158	0.30655	13	15	2.087	3	0.11629	342.877	6.90391	4538.65	46594	0.22857
FAT1	87	0.2927	12	15	9.482	2	0.1329	429.826	7.56169	4344.7	42856	0.19048
HFE	1614	0.52601	11	15	7.518	2	0.1329	412.36	7.4376	3560.18	35162	0.30476
KLF6	210	0.52506	9	15	10.22	3	0.1329	402.393	7.37596	1446.7	17404	0.21905
PALLD	76	0.28101	13	15	11.106	1	0.15505	425.133	7.53006	3495.82	46032	0.20952
ZFP36	6280	0.56202	13	15	12.035	1	0.1329	411.826	7.43435	802.229	11298	0.41905
H6PD	22	0.37893	4	15	4.704	4	0.11629	384.485	7.24618	4628.26	47870	0.07619
TGFBR3	10514	0.51801	14	14	12.481	1	0.1329	400.093	7.35811	224.851	2736	0.50549
TBX2	324	0.36036	14	14	16.957	1	0.1329	419.826	7.50086	565.804	10730	0.35165
SP110	7257627	0.74084	13	14	4.698	1	0.11629	358.111	7.028	572.502	6598	0.63736
RLBP1	283	0.31933	13	14	9.424	3	0.1329	409.793	7.43922	2893.41	30914	0.27473
ESAM	46228	0.54053	14	14	15.657	1	0.1329	397.56	7.33865	300.886	7546	0.52747
CTF1	21840	0.65315	14	14	15.937	1	0.1329	419.343	7.48626	82.3199	2456	0.63736
CD248	394	0.45368	12	14	13.852	1	0.1329	403.993	7.38488	245.82	4766	0.34066
GSTM1	223	0.52506	9	14	8.794	2	0.1329	389.193	7.28755	2293.83	26718	0.27473
REST	47	0.31924	10	14	7.963	1	0.1329	398.126	7.35487	3842.12	40758	0.1978
PTH1R	26	0.2927	7	14	6.784	5	0.15505	398.667	7.36379	2133.35	19966	0.12088
EBF1	85	0.28101	13	14	11.149	1	0.15505	405.133	7.40029	679.272	8596	0.24176
FES	36	0.21948	10	14	11.1	7	0.1329	426.06	7.53979	4322.43	47954	0.17582
SP100	82	0.47564	7	14	5.885	2	0.11629	379.035	7.21049	2458.97	27018	0.16484
GJB6	768	0.31531	14	14	9.185	1	0.1329	391.31	7.31107	1588.67	14900	0.30769
CD3E	281	0.39027	11	14	14.322	2	0.1329	415.326	7.45301	1086.55	23914	0.26374
MT-ATP6	958003202	0.87837	14	14	2.607	1	0.1329	338.845	6.87552	90.727	804	0.85714
MT-ND4L	958003320	0.91215	14	14	3.687	1	0.11629	341.504	6.89823	76.1865	1060	0.89011
MT-ND3	958003320	0.91215	14	14	2.954	1	0.11629	341.504	6.89823	76.1865	1060	0.89011
AHCYL1	16	0.2842	4	14	4.497	5	0.1329	390.81	7.30052	8296.69	65982	0.04396
NFIA	1000	0.57863	10	14	9.502	5	0.1329	406.293	7.41245	5565.34	54034	0.31868
PDLIM1	5070	0.53872	10	14	6.813	1	0.15505	398.317	7.35406	1451	14356	0.30769
TIE1	404767	0.70252	13	14	16.421	2	0.1329	411.676	7.44246	845.443	13500	0.6044
LPAR1	261	0.4242	11	14	9.37	4	0.1329	420.16	7.50411	4157.99	47048	0.27473
GNA14	372	0.38051	12	14	4.734	1	0.11629	371.151	7.14885	1083.12	13090	0.28571
TRIM5	1479	0.37042	13	14	6.012	1	0.1329	376.869	7.19022	1886.84	20350	0.31868
TYMP	741	0.3733	11	14	12.799	3	0.1329	418.293	7.48302	3878.04	49230	0.25275
DDR1	51	0.33413	9	14	10.507	1	0.1329	410.543	7.43111	784.856	10590	0.16484
SEMA3F	263	0.3366	12	13	11.653	1	0.1329	406.343	7.41245	2008.53	26094	0.29487
MMP15	7257840	0.79193	13	13	21.298	1	0.1329	434.676	7.58521	75.1318	3138	0.79487
NMI	253	0.3791	10	13	8.389	2	0.11629	378.935	7.19914	2246.61	24304	0.24359
DNAJB1	34	0.31026	9	13	5.416	1	0.11629	386.585	7.28025	1807.04	15590	0.16667
NKD1	27	0.2927	7	13	7.362	7	0.15505	388.65	7.28187	11959.6	136884	0.14103
TAL1	309	0.42441	12	13	12.018	2	0.1329	407.86	7.41813	2228.73	30562	0.37179
IL17D	230	0.37042	13	13	12.08	1	0.1329	413.476	7.45139	163.829	3712	0.37179
TM4SF1	79	0.57059	6	13	8.731	2	0.15505	388.3	7.28187	3085	39832	0.15385
ADH1B	134	0.358	9	13	3.762	1	0.1329	367.093	7.12858	2149.3	19090	0.19231
KIF5B	16	0.46346	3	13	6.548	7	0.1329	410.66	7.44409	12247.7	110180	0.0641
DDIT4	29	0.23943	10	13	6.128	3	0.1329	376.126	7.19995	1301.84	11984	0.15385
EFEMP2	302	0.3321	13	13	11.955	1	0.1329	397.543	7.34351	686.546	11678	0.33333
ADCY4	58	0.40246	7	13	5.015	2	0.11629	368.977	7.13588	2258.52	22544	0.15385
CYBRD1	2284	0.69213	9	13	4.818	3	0.1329	381.71	7.23969	1560.87	13696	0.38462
ADORA2A	98	0.30655	13	13	10.259	1	0.1329	411.843	7.44327	1380.68	18624	0.30769
GJA4	423	0.42441	12	13	14.054	1	0.1329	404.96	7.40191	509.011	6946	0.37179
MT-ND6	958003200	0.98353	13	13	2.909	1	0.11629	335.087	6.84389	0.16667	2	0.98718
MT-ATP8	479001602	0.8558	13	13	2.903	1	0.1329	338.345	6.87471	78.465	716	0.85897
SLC39A1	129	0.52304	6	13	6.532	2	0.1329	395.56	7.33946	2587.93	23960	0.15385
IL13RA1	11047	0.61467	12	13	11.454	2	0.1329	398.343	7.34513	326.517	4960	0.53846
ZC3H12A	189	0.38051	12	13	12.075	1	0.1329	399.793	7.35811	498.942	8224	0.33333
COX4I2	479001720	0.89412	13	13	3.098	1	0.11629	335.854	6.85038	33.2067	704	0.89744
ZIC2	102	0.45346	9	13	6.45	2	0.1329	378.626	7.21131	1298.95	14338	0.24359
RPGR	16	0.46346	3	13	2.686	2	0.11629	360.485	7.07342	3659.85	20782	0.07692
B4GALT1	856	0.4242	11	13	10.475	6	0.1329	419.693	7.49924	3221.77	31218	0.32051
NFATC2	851	0.45891	10	13	11.048	1	0.1329	417.26	7.47815	1090.07	16236	0.29487
MGST1	205	0.36587	12	13	7.131	1	0.1329	404.243	7.39461	2638.81	32152	0.32051
MAML2	10262	0.51092	13	13	8.646	1	0.1329	394.926	7.33297	239.877	3590	0.51282
OTUD7B	65	0.38896	5	13	5.6	3	0.1329	378.61	7.20806	2152.69	20950	0.20513
SLC16A3	41	0.29929	10	13	9.218	4	0.1329	410.593	7.43435	3116.51	34952	0.19231
RNF213	408361	0.77565	12	13	5.027	1	0.11629	354.001	7.00367	747.442	8538	0.67949
SMTN	5049	0.76834	7	13	4.638	2	0.1329	390.81	7.3062	3049.28	26480	0.30769
TFPI	23	0.45378	5	12	8.557	3	0.1329	403.193	7.39542	2123.31	23084	0.10606
DOK1	279	0.4242	11	12	11.517	1	0.15505	418.233	7.49681	1625.6	19468	0.37879
SORBS3	66	0.4082	8	12	7.089	2	0.1329	392.476	7.32323	982.066	10960	0.21212
PDLIM4	5067	0.62053	9	12	3.689	1	0.1329	371.76	7.16994	701.102	5406	0.39394
IER3	337	0.50904	11	12	9.297	2	0.1329	382.776	7.24375	2344.2	38066	0.45455
FADS2	57	0.40246	7	12	4.909	5	0.11629	377.318	7.20806	7577.31	78908	0.16667
STOM	18	0.28529	6	12	6.048	2	0.11629	389.868	7.30377	4249.1	38356	0.09091
BTG2	343	0.49207	11	12	6.928	2	0.11629	376.751	7.19833	838.05	9556	0.43939
S100A1	37	0.43905	7	12	10.896	4	0.1329	411.443	7.46031	7859.83	76320	0.18182
EMCN	5797	0.55995	11	12	14.921	3	0.1329	390.393	7.28998	641.557	14670	0.5
ANTXR1	23	0.23866	9	12	10.695	1	0.15505	408.983	7.42786	1522.41	16488	0.15152
BUB1	40	0.32073	8	12	6.851	2	0.1329	394.376	7.34027	4157.89	40968	0.18182
ACACB	80	0.32197	12	12	3.666	1	0.11629	363.235	7.09451	742.351	7418	0.33333
MFNG	5820	0.52686	12	12	9.067	6	0.1329	383.56	7.2478	452.954	7484	0.54545
CLIC1	53	0.45378	5	12	8.507	5	0.1329	412.66	7.46112	5104.12	46220	0.19697
GPC5	285	0.40723	11	12	7.085	3	0.1329	388.126	7.27863	672.529	10606	0.36364
EFEMP1	175	0.4296	9	12	10.086	4	0.1329	417.16	7.48221	2326.42	26092	0.28788
SUCLG2	15	0.25931	5	12	3.82	1	0.1329	374.143	7.18697	1977.1	16086	0.06061
ALDH6A1	20	0.17957	10	12	2.551	1	0.11629	361.101	7.08397	1709.29	17940	0.13636
PSTPIP1	16	0.37893	4	12	5.654	1	0.1329	384.976	7.26403	2340.83	18764	0.06061
PDK4	188	0.39027	11	11	6.014	1	0.11629	379.085	7.22672	420.324	5146	0.41818
BCL3	159	0.49567	8	11	8.275	3	0.1329	388.91	7.28998	5175.95	55258	0.30909
LTF	27	0.29157	8	11	5.272	2	0.1329	372.286	7.16913	1923.97	23186	0.2
SMO	69	0.43736	8	11	6.34	3	0.1329	414.126	7.46517	5106.34	41260	0.29091
PMP2	19	0.33284	6	11	3.379	4	0.1329	361.726	7.09451	4357.3	54474	0.12727
SLC7A5	272	0.40723	11	11	5.277	2	0.11629	363.568	7.10587	535.577	6370	0.43636
MECOM	47	0.29929	10	11	8.993	2	0.1329	410.743	7.44652	1655.26	19686	0.27273
PRDM16	33	0.38039	6	11	9.035	4	0.1329	403.326	7.39623	3152.54	38346	0.16364
OSMR	12288	0.71266	11	11	16.361	1	0.1329	415.926	7.47328	26.5263	652	0.76364
ACAA2	21	0.26242	8	11	3.003	1	0.11629	365.611	7.10992	1662.77	14014	0.16364
NTSR2	76	0.32239	11	11	4.491	1	0.15505	364.583	7.11154	600.145	3884	0.34545
PDLIM2	5044	0.76834	7	11	4.997	1	0.1329	384.46	7.26159	1055.4	10538	0.38182
CFHR1	45385	0.73825	10	11	5.426	1	0.1329	352.886	7.00773	181.989	2558	0.67273
ACSS1	30	0.31026	9	11	2.088	2	0.11629	349.518	6.97447	2367.58	21550	0.23636
APOL1	147	0.3791	10	11	6.597	3	0.1329	374.343	7.19346	1205.16	14442	0.34545
EPSTI1	161400	0.7975	11	11	5.107	1	0.11629	352.637	6.98826	40.0846	1102	0.85455
GCSH	16	0.21953	7	11	5.513	6	0.1329	383.193	7.25916	3583.28	34586	0.12727
TP53BP2	19	0.33284	6	11	5.88	2	0.1329	387.443	7.29322	857.05	7650	0.14545
PTRF	45	0.29929	10	11	12.827	4	0.1329	418.91	7.50167	1657.79	21738	0.27273
DDR2	864	0.57691	11	11	14.842	1	0.1329	425.443	7.53736	44.0899	1502	0.61818
S100A10	183	0.41901	10	11	8.477	4	0.1329	403.543	7.41083	2261.33	20802	0.38182
FOXO4	101	0.3791	10	11	10.1	2	0.1329	400.926	7.3792	1061.21	12890	0.34545
ALPL	15	0.37893	4	11	6.144	2	0.1329	391.126	7.3135	1147.6	11164	0.07273
FTL	1448	0.54893	9	11	5.225	1	0.1329	378.143	7.21212	637.699	6040	0.41818
CNTFR	1473	0.51877	10	11	12.027	1	0.1329	402.493	7.37758	313.013	5120	0.47273
EMILIN1	5046	0.54893	9	11	9.595	2	0.1329	375.743	7.19346	1927.71	35738	0.41818
ITPR2	14	0.46346	3	11	3.489	3	0.11629	364.718	7.11722	5714.04	50486	0.09091
SMTNL2	5044	0.76834	7	11	2.962	3	0.1329	363.276	7.10505	2622.3	23118	0.4
PKP4	38	0.36588	7	11	4.959	2	0.1329	376.976	7.20401	1174.24	9592	0.18182
MMD2	55	0.47549	6	11	4.896	12	0.15505	381.017	7.23969	11430.3	105310	0.2
IL18R1	973	0.53872	10	11	11.234	2	0.1329	397.243	7.34513	1196.03	11428	0.49091
SIGIRR	10326	0.62782	11	11	13.191	1	0.1329	402.426	7.38163	95.1146	1988	0.67273
ADAMTS9	14	0.46346	3	11	4.379	4	0.1329	375.893	7.19022	3779.23	37848	0.09091
LUC7L3	141	0.46652	8	11	1.918	2	0.11629	332.227	6.80333	3075.51	25148	0.29091
HEPH	2282	0.69213	9	11	6.307	1	0.1329	373.286	7.18048	1353.68	14514	0.52727
ADM	205	0.45891	10	11	13.806	1	0.1329	406.693	7.40759	210.651	4038	0.41818
TXNIP	66	0.358	9	11	10.364	2	0.1329	406.56	7.40921	602.053	9898	0.27273
GIMAP5	22	0.2842	4	11	4.426	2	0.1329	375.193	7.18778	2137.72	16782	0.18182
LSR	127	0.64826	5	11	6.191	2	0.11629	392.501	7.32729	1152.73	10794	0.21818
CA12	12	0.2842	4	10	3.45	1	0.11629	369.051	7.14723	1867.57	17686	0.06667
TRIP6	11	0.30898	3	10	8.644	1	0.1329	399.693	7.37514	342.239	5158	0.06667
GSTM2	218	0.45891	10	10	3.957	1	0.1329	357.619	7.05396	456.316	6540	0.51111
PVRL2	14	0.23775	6	10	5.589	1	0.15505	379.8	7.22185	1111.96	10146	0.11111
PPP1R1B	88	0.35915	10	10	10.728	1	0.1329	418.343	7.49518	416.124	6426	0.4
FOSL2	294	0.45891	10	10	10.818	1	0.11629	398.551	7.36054	69.7784	1204	0.51111
EMP3	31	0.45378	5	10	6.887	4	0.1329	391.176	7.30782	3153.79	34614	0.15556
S100A11	268	0.43896	10	10	9.683	1	0.1329	405.743	7.42219	113.324	2350	0.48889
LRIG1	82	0.43736	8	10	10.901	1	0.1329	412.743	7.45706	652.115	9440	0.33333
CDKN2B	860	0.49882	10	10	12.628	1	0.1329	420.993	7.50978	90.8306	2430	0.55556
RAPSN	873	0.57279	9	10	11.103	2	0.1329	405.36	7.41408	803.919	10106	0.53333
MCM7	81	0.51223	7	10	5.411	2	0.1329	371.676	7.17237	1464.43	13980	0.31111
RHOJ	66	0.4082	8	10	7.864	2	0.1329	398.276	7.36298	3049.98	31612	0.31111
PIPOX	11	0.30898	3	10	2.242	1	0.11629	338.494	6.86579	1474.56	9782	0.06667
RHBDF2	16	0.32413	5	10	8.473	3	0.1329	423.36	7.53087	4283.49	48810	0.15556
SREK1	131	0.47564	7	10	1.717	2	0.1329	306.545	6.53568	919.91	6026	0.28889
SRGAP1	18	0.47366	4	10	2.086	4	0.11629	344.335	6.94933	7202.34	56102	0.11111
ENTPD2	15	0.37893	4	10	4.049	1	0.11629	365.661	7.11235	1513.91	12396	0.13333
PLXNB1	44	0.27934	10	10	8.641	1	0.1329	403.06	7.39542	491.671	9574	0.31111
ELTD1	20	0.33284	6	10	6.601	2	0.11629	363.218	7.08883	2603.26	44528	0.17778
PRRX2	14	0.25931	5	10	4.336	2	0.1329	357.543	7.04585	1235.38	10344	0.13333
HEYL	15121	0.78759	9	10	9.197	1	0.1329	381.943	7.2405	112.11	1494	0.73333
ID3	55	0.40246	7	10	7.517	1	0.1329	398.06	7.35081	445.022	5918	0.24444
GIG25	748	0.55399	8	10	9.022	1	0.1329	411.843	7.44976	650.627	8908	0.42222
MYL3	21	0.2927	7	10	3.421	3	0.1329	364.576	7.11884	1646.95	19810	0.17778
USP8	21	0.2927	7	10	6.307	3	0.15505	404.517	7.41489	1942.21	15786	0.17778
BCL2	20	0.33284	6	10	7.907	1	0.1329	403.743	7.40191	1130.1	12094	0.17778
GGT5	30	0.56839	4	10	3.37	2	0.1329	357.66	7.05963	1126.83	10624	0.15556
IFI30	40322	0.8164	8	10	4.12	1	0.11629	342.361	6.89093	689.707	6630	0.62222
MS4A6A	32	0.36588	7	10	4.366	1	0.1329	359.295	7.04422	1801.65	26710	0.28889
MYO10	176	0.52483	8	10	9.465	3	0.1329	388.826	7.2916	909.647	11238	0.4
ERBB2IP	36	0.42794	6	10	11.824	1	0.1329	414.976	7.47734	1727.45	22048	0.2
FYB	18	0.23326	8	10	7.298	2	0.1329	380.126	7.23077	737.234	10198	0.17778
PLCD1	15	0.32413	5	10	2.672	1	0.1329	348.26	6.9842	2786.03	27552	0.13333
HPR	140	0.46652	8	10	6.856	1	0.1329	369.076	7.15453	216.194	2100	0.35556
ALDH3B1	129	0.47564	7	10	1.924	1	0.11629	331.511	6.80658	752.16	5896	0.31111
SLC38A3	267	0.5012	9	10	2.377	1	0.11629	350.701	6.99556	311.113	2442	0.46667
SNTA1	11	0.2842	4	9	4.904	1	0.11629	376.918	7.21617	2683.65	29694	0.11111
PON2	14	0.32413	5	9	3.805	2	0.11629	367.201	7.14155	1044.63	7342	0.16667
SEMA3G	129	0.57059	6	9	9.488	1	0.1329	396.96	7.35487	314.637	7422	0.36111
NKTR	16	0.38896	5	9	2.472	1	0.11629	359.201	7.07991	2703.82	20122	0.16667
TCF15	31	0.38039	6	9	6.987	2	0.1329	385.843	7.27619	1669.22	25614	0.22222
ANXA13	35	0.32073	8	9	7.306	1	0.1329	371.643	7.18292	130.54	1698	0.30556
FOXF1	76	0.47564	7	9	7.319	2	0.1329	372.326	7.17805	2431.48	38426	0.36111
NLRC5	847	0.6123	8	9	4.077	2	0.11629	340.794	6.87714	2162.61	58248	0.58333
DHTKD1	10	0.30898	3	9	1.776	1	0.11629	340.87	6.89255	1966.03	11242	0.08333
GPAM	78	0.4296	9	9	3.958	1	0.11629	354.618	7.03611	220.087	2386	0.5
TCIRG1	11	0.2842	4	9	7.259	2	0.15505	407.433	7.42868	2067.46	20572	0.11111
HES6	10800	0.76373	9	9	7.609	1	0.1329	379.36	7.22591	5.03184	144	0.88889
INHBB	10	0.30898	3	9	4.978	1	0.11629	366.601	7.13344	449.123	4454	0.13889
IL17RC	160	0.45346	9	9	10.284	1	0.1329	393.326	7.32242	41.0978	784	0.52778
CLEC4E	266	0.62199	7	9	12.392	2	0.1329	401.676	7.38407	5883.34	66130	0.47222
ACOX2	14	0.32413	5	9	2.986	5	0.11629	356.401	7.04909	1685.87	18298	0.13889
CHDH	10	0.30898	3	9	2.064	5	0.11629	340.727	6.90228	1907.78	12478	0.08333
SRRM1	130	0.358	9	9	2.004	1	0.11629	309.399	6.55676	876.923	6150	0.41667
HMG20B	10	0.30898	3	9	1.866	2	0.11629	339.218	6.89255	3296.04	28182	0.08333
FOXL2	13	0.23775	6	9	5.463	1	0.1329	366.86	7.13263	589.565	5150	0.13889
HIST2H3D	19	0.26242	8	9	4.368	4	0.1329	378.36	7.22347	977.049	14246	0.25
PLEKHA7	9	0.30779	2	9	4.745	4	0.1329	372.126	7.17724	2374.61	24948	0.05556
TES	10	0.30898	3	9	5.865	1	0.1329	386.443	7.29404	1113.41	10914	0.05556
ATP1A2	11	0.2842	4	9	3.5	1	0.1329	366.76	7.1375	2992.61	27134	0.11111
PNP	10	0.30898	3	9	5.909	1	0.1329	401.243	7.39055	2135.88	21308	0.05556
MAPKAPK2	10	0.30898	3	9	4.973	1	0.11629	365.351	7.12939	1764.04	22628	0.08333
TAGLN2	18	0.38896	5	9	5.851	1	0.1329	375.876	7.21049	745.213	8702	0.16667
RAB13	11	0.2842	4	9	3.745	3	0.1329	368.726	7.15696	4562.92	44234	0.08333
DUSP5	28	0.36588	7	9	8.302	1	0.1329	397.576	7.36136	210.893	3782	0.27778
ROR1	84	0.40573	9	9	9.743	1	0.15505	413.4	7.46842	99.3497	2352	0.47222
MMRN2	9	0.30779	2	9	5.029	4	0.11629	353.185	7.00529	3151.81	55890	0.05556
EDA	12	0.25931	5	9	8.044	2	0.15505	411.067	7.45382	1168.76	13098	0.11111
ID4	488	0.52506	9	9	7.686	1	0.1329	392.46	7.32486	129.425	1662	0.61111
NKX3-1	53	0.47549	6	9	7.308	1	0.1329	386.076	7.28187	346.941	4184	0.27778
SOD3	41	0.34989	8	9	9.143	3	0.1329	406.876	7.41326	4293.79	42004	0.33333
LGALS9	81	0.43736	8	9	12.382	2	0.1329	412.526	7.44895	1194.78	15354	0.41667
CASP4	42	0.31026	9	9	9.103	1	0.1329	396.076	7.34027	139.981	2786	0.36111
RAPGEF3	17	0.33284	6	9	6.569	1	0.1329	385.576	7.27457	780.529	9152	0.19444
SLC12A3	12	0.25931	5	9	2.359	1	0.1329	339.46	6.90715	1305.64	9514	0.11111
TMEM176B	19	0.33284	6	9	2.501	3	0.15505	344.917	6.94365	3978.66	41740	0.22222
FLI1	37	0.32073	8	9	9.364	1	0.1329	396.21	7.34432	207.161	3192	0.30556
EMX2	36	0.33413	9	9	7.103	3	0.1329	372.326	7.17319	608.028	7950	0.38889
NOTCH2NL	30	0.45378	5	9	4.966	5	0.1329	354.476	7.02314	9176.66	128948	0.19444
KANK2	10	0.30898	3	9	2.643	1	0.1329	352.376	7.01584	724.661	5020	0.08333
SLC38A5	259	0.55399	8	9	2.477	1	0.11629	355.468	7.04098	967.204	13266	0.52778
EPHX1	76	0.47564	7	9	4.165	1	0.1329	364.676	7.12533	671.62	6776	0.36111
TCN2	10	0.2842	4	8	2.446	2	0.11629	347.335	6.98015	1067.56	9424	0.14286
RIN3	12	0.37893	4	8	3.969	1	0.11629	349.977	6.9915	835.302	8190	0.17857
MDFI	8	0.30779	2	8	1.706	2	0.11629	337.118	6.89174	3188.01	26578	0.03571
MT2A	34	0.32073	8	8	4.94	3	0.11629	371.068	7.16589	1001.95	16874	0.39286
SLC6A11	32	0.47549	6	8	3.805	3	0.1329	363.06	7.11479	1080.74	14856	0.35714
PRKX	13	0.32413	5	8	4.723	3	0.1329	376.61	7.22023	757.712	9742	0.17857
CCAR1	11	0.46346	3	8	2.954	1	0.1329	358.076	7.07423	1659.32	16288	0.10714
CYP11A1	9	0.30898	3	8	3.572	2	0.1329	359.36	7.07991	2043.67	18898	0.10714
PTGER1	128	0.4082	8	8	4.504	1	0.11629	365.168	7.12128	486.91	9592	0.5
CXCL16	40320	0.8164	8	8	12.909	1	0.1329	391.043	7.30458	0	0	1
KLF15	57	0.43905	7	8	7.54	2	0.11629	396.085	7.35	271.198	3904	0.42857
MASP1	5760	0.75809	8	8	4.915	1	0.1329	341.586	6.91364	13.4208	202	0.92857
GALNT10	8	0.30779	2	8	3.902	2	0.1329	354.626	7.03692	656.11	4822	0.10714
ARHGEF40	9	0.30898	3	8	1.298	2	0.10337	283.169	6.25585	1023.35	5142	0.10714
TRIM56	19	0.32929	7	8	2.073	1	0.11629	331.344	6.80658	789.087	7542	0.32143
SDPR	11	0.46346	3	8	5.26	6	0.11629	377.768	7.23158	6653.36	61276	0.10714
SLCO1A2	8	0.30779	2	8	3.138	1	0.11629	347.068	6.98015	2919.75	37092	0.03571
RFX2	10	0.2842	4	8	2.709	6	0.11629	346.577	6.96555	7100.11	75470	0.10714
MLKL	63	0.51223	7	8	7.435	1	0.1329	375.076	7.19914	265.55	3456	0.5
P2RY2	36	0.51861	5	8	9.576	2	0.1329	404.443	7.4084	344.7	5232	0.39286
LILRB1	13	0.32413	5	8	4.541	1	0.1329	367.769	7.14885	711.712	8182	0.21429
AGTRAP	124	0.52304	6	8	7.416	1	0.1329	405.193	7.41408	943.897	10158	0.39286
TENC1	19	0.2927	7	8	6.988	1	0.1329	387.493	7.29728	352.531	4260	0.28571
MAOA	12	0.37893	4	8	3.814	3	0.11629	368.051	7.14399	2372	24944	0.14286
CNTLN	9	0.30898	3	8	3.134	3	0.11629	359.451	7.08559	6675.97	55502	0.07143
CD99	13	0.32413	5	8	6.643	2	0.1329	376.126	7.21049	1327.9	18596	0.17857
IL15RA	39	0.40246	7	8	6.348	1	0.11629	383.635	7.24699	92.0887	1132	0.39286
TRIOBP	26	0.42794	6	8	2.035	1	0.15505	336.517	6.87795	571.824	3710	0.32143
A4GALT	12	0.37893	4	8	4.162	1	0.1329	370.093	7.16507	1034.75	10766	0.17857
ARPC1B	8	0.30779	2	8	4.444	1	0.1329	372.16	7.18211	872.701	7328	0.03571
APLN	75	0.47564	7	8	9.803	2	0.1329	397.41	7.35811	1325.62	13848	0.46429
NDRG1	11	0.46346	3	8	2.768	2	0.1329	357.06	7.06288	3965.24	33818	0.14286
CYP21A2	11	0.46346	3	8	2.316	3	0.11629	347.927	6.96312	3140.76	27930	0.17857
SLC15A2	16	0.33284	6	8	3.474	2	0.11629	354.968	7.04747	2727.85	33210	0.25
IL32	728	0.52483	8	8	11.787	1	0.1329	417.21	7.48464	42.254	1726	0.64286
GSDMD	16	0.33284	6	8	5.248	1	0.1329	376.593	7.20238	677.763	5716	0.25
STON2	8	0.30779	2	8	3.362	3	0.1329	364.443	7.13506	4064.09	37618	0.07143
ZNF423	12	0.37893	4	8	5.985	2	0.15505	383.133	7.26646	1430.92	14706	0.17857
TNFSF14	126	0.37904	8	8	6.827	1	0.11629	363.335	7.101	117.88	1456	0.46429
PIG6	8	0.30779	2	8	1.903	2	0.11629	329.444	6.79603	2845.04	27792	0.07143
ADCYAP1R1	11	0.46346	3	8	3.019	1	0.11629	354.127	7.02962	739.594	6748	0.17857
BOD1L1	7	0.30779	2	7	2.003	2	0.11629	343.835	6.95338	1091.03	6906	0.04762
ST6GALNAC1	8	0.30898	3	7	2.303	2	0.11629	341.361	6.92905	2653.07	27192	0.14286
FCGRT	50	0.58344	5	7	9.619	3	0.1329	402.076	7.3865	404.067	6988	0.42857
TAX1BP3	7	0	1	7	3.778	1	0.11629	364.851	7.12858	1402.93	13746	0
THOC2	14	0.38896	5	7	3.371	2	0.1329	362.976	7.11073	2719.46	32574	0.28571
F2RL3	122	0.64826	5	7	2.4	1	0.11629	333.527	6.84145	112.474	1152	0.47619
BHMT2	14	0.25611	7	7	1.663	1	0.11629	316.661	6.68086	262.902	1914	0.33333
GSTM5	168	0.5854	7	7	1.899	1	0.1329	320.438	6.7133	32.4189	326	0.7619
ABCC9	7	0.30779	2	7	1.942	1	0.11629	339.085	6.90634	1876.07	14128	0.04762
GLIS2	8	0.30898	3	7	2.221	4	0.11629	335.444	6.86254	3112.84	26680	0.09524
EHD2	15	0.33284	6	7	6.139	1	0.1329	382.476	7.26727	421.457	4036	0.33333
SLC12A7	8	0.30898	3	7	1.957	2	0.11629	339.277	6.91607	985.514	8872	0.14286
CTDSP1	13	0.28529	6	7	4.083	1	0.1329	375.143	7.21212	585.619	6772	0.28571
ROM1	13	0.46346	3	7	2.616	1	0.11629	358.268	7.08072	347.424	3386	0.28571
SLC26A2	7	0.30779	2	7	2.057	2	0.11629	331.487	6.82848	1109.33	8312	0.04762
CD109	50	0.58344	5	7	9.538	2	0.1329	409.476	7.44895	1870.73	17524	0.42857
STC1	8	0.30898	3	7	4.023	4	0.1329	377.843	7.21861	2467.24	23204	0.09524
HEPACAM	27	0.56839	4	7	3.371	1	0.11629	375.318	7.21049	1180.09	11400	0.33333
DCHS1	13	0.28529	6	7	3.74	1	0.1329	373.743	7.18535	609.129	6256	0.28571
MS4A7	20	0.45378	5	7	2.772	3	0.1329	337.079	6.8739	2864.27	35948	0.33333
LRTOMT	12	0.2842	4	7	2.171	1	0.11629	316.461	6.67599	403.717	2470	0.28571
MT1E	60	0.47564	7	7	1.961	2	0.11629	315.204	6.66464	828.409	21378	0.61905
HSPA6	15	0.47366	4	7	3.599	1	0.11629	361.218	7.10424	233.197	2226	0.28571
SNX33	11	0.37893	4	7	1.858	2	0.11629	335.385	6.8666	823.848	5718	0.19048
MOBP	26	0.36588	7	7	4.216	1	0.1329	356.126	7.0645	86.6801	612	0.47619
ZHX2	8	0.30898	3	7	4.695	1	0.1329	397.026	7.36703	1286.47	12258	0.09524
GIMAP7	8	0.30898	3	7	1.668	2	0.1329	324.236	6.76278	744.202	5142	0.14286
SIX5	7	0.30779	2	7	4.464	1	0.11629	356.635	7.06531	163.47	1630	0.09524
TNIP2	127	0.57059	6	7	7.495	2	0.11629	362.751	7.09938	589.205	8236	0.57143
PRX	8	0.30898	3	7	5.546	3	0.1329	375.41	7.22104	1473.78	16062	0.14286
GPR39	7	0.30779	2	7	4.4	5	0.1329	394.293	7.35081	2542.99	20292	0.04762
PRKCH	10	0.46346	3	7	3.826	1	0.1329	370.343	7.17805	627.748	8062	0.14286
CCDC88A	9	0.2842	4	7	6.096	4	0.1329	406.593	7.43111	1858.83	19036	0.14286
LIMK2	8	0.30898	3	7	4.237	2	0.11629	349.718	7.00043	2639.58	32812	0.09524
PRELP	11	0.37893	4	7	5.611	3	0.1329	390.426	7.31431	2296.37	19114	0.19048
TAP1	241	0.66569	6	7	3.494	1	0.11629	336.204	6.84956	315.514	3388	0.66667
OPHN1	7	0	1	7	2.058	2	0.11629	333.718	6.85605	3626.67	31140	0
ARHGEF26	9	0.2842	4	7	5.047	2	0.1329	365.193	7.12209	1866.4	24096	0.14286
HS3ST3B1	10	0.46346	3	7	2.616	1	0.1329	339.426	6.90147	911.594	10782	0.19048
ARHGAP11A	7	0.30779	2	7	1.596	7	0.1329	331.393	6.84064	3740.25	26744	0.04762
GPR37L1	8	0.30898	3	7	3.062	1	0.1329	369.36	7.16832	891.595	10652	0.14286
PNISR	132	0.51223	7	7	1.278	1	0.11629	293.406	6.40509	105.828	958	0.66667
CNN3	127	0.57059	6	7	7.69	1	0.1329	399.46	7.38163	1241.37	11726	0.57143
HPSE2	11	0.37893	4	7	5.093	1	0.1329	374.276	7.19265	183.447	2656	0.19048
MOCS1	7	0.30779	2	7	1.643	1	0.11629	326.044	6.75872	793.563	4150	0.04762
EIF4EBP2	9	0.2842	4	7	2.476	2	0.11629	345.251	6.93229	1841.87	14848	0.14286
LPIN3	11	0.46346	3	7	3.612	1	0.11629	350.701	7.01827	502.889	4184	0.2381
RGS3	7	0.30779	2	7	1.944	1	0.11629	346.461	6.96474	573.718	4540	0.09524
STARD8	7	0.30779	2	7	2.432	6	0.11629	343.818	6.955	4623.28	45718	0.04762
CDA	7	0.30779	2	7	2.235	2	0.11629	345.27	6.94933	2582.49	27364	0.09524
TTYH1	27	0.56839	4	7	2.192	1	0.1329	320.336	6.72223	243.789	1360	0.28571
ZFC3H1	16	0.38896	5	7	1.487	1	0.10337	314.574	6.63544	1319.36	6098	0.28571
SLTM	127	0.57059	6	7	1.761	2	0.11629	318.07	6.68654	463.585	5482	0.57143
GLIS3	8	0.30898	3	7	3.278	3	0.1329	361.976	7.10424	2649.23	27986	0.09524
NDUFA4L2	122	0.64826	5	7	1.691	2	0.11629	329.104	6.80333	669.748	6924	0.47619
MT1X	55	0.52304	6	7	3.288	3	0.1329	391.66	7.32972	3186.37	34008	0.52381
ELP4	7	0.30779	2	7	1.958	1	0.1329	343.96	6.93797	874.422	6262	0.04762
GPER1	32	0.40246	7	7	10.667	1	0.1329	412.31	7.46923	44.124	1008	0.52381
LYPD1	7	0.30779	2	7	2.997	1	0.1329	347.476	6.98339	1146.27	14114	0.09524
GPR98	16	0.38896	5	7	1.439	1	0.1329	325.226	6.74818	742.939	5536	0.28571
ZFP36L1	8	0.30898	3	7	3.153	1	0.11629	356.435	7.0426	1003.24	10528	0.14286
NFATC4	11	0.37893	4	7	7.679	3	0.1329	408.21	7.44733	1526.73	14224	0.2381
PERP	14	0.38896	5	7	4.321	2	0.11629	355.268	7.05152	1831.19	32448	0.28571
CDC45	51	0.47549	6	7	4.641	1	0.15505	366.45	7.14723	812.681	8808	0.47619
MICA	11	0.23775	6	7	3.973	1	0.1329	366.686	7.13506	739.054	8034	0.2381
RARRES2	145	0.61814	6	7	9.252	2	0.1329	389.01	7.29809	2294.32	27706	0.61905
SH3BP2	8	0.30898	3	7	5.818	2	0.11629	363.585	7.10668	745.229	10888	0.14286
RAI14	7	0.30779	2	7	3.21	3	0.15505	344.967	6.95825	9752.42	117294	0.04762
MTTP	19	0.38039	6	7	6.553	1	0.1329	402.443	7.40596	1344.98	14496	0.38095
GPR56	8	0.30898	3	7	4.009	1	0.1329	358.843	7.07018	1132.26	11720	0.09524
S1PR2	8	0.30898	3	7	8.126	2	0.1329	398.16	7.36866	2128.1	19908	0.14286
PLCD3	12	0.32413	5	7	1.421	2	0.11629	307.187	6.56893	1147.8	8752	0.2381
FOXD1	33	0.42794	6	7	4.661	1	0.1329	362.243	7.10019	69.5331	1266	0.42857
UNC93B1	26	0.56839	4	6	5.924	2	0.1329	371.843	7.17075	795.108	8834	0.4
IGFBP5	9	0.46346	3	6	7.729	1	0.1329	394.86	7.34838	187.362	3064	0.26667
IL1RL1	15	0.38896	5	6	8.139	1	0.1329	384.343	7.26727	62.69	1114	0.4
MYOT	10	0.37893	4	6	2.157	1	0.11629	346.061	6.9623	399.634	4476	0.26667
MKNK2	6	0	1	6	2.213	3	0.11629	349.677	7.00286	4688.56	52964	0
GADD45G	13	0.38896	5	6	7.579	3	0.1329	385.176	7.27051	2475.93	26214	0.4
CABLES1	7	0.30898	3	6	3.649	1	0.1329	357.093	7.07342	368.207	3958	0.2
EMP1	7	0.30898	3	6	4.513	2	0.1329	394.16	7.34919	2691.26	19814	0.13333
CIB2	11	0.32413	5	6	1.877	1	0.1329	328.41	6.8082	283.086	2772	0.33333
GMPR	6	0	1	6	1.746	1	0.11629	336.054	6.87471	520.141	3530	0
TTPA	6	0	1	6	1.252	1	0.11629	301.637	6.51946	419.357	2546	0
CDKN2C	6	0.30779	2	6	3.105	1	0.11629	355.685	7.05801	604.64	5684	0.06667
ITPKC	10	0.37893	4	6	3.236	3	0.11629	348.151	6.97934	989.419	11336	0.26667
EPB41L5	6	0.30779	2	6	3.356	4	0.11629	350.685	7.00529	5875.86	54772	0.06667
PON3	15	0.38896	5	6	2.412	1	0.11629	345.701	6.97204	189.687	1570	0.4
ZIC5	14	0.47366	4	6	4.581	1	0.1329	368.676	7.15777	925.291	7834	0.33333
ZFHX3	32	0.42794	6	6	7.157	1	0.11629	391.401	7.31594	13.7777	238	0.6
CTDSPL	9	0.25931	5	6	2.359	1	0.11629	348.885	7.00205	321.696	2774	0.26667
ERLIN2	6	0	1	6	2.663	1	0.11629	349.418	7.00286	722.846	4360	0
MPZL2	6	0.30779	2	6	3.077	1	0.11629	346.135	6.98015	382.111	3430	0.06667
CYSLTR2	144	0.61814	6	6	1.526	1	0.11629	311.98	6.62814	8.18985	106	0.86667
GPR116	9	0.46346	3	6	2.578	1	0.11629	325.73	6.77089	381.551	3360	0.2
FAM167A	6	0.30779	2	6	1.745	3	0.11629	323.07	6.72709	1193.54	10418	0.06667
TMPRSS3	15	0.38896	5	6	3.01	1	0.1329	349.743	7.00935	388.007	4070	0.4
AQP5	7	0.30898	3	6	4.057	2	0.1329	396.943	7.37028	1334.84	14318	0.13333
IL17RD	10	0.30898	3	6	6.713	1	0.1329	393.626	7.33621	61.8498	1316	0.33333
RGS20	26	0.56839	4	6	2.303	1	0.11629	335.644	6.87471	152.777	1698	0.4
ARHGAP42	6	0.30779	2	6	1.464	4	0.11629	316.511	6.67275	1811.17	16464	0.06667
BATF2	9	0.46346	3	6	4.177	1	0.11629	351.035	6.98501	413.322	4538	0.26667
CHST14	10	0.37893	4	6	2.781	1	0.1329	338.96	6.90228	801.973	9820	0.26667
PPP1R3B	10	0.37893	4	6	1.705	2	0.1329	315.698	6.67437	1179.06	9812	0.26667
SWAP70	7	0.30898	3	6	1.776	2	0.11629	315.427	6.66869	2618.94	23982	0.2
KIF1C	6	0.30779	2	6	2.047	6	0.1329	352.21	7.03449	4083.29	39688	0.06667
FIBIN	6	0	1	6	1.264	2	0.11629	320.28	6.71898	1266.05	6072	0
ARHGEF37	6	0.30779	2	6	1.595	2	0.11629	300.53	6.49188	1182.36	10558	0.06667
OLFML1	6	0	1	6	1.908	2	0.11629	329.361	6.80901	630.91	3904	0
ARHGEF10	6	0	1	6	1.357	2	0.11629	311.563	6.62733	1134.36	6830	0
MAFF	14	0.33284	6	6	6.395	1	0.11629	376.801	7.21698	65.7423	1042	0.46667
THSD4	9	0.46346	3	6	2.042	3	0.1329	332.586	6.85605	1361.6	14426	0.2
MYOM1	9	0.46346	3	6	3.304	3	0.1329	354.026	7.03692	3290.91	33772	0.2
GOLGA4	6	0	1	6	1.522	2	0.1329	319.426	6.6987	2022.85	23152	0
MYOZ1	16	0.33284	6	6	1.79	1	0.11629	308.049	6.58596	153.984	1158	0.46667
EMP2	10	0.37893	4	6	4.771	1	0.1329	377.61	7.23321	393.033	5316	0.26667
RXRG	9	0.25931	5	6	3.995	1	0.15505	365.933	7.14885	542.553	4376	0.26667
BAZ1A	31	0.51861	5	6	2.91	2	0.11629	337.535	6.89012	1596.84	14862	0.53333
ANKHD1	6	0.30779	2	6	3.851	1	0.11629	361.218	7.09775	382.755	4320	0.06667
ETNK2	6	0.30779	2	6	1.562	4	0.11629	316.78	6.68654	3068.22	36074	0.06667
SOX13	10	0.37893	4	6	3.335	1	0.1329	351.36	7.01665	501.377	6548	0.26667
GABRE	27	0.45378	5	6	1.982	1	0.1329	321.819	6.74818	242.951	1630	0.46667
ZNF217	7	0.30898	3	6	5.297	1	0.11629	376.668	7.21861	1363	14032	0.13333
KCNE1L	7	0.30898	3	6	1.599	2	0.11629	319.063	6.7133	2905.56	23404	0.2
SRPX2	6	0	1	6	2.282	1	0.11629	345.285	6.96393	505.448	4166	0
TET1	6	0.30779	2	6	4.041	2	0.1329	368.876	7.1667	716.925	6614	0.06667
ALDH4A1	10	0.23775	6	6	2.206	1	0.1329	333.752	6.84875	163.077	1570	0.33333
DDAH2	7	0.30898	3	6	4.317	1	0.11629	371.418	7.18616	271.446	2328	0.13333
SLC39A12	26	0.56839	4	6	2.459	1	0.15505	358.25	7.08883	1188.51	10318	0.4
LRP4	9	0.25931	5	6	5.747	2	0.15505	386.867	7.29404	188.01	2710	0.26667
RREB1	6	0.30779	2	6	1.398	2	0.11629	321.97	6.74169	631.918	3736	0.13333
RYR3	6	0.30779	2	6	1.516	3	0.11629	321.677	6.74169	5104.58	45474	0.06667
ENSP00000377747	14	0.47366	4	6	1.97	2	0.11629	340.701	6.91851	2460.91	25594	0.33333
TSPAN4	7	0.30898	3	6	6.321	1	0.1329	377.543	7.22509	189.996	2456	0.13333
ODF3B	6	0.30779	2	6	1.679	1	0.11629	329.161	6.80414	591.249	3530	0.06667
MATN3	9	0.46346	3	6	5.129	2	0.1329	390.176	7.31837	1189.8	11502	0.2
RASSF8	9	0.46346	3	6	3.251	2	0.15505	354.1	7.04341	2719.38	25898	0.2
HIPK2	6	0.30779	2	6	5.348	1	0.1329	395.776	7.35	646.814	7346	0.13333
MT1G	54	0.52304	6	6	1.512	1	0.11629	314.704	6.66383	796.928	20756	0.73333
NANOS1	6	0.30779	2	6	1.242	1	0.1329	294.788	6.42699	693.845	2716	0.06667
SELENBP1	6	0.30779	2	6	2.744	1	0.11629	347.685	7.00043	1555.19	17342	0.06667
HYAL2	26	0.56839	4	6	8.956	2	0.1329	397.143	7.35973	1851.73	21404	0.4
ZFHX4	15	0.38896	5	6	3.219	2	0.1329	350.776	7.01178	828.585	11138	0.4
ZIC4	7	0.30898	3	6	1.933	2	0.1329	348.626	6.9988	809.472	5526	0.2
DTNA	7	0.30898	3	6	2.298	3	0.11629	335.218	6.87714	1634.6	14536	0.13333
TMPRSS4	15	0.38896	5	6	2.844	1	0.1329	349.476	7.00691	352.499	4420	0.4
COPZ2	6	0.30779	2	6	3.112	1	0.15505	344.367	6.94608	403.125	3322	0.06667
TUBB1	5	0	1	5	2.416	1	0.11629	350.751	7.02557	1283.67	12062	0
NKG7	6	0.30898	3	5	4.733	1	0.1329	352.602	7.01259	20.3216	326	0.3
AEBP1	5	0.30779	2	5	3.452	1	0.1329	366.626	7.13506	547.99	5932	0.1
SLC19A3	5	0	1	5	1.559	1	0.10337	295.003	6.42699	408.788	1890	0
BNIP2	5	0	1	5	1.704	1	0.11629	339.485	6.92581	742.771	6246	0
ACKR3	18	0.45378	5	5	8.473	1	0.1329	408.493	7.44409	4.12709	340	0.7
FREM2	8	0.46346	3	5	7.37	1	0.1329	398.36	7.37433	500.841	5998	0.3
ADAMTSL3	8	0.46346	3	5	1.794	1	0.11629	318.054	6.71249	96.5821	978	0.4
SLCO2B1	8	0.46346	3	5	2.292	2	0.11629	349.551	7.01178	1463.93	21344	0.3
GRIN2C	9	0.37893	4	5	3.555	1	0.15505	363.05	7.12858	141.753	1556	0.4
BCL6B	6	0.30898	3	5	4.303	2	0.1329	378.426	7.23564	590.675	6960	0.2
DOCK6	5	0.30779	2	5	1.921	1	0.11629	326.285	6.79441	734.49	6234	0.1
PGAM2	5	0.30779	2	5	1.469	1	0.11629	317.244	6.68573	1210.66	6848	0.1
MLC1	9	0.37893	4	5	5.734	1	0.1329	366.66	7.14966	1222.89	14264	0.4
TNS3	8	0.46346	3	5	6.83	1	0.1329	398.993	7.38569	353.303	5254	0.3
MID1	5	0	1	5	2.187	3	0.11629	349.218	7.01097	4085.35	37286	0
BBX	5	0	1	5	1.398	2	0.11629	325.72	6.77657	2776.56	27378	0
TRIM41	6	0.30898	3	5	2.156	1	0.11629	331.627	6.84632	245.782	1980	0.2
ASB4	5	0.30779	2	5	3.475	1	0.11629	357.677	7.06207	272.998	3302	0.1
TGIF1	6	0.30898	3	5	3.69	1	0.1329	365.06	7.13588	114.906	1500	0.3
EYA2	10	0.32413	5	5	3.586	1	0.1329	350.776	7.01908	47.4272	656	0.5
MT1F	30	0.51861	5	5	1.669	1	0.11629	312.954	6.65085	671.963	16862	0.8
CDC42EP4	5	0	1	5	2.357	2	0.11629	349.918	7.00935	1668.86	15108	0
SLC6A13	13	0.47366	4	5	1.863	1	0.11629	328.918	6.8082	92.2478	544	0.5
RBPMS	5	0	1	5	1.669	3	0.11629	333.285	6.85443	555.047	4338	0
WNK1	5	0	1	5	1.326	1	0.1329	329.002	6.82442	491.917	3194	0
TP53INP1	5	0	1	5	2.806	2	0.11629	341.685	6.93878	2509.84	24996	0
ANP32B	5	0	1	5	1.418	1	0.1329	326.343	6.80414	565.784	3508	0
SLC2A10	8	0.46346	3	5	4.373	2	0.11629	343.577	6.94933	1116.41	16422	0.3
CLCA4	5	0	1	5	1.493	1	0.1329	307.133	6.58515	662.616	3834	0
SARDH	7	0.2842	4	5	1.798	1	0.11629	315.161	6.67356	181.07	1396	0.3
ZCCHC24	5	0.30779	2	5	1.436	1	0.1329	300.055	6.50729	452.365	2196	0.1
CHST3	9	0.37893	4	5	2.846	2	0.1329	339.943	6.9177	213.98	2232	0.4
PHKA1	5	0.30779	2	5	1.179	2	0.11629	280.242	6.25504	974.937	6648	0.1
ECE1	5	0.30779	2	5	5.083	1	0.1329	367.51	7.15615	1665.92	21576	0.1
PLA2G5	5	0.30779	2	5	1.582	1	0.11629	326.27	6.79117	859.871	4834	0.2
RASSF2	5	0	1	5	1.569	4	0.1329	297.164	6.46755	6697.28	62620	0
ASPH	5	0	1	5	4.119	4	0.11629	357.818	7.07991	1176.99	10832	0
RHOBTB3	5	0	1	5	1.808	1	0.11629	321.237	6.74412	1089.35	12806	0
AKR1C3	5	0.30779	2	5	1.287	2	0.11629	320.813	6.71979	1900.56	13470	0.1
ARSD	5	0.30779	2	5	2.041	2	0.11629	329.187	6.81469	3809.69	40862	0.1
NMB	7	0.2842	4	5	4.871	1	0.11629	364.451	7.12452	160.017	1690	0.3
AK4	5	0	1	5	1.498	1	0.11629	310.215	6.61111	950.707	7210	0
BCAS1	5	0.30779	2	5	2.572	1	0.1329	357.226	7.08316	424.302	3238	0.1
TSPO	8	0.46346	3	5	5.689	2	0.1329	396.543	7.3646	2132.09	16950	0.3
CTDSP2	6	0.30898	3	5	1.852	1	0.11629	328.82	6.82037	138.542	980	0.2
GXYLT1	8	0.46346	3	5	4.63	1	0.1329	369.943	7.1667	294.467	2586	0.4
HSDL2	9	0.37893	4	5	1.957	1	0.10337	305.641	6.5592	94.8785	610	0.4
DAAM2	5	0.30779	2	5	1.418	2	0.1329	342.86	6.95663	639.52	4432	0.1
LRRC32	6	0.30898	3	5	6.738	1	0.1329	366.969	7.14399	37.4531	726	0.2
HEPN1	30	0.51861	5	5	2.286	1	0.15505	352.483	7.04017	67.2018	402	0.8
CTNNA3	48	0.58344	5	5	4.227	1	0.1329	366.526	7.14236	12.0976	242	0.9
NECAP2	5	0	1	5	2.37	1	0.1329	343.076	6.95663	458.231	3912	0
NOSTRIN	8	0.46346	3	5	5.208	1	0.11629	374.501	7.21617	709.513	7310	0.4
SLC6A12	13	0.47366	4	5	1.781	1	0.11629	336.968	6.89012	56.7929	696	0.5
ACSF2	6	0.30898	3	5	2.517	1	0.11629	337.861	6.89823	304.691	3230	0.2
SLC13A5	5	0	1	5	1.353	1	0.1329	298.557	6.48863	693.749	2858	0
ITPKB	10	0.32413	5	5	1.792	1	0.11629	312.62	6.63868	166.286	1540	0.5
HIST2H2BF	8	0.25931	5	5	1.972	1	0.11629	341.218	6.93229	224.29	1720	0.4
TMEM204	5	0.30779	2	5	1.828	1	0.11629	339.385	6.92499	920.168	8242	0.1
RNF43	9	0.37893	4	5	4.04	1	0.15505	358.233	7.08072	98.0857	1660	0.4
KANK1	5	0	1	5	2.304	2	0.15505	355.967	7.0572	1491.53	19016	0
MT1A	9	0.37893	4	5	1.571	1	0.11629	333.487	6.85524	147.843	1636	0.4
ECSCR	5	0.30779	2	5	3.773	3	0.1329	350.376	7.00367	2529.12	29674	0.1
ARHGEF5	4	0	1	4	1.545	1	0.11629	318.087	6.69708	931.772	9802	0
ARRDC2	4	0	1	4	1.718	2	0.1329	320.726	6.7425	1401.66	12708	0
PPP1R3C	8	0.37893	4	4	1.471	2	0.1329	292.069	6.40834	198.716	2180	0.66667
WNK4	5	0.30898	3	4	1.776	1	0.1329	325.486	6.79684	198.014	1444	0.33333
NSRP1	4	0.30779	2	4	1.165	1	0.10337	282.703	6.2737	184.37	886	0.16667
HIGD1B	4	0.30779	2	4	1.473	1	0.11629	307.787	6.60381	215.082	1916	0.33333
RIN2	4	0.30779	2	4	1.341	1	0.11629	300.113	6.48945	211.134	1184	0.16667
RARRES3	4	0	1	4	2.019	1	0.1329	333.169	6.85524	271.255	1808	0
SPX	4	0	1	4	1.166	1	0.10337	294.362	6.40266	649.898	4290	0
SDS	4	0.30779	2	4	1.445	1	0.11629	300.92	6.51378	126.861	748	0.33333
DYNC1LI2	4	0.30779	2	4	1.15	3	0.11629	307.83	6.60056	3607.72	30522	0.16667
RBMS2	24	0.56839	4	4	2.616	1	0.11629	317.67	6.69627	0	0	1
CELSR1	5	0.30898	3	4	1.927	1	0.1329	326.929	6.79847	258.551	2078	0.33333
CAPG	7	0.46346	3	4	4.5	1	0.1329	359.643	7.10262	61.4688	614	0.5
ARHGAP31	4	0	1	4	3.438	1	0.1329	346.826	6.98339	295.298	2476	0
EVC	7	0.46346	3	4	2.399	1	0.1329	340.036	6.92337	13.1232	154	0.5
IMPA2	4	0.30779	2	4	1.364	1	0.11629	280.215	6.25991	162.819	760	0.16667
BCAM	4	0	1	4	1.945	1	0.1329	352.01	7.04909	179.485	1576	0
TINAGL1	4	0.30779	2	4	3.242	1	0.1329	347.71	6.98501	126.696	1130	0.16667
CGNL1	4	0.30779	2	4	2.513	2	0.11629	343.368	6.95906	1252.44	12854	0.16667
GRAP	4	0.30779	2	4	1.925	1	0.11629	320.77	6.7279	320.983	4316	0.16667
PKN3	4	0.30779	2	4	2.002	1	0.11629	331.818	6.85605	206.805	1684	0.16667
ATOH8	4	0	1	4	1.766	1	0.1329	328.852	6.81793	283.87	2186	0
HSPB7	8	0.37893	4	4	2.466	1	0.11629	337.987	6.9104	24.3746	254	0.66667
TNFRSF10D	5	0.30898	3	4	3.624	1	0.1329	344.81	6.95825	86.4119	858	0.33333
LGI4	4	0	1	4	3.052	2	0.11629	363.968	7.12939	1689.09	15246	0
METRNL	4	0	1	4	1.625	3	0.11629	320.22	6.73277	2941.89	31022	0
PHF21B	4	0.30779	2	4	1.266	1	0.10337	312.122	6.63625	351.795	1890	0.16667
LIMS2	4	0.30779	2	4	4.556	2	0.1329	360.943	7.10262	2397.75	29656	0.16667
ZNF703	5	0.30898	3	4	4.549	1	0.11629	367.185	7.15047	107.789	1366	0.33333
ARSI	4	0	1	4	1.125	2	0.11629	280.023	6.26559	2496.69	23968	0
HAP1	4	0.30779	2	4	2.363	1	0.1329	330.229	6.83091	266.551	2036	0.16667
HIST1H1C	8	0.37893	4	4	2.625	2	0.11629	338.751	6.91851	81.4822	1714	0.66667
CCDC15	4	0	1	4	2.028	2	0.11629	327.094	6.80009	772.06	7700	0
PAPLN	4	0	1	4	1.905	1	0.11629	320.363	6.71817	377.15	3464	0
PLEKHB1	4	0	1	4	1.337	2	0.11629	296.942	6.46268	2564.45	19382	0
APCDD1	4	0.30779	2	4	1.839	6	0.1329	329.002	6.82604	3328.04	36276	0.16667
TRIM38	5	0.30898	3	4	1.929	1	0.11629	324.211	6.76927	93.7938	700	0.33333
RFX4	4	0.30779	2	4	1.734	1	0.11629	313.206	6.65085	326.181	1558	0.16667
PARD3B	4	0.30779	2	4	1.143	2	0.10337	270.917	6.13095	2547.75	22396	0.33333
RGR	7	0.46346	3	4	1.593	1	0.11629	320.17	6.73682	90.2823	1110	0.5
CSRP1	4	0	1	4	2.066	1	0.1329	340.16	6.92094	1137.09	13098	0
NEK7	4	0.30779	2	4	1.683	1	0.1329	330.693	6.84713	122.636	1204	0.16667
S100A3	4	0	1	4	1.525	3	0.11629	315.785	6.70519	2539	21584	0
ADAMTSL4	7	0.46346	3	4	1.571	1	0.11629	316.485	6.69708	216.344	1288	0.5
C10orf11	4	0	1	4	1.128	2	0.11629	281.493	6.26234	466.388	3136	0
MFSD2A	4	0	1	4	2.774	1	0.11629	341.344	6.93797	712.141	8262	0
NEK6	4	0.30779	2	4	1.73	1	0.11629	317.263	6.70438	207.25	1628	0.16667
PHEX	7	0.46346	3	4	2.186	1	0.1329	329.762	6.83334	20.2054	138	0.5
BCL7C	4	0.30779	2	4	2.087	1	0.1329	350.793	7.028	54.437	522	0.16667
CTNS	4	0	1	4	3.066	1	0.1329	347.693	6.99799	889.026	11188	0
SH2D2A	4	0.30779	2	4	4.698	1	0.1329	376.443	7.23077	85.6974	1232	0.16667
EML3	4	0	1	4	1.529	2	0.11629	317.811	6.70519	239.992	2156	0
SLC16A9	4	0.30779	2	4	1.62	1	0.11629	311.804	6.63382	145.932	1058	0.16667
WDR60	4	0	1	4	1.153	2	0.10337	250.043	5.79922	2441.67	19798	0
NCKAP5	4	0	1	4	1.853	1	0.11629	323.651	6.77251	215.068	1276	0
CCDC103	6	0.2842	4	4	1.35	1	0.11629	311.18	6.63625	161.738	1432	0.5
FAM187A	6	0.2842	4	4	1.517	1	0.11629	311.18	6.63625	161.738	1432	0.5
MAPKAPK3	5	0.30898	3	4	3.466	1	0.11629	345.301	6.9769	98.9341	1762	0.33333
RELL1	4	0	1	4	1.642	2	0.11629	315.413	6.65815	728.1	5766	0
MYBPC1	5	0.30898	3	4	2.467	2	0.11629	344.168	6.96798	592.544	7682	0.33333
GLRA1	24	0.56839	4	4	1.166	1	0.1329	309.319	6.6249	0	0	1
MRVI1	4	0.30779	2	4	1.956	1	0.1329	322.81	6.75791	449.845	3732	0.16667
RAB34	4	0	1	4	2.814	1	0.1329	344.976	6.96798	399.681	2636	0
GPR143	4	0	1	4	1.564	2	0.11629	324.454	6.77576	2903.73	25384	0
FAM107A	4	0	1	4	2.774	2	0.1329	354.976	7.0645	1474.41	15556	0
SORCS2	4	0	1	4	1.659	1	0.11629	320.994	6.74575	902.466	10212	0
GLIPR1L2	4	0	1	4	1.125	3	0.10337	251.511	5.84302	4600.86	35512	0
PTPN21	4	0	1	4	1.949	2	0.1329	326.869	6.80333	2354.67	28652	0
RAB31	5	0.30898	3	4	5.708	1	0.1329	392.493	7.34189	297.154	3034	0.33333
PITPNC1	4	0	1	4	1.762	1	0.11629	328.47	6.82118	413.611	3264	0
KCNJ16	7	0.46346	3	4	1.401	1	0.11629	305.813	6.57055	130.991	928	0.5
FFAR2	8	0.37893	4	4	7.565	1	0.1329	389.443	7.31269	5.44611	150	0.66667
TRIL	7	0.46346	3	4	6.402	1	0.1329	401.026	7.39948	50.0926	854	0.5
FXYD1	4	0.30779	2	4	1.422	1	0.11629	316.265	6.68654	190.808	1128	0.16667
MDFIC	4	0	1	4	1.326	1	0.1329	324.802	6.78143	276.751	2694	0
SLC7A2	3	0.30779	2	3	3.142	1	0.11629	346.851	6.99313	9.21329	258	0.33333
CCDC80	3	0.30779	2	3	4.391	1	0.1329	382.243	7.27457	1172.76	8364	0.33333
PIK3IP1	3	0.30779	2	3	1.297	1	0.1329	270.71	6.13338	108.491	480	0.33333
NXT2	3	0.30779	2	3	1.116	1	0.10337	274.896	6.18367	324.807	1798	0.33333
RASL12	3	0	1	3	1.294	2	0.11629	303.463	6.5592	2375.26	20630	0
EHD4	3	0	1	3	2.428	1	0.11629	335.768	6.8885	53.618	698	0
YBX3	3	0.30779	2	3	2.81	1	0.11629	361.718	7.12533	42.8987	526	0.33333
CLEC2B	3	0	1	3	2.751	1	0.1329	330.169	6.82685	32.0216	598	0
FLVCR2	3	0	1	3	1.399	1	0.11629	314.177	6.68167	35.2596	254	0
PAIP2B	3	0.30779	2	3	1.296	1	0.10337	283.915	6.30452	394.944	2000	0.33333
RHPN2	3	0	1	3	2.413	2	0.11629	330.677	6.85038	1439.79	16256	0
HILPDA	3	0	1	3	1.246	1	0.1329	298.543	6.50486	555.328	3516	0
GDF11	3	0.30779	2	3	2.045	1	0.11629	321.004	6.73439	11.9662	138	0.33333
CCDC102A	3	0	1	3	1.202	1	0.10337	274.672	6.1934	55.7626	386	0
NPL	3	0	1	3	1.104	1	0.11629	302.873	6.54054	186.965	1042	0
LRRC8A	3	0.30779	2	3	3.217	1	0.11629	362.668	7.13344	24.8901	276	0.33333
SQRDL	3	0	1	3	1.297	1	0.10337	289.184	6.36292	130.296	644	0
N4BP2	3	0	1	3	1.9	1	0.11629	323.377	6.7644	113.225	490	0
CASC3	6	0.46346	3	3	1.221	1	0.11629	281.625	6.27856	0	0	1
SLC2A4RG	3	0	1	3	2.128	1	0.1329	337.586	6.92013	337.989	3520	0
CSRNP1	3	0	1	3	1.782	1	0.11629	319.554	6.71736	949.212	9116	0
MYH15	3	0	1	3	1.91	1	0.1329	331.91	6.8593	69.1028	502	0
PLA1A	3	0	1	3	3.152	1	0.11629	340.585	6.94446	19.7848	280	0
DENND2A	3	0	1	3	1.117	1	0.1329	268.802	6.10499	115.33	534	0
ZNF462	3	0.30779	2	3	2.817	1	0.1329	355.56	7.06531	206.681	1362	0.33333
KCNE4	3	0.30779	2	3	1.683	1	0.11629	310.294	6.63868	117.225	552	0.33333
ZFP36L2	3	0.30779	2	3	1.287	1	0.11629	295.513	6.45781	49.4383	218	0.33333
CACHD1	3	0	1	3	1.211	1	0.10337	264.567	6.03767	298.576	1508	0
PSKH1	3	0	1	3	1.435	1	0.1329	308.845	6.62003	289.242	1660	0
FYCO1	3	0	1	3	2.01	1	0.11629	336.011	6.8958	138.718	1180	0
ETNPPL	3	0	1	3	1.47	2	0.11629	294.587	6.44646	2420.43	33740	0
HSD3B7	3	0	1	3	1.11	1	0.11629	295.115	6.44808	150.428	602	0
PIEZO1	3	0	1	3	1.404	1	0.11629	310.535	6.63868	82.1364	456	0
NXNL1	3	0	1	3	1.149	3	0.11629	298.273	6.4935	4690.99	40892	0
MARCH3	3	0	1	3	2.701	1	0.1329	341.536	6.95095	392.329	4586	0
RBBP6	3	0	1	3	1.746	1	0.1329	328.371	6.80901	234.812	1652	0
GPR4	3	0	1	3	3.584	1	0.11629	343.237	6.93554	65.0278	654	0
HIST1H2BC	6	0.46346	3	3	1.428	1	0.11629	308.985	6.6176	0	0	1
CRTAP	6	0.46346	3	3	3.991	1	0.11629	330.444	6.83334	0	0	1
KANK3	3	0	1	3	2.089	3	0.11629	328.887	6.82118	4588.82	53482	0
SLC25A18	3	0.30779	2	3	1.224	1	0.11629	296.025	6.4643	89.0571	482	0.33333
KREMEN1	3	0.30779	2	3	2.332	1	0.1329	339.926	6.93148	15.8037	226	0.33333
TOB2	3	0.30779	2	3	1.97	2	0.11629	315.146	6.67518	2292	32534	0.33333
NEXN	3	0	1	3	1.214	1	0.11629	295.806	6.47647	79.1401	400	0
EMID1	3	0	1	3	1.405	1	0.11629	315.887	6.68735	139.327	826	0
NXN	3	0	1	3	3.167	1	0.1329	350.952	7.02638	218.864	2406	0
PAQR6	3	0	1	3	1.095	2	0.1329	285.405	6.34102	2588.96	21926	0
ZNF395	3	0	1	3	1.481	2	0.11629	329.594	6.83578	1675.28	14302	0
TNFSF13	3	0.30779	2	3	2.832	1	0.11629	337.051	6.89093	25.9616	410	0.33333
PEAR1	3	0	1	3	1.393	1	0.11629	306.327	6.603	40.2772	326	0
HVCN1	3	0	1	3	1.236	1	0.10337	307.119	6.5811	319.1	1466	0
SASH3	3	0	1	3	2.138	1	0.11629	311.58	6.62003	147.481	1314	0
HMGN5	3	0	1	3	1.441	1	0.11629	299.373	6.50404	96.9729	468	0
LRP10	6	0.46346	3	3	2.914	1	0.11629	330.051	6.82929	0	0	1
ARHGEF15	3	0.30779	2	3	1.242	1	0.11629	297.746	6.49107	152.017	2434	0.33333
GPR137B	3	0	1	3	1.101	1	0.1329	265.079	6.06038	173.606	564	0
RPS27	3	0	1	3	2.995	1	0.11629	357.018	7.08559	121.921	1626	0
PRPF38B	6	0.46346	3	3	1.159	1	0.11629	273.911	6.1642	0	0	1
LRRC1	3	0	1	3	2.199	1	0.1329	326.276	6.79847	36.1754	284	0
LONRF3	3	0.30779	2	3	1.591	1	0.11629	316.894	6.69384	53.8506	670	0.33333
WISP2	3	0	1	3	2.366	1	0.15505	358.083	7.08316	31.8686	484	0
FAM129B	3	0.30779	2	3	1.245	1	0.1329	276.564	6.20962	173.797	778	0.33333
TGIF2	3	0.30779	2	3	3.412	1	0.1329	348.036	6.99718	7.8604	94	0.33333
S1PR3	3	0.30779	2	3	2.971	1	0.11629	348.751	7.00448	11.6149	266	0.33333
CENPB	3	0	1	3	1.429	1	0.11629	307.794	6.60543	125.794	652	0
MT1M	6	0.46346	3	3	1.103	1	0.10337	245.772	5.73676	0	0	1
PXDC1	3	0	1	3	1.229	2	0.11629	307.449	6.59732	442.668	3110	0
C2CD4B	3	0.30779	2	3	1.624	2	0.1329	328.369	6.82685	360.885	3094	0.33333
CATSPERD	3	0	1	3	1.156	2	0.10337	266.823	6.07174	2384.52	24098	0
RBMS3	3	0.30779	2	3	1.104	1	0.11629	238.342	5.59077	267.3	1842	0.33333
SAMD4A	3	0	1	3	1.312	2	0.11629	300.404	6.53243	195.969	1576	0
GPRC5C	3	0	1	3	1.259	2	0.11629	302.627	6.56001	566.154	3896	0
BAZ2B	3	0.30779	2	3	1.61	1	0.11629	322.435	6.75305	54.8623	400	0.33333
PAQR5	3	0	1	3	1.317	2	0.1329	292.486	6.4205	596.113	4022	0
ITIH5	3	0	1	3	1.093	4	0.1329	272.426	6.15447	6910.82	82354	0
CXorf36	3	0	1	3	1.345	1	0.11629	277.965	6.22666	271.12	1386	0
CECR1	3	0.30779	2	3	2.082	1	0.11629	317.487	6.71493	8.80871	46	0.33333
GATSL3	3	0.30779	2	3	1.838	1	0.1329	317.279	6.71168	23.1897	204	0.33333
FAH	3	0	1	3	2.985	1	0.1329	340.976	6.93959	57.6734	630	0
ATHL1	6	0.46346	3	3	2.019	1	0.11629	307.046	6.57542	0	0	1
PPP1R3G	6	0.46346	3	3	1.152	1	0.1329	289.652	6.38725	0	0	1
PPP1R13L	3	0.30779	2	3	4.899	1	0.1329	375.56	7.21455	4.65576	124	0.33333
TCEA3	3	0	1	3	2.166	2	0.11629	329.268	6.83091	756.992	8628	0
TMBIM1	3	0	1	3	3.221	2	0.11629	359.351	7.09451	2298.74	17764	0
SIGLEC9	3	0.30779	2	3	4.381	1	0.1329	366.843	7.15859	5.63149	120	0.33333
STK33	3	0	1	3	1.276	2	0.1329	291.826	6.40834	2321.11	26522	0
TMEM176A	6	0.46346	3	3	1.303	1	0.1329	280.767	6.25829	0	0	1
ZBTB20	3	0	1	3	1.631	1	0.11629	314.811	6.69303	58.5493	318	0
MAP3K6	3	0	1	3	1.227	1	0.11629	300.123	6.50648	148.366	746	0
NUDT16	3	0.30779	2	3	2.41	1	0.1329	334.769	6.88525	139.218	1414	0.33333
TRIM34	4	0.30898	3	3	1.246	1	0.11629	306.23	6.57948	39.0523	446	0.66667
ENSP00000432016	3	0.30779	2	3	1.831	1	0.11629	329.761	6.82442	20.7422	278	0.33333
RAB30	3	0	1	3	1.104	1	0.11629	252.611	5.8422	125.558	870	0
NOL8	3	0	1	3	1.437	1	0.1329	317.879	6.71168	368.694	2052	0
NEDD1	3	0.30779	2	3	1.577	1	0.11629	311.77	6.65491	118.806	732	0.33333
METRN	3	0	1	3	1.19	2	0.11629	300.923	6.53487	242.036	2380	0
PIRT	3	0	1	3	1.285	1	0.11629	287.415	6.35643	144.525	896	0
PRICKLE3	3	0.30779	2	3	1.778	1	0.1329	313.871	6.68329	17.7717	174	0.33333
DHRS3	3	0	1	3	1.906	1	0.11629	331.361	6.85524	68.0671	870	0
FCGBP	3	0	1	3	2.966	1	0.1329	328.345	6.82037	372.449	3898	0
LPP	3	0.30779	2	3	2.628	1	0.15505	334.917	6.88363	17.8996	198	0.33333
CMTM6	2	0	1	2	1.064	3	0.00243	2	0.00851	2	2	0
SLC52A3	2	0	1	2	1.08	1	0.11629	284.992	6.32804	99.4238	576	0
GIMAP2	2	0	1	2	1.474	1	0.11629	293.311	6.44402	65.4384	336	0
ZBTB47	2	0	1	2	1.08	1	0.10337	264.856	6.05714	55.5197	322	0
WBP1	2	0	1	2	2.619	1	0.11629	338.268	6.9177	4.48285	104	0
SH3TC1	2	0	1	2	1.059	1	0.10337	269.919	6.13338	63.5855	208	0
PSD4	2	0	1	2	1.215	1	0.10337	270.212	6.12933	70.3799	332	0
GDF1	2	0.30779	2	2	1.283	1	0.11629	300.356	6.53649	0	0	1
FAM189A2	2	0	1	2	1.269	1	0.11629	299.654	6.53	13.2396	194	0
RNF144B	2	0	1	2	1.073	1	0.10337	277.846	6.23963	26.2015	186	0
CSPP1	2	0	1	2	1.078	1	0.10337	273.086	6.18042	763.16	5706	0
CRISPLD2	2	0	1	2	1.221	2	0.11629	286.901	6.36211	2292	23998	0
PLEKHA4	2	0	1	2	1.435	1	0.11629	314.527	6.69059	84.0553	656	0
STK17B	2	0	1	2	1.073	2	0.11629	234.637	5.53967	2292	21000	0
PGPEP1	2	0	1	2	4.35	1	0.1329	338.693	6.92337	1.19586	26	0
ARHGEF19	2	0	1	2	1.571	1	0.11629	321.861	6.7644	148.254	2218	0
MOB3C	2	0	1	2	1.231	1	0.11629	311.939	6.65247	20.5161	194	0
RAB41	2	0	1	2	1.193	1	0.10337	286.286	6.33534	426.395	5760	0
ITPRIP	2	0	1	2	1.067	3	0.11629	219.629	5.22822	4580	54756	0
MSI2	2	0	1	2	2.622	1	0.1329	355.676	7.0718	82.1704	878	0
ANKRD40	2	0	1	2	1.118	1	0.1329	266.11	6.07823	197.986	796	0
LRRC3	2	0	1	2	3.276	1	0.1329	332.745	6.85362	4.11353	68	0
PDZK1IP1	2	0	1	2	1.96	1	0.11629	301.465	6.53811	18.7512	186	0
FOXQ1	2	0.30779	2	2	1.596	1	0.11629	292.308	6.41888	0	0	1
A2ML1	2	0	1	2	1.513	1	0.11629	315.637	6.69465	23.0395	160	0
MIDN	2	0	1	2	1.375	1	0.11629	303.57	6.57218	2.85354	12	0
PLIN4	2	0	1	2	2.119	2	0.11629	334.577	6.88201	899.234	8336	0
SCARA3	2	0	1	2	3.125	5	0.11629	360.901	7.11154	436.916	4750	0
VAMP5	2	0	1	2	2.106	1	0.11629	332.827	6.8447	11.8369	188	0
POLD4	2	0	1	2	2.157	1	0.11629	333.911	6.88606	322.941	3910	0
UACA	2	0.30779	2	2	1.776	1	0.1329	341.586	6.95744	0	0	1
TMEM102	2	0	1	2	1.082	2	0.10337	184.31	4.30034	2292	27380	0
ODF3L2	2	0	1	2	3.408	2	0.1329	383.843	7.28917	709.375	5996	0
CLEC1A	2	0	1	2	1.167	1	0.11629	294.923	6.46349	3185.38	29968	0
ACSM5	2	0	1	2	1.155	2	0.10337	280.619	6.28019	2292	24190	0
CHST6	2	0	1	2	1.134	1	0.11629	290.708	6.41077	6.49185	32	0
BACE2	2	0	1	2	1.459	2	0.11629	299.623	6.51702	533.782	4652	0
SLC51B	2	0	1	2	1.064	1	0.10337	274.398	6.19583	11.8857	110	0
FAM60A	2	0	1	2	1.874	1	0.11629	314.77	6.68248	8.73148	108	0
ASAP3	2	0	1	2	2.016	2	0.1329	341.626	6.95987	86.1053	1090	0
MTSS1L	2	0	1	2	1.074	1	0.10337	259.831	5.96387	106.805	406	0
PRRC2C	2	0	1	2	1.362	1	0.11629	320.644	6.74412	120.216	946	0
APOL3	2	0	1	2	1.349	1	0.11629	301.123	6.51378	6.76406	86	0
ENSP00000346916	2	0.30779	2	2	1.143	1	0.10337	295.686	6.46674	0	0	1
PLSCR4	2	0	1	2	1.078	1	0.1329	293.14	6.4351	56.497	434	0
KIAA1598	2	0	1	2	1.344	1	0.11629	295.299	6.4643	53.746	258	0
NPAS3	2	0	1	2	1.234	2	0.11629	286.085	6.35075	192.628	2300	0
RBM38	2	0	1	2	2.489	1	0.11629	341.151	6.95257	14.0759	288	0
BTN2A2	2	0	1	2	1.066	2	0.11629	292.685	6.44159	1580.43	15720	0
FAM114A1	2	0	1	2	1.474	2	0.11629	308.03	6.60543	2292	26256	0
HAPLN3	2	0	1	2	2.164	1	0.11629	316.061	6.69465	6.00547	86	0
MAP4	2	0	1	2	1.903	1	0.11629	325.461	6.80496	152.963	1222	0
RAB29	2	0	1	2	1.704	1	0.1329	312.119	6.66545	17.6755	184	0
SASH1	2	0	1	2	1.205	1	0.11629	280.373	6.27856	83.6343	474	0
PBXIP1	2	0	1	2	1.062	1	0.11629	284.092	6.32561	61.535	280	0
PRSS35	2	0	1	2	1.096	2	0.1329	274.176	6.19502	155.579	1138	0
ADIRF	2	0	1	2	1.282	1	0.11629	304.937	6.56731	52.1015	626	0
TMEM164	2	0.30779	2	2	1.091	1	0.10337	250.683	5.83085	0	0	1
PLAC9	2	0	1	2	1.253	1	0.11629	287.308	6.36048	14.2513	66	0
GPSM3	2	0	1	2	1.704	1	0.11629	326.796	6.80901	18.0874	228	0
VSX1	2	0	1	2	1.069	2	0.10337	235.627	5.56563	2292	20116	0
SERPINB1	2	0	1	2	3.743	1	0.1329	378.643	7.2405	30.0069	620	0
PLIN5	2	0	1	2	2.206	1	0.11629	339.194	6.91851	6.30004	152	0
ZMYM5	2	0.30779	2	2	1.058	1	0.10337	220.03	5.23876	0	0	1
TTC23	2	0	1	2	1.063	1	0.10337	241.643	5.67512	40.2216	166	0
SIPA1	2	0	1	2	2.049	1	0.11629	320.618	6.74656	6.74199	86	0
SGMS2	2	0	1	2	2.292	2	0.11629	354.401	7.06288	2292	20282	0
KTN1	2	0	1	2	1.196	2	0.11629	298.606	6.51621	2292	17730	0
SLC5A10	2	0	1	2	2.054	1	0.11629	330.813	6.84713	79.0577	508	0
FGFRL1	2	0.30779	2	2	3.514	1	0.11629	338.361	6.92418	0	0	1
CARD10	2	0	1	2	1.764	1	0.11629	315.427	6.69708	35.1053	272	0
PRR5	2	0	1	2	2.047	1	0.11629	317.427	6.72141	44.5585	288	0
TMCO3	2	0	1	2	1.256	2	0.11629	302.789	6.54135	2292	21288	0
SLC14A1	2	0	1	2	2.024	1	0.11629	326.211	6.81144	15.331	136	0
C1orf106	2	0	1	2	1.504	1	0.11629	313.137	6.66139	19.3483	140	0
PLEKHG2	2	0.30779	2	2	1.089	1	0.10337	251.258	5.82679	0	0	1
MRO	2	0	1	2	1.069	1	0.11629	274.335	6.19908	7.91579	56	0
ASRGL1	2	0	1	2	1.721	1	0.11629	297.02	6.48377	19.0111	140	0
GDPD2	2	0	1	2	1.101	2	0.11629	273.901	6.18853	419.78	5334	0
ABHD4	2	0	1	2	1.244	2	0.10337	254.079	5.8933	2292	26686	0
GOLIM4	2	0	1	2	1.293	1	0.11629	308.73	6.63057	102.507	1128	0
TIPARP	2	0	1	2	1.535	1	0.11629	304.032	6.56488	407.997	4452	0
RANBP3L	2	0	1	2	1.067	1	0.1329	264.869	6.05633	64.8818	386	0
ELOVL7	2	0	1	2	1.086	1	0.10337	290.443	6.39779	32.884	228	0
NEK1	2	0	1	2	1.075	3	0.10337	259.418	5.96143	399.004	3070	0
NWD1	2	0	1	2	1.07	1	0.10337	264.585	6.0174	81.8841	934	0
TPD52L1	2	0	1	2	2.365	2	0.1329	338.062	6.91851	2292	21938	0
FAM111A	2	0	1	2	1.522	2	0.11629	332.511	6.87309	2292	20618	0
TSKU	2	0	1	2	2.556	1	0.1329	320.629	6.7352	1.20686	12	0
CRACR2B	2	0	1	2	1.184	1	0.11629	291.063	6.40509	120.93	540	0
GALNT4	2	0.30779	2	2	1.681	1	0.11629	324.444	6.79441	0	0	1
C21orf62	2	0	1	2	1.824	1	0.11629	304.413	6.57542	25.522	196	0
APPL2	2	0	1	2	3.262	1	0.1329	367.276	7.15534	195.917	1774	0
ENSP00000447852	2	0	1	2	1.086	1	0.10337	262.171	6.01659	32.8281	178	0
TPCN1	2	0	1	2	1.097	2	0.10337	249.456	5.81382	2292	21218	0
DPEP2	2	0	1	2	1.21	1	0.1329	300.2	6.52838	7.89259	38	0
FXYD3	2	0	1	2	1.068	1	0.11629	289.849	6.40996	8.46726	54	0
MR1	2	0.30779	2	2	1.737	1	0.11629	289.135	6.36292	0	0	1
SMOX	2	0	1	2	1.414	1	0.10337	283.427	6.31831	26.4447	148	0
SEC14L2	2	0	1	2	1.447	4	0.11629	307.62	6.62084	3689.48	23232	0
MID1IP1	2	0	1	2	1.073	1	0.10337	275.877	6.2299	20.4702	124	0
COLCA2	2	0	1	2	1.05	1	0.10337	266.923	6.09769	22.5207	138	0
CERS1	2	0.30779	2	2	1.225	1	0.11629	300.356	6.53649	0	0	1
SLCO4A1	1	0	1	1	1.149	1	0.10337	268.024	6.11797	0	0	0
DAP	1	0	1	1	2.001	1	0.11629	332.585	6.88444	0	0	0
USHBP1	1	0	1	1	1.316	1	0.10337	266.422	6.07579	0	0	0
EMILIN2	1	0	1	1	1.163	1	0.11629	267.496	6.10743	0	0	0
TRIM47	1	0	1	1	1.369	1	0.11629	319.104	6.73845	0	0	0
TSPAN11	1	0	1	1	1.031	1	0.00122	1.5	0.00729	0	0	0
FAM181A	1	0	1	1	1.581	1	0.11629	304.58	6.5811	0	0	0
ARRDC4	1	0	1	1	1.133	1	0.11629	311.077	6.65653	0	0	0
EVA1B	1	0	1	1	2.054	1	0.11629	333.294	6.8739	0	0	0
SLC44A3	1	0	1	1	1.029	1	0.00162	1	0.00486	0	0	0
SULT1C4	1	0	1	1	1.644	1	0.11629	290.054	6.41077	0	0	0
PPP1R18	1	0	1	1	1.163	1	0.11629	282.825	6.31425	0	0	0
NACC2	1	0	1	1	1.031	1	0.10337	251.169	5.84707	0	0	0
C16orf74	1	0	1	1	1.197	1	0.11629	277.444	6.24855	0	0	0
PREX2	1	0	1	1	1.89	1	0.11629	323.185	6.79198	0	0	0
ZNF618	1	0	1	1	1.049	1	0.10337	259.812	5.98901	0	0	0
ENSP00000293826	1	0	1	1	1.402	1	0.11629	302.889	6.5592	0	0	0
KIAA1161	1	0	1	1	2.843	1	0.1329	341.71	6.95419	0	0	0
CNTNAP3	1	0	1	1	1.032	1	0.09303	205.134	4.91352	0	0	0
ABHD15	1	0	1	1	1.029	1	0.09303	207.132	4.96381	0	0	0
CCDC8	1	0	1	1	1.041	1	0.11629	275.575	6.22747	0	0	0
PHYHD1	1	0	1	1	1.037	1	0.10337	232.646	5.51696	0	0	0
PPP1R14B	1	0	1	1	1.037	1	0.10337	235.536	5.58671	0	0	0
ZNF366	1	0	1	1	1.256	1	0.10337	272.029	6.15934	0	0	0
C17orf53	1	0	1	1	1.037	1	0.11629	254.504	5.91115	0	0	0
ORAI3	1	0	1	1	1.036	1	0.10337	273.065	6.18772	0	0	0
MTURN	1	0	1	1	1.236	1	0.1329	285.886	6.35237	0	0	0
APOLD1	1	0	1	1	1.044	1	0.10337	265.113	6.07336	0	0	0
CASKIN2	1	0	1	1	1.031	1	0.11629	271.642	6.17312	0	0	0
PTTG1IP	1	0	1	1	1.065	1	0.09303	203.995	4.88432	0	0	0
FAM101B	1	0	1	1	1.176	1	0.11629	281.792	6.29479	0	0	0
SLC44A2	1	0	1	1	1.976	1	0.1329	344.736	6.97366	0	0	0
APOL4	1	0	1	1	1.038	1	0.10337	252.863	5.86654	0	0	0
LCN6	1	0	1	1	1.024	1	0.00162	1	0.00486	0	0	0
C1QTNF1	1	0	1	1	1.614	1	0.11629	316.294	6.71006	0	0	0
SYDE1	1	0	1	1	1.032	1	0.00162	1	0.00486	0	0	0
MSRB3	1	0	1	1	1.109	1	0.10337	263.04	6.03605	0	0	0
CCDC69	1	0	1	1	1.023	1	0.10337	228.14	5.43261	0	0	0
MORC4	1	0	1	1	1.112	1	0.11629	259.035	5.98901	0	0	0
ADD3	1	0	1	1	1.03	1	0.10337	261.655	6.01983	0	0	0
ATP10A	1	0	1	1	1.31	1	0.11629	287.556	6.36778	0	0	0
ZNF98	1	0	1	1	1.031	1	0.09303	205.134	4.91352	0	0	0
GRAMD1C	1	0	1	1	1.024	1	0.00162	1	0.00486	0	0	0
ARHGAP19	1	0	1	1	1.121	1	0.10337	261.655	6.01983	0	0	0
LRRCC1	1	0	1	1	1.044	1	0.10337	270.503	6.15609	0	0	0
FAM89A	1	0	1	1	1.097	1	0.10337	280.129	6.24369	0	0	0
MROH9	1	0	1	1	1.032	1	0.11629	252.136	5.87384	0	0	0
C1orf110	1	0	1	1	1.03	1	0.11629	227.062	5.41152	0	0	0
S100A16	1	0	1	1	1.032	1	0.10337	245.769	5.7757	0	0	0
PIFO	1	0	1	1	1.027	1	0.00162	1	0.00486	0	0	0
NKAIN4	1	0	1	1	1.021	1	0.10337	255.883	5.94359	0	0	0
UBTD1	1	0	1	1	1.109	1	0.10337	265.088	6.08147	0	0	0
ZMAT1	1	0	1	1	1.029	1	0.09303	194.731	4.63613	0	0	0
SYTL4	1	0	1	1	2.272	1	0.1329	341.276	6.94771	0	0	0
FAM167B	1	0	1	1	1.039	1	0.11629	230.929	5.47884	0	0	0
RUFY4	1	0	1	1	1.024	1	0.10337	270.955	6.16501	0	0	0
TP53INP2	1	0	1	1	1.719	1	0.11629	316.554	6.71411	0	0	0
RIBC1	1	0	1	1	1.041	1	0.10337	245.19	5.74569	0	0	0
PLP2	1	0	1	1	1.039	1	0.11629	287.565	6.37833	0	0	0
SOWAHC	1	0	1	1	1.032	1	0.00162	1	0.00486	0	0	0
ST8SIA6	1	0	1	1	1.037	1	0.10337	223.5	5.33609	0	0	0
HIF3A	1	0	1	1	1.709	1	0.11629	318.161	6.74088	0	0	0
TTC38	1	0	1	1	1.044	1	0.10337	262.284	6.01983	0	0	0
ITPRIPL2	1	0	1	1	1.043	1	0.09303	158.37	3.37085	0	0	0
OTOS	1	0	1	1	1.144	1	0.10337	248.205	5.80327	0	0	0
LRRIQ1	1	0	1	1	1.029	1	0.00162	1	0.00486	0	0	0
RGL3	1	0	1	1	1.149	1	0.11629	272.858	6.17475	0	0	0
METTL7B	1	0	1	1	1.402	1	0.11629	286.639	6.36859	0	0	0
NUPR1	1	0	1	1	1.159	1	0.10337	260.693	6.00929	0	0	0
GPR146	1	0	1	1	1.035	1	0.11629	257.535	5.9444	0	0	0
CCDC11	1	0	1	1	1.062	1	0.10337	258.619	5.96305	0	0	0
AIFM3	1	0	1	1	1.04	1	0.11629	287.206	6.37671	0	0	0
ENHO	1	0	1	1	2.915	1	0.1329	363.493	7.12695	0	0	0
COLEC12	1	0	1	1	1.034	1	0.10337	265.008	6.07093	0	0	0
SZRD1	1	0	1	1	1.032	1	0.10337	265.113	6.07336	0	0	0
CYP4F11	1	0	1	1	1.044	1	0.10337	263.578	6.03362	0	0	0
GAREML	1	0	1	1	1.293	1	0.1329	303.936	6.58515	0	0	0
ANKRD36	1	0	1	1	1.031	1	0.00162	1	0.00486	0	0	0
NHSL1	1	0	1	1	1.033	1	0.11629	273.458	6.20557	0	0	0
OR6V1	1	0	1	1	1.022	1	0.09303	215.113	5.14224	0	0	0
CMTM3	1	0	1	1	1.035	1	0.00122	1.5	0.00729	0	0	0
ANKRD36C	1	0	1	1	1.031	1	0.00162	1	0.00486	0	0	0
PAQR8	1	0	1	1	1.028	1	0.1329	282.064	6.3102	0	0	0
NT5DC2	1	0	1	1	1.045	1	0.09303	203.961	4.86972	0	0	0
IQCA1	1	0	1	1	1.042	1	0.10337	193.983	4.61017	0	0	0
USP53	1	0	1	1	1.025	1	0.10337	268.353	6.13338	0	0	0
ERG	1	0	1	1	2.477	1	0.1329	342.043	6.94771	0	0	0
LCN10	1	0	1	1	1.024	1	0.00162	1	0.00486	0	0	0
KLHL5	1	0	1	1	1.039	1	0.10337	241.075	5.67593	0	0	0
GRAMD3	1	0	1	1	1.024	1	0.00162	1	0.00486	0	0	0
C8orf82	1	0	1	1	1.037	1	0.10337	253.329	5.88519	0	0	0
SMIM3	1	0	1	1	1.224	1	0.11629	289.773	6.41969	0	0	0
CHI3L2	1	0	1	1	1.027	1	0.00162	1	0.00486	0	0	0
MTRNR2L8	1	0	1	1	1.026	1	0.00162	1	0.00486	0	0	0
CACFD1	1	0	1	1	1.022	1	0.09303	224.181	5.35069	0	0	0
NDRG2	1	0	1	1	1.058	1	0.11629	269.104	6.13338	0	0	0
C15orf52	1	0	1	1	1.046	1	0.10337	245.804	5.75704	0	0	0
ZNF853	1	0	1	1	1.034	1	0.10337	238.287	5.6297	0	0	0
TMEM219	1	0	1	1	1.758	1	0.11629	314.82	6.706	0	0	0
NBPF10	1	0	1	1	1.247	1	0.11629	267.254	6.09364	0	0	0
TMEM100	1	0	1	1	1.428	1	0.11629	301.663	6.5446	0	0	0
MTRNR2L12	1	0	1	1	1.026	1	0.00162	1	0.00486	0	0	0
MMP28	1	0	1	1	2.2	1	0.11629	339.761	6.92824	0	0	0
NBPF9	1	0	1	1	1.151	1	0.11629	267.254	6.09364	0	0	0
NBPF19	1	0	1	1	1.209	1	0.11629	267.254	6.09364	0	0	0
NBPF26	1	0	1	1	1.139	1	0.11629	267.254	6.09364	0	0	0
C11orf96	1	0	1	1	1.03	1	0.10337	237.8	5.61186	0	0	0
ZAN	1	0	1	1	1.693	1	0.11629	303.723	6.56406	0	0	0
hCG_401294	1	0	1	1	1.029	1	0.10337	233.888	5.53318	0	0	0
PAMR1	1	0	1	1	1.048	1	0.10337	255.767	5.92656	0	0	0
C22orf31	0	0	0	0	1	0	0	0	0	0	0	0
ELK3	0	0	0	0	1	0	0	0	0	0	0	0
AKAP3	0	0	0	0	1	0	0	0	0	0	0	0
NRM	0	0	0	0	1	0	0	0	0	0	0	0
MLPH	0	0	0	0	1	0	0	0	0	0	0	0
RAB20	0	0	0	0	1	0	0	0	0	0	0	0
SFXN5	0	0	0	0	1	0	0	0	0	0	0	0
C4orf19	0	0	0	0	1	0	0	0	0	0	0	0
C10orf10	0	0	0	0	1	0	0	0	0	0	0	0
TSC22D4	0	0	0	0	1	0	0	0	0	0	0	0
ZRSR2	0	0	0	0	1	0	0	0	0	0	0	0
SHE	0	0	0	0	1	0	0	0	0	0	0	0
PODN	0	0	0	0	1	0	0	0	0	0	0	0
ZNF680	0	0	0	0	1	0	0	0	0	0	0	0
CA5A	0	0	0	0	1	0	0	0	0	0	0	0
TBC1D16	0	0	0	0	1	0	0	0	0	0	0	0
MAP7D3	0	0	0	0	1	0	0	0	0	0	0	0
IGDCC4	0	0	0	0	1	0	0	0	0	0	0	0
PXMP2	0	0	0	0	1	0	0	0	0	0	0	0
C16orf89	0	0	0	0	1	0	0	0	0	0	0	0
PLEKHO2	0	0	0	0	1	0	0	0	0	0	0	0
TLCD2	0	0	0	0	1	0	0	0	0	0	0	0
C1orf64	0	0	0	0	1	0	0	0	0	0	0	0
OAF	0	0	0	0	1	0	0	0	0	0	0	0
FUT10	0	0	0	0	1	0	0	0	0	0	0	0
C3orf70	0	0	0	0	1	0	0	0	0	0	0	0
SPATA21	0	0	0	0	1	0	0	0	0	0	0	0
LDLRAD2	0	0	0	0	1	0	0	0	0	0	0	0
PODNL1	0	0	0	0	1	0	0	0	0	0	0	0
HRCT1	0	0	0	0	1	0	0	0	0	0	0	0
BTN3A2	0	0	0	0	1	0	0	0	0	0	0	0
TOR4A	0	0	0	0	1	0	0	0	0	0	0	0
SIRPB2	0	0	0	0	1	0	0	0	0	0	0	0
FAM63A	0	0	0	0	1	0	0	0	0	0	0	0
TBX19	0	0	0	0	1	0	0	0	0	0	0	0
C1orf192	0	0	0	0	1	0	0	0	0	0	0	0
TDRD10	0	0	0	0	1	0	0	0	0	0	0	0
FBXW4	0	0	0	0	1	0	0	0	0	0	0	0
AIF1L	0	0	0	0	1	0	0	0	0	0	0	0
C2orf72	0	0	0	0	1	0	0	0	0	0	0	0
RAB42	0	0	0	0	1	0	0	0	0	0	0	0
FAM110D	0	0	0	0	1	0	0	0	0	0	0	0
ZAK	0	0	0	0	1	0	0	0	0	0	0	0
RSG1	0	0	0	0	1	0	0	0	0	0	0	0
ACBD7	0	0	0	0	1	0	0	0	0	0	0	0
NAA16	0	0	0	0	1	0	0	0	0	0	0	0
ACOT6	0	0	0	0	1	0	0	0	0	0	0	0
C10orf54	0	0	0	0	1	0	0	0	0	0	0	0
CARHSP1	0	0	0	0	1	0	0	0	0	0	0	0
ENSP00000382026	0	0	0	0	1	0	0	0	0	0	0	0
RMDN1	0	0	0	0	1	0	0	0	0	0	0	0
APOL6	0	0	0	0	1	0	0	0	0	0	0	0
SSFA2	0	0	0	0	1	0	0	0	0	0	0	0
ENSP00000391664	0	0	0	0	1	0	0	0	0	0	0	0
PRR29	0	0	0	0	1	0	0	0	0	0	0	0
C10orf105	0	0	0	0	1	0	0	0	0	0	0	0
ZBTB42	0	0	0	0	1	0	0	0	0	0	0	0
NKAIN3	0	0	0	0	1	0	0	0	0	0	0	0
SLC43A3	0	0	0	0	1	0	0	0	0	0	0	0
GRAPL	0	0	0	0	1	0	0	0	0	0	0	0
GOLGA8F	0	0	0	0	1	0	0	0	0	0	0	0
KLHL36	0	0	0	0	1	0	0	0	0	0	0	0
KIAA0040	0	0	0	0	1	0	0	0	0	0	0	0
ANKRD62	0	0	0	0	1	0	0	0	0	0	0	0
AQP6	0	0	0	0	1	0	0	0	0	0	0	0
PINLYP	0	0	0	0	1	0	0	0	0	0	0	0
GOLGA6L10	0	0	0	0	1	0	0	0	0	0	0	0
ENSP00000480818	0	0	0	0	1	0	0	0	0	0	0	0
ENSP00000485579	0	0	0	0	1	0	0	0	0	0	0	0

## Sheet: FunctionalEnrichmentDownreg
Supplementary file 3: Functional enrichment of the top 10 downregulated genes.
# background genes	# genes	category	description	FDR corrected p-value	genes	network.SUID	nodes.SUID	p-value	term name	transferred FDR value
420	9	COMPARTMENTS	Receptor complex	2.94e-11	STAT3|ERBB2|EGFR|NOTCH1|FN1|TLR4|ITGB1|IL6|CD44	50406	4127|4988|5306|3485|5576|4079|5270|5153|3263	1.05e-14	GOCC:0043235	1.05317
675	8	COMPARTMENTS	Plasma membrane protein complex	1.25e-07	STAT3|ERBB2|EGFR|NOTCH1|FN1|TLR4|ITGB1|IL6	50406	4127|4988|5306|3485|5576|4079|5270|5153	8.92e-11	GOCC:0098797	0.690309
782	8	COMPARTMENTS	Integral component of plasma membrane	2.65e-07	STAT3|EGFR|NOTCH1|FN1|TLR4|ITGB1|IL6|CD44	50406	4127|5306|3485|5576|4079|5270|5153|3263	2.85e-10	GOCC:0005887	0.657675
841	8	COMPARTMENTS	Intrinsic component of plasma membrane	3.53e-07	STAT3|EGFR|NOTCH1|FN1|TLR4|ITGB1|IL6|CD44	50406	4127|5306|3485|5576|4079|5270|5153|3263	5.05e-10	GOCC:0031226	0.645223
1456	9	COMPARTMENTS	Integral component of membrane	3.75e-07	STAT3|ERBB2|EGFR|NOTCH1|FN1|TLR4|ITGB1|IL6|CD44	50406	4127|4988|5306|3485|5576|4079|5270|5153|3263	6.71e-10	GOCC:0016021	0.642597
247	6	COMPARTMENTS	Plasma membrane signaling receptor complex	4.12e-07	STAT3|ERBB2|FN1|TLR4|ITGB1|IL6	50406	4127|4988|5576|4079|5270|5153	8.83e-10	GOCC:0098802	0.63851
1552	9	COMPARTMENTS	Intrinsic component of membrane	4.73e-07	STAT3|ERBB2|EGFR|NOTCH1|FN1|TLR4|ITGB1|IL6|CD44	50406	4127|4988|5306|3485|5576|4079|5270|5153|3263	1.18e-09	GOCC:0031224	0.632514
1321	8	COMPARTMENTS	Membrane protein complex	6.15e-06	STAT3|ERBB2|EGFR|NOTCH1|FN1|TLR4|ITGB1|IL6	50406	4127|4988|5306|3485|5576|4079|5270|5153	1.76e-08	GOCC:0098796	0.521112
3531	10	COMPARTMENTS	Plasma membrane	1.15e-05	STAT3|ERBB2|EGFR|NOTCH1|FN1|TLR4|ITGB1|IL6|CD44|PECAM1	50406	4127|4988|5306|3485|5576|4079|5270|5153|3263|5090	3.71e-08	GOCC:0005886	0.49393
3688	10	COMPARTMENTS	Cell periphery	1.6e-05	STAT3|ERBB2|EGFR|NOTCH1|FN1|TLR4|ITGB1|IL6|CD44|PECAM1	50406	4127|4988|5306|3485|5576|4079|5270|5153|3263|5090	5.73e-08	GOCC:0071944	0.479588
23	3	COMPARTMENTS	NF-kappaB complex	6.3e-05	STAT3|TLR4|IL6	50406	4127|4079|5153	2.48e-07	GOCC:0071159	0.420066
3080	9	COMPARTMENTS	Endomembrane system	0.00012	ERBB2|EGFR|NOTCH1|FN1|TLR4|ITGB1|IL6|CD44|PECAM1	50406	4988|5306|3485|5576|4079|5270|5153|3263|5090	5.16e-07	GOCC:0012505	0.392082
1416	7	COMPARTMENTS	Bounding membrane of organelle	0.00022	ERBB2|EGFR|NOTCH1|TLR4|ITGB1|CD44|PECAM1	50406	4988|5306|3485|4079|5270|3263|5090	1.04e-06	GOCC:0098588	0.365758
5142	10	COMPARTMENTS	Protein-containing complex	0.00032	STAT3|ERBB2|EGFR|NOTCH1|FN1|TLR4|ITGB1|IL6|CD44|PECAM1	50406	4127|4988|5306|3485|5576|4079|5270|5153|3263|5090	1.58e-06	GOCC:0032991	0.349485
985	6	COMPARTMENTS	Extracellular space	0.00054	EGFR|FN1|ITGB1|IL6|CD44|PECAM1	50406	5306|5576|5270|5153|3263|5090	2.92e-06	GOCC:0005615	0.326761
4	2	COMPARTMENTS	interleukin-6 receptor complex	0.00061	STAT3|IL6	50406	4127|5153	3.52e-06	GOCC:0005896	0.321467
5657	10	COMPARTMENTS	Membrane	0.00061	STAT3|ERBB2|EGFR|NOTCH1|FN1|TLR4|ITGB1|IL6|CD44|PECAM1	50406	4127|4988|5306|3485|5576|4079|5270|5153|3263|5090	4.11e-06	GOCC:0016020	0.321467
1709	7	COMPARTMENTS	Cytoplasmic vesicle	0.00061	ERBB2|EGFR|FN1|TLR4|ITGB1|CD44|PECAM1	50406	4988|5306|5576|4079|5270|3263|5090	3.72e-06	GOCC:0031410	0.321467
4	2	COMPARTMENTS	Integrin alpha5-beta1 complex	0.00061	FN1|ITGB1	50406	5576|5270	3.52e-06	GOCC:0034674	0.321467
540	5	COMPARTMENTS	Anchoring junction	0.00061	EGFR|NOTCH1|ITGB1|CD44|PECAM1	50406	5306|3485|5270|3263|5090	3.69e-06	GOCC:0070161	0.321467
1711	7	COMPARTMENTS	Intracellular vesicle	0.00061	ERBB2|EGFR|FN1|TLR4|ITGB1|CD44|PECAM1	50406	4988|5306|5576|4079|5270|3263|5090	3.75e-06	GOCC:0097708	0.321467
7	2	COMPARTMENTS	Integrin alpha4-beta1 complex	0.0011	FN1|ITGB1	50406	5576|5270	8.44e-06	GOCC:0034668	0.295861
1219	6	COMPARTMENTS	Whole membrane	0.0012	ERBB2|EGFR|TLR4|ITGB1|CD44|PECAM1	50406	4988|5306|4079|5270|3263|5090	1e-05	GOCC:0098805	0.292082
2035	7	COMPARTMENTS	Extracellular region	0.0013	EGFR|NOTCH1|FN1|ITGB1|IL6|CD44|PECAM1	50406	5306|3485|5576|5270|5153|3263|5090	1.2e-05	GOCC:0005576	0.288606
676	5	COMPARTMENTS	Plasma membrane region	0.0013	ERBB2|EGFR|NOTCH1|ITGB1|CD44	50406	4988|5306|3485|5270|3263	1.09e-05	GOCC:0098590	0.288606
2051	7	COMPARTMENTS	Vesicle	0.0014	ERBB2|EGFR|FN1|TLR4|ITGB1|CD44|PECAM1	50406	4988|5306|5576|4079|5270|3263|5090	1.27e-05	GOCC:0031982	0.285387
322	4	COMPARTMENTS	Endosome membrane	0.0015	ERBB2|EGFR|TLR4|ITGB1	50406	4988|5306|4079|5270	1.46e-05	GOCC:0010008	0.282391
2219	7	COMPARTMENTS	Organelle membrane	0.0021	ERBB2|EGFR|NOTCH1|TLR4|ITGB1|CD44|PECAM1	50406	4988|5306|3485|4079|5270|3263|5090	2.14e-05	GOCC:0031090	0.267778
12	2	COMPARTMENTS	Spanning component of plasma membrane	0.0021	EGFR|NOTCH1	50406	5306|3485	2.13e-05	GOCC:0044214	0.267778
368	4	COMPARTMENTS	Extracellular exosome	0.0023	FN1|ITGB1|CD44|PECAM1	50406	5576|5270|3263|5090	2.46e-05	GOCC:0070062	0.263827
16	2	COMPARTMENTS	Spanning component of membrane	0.0032	EGFR|NOTCH1	50406	5306|3485	3.58e-05	GOCC:0089717	0.249485
433	4	COMPARTMENTS	Cell surface	0.004	EGFR|TLR4|ITGB1|CD44	50406	5306|4079|5270|3263	4.62e-05	GOCC:0009986	0.239794
444	4	COMPARTMENTS	Extracellular vesicle	0.0043	FN1|ITGB1|CD44|PECAM1	50406	5576|5270|3263|5090	5.09e-05	GOCC:1903561	0.236653
451	4	COMPARTMENTS	Extracellular organelle	0.0045	FN1|ITGB1|CD44|PECAM1	50406	5576|5270|3263|5090	5.41e-05	GOCC:0043230	0.234679
26	2	COMPARTMENTS	Cell wall	0.007	TLR4|IL6	50406	4079|5153	8.82e-05	GOCC:0005618	0.21549
1045	5	COMPARTMENTS	Cell junction	0.007	EGFR|NOTCH1|ITGB1|CD44|PECAM1	50406	5306|3485|5270|3263|5090	8.84e-05	GOCC:0030054	0.21549
7871	10	COMPARTMENTS	Cytoplasm	0.0084	STAT3|ERBB2|EGFR|NOTCH1|FN1|TLR4|ITGB1|IL6|CD44|PECAM1	50406	4127|4988|5306|3485|5576|4079|5270|5153|3263|5090	0.00011	GOCC:0005737	0.207572
656	4	COMPARTMENTS	Endosome	0.0168	ERBB2|EGFR|TLR4|ITGB1	50406	4988|5306|4079|5270	0.00023	GOCC:0005768	0.177469
255	3	COMPARTMENTS	Focal adhesion	0.0182	EGFR|ITGB1|CD44	50406	5306|5270|3263	0.00025	GOCC:0005925	0.173993
262	3	COMPARTMENTS	Cell-substrate junction	0.0192	EGFR|ITGB1|CD44	50406	5306|5270|3263	0.00027	GOCC:0030055	0.17167
8685	10	COMPARTMENTS	Membrane-bounded organelle	0.0203	STAT3|ERBB2|EGFR|NOTCH1|FN1|TLR4|ITGB1|IL6|CD44|PECAM1	50406	4127|4988|5306|3485|5576|4079|5270|5153|3263|5090	0.0003	GOCC:0043227	0.16925
50	2	COMPARTMENTS	Integrin complex	0.0205	FN1|ITGB1	50406	5576|5270	0.00031	GOCC:0008305	0.168825
61	2	COMPARTMENTS	External encapsulating structure	0.0293	TLR4|IL6	50406	4079|5153	0.00045	GOCC:0030312	0.153313
9242	10	COMPARTMENTS	Intracellular organelle	0.0352	STAT3|ERBB2|EGFR|NOTCH1|FN1|TLR4|ITGB1|IL6|CD44|PECAM1	50406	4127|4988|5306|3485|5576|4079|5270|5153|3263|5090	0.00055	GOCC:0043229	0.145346
73	2	COMPARTMENTS	Protein complex involved in cell adhesion	0.0397	FN1|ITGB1	50406	5576|5270	0.00064	GOCC:0098636	0.140121
510	6	DISEASES	Gastrointestinal system disease	0.00027	STAT3|ERBB2|EGFR|NOTCH1|TLR4|IL6	50406	4127|4988|5306|3485|4079|5153	6.25e-08	DOID:77	0.356864
677	6	DISEASES	Organ system cancer	0.00072	STAT3|ERBB2|EGFR|NOTCH1|IL6|PECAM1	50406	4127|4988|5306|3485|5153|5090	3.29e-07	DOID:0050686	0.314267
2	2	DISEASES	Bacterial sepsis	0.0021	TLR4|IL6	50406	4079|5153	1.41e-06	DOID:0040085	0.267778
3	2	DISEASES	Perinatal necrotizing enterocolitis	0.0021	TLR4|IL6	50406	4079|5153	2.35e-06	DOID:8677	0.267778
58	3	DISEASES	Breast cancer	0.0025	ERBB2|EGFR|PECAM1	50406	4988|5306|5090	3.4e-06	DOID:1612	0.260206
611	5	DISEASES	Immune system disease	0.0033	STAT3|NOTCH1|FN1|IL6|PECAM1	50406	4127|3485|5576|5153|5090	6.71e-06	DOID:2914	0.248149
10	2	DISEASES	Head and neck squamous cell carcinoma	0.0056	EGFR|NOTCH1	50406	5306|3485	1.55e-05	DOID:5520	0.225181
2132	7	DISEASES	Nervous system disease	0.0056	STAT3|ERBB2|EGFR|NOTCH1|FN1|TLR4|IL6	50406	4127|4988|5306|3485|5576|4079|5153	1.64e-05	DOID:863	0.225181
14	2	DISEASES	In situ carcinoma	0.0077	ERBB2|EGFR	50406	4988|5306	2.81e-05	DOID:8719	0.211351
406	4	DISEASES	Cell type cancer	0.0093	ERBB2|EGFR|NOTCH1|PECAM1	50406	4988|5306|3485|5090	3.6e-05	DOID:0050687	0.203152
19	2	DISEASES	Lung non-small cell carcinoma	0.0113	ERBB2|EGFR	50406	4988|5306	4.91e-05	DOID:3908	0.194692
22	2	DISEASES	Colitis	0.0141	STAT3|IL6	50406	4127|5153	6.44e-05	DOID:0060180	0.185078
23	2	DISEASES	Ischemia	0.0146	IL6|PECAM1	50406	5153|5090	7e-05	DOID:326	0.183565
172	3	DISEASES	Lung disease	0.016	ERBB2|EGFR|IL6	50406	4988|5306|5153	8.05e-05	DOID:850	0.179588
27	2	DISEASES	Stomach cancer	0.0177	ERBB2|EGFR	50406	4988|5306	9.47e-05	DOID:10534	0.175203
181	3	DISEASES	Intestinal disease	0.0177	STAT3|EGFR|IL6	50406	4127|5306|5153	9.34e-05	DOID:5295	0.175203
223	3	DISEASES	Vascular disease	0.0278	NOTCH1|IL6|PECAM1	50406	3485|5153|5090	0.00017	DOID:178	0.155596
4452	8	DISEASES	Disease of anatomical entity	0.0323	STAT3|ERBB2|EGFR|NOTCH1|FN1|TLR4|IL6|PECAM1	50406	4127|4988|5306|3485|5576|4079|5153|5090	0.00021	DOID:7	0.14908
275	3	DISEASES	Carcinoma	0.0431	ERBB2|EGFR|NOTCH1	50406	4988|5306|3485	0.00032	DOID:305	0.136552
1459	9	GO Biological Process	Regulation of protein phosphorylation	1e-05	STAT3|ERBB2|EGFR|NOTCH1|FN1|TLR4|IL6|CD44|PECAM1	50406	4127|4988|5306|3485|5576|4079|5153|3263|5090	6.84e-10	GO:0001932	0.5
1019	8	GO Biological Process	Positive regulation of protein phosphorylation	1e-05	STAT3|ERBB2|EGFR|NOTCH1|TLR4|IL6|CD44|PECAM1	50406	4127|4988|5306|3485|4079|5153|3263|5090	2.29e-09	GO:0001934	0.5
1296	8	GO Biological Process	Defense response	1e-05	STAT3|EGFR|NOTCH1|FN1|TLR4|ITGB1|IL6|CD44	50406	4127|5306|3485|5576|4079|5270|5153|3263	1.51e-08	GO:0006952	0.5
515	7	GO Biological Process	Inflammatory response	1e-05	STAT3|EGFR|NOTCH1|FN1|TLR4|IL6|CD44	50406	4127|5306|3485|5576|4079|5153|3263	1.03e-09	GO:0006954	0.5
2325	10	GO Biological Process	Cell surface receptor signaling pathway	1e-05	STAT3|ERBB2|EGFR|NOTCH1|FN1|TLR4|ITGB1|IL6|CD44|PECAM1	50406	4127|4988|5306|3485|5576|4079|5270|5153|3263|5090	5.73e-10	GO:0007166	0.5
919	8	GO Biological Process	Positive regulation of cell population proliferation	1e-05	STAT3|ERBB2|EGFR|NOTCH1|FN1|TLR4|ITGB1|IL6	50406	4127|4988|5306|3485|5576|4079|5270|5153	1.02e-09	GO:0008284	0.5
3107	10	GO Biological Process	Regulation of signal transduction	1e-05	STAT3|ERBB2|EGFR|NOTCH1|FN1|TLR4|ITGB1|IL6|CD44|PECAM1	50406	4127|4988|5306|3485|5576|4079|5270|5153|3263|5090	1.03e-08	GO:0009966	0.5
1654	9	GO Biological Process	Positive regulation of signal transduction	1e-05	STAT3|ERBB2|EGFR|NOTCH1|TLR4|ITGB1|IL6|CD44|PECAM1	50406	4127|4988|5306|3485|4079|5270|5153|3263|5090	2.09e-09	GO:0009967	0.5
178	5	GO Biological Process	Glial cell differentiation	1e-05	STAT3|ERBB2|EGFR|NOTCH1|TLR4	50406	4127|4988|5306|3485|4079	1.64e-08	GO:0010001	0.5
522	7	GO Biological Process	Positive regulation of cell migration	1e-05	STAT3|EGFR|NOTCH1|FN1|ITGB1|IL6|PECAM1	50406	4127|5306|3485|5576|5270|5153|5090	1.13e-09	GO:0030335	0.5
1635	9	GO Biological Process	Positive regulation of cellular protein metabolic process	1e-05	STAT3|ERBB2|EGFR|NOTCH1|FN1|TLR4|IL6|CD44|PECAM1	50406	4127|4988|5306|3485|5576|4079|5153|3263|5090	1.88e-09	GO:0032270	0.5
1251	8	GO Biological Process	Locomotion	1e-05	ERBB2|EGFR|NOTCH1|FN1|ITGB1|IL6|CD44|PECAM1	50406	4988|5306|3485|5576|5270|5153|3263|5090	1.15e-08	GO:0040011	0.5
725	7	GO Biological Process	Regulation of mapk cascade	1e-05	ERBB2|EGFR|NOTCH1|FN1|TLR4|IL6|CD44	50406	4988|5306|3485|5576|4079|5153|3263	1.08e-08	GO:0043408	0.5
728	7	GO Biological Process	Negative regulation of cell differentiation	1e-05	STAT3|ERBB2|EGFR|NOTCH1|TLR4|ITGB1|IL6	50406	4127|4988|5306|3485|4079|5270|5153	1.11e-08	GO:0045596	0.5
55	4	GO Biological Process	Astrocyte differentiation	1e-05	STAT3|EGFR|NOTCH1|TLR4	50406	4127|5306|3485|4079	1.54e-08	GO:0048708	0.5
352	6	GO Biological Process	Multicellular organismal homeostasis	1e-05	STAT3|NOTCH1|TLR4|ITGB1|IL6|PECAM1	50406	4127|3485|4079|5270|5153|5090	7.08e-09	GO:0048871	0.5
292	6	GO Biological Process	Regulation of erk1 and erk2 cascade	1e-05	ERBB2|EGFR|NOTCH1|FN1|TLR4|CD44	50406	4988|5306|3485|5576|4079|3263	2.36e-09	GO:0070372	0.5
929	8	GO Biological Process	Regulation of cell motility	1e-05	STAT3|ERBB2|EGFR|NOTCH1|FN1|ITGB1|IL6|PECAM1	50406	4127|4988|5306|3485|5576|5270|5153|5090	1.11e-09	GO:2000145	0.5
192	5	GO Biological Process	Positive regulation of epithelial cell proliferation	1.19e-05	STAT3|ERBB2|EGFR|NOTCH1|TLR4	50406	4127|4988|5306|3485|4079	2.37e-08	GO:0050679	0.492445
439	6	GO Biological Process	Wound healing	1.26e-05	ERBB2|EGFR|FN1|IL6|CD44|PECAM1	50406	4988|5306|5576|5153|3263|5090	2.59e-08	GO:0042060	0.489963
3485	10	GO Biological Process	Response to stress	1.54e-05	STAT3|ERBB2|EGFR|NOTCH1|FN1|TLR4|ITGB1|IL6|CD44|PECAM1	50406	4127|4988|5306|3485|5576|4079|5270|5153|3263|5090	3.26e-08	GO:0006950	0.481248
1447	8	GO Biological Process	Response to endogenous stimulus	1.59e-05	STAT3|ERBB2|EGFR|NOTCH1|TLR4|ITGB1|IL6|CD44	50406	4127|4988|5306|3485|4079|5270|5153|3263	3.59e-08	GO:0009719	0.47986
219	5	GO Biological Process	Tissue homeostasis	1.84e-05	NOTCH1|TLR4|ITGB1|IL6|PECAM1	50406	3485|4079|5270|5153|5090	4.51e-08	GO:0001894	0.473518
896	7	GO Biological Process	Cell migration	1.84e-05	EGFR|NOTCH1|FN1|ITGB1|IL6|CD44|PECAM1	50406	5306|3485|5576|5270|5153|3263|5090	4.61e-08	GO:0016477	0.473518
1501	8	GO Biological Process	Movement of cell or subcellular component	1.86e-05	ERBB2|EGFR|NOTCH1|FN1|ITGB1|IL6|CD44|PECAM1	50406	4988|5306|3485|5576|5270|5153|3263|5090	4.79e-08	GO:0006928	0.473049
2369	9	GO Biological Process	Cellular response to organic substance	1.93e-05	STAT3|ERBB2|EGFR|NOTCH1|FN1|TLR4|ITGB1|IL6|CD44	50406	4127|4988|5306|3485|5576|4079|5270|5153|3263	5.06e-08	GO:0071310	0.471444
85	4	GO Biological Process	Positive regulation of receptor signaling pathway via jak-stat	2.93e-05	STAT3|NOTCH1|IL6|PECAM1	50406	4127|3485|5153|5090	8.21e-08	GO:0046427	0.453313
543	6	GO Biological Process	Positive regulation of mapk cascade	3.1e-05	ERBB2|EGFR|NOTCH1|TLR4|IL6|CD44	50406	4988|5306|3485|4079|5153|3263	9.04e-08	GO:0043410	0.450864
1629	8	GO Biological Process	Cell development	3.1e-05	ERBB2|EGFR|NOTCH1|FN1|TLR4|ITGB1|IL6|PECAM1	50406	4988|5306|3485|5576|4079|5270|5153|5090	9.08e-08	GO:0048468	0.450864
999	7	GO Biological Process	Negative regulation of cell death	3.13e-05	STAT3|EGFR|NOTCH1|FN1|ITGB1|IL6|CD44	50406	4127|5306|3485|5576|5270|5153|3263	9.71e-08	GO:0060548	0.450446
258	5	GO Biological Process	Regulation of peptidyl-tyrosine phosphorylation	3.14e-05	STAT3|EGFR|IL6|CD44|PECAM1	50406	4127|5306|5153|3263|5090	1.01e-07	GO:0050730	0.450307
1657	8	GO Biological Process	Neurogenesis	3.19e-05	STAT3|ERBB2|EGFR|NOTCH1|FN1|TLR4|ITGB1|IL6	50406	4127|4988|5306|3485|5576|4079|5270|5153	1.04e-07	GO:0022008	0.449621
1696	8	GO Biological Process	Regulation of cell death	3.63e-05	STAT3|EGFR|NOTCH1|FN1|TLR4|ITGB1|IL6|CD44	50406	4127|5306|3485|5576|4079|5270|5153|3263	1.24e-07	GO:0010941	0.444009
1041	7	GO Biological Process	Positive regulation of intracellular signal transduction	3.69e-05	ERBB2|EGFR|NOTCH1|TLR4|ITGB1|IL6|CD44	50406	4988|5306|3485|4079|5270|5153|3263	1.29e-07	GO:1902533	0.443297
2648	9	GO Biological Process	Regulation of developmental process	3.83e-05	STAT3|ERBB2|EGFR|NOTCH1|FN1|TLR4|ITGB1|IL6|CD44	50406	4127|4988|5306|3485|5576|4079|5270|5153|3263	1.36e-07	GO:0050793	0.44168
1075	7	GO Biological Process	Cell activation	4.38e-05	STAT3|EGFR|TLR4|ITGB1|IL6|CD44|PECAM1	50406	4127|5306|4079|5270|5153|3263|5090	1.6e-07	GO:0001775	0.435853
1095	7	GO Biological Process	Regulation of anatomical structure morphogenesis	4.82e-05	STAT3|ERBB2|NOTCH1|FN1|ITGB1|IL6|CD44	50406	4127|4988|3485|5576|5270|5153|3263	1.82e-07	GO:0022603	0.431695
2740	9	GO Biological Process	Regulation of localization	4.82e-05	STAT3|ERBB2|EGFR|NOTCH1|FN1|TLR4|ITGB1|IL6|PECAM1	50406	4127|4988|5306|3485|5576|4079|5270|5153|5090	1.84e-07	GO:0032879	0.431695
21	3	GO Biological Process	Positive regulation of cytokine production involved in inflammatory response	4.97e-05	STAT3|TLR4|IL6	50406	4127|4079|5153	1.93e-07	GO:1900017	0.430364
1807	8	GO Biological Process	Regulation of intracellular signal transduction	5.18e-05	ERBB2|EGFR|NOTCH1|FN1|TLR4|ITGB1|IL6|CD44	50406	4988|5306|3485|5576|4079|5270|5153|3263	2.04e-07	GO:1902531	0.428567
303	5	GO Biological Process	Regulation of angiogenesis	5.52e-05	STAT3|ERBB2|NOTCH1|ITGB1|IL6	50406	4127|4988|3485|5270|5153	2.2e-07	GO:0045765	0.425806
23	3	GO Biological Process	Regulation of production of mirnas involved in gene silencing by mirna	6.03e-05	STAT3|EGFR|IL6	50406	4127|5306|5153	2.48e-07	GO:1903798	0.421968
1874	8	GO Biological Process	Regulation of cell differentiation	6.49e-05	STAT3|ERBB2|EGFR|NOTCH1|FN1|TLR4|ITGB1|IL6	50406	4127|4988|5306|3485|5576|4079|5270|5153	2.71e-07	GO:0045595	0.418776
316	5	GO Biological Process	Leukocyte migration	6.49e-05	FN1|ITGB1|IL6|CD44|PECAM1	50406	5576|5270|5153|3263|5090	2.71e-07	GO:0050900	0.418776
24	3	GO Biological Process	Positive regulation of gene silencing by mirna	6.51e-05	STAT3|EGFR|IL6	50406	4127|5306|5153	2.79e-07	GO:2000637	0.418642
1899	8	GO Biological Process	Interspecies interaction between organisms	6.84e-05	STAT3|EGFR|NOTCH1|FN1|TLR4|ITGB1|IL6|CD44	50406	4127|5306|3485|5576|4079|5270|5153|3263	3.01e-07	GO:0044419	0.416494
4426	10	GO Biological Process	System development	7.75e-05	STAT3|ERBB2|EGFR|NOTCH1|FN1|TLR4|ITGB1|IL6|CD44|PECAM1	50406	4127|4988|5306|3485|5576|4079|5270|5153|3263|5090	3.54e-07	GO:0048731	0.41107
127	4	GO Biological Process	Cell-matrix adhesion	8.22e-05	FN1|ITGB1|CD44|PECAM1	50406	5576|5270|3263|5090	3.9e-07	GO:0007160	0.408513
1231	7	GO Biological Process	Negative regulation of multicellular organismal process	8.4e-05	STAT3|ERBB2|EGFR|NOTCH1|FN1|TLR4|IL6	50406	4127|4988|5306|3485|5576|4079|5153	4.03e-07	GO:0051241	0.407572
726	6	GO Biological Process	Cell morphogenesis	9.95e-05	ERBB2|EGFR|NOTCH1|FN1|ITGB1|PECAM1	50406	4988|5306|3485|5576|5270|5090	4.95e-07	GO:0000902	0.400218
1271	7	GO Biological Process	Negative regulation of signal transduction	9.97e-05	ERBB2|EGFR|NOTCH1|TLR4|ITGB1|IL6|CD44	50406	4988|5306|3485|4079|5270|5153|3263	5.01e-07	GO:0009968	0.40013
144	4	GO Biological Process	Positive regulation of inflammatory response	0.00012	STAT3|EGFR|TLR4|IL6	50406	4127|5306|4079|5153	6.36e-07	GO:0050729	0.392082
2096	8	GO Biological Process	Regulation of multicellular organismal development	0.00012	STAT3|ERBB2|EGFR|NOTCH1|FN1|TLR4|ITGB1|IL6	50406	4127|4988|5306|3485|5576|4079|5270|5153	6.48e-07	GO:2000026	0.392082
3197	9	GO Biological Process	Animal organ development	0.00013	STAT3|ERBB2|EGFR|NOTCH1|FN1|ITGB1|IL6|CD44|PECAM1	50406	4127|4988|5306|3485|5576|5270|5153|3263|5090	7.16e-07	GO:0048513	0.388606
34	3	GO Biological Process	Maintenance of blood-brain barrier	0.00014	ITGB1|IL6|PECAM1	50406	5270|5153|5090	7.39e-07	GO:0035633	0.385387
390	5	GO Biological Process	Lymphocyte activation	0.00014	STAT3|TLR4|ITGB1|IL6|CD44	50406	4127|4079|5270|5153|3263	7.56e-07	GO:0046649	0.385387
2165	8	GO Biological Process	Anatomical structure morphogenesis	0.00015	STAT3|ERBB2|EGFR|NOTCH1|FN1|ITGB1|CD44|PECAM1	50406	4127|4988|5306|3485|5576|5270|3263|5090	8.34e-07	GO:0009653	0.382391
44	3	GO Biological Process	Acute-phase response	0.00026	STAT3|FN1|IL6	50406	4127|5576|5153	1.54e-06	GO:0006953	0.358503
893	6	GO Biological Process	Negative regulation of apoptotic process	0.00028	EGFR|NOTCH1|FN1|ITGB1|IL6|CD44	50406	5306|3485|5576|5270|5153|3263	1.65e-06	GO:0043066	0.355284
2386	8	GO Biological Process	Regulation of catalytic activity	0.00029	STAT3|ERBB2|EGFR|NOTCH1|FN1|TLR4|ITGB1|CD44	50406	4127|4988|5306|3485|5576|4079|5270|3263	1.77e-06	GO:0050790	0.35376
1551	7	GO Biological Process	Generation of neurons	0.0003	STAT3|ERBB2|EGFR|NOTCH1|FN1|ITGB1|IL6	50406	4127|4988|5306|3485|5576|5270|5153	1.93e-06	GO:0048699	0.352288
929	6	GO Biological Process	Leukocyte activation	0.00032	STAT3|TLR4|ITGB1|IL6|CD44|PECAM1	50406	4127|4079|5270|5153|3263|5090	2.08e-06	GO:0045321	0.349485
196	4	GO Biological Process	Positive regulation of peptidyl-tyrosine phosphorylation	0.00032	STAT3|IL6|CD44|PECAM1	50406	4127|5153|3263|5090	2.12e-06	GO:0050731	0.349485
3	2	GO Biological Process	Negative regulation of primary mirna processing	0.00035	STAT3|IL6	50406	4127|5153	2.35e-06	GO:2000635	0.345593
2481	8	GO Biological Process	Immune system process	0.00036	STAT3|NOTCH1|FN1|TLR4|ITGB1|IL6|CD44|PECAM1	50406	4127|3485|5576|4079|5270|5153|3263|5090	2.4e-06	GO:0002376	0.34437
3702	9	GO Biological Process	Cell differentiation	0.00038	STAT3|ERBB2|EGFR|NOTCH1|FN1|TLR4|ITGB1|IL6|PECAM1	50406	4127|4988|5306|3485|5576|4079|5270|5153|5090	2.6e-06	GO:0030154	0.342022
209	4	GO Biological Process	Positive regulation of erk1 and erk2 cascade	0.00039	EGFR|NOTCH1|TLR4|CD44	50406	5306|3485|4079|3263	2.72e-06	GO:0070374	0.340894
988	6	GO Biological Process	Central nervous system development	0.00042	STAT3|ERBB2|EGFR|NOTCH1|TLR4|ITGB1	50406	4127|4988|5306|3485|4079|5270	2.97e-06	GO:0007417	0.337675
987	6	GO Biological Process	Response to organonitrogen compound	0.00042	STAT3|EGFR|NOTCH1|TLR4|ITGB1|IL6	50406	4127|5306|3485|4079|5270|5153	2.96e-06	GO:0010243	0.337675
56	3	GO Biological Process	Leukocyte cell-cell adhesion	0.00043	ITGB1|CD44|PECAM1	50406	5270|3263|5090	3.07e-06	GO:0007159	0.336653
1676	7	GO Biological Process	Homeostatic process	0.00045	STAT3|EGFR|NOTCH1|TLR4|ITGB1|IL6|PECAM1	50406	4127|5306|3485|4079|5270|5153|5090	3.26e-06	GO:0042592	0.334679
1013	6	GO Biological Process	Cellular response to cytokine stimulus	0.00047	STAT3|FN1|TLR4|ITGB1|IL6|CD44	50406	4127|5576|4079|5270|5153|3263	3.44e-06	GO:0071345	0.33279
4	2	GO Biological Process	Calcium-independent cell-matrix adhesion	0.00048	FN1|ITGB1	50406	5576|5270	3.52e-06	GO:0007161	0.331876
1019	6	GO Biological Process	Neuron differentiation	0.00048	STAT3|ERBB2|EGFR|NOTCH1|ITGB1|IL6	50406	4127|4988|5306|3485|5270|5153	3.56e-06	GO:0030182	0.331876
5579	10	GO Biological Process	Positive regulation of cellular process	0.00048	STAT3|ERBB2|EGFR|NOTCH1|FN1|TLR4|ITGB1|IL6|CD44|PECAM1	50406	4127|4988|5306|3485|5576|4079|5270|5153|3263|5090	3.58e-06	GO:0048522	0.331876
566	5	GO Biological Process	Cell morphogenesis involved in differentiation	0.00061	ERBB2|NOTCH1|FN1|ITGB1|PECAM1	50406	4988|3485|5576|5270|5090	4.63e-06	GO:0000904	0.321467
1770	7	GO Biological Process	Positive regulation of multicellular organismal process	0.00062	STAT3|EGFR|NOTCH1|FN1|TLR4|ITGB1|IL6	50406	4127|5306|3485|5576|4079|5270|5153	4.71e-06	GO:0051240	0.320761
248	4	GO Biological Process	Cell fate commitment	0.00068	STAT3|NOTCH1|ITGB1|IL6	50406	4127|3485|5270|5153	5.3e-06	GO:0045165	0.316749
68	3	GO Biological Process	Positive regulation of tyrosine phosphorylation of stat protein	0.00069	STAT3|IL6|PECAM1	50406	4127|5153|5090	5.39e-06	GO:0042531	0.316115
1842	7	GO Biological Process	Positive regulation of molecular function	0.00077	STAT3|ERBB2|EGFR|FN1|TLR4|ITGB1|IL6	50406	4127|4988|5306|5576|4079|5270|5153	6.16e-06	GO:0044093	0.311351
6	2	GO Biological Process	T-helper 17 cell lineage commitment	0.00082	STAT3|IL6	50406	4127|5153	6.57e-06	GO:0072540	0.308619
267	4	GO Biological Process	Positive regulation of growth	0.00086	ERBB2|EGFR|NOTCH1|FN1	50406	4988|5306|3485|5576	7.07e-06	GO:0045927	0.30655
626	5	GO Biological Process	Leukocyte activation involved in immune response	0.00092	STAT3|TLR4|IL6|CD44|PECAM1	50406	4127|4079|5153|3263|5090	7.55e-06	GO:0002366	0.303621
1181	6	GO Biological Process	Cellular response to endogenous stimulus	0.001	STAT3|ERBB2|EGFR|NOTCH1|TLR4|CD44	50406	4127|4988|5306|3485|4079|3263	8.34e-06	GO:0071495	0.3
656	5	GO Biological Process	Tube morphogenesis	0.0011	EGFR|NOTCH1|FN1|ITGB1|PECAM1	50406	5306|3485|5576|5270|5090	9.46e-06	GO:0035239	0.295861
678	5	GO Biological Process	Cytokine-mediated signaling pathway	0.0013	STAT3|FN1|ITGB1|IL6|CD44	50406	4127|5576|5270|5153|3263	1.11e-05	GO:0019221	0.288606
680	5	GO Biological Process	Neuron projection development	0.0013	ERBB2|EGFR|NOTCH1|ITGB1|IL6	50406	4988|5306|3485|5270|5153	1.13e-05	GO:0031175	0.288606
676	5	GO Biological Process	Regulation of growth	0.0013	STAT3|ERBB2|EGFR|NOTCH1|FN1	50406	4127|4988|5306|3485|5576	1.09e-05	GO:0040008	0.288606
315	4	GO Biological Process	Angiogenesis	0.0015	NOTCH1|FN1|ITGB1|PECAM1	50406	3485|5576|5270|5090	1.34e-05	GO:0001525	0.282391
712	5	GO Biological Process	Regulation of cell adhesion	0.0015	ERBB2|NOTCH1|FN1|IL6|CD44	50406	4988|3485|5576|5153|3263	1.41e-05	GO:0030155	0.282391
94	3	GO Biological Process	Positive regulation of interleukin-6 production	0.0015	STAT3|TLR4|IL6	50406	4127|4079|5153	1.38e-05	GO:0032755	0.282391
1284	6	GO Biological Process	Regulation of hydrolase activity	0.0015	STAT3|ERBB2|EGFR|FN1|ITGB1|CD44	50406	4127|4988|5306|5576|5270|3263	1.35e-05	GO:0051336	0.282391
103	3	GO Biological Process	Regulation of notch signaling pathway	0.0019	STAT3|EGFR|NOTCH1	50406	4127|5306|3485	1.8e-05	GO:0008593	0.272125
338	4	GO Biological Process	Extracellular matrix organization	0.0019	FN1|ITGB1|CD44|PECAM1	50406	5576|5270|3263|5090	1.77e-05	GO:0030198	0.272125
11	2	GO Biological Process	Positive regulation of production of mirnas involved in gene silencing by mirna	0.0019	EGFR|IL6	50406	5306|5153	1.83e-05	GO:1903800	0.272125
352	4	GO Biological Process	Positive regulation of protein transport	0.0022	ERBB2|EGFR|TLR4|IL6	50406	4988|5306|4079|5153	2.07e-05	GO:0051222	0.265758
772	5	GO Biological Process	Positive regulation of hydrolase activity	0.0022	STAT3|ERBB2|EGFR|FN1|ITGB1	50406	4127|4988|5306|5576|5270	2.08e-05	GO:0051345	0.265758
112	3	GO Biological Process	Lymphocyte activation involved in immune response	0.0024	STAT3|TLR4|IL6	50406	4127|4079|5153	2.3e-05	GO:0002285	0.261979
112	3	GO Biological Process	Positive regulation of peptidyl-serine phosphorylation	0.0024	EGFR|IL6|CD44	50406	5306|5153|3263	2.3e-05	GO:0033138	0.261979
1437	6	GO Biological Process	Regulation of response to stress	0.0026	STAT3|EGFR|TLR4|ITGB1|IL6|CD44	50406	4127|5306|4079|5270|5153|3263	2.57e-05	GO:0080134	0.258503
4874	9	GO Biological Process	Negative regulation of cellular process	0.0028	STAT3|ERBB2|EGFR|NOTCH1|FN1|TLR4|ITGB1|IL6|CD44	50406	4127|4988|5306|3485|5576|4079|5270|5153|3263	2.88e-05	GO:0048523	0.255284
2337	7	GO Biological Process	Positive regulation of gene expression	0.0029	STAT3|ERBB2|EGFR|NOTCH1|FN1|TLR4|IL6	50406	4127|4988|5306|3485|5576|4079|5153	3.02e-05	GO:0010628	0.25376
4913	9	GO Biological Process	Regulation of molecular function	0.0029	STAT3|ERBB2|EGFR|NOTCH1|FN1|TLR4|ITGB1|IL6|CD44	50406	4127|4988|5306|3485|5576|4079|5270|5153|3263	3.09e-05	GO:0065009	0.25376
6948	10	GO Biological Process	Regulation of metabolic process	0.003	STAT3|ERBB2|EGFR|NOTCH1|FN1|TLR4|ITGB1|IL6|CD44|PECAM1	50406	4127|4988|5306|3485|5576|4079|5270|5153|3263|5090	3.2e-05	GO:0019222	0.252288
1489	6	GO Biological Process	Positive regulation of catalytic activity	0.003	STAT3|ERBB2|EGFR|FN1|TLR4|ITGB1	50406	4127|4988|5306|5576|4079|5270	3.15e-05	GO:0043085	0.252288
1514	6	GO Biological Process	Regulation of immune system process	0.0032	STAT3|ERBB2|NOTCH1|TLR4|ITGB1|IL6	50406	4127|4988|3485|4079|5270|5153	3.47e-05	GO:0002682	0.249485
858	5	GO Biological Process	Response to lipid	0.0032	STAT3|EGFR|NOTCH1|TLR4|IL6	50406	4127|5306|3485|4079|5153	3.45e-05	GO:0033993	0.249485
16	2	GO Biological Process	interleukin-6-mediated signaling pathway	0.0032	STAT3|IL6	50406	4127|5153	3.58e-05	GO:0070102	0.249485
129	3	GO Biological Process	Positive regulation of protein localization to membrane	0.0032	ERBB2|EGFR|ITGB1	50406	4988|5306|5270	3.47e-05	GO:1905477	0.249485
2402	7	GO Biological Process	Regulation of cellular component organization	0.0033	ERBB2|EGFR|NOTCH1|FN1|TLR4|IL6|CD44	50406	4988|5306|3485|5576|4079|5153|3263	3.62e-05	GO:0051128	0.248149
872	5	GO Biological Process	Circulatory system development	0.0033	ERBB2|NOTCH1|FN1|ITGB1|PECAM1	50406	4988|3485|5576|5270|5090	3.72e-05	GO:0072359	0.248149
424	4	GO Biological Process	Regulation of cell-cell adhesion	0.0037	ERBB2|NOTCH1|IL6|CD44	50406	4988|3485|5153|3263	4.26e-05	GO:0022407	0.24318
423	4	GO Biological Process	Positive regulation of cell adhesion	0.0037	ERBB2|FN1|IL6|CD44	50406	4988|5576|5153|3263	4.22e-05	GO:0045785	0.24318
18	2	GO Biological Process	Negative regulation of anoikis	0.0038	NOTCH1|ITGB1	50406	3485|5270	4.44e-05	GO:2000811	0.242022
1588	6	GO Biological Process	Immune response	0.0039	STAT3|NOTCH1|TLR4|IL6|CD44|PECAM1	50406	4127|3485|4079|5153|3263|5090	4.55e-05	GO:0006955	0.240894
1587	6	GO Biological Process	Positive regulation of transcription, dna-templated	0.0039	STAT3|ERBB2|EGFR|NOTCH1|TLR4|IL6	50406	4127|4988|5306|3485|4079|5153	4.53e-05	GO:0045893	0.240894
925	5	GO Biological Process	Cell adhesion	0.0041	EGFR|FN1|ITGB1|CD44|PECAM1	50406	5306|5576|5270|3263|5090	4.94e-05	GO:0007155	0.238722
923	5	GO Biological Process	Positive regulation of transport	0.0041	ERBB2|EGFR|TLR4|ITGB1|IL6	50406	4988|5306|4079|5270|5153	4.89e-05	GO:0051050	0.238722
19	2	GO Biological Process	Glomerulus vasculature development	0.0041	NOTCH1|PECAM1	50406	3485|5090	4.91e-05	GO:0072012	0.238722
148	3	GO Biological Process	Adaptive immune response based on somatic recombination of immune receptors built from immunoglobulin superfamily domains	0.0043	STAT3|TLR4|IL6	50406	4127|4079|5153	5.19e-05	GO:0002460	0.236653
934	5	GO Biological Process	Regulation of protein localization	0.0043	ERBB2|EGFR|TLR4|ITGB1|IL6	50406	4988|5306|4079|5270|5153	5.17e-05	GO:0032880	0.236653
156	3	GO Biological Process	Negative regulation of hemopoiesis	0.0048	ERBB2|NOTCH1|TLR4	50406	4988|3485|4079	6.05e-05	GO:1903707	0.231876
21	2	GO Biological Process	Negative regulation of stem cell differentiation	0.0048	STAT3|NOTCH1	50406	4127|3485	5.91e-05	GO:2000737	0.231876
164	3	GO Biological Process	Response to corticosteroid	0.0054	EGFR|NOTCH1|IL6	50406	5306|3485|5153	7e-05	GO:0031960	0.226761
167	3	GO Biological Process	Positive regulation of protein secretion	0.0057	EGFR|TLR4|IL6	50406	5306|4079|5153	7.38e-05	GO:0050714	0.224413
5447	9	GO Biological Process	Cellular component organization	0.0058	STAT3|ERBB2|EGFR|NOTCH1|FN1|ITGB1|IL6|CD44|PECAM1	50406	4127|4988|5306|3485|5576|5270|5153|3263|5090	7.57e-05	GO:0016043	0.223657
171	3	GO Biological Process	Positive regulation of cell growth	0.0059	ERBB2|EGFR|FN1	50406	4988|5306|5576	7.91e-05	GO:0030307	0.222915
1013	5	GO Biological Process	Regulation of response to external stimulus	0.0059	STAT3|EGFR|NOTCH1|TLR4|IL6	50406	4127|5306|3485|4079|5153	7.62e-05	GO:0032101	0.222915
495	4	GO Biological Process	Neuron projection morphogenesis	0.0059	ERBB2|EGFR|NOTCH1|ITGB1	50406	4988|5306|3485|5270	7.75e-05	GO:0048812	0.222915
170	3	GO Biological Process	Positive regulation of protein kinase b signaling	0.0059	ERBB2|EGFR|ITGB1	50406	4988|5306|5270	7.78e-05	GO:0051897	0.222915
494	4	GO Biological Process	Cellular response to growth factor stimulus	0.0059	ERBB2|EGFR|NOTCH1|CD44	50406	4988|5306|3485|3263	7.69e-05	GO:0071363	0.222915
493	4	GO Biological Process	Regulation of hemopoiesis	0.0059	STAT3|ERBB2|NOTCH1|TLR4	50406	4127|4988|3485|4079	7.63e-05	GO:1903706	0.222915
173	3	GO Biological Process	Ameboidal-type cell migration	0.006	FN1|ITGB1|PECAM1	50406	5576|5270|5090	8.18e-05	GO:0001667	0.222185
1760	6	GO Biological Process	Tissue development	0.006	EGFR|NOTCH1|FN1|ITGB1|CD44|PECAM1	50406	5306|3485|5576|5270|3263|5090	8.16e-05	GO:0009888	0.222185
505	4	GO Biological Process	Cell-cell adhesion	0.0061	EGFR|ITGB1|CD44|PECAM1	50406	5306|5270|3263|5090	8.37e-05	GO:0098609	0.221467
1776	6	GO Biological Process	Regulation of transport	0.0062	ERBB2|EGFR|NOTCH1|TLR4|ITGB1|IL6	50406	4988|5306|3485|4079|5270|5153	8.58e-05	GO:0051049	0.220761
522	4	GO Biological Process	Heart development	0.0068	ERBB2|NOTCH1|FN1|ITGB1	50406	4988|3485|5576|5270	9.51e-05	GO:0007507	0.216749
27	2	GO Biological Process	Regulation of astrocyte differentiation	0.0068	NOTCH1|IL6	50406	3485|5153	9.47e-05	GO:0048710	0.216749
5591	9	GO Biological Process	Localization	0.0068	STAT3|EGFR|NOTCH1|FN1|TLR4|ITGB1|IL6|CD44|PECAM1	50406	4127|5306|3485|5576|4079|5270|5153|3263|5090	9.49e-05	GO:0051179	0.216749
28	2	GO Biological Process	Response to lipoprotein particle	0.007	TLR4|ITGB1	50406	4079|5270	0.0001	GO:0055094	0.21549
4042	8	GO Biological Process	Regulation of biological quality	0.007	STAT3|EGFR|NOTCH1|FN1|TLR4|ITGB1|IL6|PECAM1	50406	4127|5306|3485|5576|4079|5270|5153|5090	0.0001	GO:0065008	0.21549
188	3	GO Biological Process	Regulation of reactive oxygen species metabolic process	0.0071	STAT3|EGFR|TLR4	50406	4127|5306|4079	0.0001	GO:2000377	0.214874
189	3	GO Biological Process	Positive regulation of vasculature development	0.0072	STAT3|NOTCH1|ITGB1	50406	4127|3485|5270	0.00011	GO:1904018	0.214267
29	2	GO Biological Process	Regulation of interleukin-17 production	0.0073	TLR4|IL6	50406	4079|5153	0.00011	GO:0032660	0.213668
30	2	GO Biological Process	Regulation of glial cell proliferation	0.0077	NOTCH1|IL6	50406	3485|5153	0.00012	GO:0060251	0.211351
30	2	GO Biological Process	Cellular response to lipoprotein particle stimulus	0.0077	TLR4|ITGB1	50406	4079|5270	0.00012	GO:0071402	0.211351
2875	7	GO Biological Process	Negative regulation of macromolecule metabolic process	0.0079	STAT3|EGFR|NOTCH1|FN1|TLR4|IL6|CD44	50406	4127|5306|3485|5576|4079|5153|3263	0.00012	GO:0010605	0.210237
561	4	GO Biological Process	Tissue morphogenesis	0.0082	EGFR|NOTCH1|ITGB1|CD44	50406	5306|3485|5270|3263	0.00013	GO:0048729	0.208619
32	2	GO Biological Process	ERBB2 signaling pathway	0.0085	ERBB2|EGFR	50406	4988|5306	0.00013	GO:0038128	0.207058
210	3	GO Biological Process	Phagocytosis	0.0092	TLR4|ITGB1|PECAM1	50406	4079|5270|5090	0.00014	GO:0006909	0.203621
218	3	GO Biological Process	Regulation of lymphocyte proliferation	0.0101	ERBB2|TLR4|IL6	50406	4988|4079|5153	0.00016	GO:0050670	0.199568
37	2	GO Biological Process	Astrocyte development	0.0107	EGFR|TLR4	50406	5306|4079	0.00017	GO:0014002	0.197062
630	4	GO Biological Process	Regulation of secretion by cell	0.0119	EGFR|NOTCH1|TLR4|IL6	50406	5306|3485|4079|5153	0.0002	GO:1903530	0.192445
6137	9	GO Biological Process	Macromolecule metabolic process	0.0125	STAT3|ERBB2|EGFR|NOTCH1|FN1|TLR4|ITGB1|IL6|CD44	50406	4127|4988|5306|3485|5576|4079|5270|5153|3263	0.00021	GO:0043170	0.190309
1253	5	GO Biological Process	Positive regulation of transcription by rna polymerase ii	0.0125	STAT3|EGFR|NOTCH1|TLR4|IL6	50406	4127|5306|3485|4079|5153	0.00021	GO:0045944	0.190309
41	2	GO Biological Process	Regulation of extracellular matrix organization	0.0125	NOTCH1|IL6	50406	3485|5153	0.00021	GO:1903053	0.190309
42	2	GO Biological Process	Regulation of collagen metabolic process	0.0128	ITGB1|IL6	50406	5270|5153	0.00022	GO:0010712	0.189279
242	3	GO Biological Process	Lymphocyte differentiation	0.0128	STAT3|ITGB1|IL6	50406	4127|5270|5153	0.00022	GO:0030098	0.189279
243	3	GO Biological Process	T cell activation	0.0128	STAT3|IL6|CD44	50406	4127|5153|3263	0.00022	GO:0042110	0.189279
42	2	GO Biological Process	Cellular extravasation	0.0128	ITGB1|PECAM1	50406	5270|5090	0.00022	GO:0045123	0.189279
4479	8	GO Biological Process	Establishment of localization	0.0128	STAT3|EGFR|FN1|TLR4|ITGB1|IL6|CD44|PECAM1	50406	4127|5306|5576|4079|5270|5153|3263|5090	0.00022	GO:0051234	0.189279
43	2	GO Biological Process	Regulation of bone resorption	0.0132	EGFR|IL6	50406	5306|5153	0.00023	GO:0045124	0.187943
43	2	GO Biological Process	Cellular response to epidermal growth factor stimulus	0.0132	ERBB2|EGFR	50406	4988|5306	0.00023	GO:0071364	0.187943
2172	6	GO Biological Process	Regulation of transcription by rna polymerase ii	0.0151	STAT3|ERBB2|EGFR|NOTCH1|TLR4|IL6	50406	4127|4988|5306|3485|4079|5153	0.00027	GO:0006357	0.182102
47	2	GO Biological Process	Positive regulation of epithelial to mesenchymal transition	0.0154	NOTCH1|IL6	50406	3485|5153	0.00027	GO:0010718	0.181248
47	2	GO Biological Process	Negative regulation of cold-induced thermogenesis	0.0154	NOTCH1|TLR4	50406	3485|4079	0.00027	GO:0120163	0.181248
696	4	GO Biological Process	Negative regulation of cell population proliferation	0.0159	STAT3|ERBB2|NOTCH1|IL6	50406	4127|4988|3485|5153	0.00029	GO:0008285	0.17986
265	3	GO Biological Process	Positive regulation of map kinase activity	0.0159	ERBB2|EGFR|TLR4	50406	4988|5306|4079	0.00028	GO:0043406	0.17986
48	2	GO Biological Process	Digestive tract morphogenesis	0.0159	EGFR|NOTCH1	50406	5306|3485	0.00028	GO:0048546	0.17986
49	2	GO Biological Process	Mononuclear cell migration	0.0164	IL6|PECAM1	50406	5153|5090	0.0003	GO:0071674	0.178516
271	3	GO Biological Process	Positive regulation of dna-binding transcription factor activity	0.0167	STAT3|TLR4|IL6	50406	4127|4079|5153	0.0003	GO:0051091	0.177728
50	2	GO Biological Process	Positive regulation of notch signaling pathway	0.0169	STAT3|NOTCH1	50406	4127|3485	0.00031	GO:0045747	0.177211
51	2	GO Biological Process	Morphogenesis of an epithelial sheet	0.0174	NOTCH1|CD44	50406	3485|3263	0.00032	GO:0002011	0.175945
719	4	GO Biological Process	Positive regulation of cell death	0.0176	NOTCH1|TLR4|ITGB1|IL6	50406	3485|4079|5270|5153	0.00032	GO:0010942	0.175449
280	3	GO Biological Process	Negative regulation of cytokine production	0.018	FN1|TLR4|IL6	50406	5576|4079|5153	0.00033	GO:0001818	0.174473
52	2	GO Biological Process	Positive regulation of fibroblast proliferation	0.018	EGFR|FN1	50406	5306|5576	0.00033	GO:0048146	0.174473
1389	5	GO Biological Process	Positive regulation of developmental process	0.0182	STAT3|NOTCH1|FN1|ITGB1|IL6	50406	4127|3485|5576|5270|5153	0.00034	GO:0051094	0.173993
53	2	GO Biological Process	Negative regulation of erbb signaling pathway	0.0185	ERBB2|EGFR	50406	4988|5306	0.00034	GO:1901185	0.173283
287	3	GO Biological Process	Negative regulation of neurogenesis	0.019	STAT3|NOTCH1|IL6	50406	4127|3485|5153	0.00036	GO:0050768	0.172125
742	4	GO Biological Process	Regulation of cytokine production	0.0194	STAT3|FN1|TLR4|IL6	50406	4127|5576|4079|5153	0.00037	GO:0001817	0.17122
55	2	GO Biological Process	Regulation of macrophage activation	0.0195	TLR4|IL6	50406	4079|5153	0.00037	GO:0043030	0.170997
2310	6	GO Biological Process	Response to external stimulus	0.0197	ERBB2|EGFR|NOTCH1|TLR4|IL6|CD44	50406	4988|5306|3485|4079|5153|3263	0.00037	GO:0009605	0.170553
59	2	GO Biological Process	Sprouting angiogenesis	0.0222	NOTCH1|ITGB1	50406	3485|5270	0.00042	GO:0002040	0.165365
59	2	GO Biological Process	Positive regulation of cytokine production involved in immune response	0.0222	TLR4|IL6	50406	4079|5153	0.00042	GO:0002720	0.165365
59	2	GO Biological Process	Positive regulation of wound healing	0.0222	TLR4|ITGB1	50406	4079|5270	0.00042	GO:0090303	0.165365
61	2	GO Biological Process	Positive regulation of chemokine production	0.0235	TLR4|IL6	50406	4079|5153	0.00045	GO:0032722	0.162893
313	3	GO Biological Process	Response to lipopolysaccharide	0.0238	NOTCH1|TLR4|IL6	50406	3485|4079|5153	0.00046	GO:0032496	0.162342
315	3	GO Biological Process	Regulation of leukocyte cell-cell adhesion	0.024	ERBB2|IL6|CD44	50406	4988|5153|3263	0.00047	GO:1903037	0.161979
62	2	GO Biological Process	Positive regulation of protein localization to plasma membrane	0.024	EGFR|ITGB1	50406	5306|5270	0.00047	GO:1903078	0.161979
4976	8	GO Biological Process	Cellular macromolecule metabolic process	0.0243	STAT3|ERBB2|EGFR|NOTCH1|FN1|TLR4|ITGB1|IL6	50406	4127|4988|5306|3485|5576|4079|5270|5153	0.00047	GO:0044260	0.161439
2429	6	GO Biological Process	Negative regulation of nitrogen compound metabolic process	0.0252	STAT3|EGFR|NOTCH1|TLR4|IL6|CD44	50406	4127|5306|3485|4079|5153|3263	0.00049	GO:0051172	0.15986
67	2	GO Biological Process	Endothelial cell migration	0.0271	ITGB1|PECAM1	50406	5270|5090	0.00054	GO:0043542	0.156703
333	3	GO Biological Process	Regulation of developmental growth	0.0274	STAT3|NOTCH1|FN1	50406	4127|3485|5576	0.00055	GO:0048638	0.156225
828	4	GO Biological Process	Regulation of neurogenesis	0.0275	STAT3|NOTCH1|FN1|IL6	50406	4127|3485|5576|5153	0.00055	GO:0050767	0.156067
1567	5	GO Biological Process	Response to oxygen-containing compound	0.0289	STAT3|EGFR|NOTCH1|TLR4|IL6	50406	4127|5306|3485|4079|5153	0.00059	GO:1901700	0.15391
849	4	GO Biological Process	Response to hormone	0.0294	STAT3|EGFR|NOTCH1|IL6	50406	4127|5306|3485|5153	0.00061	GO:0009725	0.153165
72	2	GO Biological Process	Positive regulation of gliogenesis	0.0299	NOTCH1|IL6	50406	3485|5153	0.00062	GO:0014015	0.152433
865	4	GO Biological Process	Symbiotic process	0.0312	STAT3|EGFR|FN1|ITGB1	50406	4127|5306|5576|5270	0.00065	GO:0044403	0.150585
74	2	GO Biological Process	Hair follicle development	0.0313	EGFR|NOTCH1	50406	5306|3485	0.00066	GO:0001942	0.150446
74	2	GO Biological Process	Oligodendrocyte differentiation	0.0313	ERBB2|NOTCH1	50406	4988|3485	0.00066	GO:0048709	0.150446
75	2	GO Biological Process	Animal organ regeneration	0.0319	EGFR|NOTCH1	50406	5306|3485	0.00067	GO:0031100	0.149621
76	2	GO Biological Process	Endoderm development	0.0327	NOTCH1|FN1	50406	3485|5576	0.00069	GO:0007492	0.148545
76	2	GO Biological Process	Endothelial cell differentiation	0.0327	NOTCH1|PECAM1	50406	3485|5090	0.00069	GO:0045446	0.148545
79	2	GO Biological Process	Cellular response to mechanical stimulus	0.0345	EGFR|TLR4	50406	5306|4079	0.00074	GO:0071260	0.146218
80	2	GO Biological Process	Mesenchymal cell development	0.0353	NOTCH1|FN1	50406	3485|5576	0.00076	GO:0014031	0.145223
911	4	GO Biological Process	Response to organic cyclic compound	0.0366	STAT3|EGFR|NOTCH1|IL6	50406	4127|5306|3485|5153	0.00079	GO:0014070	0.143652
82	2	GO Biological Process	Positive regulation of nik/nf-kappab signaling	0.0368	EGFR|TLR4	50406	5306|4079	0.0008	GO:1901224	0.143415
382	3	GO Biological Process	In utero embryonic development	0.0375	EGFR|NOTCH1|ITGB1	50406	5306|3485|5270	0.00082	GO:0001701	0.142597
384	3	GO Biological Process	Axonogenesis	0.0378	ERBB2|NOTCH1|ITGB1	50406	4988|3485|5270	0.00083	GO:0007409	0.142251
85	2	GO Biological Process	Positive regulation of b cell activation	0.0389	TLR4|IL6	50406	4079|5153	0.00086	GO:0050871	0.141005
87	2	GO Biological Process	Cell fate specification	0.0405	NOTCH1|ITGB1	50406	3485|5270	0.0009	GO:0001708	0.139254
398	3	GO Biological Process	Regulation of translation	0.0412	STAT3|ERBB2|IL6	50406	4127|4988|5153	0.00092	GO:0006417	0.13851
88	2	GO Biological Process	Positive regulation of smooth muscle cell proliferation	0.0412	EGFR|IL6	50406	5306|5153	0.00092	GO:0048661	0.13851
979	4	GO Biological Process	Secretion by cell	0.0456	FN1|IL6|CD44|PECAM1	50406	5576|5153|3263|5090	0.001	GO:0032940	0.134104
95	2	GO Biological Process	Viral entry into host cell	0.0465	EGFR|ITGB1	50406	5306|5270	0.0011	GO:0046718	0.133255
95	2	GO Biological Process	Regulation of reactive oxygen species biosynthetic process	0.0465	STAT3|TLR4	50406	4127|4079	0.0011	GO:1903426	0.133255
993	4	GO Biological Process	Positive regulation of cell differentiation	0.0474	STAT3|NOTCH1|FN1|IL6	50406	4127|3485|5576|5153	0.0011	GO:0045597	0.132422
1002	4	GO Biological Process	Embryo development	0.0487	EGFR|NOTCH1|FN1|ITGB1	50406	5306|3485|5576|5270	0.0011	GO:0009790	0.131247
1805	5	GO Biological Process	Vesicle-mediated transport	0.0487	FN1|TLR4|ITGB1|CD44|PECAM1	50406	5576|4079|5270|3263|5090	0.0011	GO:0016192	0.131247
98	2	GO Biological Process	Defense response to gram-negative bacterium	0.0487	TLR4|IL6	50406	4079|5153	0.0011	GO:0050829	0.131247
98	2	GO Biological Process	Nephron epithelium development	0.0487	NOTCH1|PECAM1	50406	3485|5090	0.0011	GO:0072009	0.131247
99	2	GO Biological Process	Gland morphogenesis	0.0492	EGFR|NOTCH1	50406	5306|3485	0.0012	GO:0022612	0.130803
381	7	GO Cellular Component	Receptor complex	3.19e-07	ERBB2|EGFR|NOTCH1|TLR4|ITGB1|IL6|CD44	50406	4988|5306|3485|4079|5270|5153|3263	1.3e-10	GO:0043235	0.649621
350	5	GO Cellular Component	Apical plasma membrane	0.00055	ERBB2|EGFR|NOTCH1|FN1|CD44	50406	4988|5306|3485|5576|3263	4.46e-07	GO:0016324	0.325964
5314	10	GO Cellular Component	Plasma membrane	0.00085	STAT3|ERBB2|EGFR|NOTCH1|FN1|TLR4|ITGB1|IL6|CD44|PECAM1	50406	4127|4988|5306|3485|5576|4079|5270|5153|3263|5090	2.2e-06	GO:0005886	0.307058
1623	7	GO Cellular Component	Integral component of plasma membrane	0.00085	ERBB2|EGFR|TLR4|ITGB1|IL6|CD44|PECAM1	50406	4988|5306|4079|5270|5153|3263|5090	2.63e-06	GO:0005887	0.307058
824	6	GO Cellular Component	Cell surface	0.00085	EGFR|NOTCH1|TLR4|ITGB1|CD44|PECAM1	50406	5306|3485|4079|5270|3263|5090	1.04e-06	GO:0009986	0.307058
2386	8	GO Cellular Component	Cytoplasmic vesicle	0.00085	ERBB2|EGFR|NOTCH1|FN1|TLR4|ITGB1|CD44|PECAM1	50406	4988|5306|3485|5576|4079|5270|3263|5090	1.77e-06	GO:0031410	0.307058
5073	10	GO Cellular Component	Protein-containing complex	0.00085	STAT3|ERBB2|EGFR|NOTCH1|FN1|TLR4|ITGB1|IL6|CD44|PECAM1	50406	4127|4988|5306|3485|5576|4079|5270|5153|3263|5090	1.38e-06	GO:0032991	0.307058
1219	6	GO Cellular Component	Plasma membrane region	0.0021	ERBB2|EGFR|NOTCH1|FN1|ITGB1|CD44	50406	4988|5306|3485|5576|5270|3263	1e-05	GO:0098590	0.267778
4542	9	GO Cellular Component	Endomembrane system	0.0029	ERBB2|EGFR|NOTCH1|FN1|TLR4|ITGB1|IL6|CD44|PECAM1	50406	4988|5306|3485|5576|4079|5270|5153|3263|5090	1.56e-05	GO:0012505	0.25376
820	5	GO Cellular Component	Anchoring junction	0.0049	EGFR|NOTCH1|ITGB1|CD44|PECAM1	50406	5306|3485|5270|3263|5090	2.77e-05	GO:0070161	0.23098
169	3	GO Cellular Component	Plasma membrane signaling receptor complex	0.0115	ERBB2|ITGB1|IL6	50406	4988|5270|5153	7.64e-05	GO:0098802	0.19393
1715	6	GO Cellular Component	Whole membrane	0.0115	ERBB2|EGFR|TLR4|ITGB1|CD44|PECAM1	50406	4988|5306|4079|5270|3263|5090	7.04e-05	GO:0098805	0.19393
547	4	GO Cellular Component	Plasma membrane protein complex	0.0155	ERBB2|EGFR|ITGB1|IL6	50406	4988|5306|5270|5153	0.00011	GO:0098797	0.180967
1141	5	GO Cellular Component	Membrane protein complex	0.0173	ERBB2|EGFR|TLR4|ITGB1|IL6	50406	4988|5306|4079|5270|5153	0.00013	GO:0098796	0.176195
237	3	GO Cellular Component	Basolateral plasma membrane	0.0252	ERBB2|EGFR|CD44	50406	4988|5306|3263	0.0002	GO:0016323	0.15986
2075	6	GO Cellular Component	Cell junction	0.0252	STAT3|EGFR|NOTCH1|ITGB1|CD44|PECAM1	50406	4127|5306|3485|5270|3263|5090	0.00021	GO:0030054	0.15986
2107	6	GO Cellular Component	Bounding membrane of organelle	0.0252	ERBB2|EGFR|NOTCH1|TLR4|CD44|PECAM1	50406	4988|5306|3485|4079|3263|5090	0.00022	GO:0098588	0.15986
44	2	GO Cellular Component	Basal plasma membrane	0.0257	ERBB2|EGFR	50406	4988|5306	0.00024	GO:0009925	0.159007
46	2	GO Cellular Component	Myelin sheath	0.0268	ERBB2|ITGB1	50406	4988|5270	0.00026	GO:0043209	0.157187
727	4	GO Cellular Component	Perinuclear region of cytoplasm	0.0332	ERBB2|EGFR|TLR4|ITGB1	50406	4988|5306|4079|5270	0.00034	GO:0048471	0.147886
331	3	GO Cellular Component	External side of plasma membrane	0.0435	TLR4|ITGB1|PECAM1	50406	4079|5270|5090	0.00054	GO:0009897	0.136151
3548	7	GO Cellular Component	Organelle membrane	0.0435	STAT3|ERBB2|EGFR|NOTCH1|TLR4|CD44|PECAM1	50406	4127|4988|5306|3485|4079|3263|5090	0.00046	GO:0031090	0.136151
324	3	GO Cellular Component	Membrane raft	0.0435	EGFR|ITGB1|PECAM1	50406	5306|5270|5090	0.00051	GO:0045121	0.136151
845	4	GO Cellular Component	Secretory granule	0.0445	NOTCH1|FN1|CD44|PECAM1	50406	3485|5576|3263|5090	0.0006	GO:0030141	0.135164
5181	8	GO Cellular Component	Integral component of membrane	0.045	ERBB2|EGFR|NOTCH1|TLR4|ITGB1|IL6|CD44|PECAM1	50406	4988|5306|3485|4079|5270|5153|3263|5090	0.00064	GO:0016021	0.134679
72	2	GO Cellular Component	Cell-cell contact zone	0.045	ITGB1|PECAM1	50406	5270|5090	0.00062	GO:0044291	0.134679
1581	8	GO Molecular Function	Signaling receptor binding	0.00038	STAT3|ERBB2|EGFR|NOTCH1|FN1|TLR4|ITGB1|IL6	50406	4127|4988|5306|3485|5576|4079|5270|5153	7.19e-08	GO:0005102	0.342022
1453	7	GO Molecular Function	Signaling receptor activity	0.0032	ERBB2|EGFR|NOTCH1|TLR4|ITGB1|CD44|PECAM1	50406	4988|5306|3485|4079|5270|3263|5090	1.24e-06	GO:0038023	0.249485
68	3	GO Molecular Function	Collagen binding	0.007	FN1|ITGB1|CD44	50406	5576|5270|3263	5.39e-06	GO:0005518	0.21549
1240	6	GO Molecular Function	Transmembrane signaling receptor activity	0.0115	ERBB2|EGFR|NOTCH1|TLR4|CD44|PECAM1	50406	4988|5306|3485|4079|3263|5090	1.1e-05	GO:0004888	0.19393
147	3	GO Molecular Function	Integrin binding	0.0443	EGFR|FN1|ITGB1	50406	5306|5576|5270	5.09e-05	GO:0005178	0.13536
149	3	GO Molecular Function	Protein phosphatase binding	0.0443	STAT3|ERBB2|EGFR	50406	4127|4988|5306	5.29e-05	GO:0019903	0.13536
196	7	KEGG Pathways	Proteoglycans in cancer	6.17e-10	STAT3|ERBB2|EGFR|FN1|TLR4|ITGB1|CD44	50406	4127|4988|5306|5576|4079|5270|3263	1.36e-12	hsa05205	0.920971
106	5	KEGG Pathways	HIF-1 signaling pathway	2.4e-07	STAT3|ERBB2|EGFR|TLR4|IL6	50406	4127|4988|5306|4079|5153	1.32e-09	hsa04066	0.661979
517	7	KEGG Pathways	Pathways in cancer	2.4e-07	STAT3|ERBB2|EGFR|NOTCH1|FN1|ITGB1|IL6	50406	4127|4988|5306|3485|5576|5270|5153	1.06e-09	hsa05200	0.661979
350	6	KEGG Pathways	PI3K-Akt signaling pathway	7.77e-07	ERBB2|EGFR|FN1|TLR4|ITGB1|IL6	50406	4988|5306|5576|4079|5270|5153	6.85e-09	hsa04151	0.610958
160	5	KEGG Pathways	MicroRNAs in cancer	8.85e-07	STAT3|ERBB2|EGFR|NOTCH1|CD44	50406	4127|4988|5306|3485|3263	9.75e-09	hsa05206	0.605306
78	4	KEGG Pathways	EGFR tyrosine kinase inhibitor resistance	4.46e-06	STAT3|ERBB2|EGFR|IL6	50406	4127|4988|5306|5153	5.89e-08	hsa01521	0.535067
125	4	KEGG Pathways	Yersinia infection	2.38e-05	FN1|TLR4|ITGB1|IL6	50406	5576|4079|5270|5153	3.67e-07	hsa05135	0.462342
46	3	KEGG Pathways	Malaria	9.91e-05	TLR4|IL6|PECAM1	50406	4079|5153|5090	1.75e-06	hsa05144	0.400393
198	4	KEGG Pathways	Focal adhesion	0.00011	ERBB2|EGFR|FN1|ITGB1	50406	4988|5306|5576|5270	2.2e-06	hsa04510	0.395861
218	4	KEGG Pathways	Shigellosis	0.00015	EGFR|TLR4|ITGB1|CD44	50406	5306|4079|5270|3263	3.2e-06	hsa05131	0.382391
60	3	KEGG Pathways	Inflammatory bowel disease	0.00015	STAT3|TLR4|IL6	50406	4127|4079|5153	3.75e-06	hsa05321	0.382391
68	3	KEGG Pathways	Non-small cell lung cancer	0.0002	STAT3|ERBB2|EGFR	50406	4127|4988|5306	5.39e-06	hsa05223	0.369897
74	3	KEGG Pathways	Pertussis	0.00023	TLR4|ITGB1|IL6	50406	4079|5270|5153	6.88e-06	hsa05133	0.363827
73	3	KEGG Pathways	Pancreatic cancer	0.00023	STAT3|ERBB2|EGFR	50406	4127|4988|5306	6.62e-06	hsa05212	0.363827
88	3	KEGG Pathways	ECM-receptor interaction	0.00034	FN1|ITGB1|CD44	50406	5576|5270|3263	1.14e-05	hsa04512	0.346852
88	3	KEGG Pathways	PD-L1 expression and PD-1 checkpoint pathway in cancer	0.00034	STAT3|EGFR|TLR4	50406	4127|5306|4079	1.14e-05	hsa05235	0.346852
95	3	KEGG Pathways	Endocrine resistance	0.00038	ERBB2|EGFR|NOTCH1	50406	4988|5306|3485	1.42e-05	hsa01522	0.342022
98	3	KEGG Pathways	AGE-RAGE signaling pathway in diabetic complications	0.00038	STAT3|FN1|IL6	50406	4127|5576|5153	1.56e-05	hsa04933	0.342022
100	3	KEGG Pathways	Amoebiasis	0.00038	FN1|TLR4|IL6	50406	5576|4079|5153	1.65e-05	hsa05146	0.342022
325	4	KEGG Pathways	Human papillomavirus infection	0.00038	EGFR|NOTCH1|FN1|ITGB1	50406	5306|3485|5576|5270	1.52e-05	hsa05165	0.342022
105	3	KEGG Pathways	Toxoplasmosis	0.00041	STAT3|TLR4|ITGB1	50406	4127|4079|5270	1.91e-05	hsa05145	0.338722
127	3	KEGG Pathways	FoxO signaling pathway	0.00068	STAT3|EGFR|IL6	50406	4127|5306|5153	3.32e-05	hsa04068	0.316749
138	3	KEGG Pathways	Measles	0.00083	STAT3|TLR4|IL6	50406	4127|4079|5153	4.23e-05	hsa05162	0.308092
145	3	KEGG Pathways	Breast cancer	0.00092	ERBB2|EGFR|NOTCH1	50406	4988|5306|3485	4.89e-05	hsa05224	0.303621
160	3	KEGG Pathways	JAK-STAT signaling pathway	0.0012	STAT3|EGFR|IL6	50406	4127|5306|5153	6.52e-05	hsa04630	0.292082
159	3	KEGG Pathways	Hepatitis B	0.0012	STAT3|TLR4|IL6	50406	4127|4079|5153	6.4e-05	hsa05161	0.292082
187	3	KEGG Pathways	Pathogenic Escherichia coli infection	0.0017	TLR4|ITGB1|IL6	50406	4079|5270|5153	0.0001	hsa05130	0.276955
193	3	KEGG Pathways	Epstein-Barr virus infection	0.0018	STAT3|IL6|CD44	50406	4127|5153|3263	0.00011	hsa05169	0.274473
209	3	KEGG Pathways	Regulation of actin cytoskeleton	0.0022	EGFR|FN1|ITGB1	50406	5306|5576|5270	0.00014	hsa04810	0.265758
218	3	KEGG Pathways	Human cytomegalovirus infection	0.0024	STAT3|EGFR|IL6	50406	4127|5306|5153	0.00016	hsa05163	0.261979
41	2	KEGG Pathways	Bladder cancer	0.0031	ERBB2|EGFR	50406	4988|5306	0.00021	hsa05219	0.250864
55	2	KEGG Pathways	Legionellosis	0.0052	TLR4|IL6	50406	4079|5153	0.00037	hsa05134	0.2284
57	2	KEGG Pathways	Endometrial cancer	0.0054	ERBB2|EGFR	50406	4988|5306	0.0004	hsa05213	0.226761
67	2	KEGG Pathways	Adherens junction	0.0072	ERBB2|EGFR	50406	4988|5306	0.00054	hsa04520	0.214267
70	2	KEGG Pathways	Bacterial invasion of epithelial cells	0.0074	FN1|ITGB1	50406	5576|5270	0.00059	hsa05100	0.213077
70	2	KEGG Pathways	Leishmaniasis	0.0074	TLR4|ITGB1	50406	4079|5270	0.00059	hsa05140	0.213077
69	2	KEGG Pathways	Central carbon metabolism in cancer	0.0074	ERBB2|EGFR	50406	4988|5306	0.00057	hsa05230	0.213077
83	2	KEGG Pathways	ErbB signaling pathway	0.0098	ERBB2|EGFR	50406	4988|5306	0.00082	hsa04012	0.200877
85	2	KEGG Pathways	Rheumatoid arthritis	0.01	TLR4|IL6	50406	4079|5153	0.00086	hsa05323	0.2
89	2	KEGG Pathways	Hypertrophic cardiomyopathy	0.0107	ITGB1|IL6	50406	5270|5153	0.00094	hsa05410	0.197062
91	2	KEGG Pathways	Hematopoietic cell lineage	0.0109	IL6|CD44	50406	5153|3263	0.00098	hsa04640	0.196257
92	2	KEGG Pathways	Small cell lung cancer	0.0109	FN1|ITGB1	50406	5576|5270	0.001	hsa05222	0.196257
96	2	KEGG Pathways	Prostate cancer	0.0115	ERBB2|EGFR	50406	4988|5306	0.0011	hsa05215	0.19393
99	2	KEGG Pathways	Chagas disease	0.0119	TLR4|IL6	50406	4079|5153	0.0012	hsa05142	0.192445
101	2	KEGG Pathways	Toll-like receptor signaling pathway	0.0121	TLR4|IL6	50406	4079|5153	0.0012	hsa04620	0.191721
101	2	KEGG Pathways	Th17 cell differentiation	0.0121	STAT3|IL6	50406	4127|5153	0.0012	hsa04659	0.191721
107	2	KEGG Pathways	Insulin resistance	0.013	STAT3|IL6	50406	4127|5153	0.0013	hsa04931	0.188606
109	2	KEGG Pathways	Leukocyte transendothelial migration	0.0132	ITGB1|PECAM1	50406	5270|5090	0.0014	hsa04670	0.187943
137	2	KEGG Pathways	Cell adhesion molecules	0.0201	ITGB1|PECAM1	50406	5270|5090	0.0022	hsa04514	0.16968
142	2	KEGG Pathways	Phagosome	0.0211	TLR4|ITGB1	50406	4079|5270	0.0023	hsa04145	0.167572
144	2	KEGG Pathways	Gastric cancer	0.0213	ERBB2|EGFR	50406	4988|5306	0.0024	hsa05226	0.167162
149	2	KEGG Pathways	Necroptosis	0.0223	STAT3|TLR4	50406	4127|4079	0.0026	hsa04217	0.16517
156	2	KEGG Pathways	Tight junction	0.0239	ERBB2|ITGB1	50406	4988|5270	0.0028	hsa04530	0.16216
156	2	KEGG Pathways	Hepatitis C	0.0239	STAT3|EGFR	50406	4127|5306	0.0028	hsa05160	0.16216
165	2	KEGG Pathways	Influenza A	0.0257	TLR4|IL6	50406	4079|5153	0.0031	hsa05164	0.159007
168	2	KEGG Pathways	Tuberculosis	0.0261	TLR4|IL6	50406	4079|5153	0.0032	hsa05152	0.158336
174	2	KEGG Pathways	NOD-like receptor signaling pathway	0.0275	TLR4|IL6	50406	4079|5153	0.0034	hsa04621	0.156067
187	2	KEGG Pathways	Kaposi sarcoma-associated herpesvirus infection	0.031	STAT3|IL6	50406	4127|5153	0.004	hsa05167	0.150864
193	2	KEGG Pathways	Calcium signaling pathway	0.0324	ERBB2|EGFR	50406	4988|5306	0.0042	hsa04020	0.148945
202	2	KEGG Pathways	Rap1 signaling pathway	0.0348	EGFR|ITGB1	50406	5306|5270	0.0046	hsa04015	0.145842
209	2	KEGG Pathways	Salmonella infection	0.0366	TLR4|IL6	50406	4079|5153	0.0049	hsa05132	0.143652
1548	8	Reactome Pathways	Disease	0.0011	STAT3|ERBB2|EGFR|NOTCH1|FN1|TLR4|ITGB1|IL6	50406	4127|4988|5306|3485|5576|4079|5270|5153	6.1e-08	HSA-1643685	0.295861
85	4	Reactome Pathways	Integrin cell surface interactions	0.0011	FN1|ITGB1|CD44|PECAM1	50406	5576|5270|3263|5090	8.21e-08	HSA-216083	0.295861
107	4	Reactome Pathways	Interleukin-4 and Interleukin-13 signaling	0.0012	STAT3|FN1|ITGB1|IL6	50406	4127|5576|5270|5153	2e-07	HSA-6785807	0.292082
138	4	Reactome Pathways	Cell surface interactions at the vascular wall	0.0023	FN1|ITGB1|CD44|PECAM1	50406	5576|5270|3263|5090	5.39e-07	HSA-202733	0.263827
392	5	Reactome Pathways	Diseases of signal transduction by growth factor receptors and second messengers	0.0027	STAT3|ERBB2|EGFR|NOTCH1|FN1	50406	4127|4988|5306|3485|5576	7.75e-07	HSA-5663202	0.256864
4	2	Reactome Pathways	PLCG1 events in ERBB2 signaling	0.0075	ERBB2|EGFR	50406	4988|5306	3.52e-06	HSA-1251932	0.212494
53	3	Reactome Pathways	Signaling by PTK6	0.0075	STAT3|ERBB2|EGFR	50406	4127|4988|5306	2.62e-06	HSA-8848021	0.212494
502	5	Reactome Pathways	Signaling by Receptor Tyrosine Kinases	0.0075	STAT3|ERBB2|EGFR|FN1|ITGB1	50406	4127|4988|5306|5576|5270	2.59e-06	HSA-9006934	0.212494
6	2	Reactome Pathways	Fibronectin matrix formation	0.0114	FN1|ITGB1	50406	5576|5270	6.57e-06	HSA-1566977	0.19431
1956	7	Reactome Pathways	Immune System	0.0131	STAT3|FN1|TLR4|ITGB1|IL6|CD44|PECAM1	50406	4127|5576|4079|5270|5153|3263|5090	9.21e-06	HSA-168256	0.188273
280	4	Reactome Pathways	MAPK1/MAPK3 signaling	0.0131	ERBB2|EGFR|FN1|IL6	50406	4988|5306|5576|5153	8.5e-06	HSA-5684996	0.188273
79	3	Reactome Pathways	Signaling by MET	0.0131	STAT3|FN1|ITGB1	50406	4127|5576|5270	8.32e-06	HSA-6806834	0.188273
681	5	Reactome Pathways	Cytokine Signaling in Immune system	0.014	STAT3|FN1|ITGB1|IL6|CD44	50406	4127|5576|5270|5153|3263	1.13e-05	HSA-1280215	0.185387
11	2	Reactome Pathways	Interleukin-6 signaling	0.0187	STAT3|IL6	50406	4127|5153	1.83e-05	HSA-1059683	0.172816
12	2	Reactome Pathways	TFAP2 (AP-2) family regulates transcription of growth factors and their receptors	0.0206	ERBB2|EGFR	50406	4988|5306	2.13e-05	HSA-8866910	0.168613
13	2	Reactome Pathways	ERBB2 Activates PTK6 Signaling	0.0225	ERBB2|EGFR	50406	4988|5306	2.46e-05	HSA-8847993	0.164782
15	2	Reactome Pathways	ERBB2 Regulates Cell Motility	0.0276	ERBB2|EGFR	50406	4988|5306	3.18e-05	HSA-6785631	0.155909
16	2	Reactome Pathways	GRB2 events in ERBB2 signaling	0.0296	ERBB2|EGFR	50406	4988|5306	3.58e-05	HSA-1963640	0.152871
16	2	Reactome Pathways	PI3K events in ERBB2 signaling	0.0296	ERBB2|EGFR	50406	4988|5306	3.58e-05	HSA-1963642	0.152871
16	2	Reactome Pathways	Signaling by ERBB2 ECD mutants	0.0296	ERBB2|EGFR	50406	4988|5306	3.58e-05	HSA-9665348	0.152871
21	2	Reactome Pathways	Signal transduction by L1	0.0411	EGFR|ITGB1	50406	5306|5270	5.91e-05	HSA-445144	0.138616
22	2	Reactome Pathways	SHC1 events in ERBB2 signaling	0.0431	ERBB2|EGFR	50406	4988|5306	6.44e-05	HSA-1250196	0.136552
22	2	Reactome Pathways	Signaling by ERBB2 TMD/JMD mutants	0.0431	ERBB2|EGFR	50406	4988|5306	6.44e-05	HSA-9665686	0.136552
25	2	Reactome Pathways	Signaling by ERBB2 KD Mutants	0.0491	ERBB2|EGFR	50406	4988|5306	8.19e-05	HSA-9664565	0.130892
271	7	TISSUES	Cervical carcinoma cell	3.71e-08	STAT3|ERBB2|EGFR|NOTCH1|FN1|ITGB1|CD44	50406	4127|4988|5306|3485|5576|5270|3263	1.25e-11	BTO:0000180	0.743063
1882	9	TISSUES	Liver	9.76e-06	STAT3|ERBB2|EGFR|FN1|TLR4|ITGB1|IL6|CD44|PECAM1	50406	4127|4988|5306|5576|4079|5270|5153|3263|5090	6.58e-09	BTO:0000759	0.501055
398	5	TISSUES	Vascular system	0.00062	NOTCH1|FN1|ITGB1|CD44|PECAM1	50406	3485|5576|5270|3263|5090	8.35e-07	BTO:0001085	0.320761
1436	7	TISSUES	Respiratory system	0.00068	STAT3|FN1|TLR4|ITGB1|IL6|CD44|PECAM1	50406	4127|5576|4079|5270|5153|3263|5090	1.15e-06	BTO:0000203	0.316749
3	2	TISSUES	Kupffer cell	0.0012	TLR4|IL6	50406	4079|5153	2.35e-06	BTO:0000685	0.292082
949	6	TISSUES	Leukemia cell	0.0012	STAT3|ERBB2|NOTCH1|ITGB1|CD44|PECAM1	50406	4127|4988|3485|5270|3263|5090	2.35e-06	BTO:0001271	0.292082
3	2	TISSUES	BT-474 cell	0.0012	ERBB2|EGFR	50406	4988|5306	2.35e-06	BTO:0001932	0.292082
3	2	TISSUES	SK-BR-3 cell	0.0012	ERBB2|EGFR	50406	4988|5306	2.35e-06	BTO:0002419	0.292082
624	5	TISSUES	Epithelium	0.0017	ERBB2|NOTCH1|FN1|CD44|PECAM1	50406	4988|3485|5576|3263|5090	7.43e-06	BTO:0000416	0.276955
1229	6	TISSUES	Fetus	0.0022	STAT3|EGFR|FN1|TLR4|ITGB1|IL6	50406	4127|5306|5576|4079|5270|5153	1.05e-05	BTO:0000449	0.265758
9	2	TISSUES	Macrophage cell line	0.0026	TLR4|IL6	50406	4079|5153	1.29e-05	BTO:0002278	0.258503
9	2	TISSUES	Monocytic leukemia cell line	0.0026	TLR4|IL6	50406	4079|5153	1.29e-05	BTO:0002332	0.258503
361	4	TISSUES	Lymphocytic leukemia cell	0.0038	NOTCH1|ITGB1|CD44|PECAM1	50406	3485|5270|3263|5090	2.28e-05	BTO:0000744	0.242022
14	2	TISSUES	Parenchyma	0.0042	FN1|IL6	50406	5576|5153	2.81e-05	BTO:0001539	0.237675
129	3	TISSUES	Epithelial cell line	0.0045	ERBB2|EGFR|PECAM1	50406	4988|5306|5090	3.47e-05	BTO:0001120	0.234679
137	3	TISSUES	Plasma cell	0.0049	FN1|ITGB1|CD44	50406	5576|5270|3263	4.14e-05	BTO:0000392	0.23098
165	3	TISSUES	Breast cancer cell	0.008	ERBB2|FN1|CD44	50406	4988|5576|3263	7.13e-05	BTO:0000150	0.209691
170	3	TISSUES	Endothelium	0.008	NOTCH1|FN1|PECAM1	50406	3485|5576|5090	7.78e-05	BTO:0000393	0.209691
482	4	TISSUES	Mouth	0.008	ERBB2|FN1|IL6|CD44	50406	4988|5576|5153|3263	7e-05	BTO:0001090	0.209691
24	2	TISSUES	Retinal pigment epithelium	0.008	FN1|CD44	50406	5576|3263	7.58e-05	BTO:0001177	0.209691
193	3	TISSUES	Chronic lymphocytic leukemia cell	0.0101	ITGB1|CD44|PECAM1	50406	5270|3263|5090	0.00011	BTO:0001546	0.199568
32	2	TISSUES	Aorta endothelium	0.0114	NOTCH1|FN1	50406	3485|5576	0.00013	BTO:0000394	0.19431
1162	5	TISSUES	Lung	0.0121	FN1|TLR4|IL6|CD44|PECAM1	50406	5576|4079|5153|3263|5090	0.00015	BTO:0000763	0.191721
1970	6	TISSUES	Integument	0.0124	ERBB2|NOTCH1|FN1|ITGB1|CD44|PECAM1	50406	4988|3485|5576|5270|3263|5090	0.00015	BTO:0000634	0.190658
1176	5	TISSUES	Placenta	0.0124	STAT3|EGFR|FN1|TLR4|ITGB1	50406	4127|5306|5576|4079|5270	0.00015	BTO:0001078	0.190658
1277	5	TISSUES	Excretory gland	0.0169	STAT3|ERBB2|FN1|TLR4|CD44	50406	4127|4988|5576|4079|3263	0.00023	BTO:0000431	0.177211
69	2	TISSUES	Cartilage	0.0384	FN1|CD44	50406	5576|3263	0.00057	BTO:0000206	0.141567
337	3	TISSUES	Blood vessel	0.0384	NOTCH1|FN1|PECAM1	50406	3485|5576|5090	0.00057	BTO:0001102	0.141567
1553	5	TISSUES	Immune system	0.0384	STAT3|FN1|TLR4|IL6|CD44	50406	4127|5576|4079|5153|3263	0.00057	BTO:0005810	0.141567
2543	6	TISSUES	Hematopoietic system	0.0394	STAT3|FN1|TLR4|IL6|CD44|PECAM1	50406	4127|5576|4079|5153|3263|5090	0.00064	BTO:0000570	0.14045
2593	6	TISSUES	Internal female genital organ	0.0429	STAT3|EGFR|FN1|TLR4|ITGB1|CD44	50406	4127|5306|5576|4079|5270|3263	0.00071	BTO:0003099	0.136754
1675	5	TISSUES	Blood	0.048	FN1|TLR4|IL6|CD44|PECAM1	50406	5576|4079|5153|3263|5090	0.00081	BTO:0000089	0.131876
933	4	TISSUES	Hematopoietic cell	0.0484	FN1|TLR4|IL6|CD44	50406	5576|4079|5153|3263	0.00087	BTO:0000574	0.131515
941	4	TISSUES	Kidney	0.0484	STAT3|FN1|TLR4|CD44	50406	4127|5576|4079|3263	0.0009	BTO:0000671	0.131515
927	4	TISSUES	Trunk	0.0484	ERBB2|FN1|IL6|CD44	50406	4988|5576|5153|3263	0.00085	BTO:0001493	0.131515
3233	9	UniProt Keywords	Signal	0.00073	ERBB2|EGFR|NOTCH1|FN1|TLR4|ITGB1|IL6|CD44|PECAM1	50406	4988|5306|3485|5576|4079|5270|5153|3263|5090	7.9e-07	KW-0732	0.313668
3304	9	UniProt Keywords	Disulfide bond	0.00073	ERBB2|EGFR|NOTCH1|FN1|TLR4|ITGB1|IL6|CD44|PECAM1	50406	4988|5306|3485|5576|4079|5270|5153|3263|5090	9.57e-07	KW-1015	0.313668
4349	9	UniProt Keywords	Glycoprotein	0.0033	ERBB2|EGFR|NOTCH1|FN1|TLR4|ITGB1|IL6|CD44|PECAM1	50406	4988|5306|3485|5576|4079|5270|5153|3263|5090	1.07e-05	KW-0325	0.248149
1422	6	UniProt Keywords	Receptor	0.0056	ERBB2|EGFR|NOTCH1|TLR4|ITGB1|CD44	50406	4988|5306|3485|4079|5270|3263	2.42e-05	KW-0675	0.225181
19	2	UniProt Keywords	Acute phase	0.0091	FN1|IL6	50406	5576|5153	4.91e-05	KW-0011	0.204096
474	4	UniProt Keywords	Cell adhesion	0.0101	FN1|ITGB1|CD44|PECAM1	50406	5576|5270|3263|5090	6.56e-05	KW-0130	0.199568
568	4	UniProt Keywords	Endosome	0.0174	ERBB2|EGFR|TLR4|ITGB1	50406	4988|5306|4079|5270	0.00013	KW-0967	0.175945
3246	7	UniProt Keywords	Cell membrane	0.0302	ERBB2|EGFR|NOTCH1|TLR4|ITGB1|CD44|PECAM1	50406	4988|5306|3485|4079|5270|3263|5090	0.00026	KW-1003	0.151999
67	5	WikiPathways	RAC1/PAK1/p38/MMP2 pathway	2.54e-07	STAT3|ERBB2|EGFR|FN1|ITGB1	50406	4127|4988|5306|5576|5270	1.45e-10	WP3303	0.659517
18	4	WikiPathways	Extracellular vesicles in the crosstalk of cardiac cells	2.54e-07	STAT3|EGFR|TLR4|IL6	50406	4127|5306|4079|5153	2.5e-10	WP4300	0.659517
83	4	WikiPathways	EGFR tyrosine kinase inhibitor resistance	4.36e-05	STAT3|ERBB2|EGFR|IL6	50406	4127|4988|5306|5153	7.49e-08	WP4806	0.436051
114	4	WikiPathways	Gastrin signaling pathway	0.00011	STAT3|EGFR|ITGB1|CD44	50406	4127|5306|5270|3263	2.56e-07	WP4659	0.395861
28	3	WikiPathways	Nanoparticle-mediated activation of receptor signaling	0.00013	EGFR|FN1|ITGB1	50406	5306|5576|5270	4.28e-07	WP2643	0.388606
336	5	WikiPathways	PI3K-Akt signaling pathway	0.00013	EGFR|FN1|TLR4|ITGB1|IL6	50406	5306|5576|4079|5270|5153	3.65e-07	WP4172	0.388606
196	4	WikiPathways	Focal adhesion	0.00052	ERBB2|EGFR|FN1|ITGB1	50406	4988|5306|5576|5270	2.12e-06	WP306	0.3284
49	3	WikiPathways	Hepatitis C and hepatocellular carcinoma	0.00052	STAT3|IL6|CD44	50406	4127|5153|3263	2.09e-06	WP3646	0.3284
5	2	WikiPathways	TCA cycle nutrient use and invasiveness of ovarian cancer	0.00096	STAT3|EGFR	50406	4127|5306	4.93e-06	WP2868	0.301773
66	3	WikiPathways	Physico-chemical features and toxicity-associated pathways	0.00096	ERBB2|EGFR|FN1	50406	4988|5306|5576	4.94e-06	WP3680	0.301773
76	3	WikiPathways	Prolactin signaling pathway	0.001	STAT3|ERBB2|ITGB1	50406	4127|4988|5270	7.44e-06	WP2037	0.3
72	3	WikiPathways	Primary focal segmental glomerulosclerosis (FSGS)	0.001	NOTCH1|TLR4|ITGB1	50406	3485|4079|5270	6.36e-06	WP2572	0.3
72	3	WikiPathways	Non-small cell lung cancer	0.001	STAT3|ERBB2|EGFR	50406	4127|4988|5306	6.36e-06	WP4255	0.3
72	3	WikiPathways	Head and neck squamous cell carcinoma	0.001	ERBB2|EGFR|NOTCH1	50406	4988|5306|3485	6.36e-06	WP4674	0.3
87	3	WikiPathways	Pancreatic adenocarcinoma pathway	0.0012	STAT3|ERBB2|EGFR	50406	4127|4988|5306	1.1e-05	WP4263	0.292082
86	3	WikiPathways	Acute viral myocarditis	0.0012	STAT3|TLR4|IL6	50406	4127|4079|5153	1.07e-05	WP4298	0.292082
105	3	WikiPathways	Senescence and autophagy in cancer	0.002	FN1|IL6|CD44	50406	5576|5153|3263	1.91e-05	WP615	0.269897
12	2	WikiPathways	IL-10 anti-inflammatory signaling pathway	0.0021	STAT3|IL6	50406	4127|5153	2.13e-05	WP4495	0.267778
116	3	WikiPathways	Spinal cord injury	0.0023	EGFR|TLR4|IL6	50406	5306|4079|5153	2.55e-05	WP2431	0.263827
13	2	WikiPathways	Mammary gland development pathway - Puberty (Stage 2 of 4)	0.0023	ERBB2|FN1	50406	4988|5576	2.46e-05	WP2814	0.263827
13	2	WikiPathways	ncRNAs involved in STAT3 signaling in hepatocellular carcinoma	0.0023	STAT3|IL6	50406	4127|5153	2.46e-05	WP4337	0.263827
119	3	WikiPathways	Hippo-Merlin signaling dysregulation	0.0023	EGFR|ITGB1|CD44	50406	5306|5270|3263	2.74e-05	WP4541	0.263827
15	2	WikiPathways	FOXP3 in COVID-19	0.0024	STAT3|IL6	50406	4127|5153	3.18e-05	WP5063	0.261979
129	3	WikiPathways	Ebola virus pathway in host	0.0025	EGFR|TLR4|ITGB1	50406	5306|4079|5270	3.47e-05	WP4217	0.260206
17	2	WikiPathways	Cells and molecules involved in local acute inflammatory response	0.0028	ITGB1|IL6	50406	5270|5153	4e-05	WP4493	0.255284
19	2	WikiPathways	Overview of nanoparticle effects	0.0033	FN1|IL6	50406	5576|5153	4.91e-05	WP3287	0.248149
19	2	WikiPathways	LTF danger signal response pathway	0.0033	TLR4|IL6	50406	4079|5153	4.91e-05	WP4478	0.248149
20	2	WikiPathways	BMP signaling in eyelid development	0.0034	EGFR|NOTCH1	50406	5306|3485	5.4e-05	WP3927	0.246852
153	3	WikiPathways	Breast cancer pathway	0.0034	ERBB2|EGFR|NOTCH1	50406	4988|5306|3485	5.72e-05	WP4262	0.246852
151	3	WikiPathways	Hepatitis B infection	0.0034	STAT3|TLR4|IL6	50406	4127|4079|5153	5.5e-05	WP4666	0.246852
162	3	WikiPathways	EGF/EGFR signaling pathway	0.0038	STAT3|ERBB2|EGFR	50406	4127|4988|5306	6.76e-05	WP437	0.242022
28	2	WikiPathways	TLR4 signaling and tolerance	0.0055	TLR4|IL6	50406	4079|5153	0.0001	WP3851	0.225964
28	2	WikiPathways	Interactions between immune cells and microRNAs in tumor microenvironment	0.0055	STAT3|TLR4	50406	4127|4079	0.0001	WP4559	0.225964
30	2	WikiPathways	Extracellular vesicle-mediated signaling in recipient cells	0.0059	ERBB2|EGFR	50406	4988|5306	0.00012	WP2870	0.222915
31	2	WikiPathways	Mammary gland development pathway - Pregnancy and lactation (Stage 3 of 4)	0.0061	ERBB2|EGFR	50406	4988|5306	0.00012	WP2817	0.221467
34	2	WikiPathways	Hepatocyte growth factor receptor signaling	0.0071	STAT3|ITGB1	50406	4127|5270	0.00015	WP313	0.214874
37	2	WikiPathways	miRNAs involvement in the immune response in sepsis	0.0081	TLR4|IL6	50406	4079|5153	0.00017	WP4329	0.209151
40	2	WikiPathways	Bladder cancer	0.0092	ERBB2|EGFR	50406	4988|5306	0.0002	WP2828	0.203621
41	2	WikiPathways	Fibrin complement receptor 3 signaling pathway	0.0094	TLR4|IL6	50406	4079|5153	0.00021	WP4136	0.202687
43	2	WikiPathways	IL-6 signaling pathway	0.01	STAT3|IL6	50406	4127|5153	0.00023	WP364	0.2
47	2	WikiPathways	Thymic stromal lymphopoietin (TSLP) signaling pathway	0.0116	STAT3|IL6	50406	4127|5153	0.00027	WP2203	0.193554
48	2	WikiPathways	Pluripotent stem cell differentiation pathway	0.0118	NOTCH1|IL6	50406	3485|5153	0.00028	WP2848	0.192812
50	2	WikiPathways	Photodynamic therapy-induced AP-1 survival signaling.	0.0125	EGFR|IL6	50406	5306|5153	0.00031	WP3611	0.190309
54	2	WikiPathways	Pathogenic Escherichia coli infection	0.0142	TLR4|ITGB1	50406	4079|5270	0.00036	WP2272	0.184771
54	2	WikiPathways	Hematopoietic stem cell differentiation	0.0142	NOTCH1|IL6	50406	3485|5153	0.00036	WP2849	0.184771
302	3	WikiPathways	Focal adhesion: PI3K-Akt-mTOR-signaling pathway	0.0157	EGFR|FN1|ITGB1	50406	5306|5576|5270	0.00041	WP3932	0.18041
61	2	WikiPathways	Notch signaling pathway (Netpath)	0.0168	STAT3|NOTCH1	50406	4127|3485	0.00045	WP61	0.177469
63	2	WikiPathways	Endometrial cancer	0.0175	ERBB2|EGFR	50406	4988|5306	0.00048	WP4155	0.175696
64	2	WikiPathways	Pathways affected in adenoid cystic carcinoma	0.0177	ERBB2|NOTCH1	50406	4988|3485	0.0005	WP3651	0.175203
66	2	WikiPathways	AGE/RAGE pathway	0.0184	STAT3|EGFR	50406	4127|5306	0.00053	WP2324	0.173518
71	2	WikiPathways	Non-genomic actions of 1,25 dihydroxyvitamin D3	0.0207	TLR4|IL6	50406	4079|5153	0.00061	WP4341	0.168403
75	2	WikiPathways	Leptin signaling pathway	0.0226	STAT3|ERBB2	50406	4127|4988	0.00067	WP2034	0.164589
78	2	WikiPathways	Regulatory circuits of the STAT3 signaling pathway	0.024	STAT3|EGFR	50406	4127|5306	0.00073	WP4538	0.161979
82	2	WikiPathways	Glioblastoma signaling pathways	0.0259	ERBB2|EGFR	50406	4988|5306	0.0008	WP2261	0.15867
85	2	WikiPathways	Clear cell renal cell carcinoma pathways	0.0273	STAT3|EGFR	50406	4127|5306	0.00086	WP4018	0.156384
88	2	WikiPathways	Androgen receptor signaling pathway	0.0287	STAT3|EGFR	50406	4127|5306	0.00092	WP138	0.154212
88	2	WikiPathways	Hair follicle development: cytodifferentiation - part 3 of 3	0.0287	EGFR|NOTCH1	50406	5306|3485	0.00092	WP2840	0.154212
90	2	WikiPathways	ErbB signaling pathway	0.0289	ERBB2|EGFR	50406	4988|5306	0.00096	WP673	0.15391
95	2	WikiPathways	Small cell lung cancer	0.0316	FN1|ITGB1	50406	5576|5270	0.0011	WP4658	0.150031
428	3	WikiPathways	VEGFA-VEGFR2 signaling pathway	0.033	STAT3|FN1|ITGB1	50406	4127|5576|5270	0.0011	WP3888	0.148149
100	2	WikiPathways	Neural crest differentiation	0.0337	NOTCH1|ITGB1	50406	3485|5270	0.0012	WP2064	0.147237
103	2	WikiPathways	Toll-like receptor signaling pathway	0.0352	TLR4|IL6	50406	4079|5153	0.0012	WP75	0.145346
116	2	WikiPathways	Embryonic stem cell pluripotency pathways	0.0436	STAT3|EGFR	50406	4127|5306	0.0016	WP3931	0.136051

## Sheet: List of upregulated hub genes
Supplementary file 3: Protein-protein interaction network of upregulated genes; the top 10 most ranked genes are highlighted.
node_name	MCC	DMNC	MNC	Degree	EPC	BottleNeck	EcCentricity	Closeness	Radiality	Betweenness	Stress	ClusteringCoefficient
CCK	17	0.33284	6	9	14.304	26	0.03817	17.2095	2.26313	388.333	608	0.19444
GABRD	12	0.28529	6	6	13.918	2	0.03817	15.1262	2.20813	149.367	322	0.4
SCN3B	9	0.46346	3	6	14.091	35	0.05344	16.4833	2.33386	666.533	1224	0.2
GRIK1	20	0.38039	6	6	13.654	3	0.04453	14.4667	2.1767	91.6333	250	0.53333
GRIK2	20	0.38039	6	6	13.527	4	0.04453	14.4667	2.1767	91.6333	250	0.53333
CRHR1	6	0.30898	3	5	14.023	32	0.04453	15.9833	2.31814	507.6	914	0.2
CALY	8	0.37893	4	4	13.192	1	0.0334	12.6941	2.03525	2.46667	8	0.66667
CACNG8	12	0.47366	4	4	12.7	1	0.03817	11.3857	1.94095	0.66667	2	0.83333
CACNA1G	12	0.47366	4	4	13.096	1	0.04453	13.1333	2.1374	17.0667	66	0.83333
COL24A1	4	0.30779	2	4	10.495	9	0.04453	14.0167	2.20813	426	714	0.16667
COL11A2	5	0.30898	3	4	8.711	6	0.03817	12.3262	2.03525	268	426	0.33333
LY6H	8	0.37893	4	4	13.02	1	0.0334	12.6941	2.03525	9.3	22	0.66667
MYO15A	3	0	1	3	5.992	4	0.0334	10.4536	1.82308	190	268	0
NRGN	3	0	1	3	10.048	3	0.0334	11.9107	2.02739	65.4667	128	0
CARTPT	4	0.30898	3	3	12.877	2	0.03817	13.2095	2.16098	12.6667	46	0.66667
COL22A1	4	0.30898	3	3	8.358	1	0.03817	11.4095	2.00382	28	82	0.66667
PKD2L1	3	0.30779	2	3	2.708	2	0.03053	3	0.0916	4	4	0.33333
GRM2	3	0.30779	2	3	11.931	3	0.03817	12.0595	2.05097	73.1333	164	0.33333
SOHLH1	3	0.30779	2	3	11.341	3	0.0334	12.6107	2.05097	128	244	0.33333
SHISA8	6	0.46346	3	3	12.136	1	0.03817	10.8857	1.93309	0	0	1
ACTL6B	2	0.30779	2	2	10.769	1	0.0334	10.7274	1.95667	0	0	1
TGM1	2	0.30779	2	2	2.23	1	0.0229	2	0.0458	0	0	1
PDIA2	2	0	1	2	2.294	2	0.01527	2.5	0.12214	4	4	0
PKD1	2	0.30779	2	2	2.523	1	0.01527	2.5	0.08142	0	0	1
ATP4A	2	0	1	2	8.399	2	0.0334	11.6941	2.01953	66	76	0
CALB2	2	0	1	2	9.695	2	0.0334	12.3774	2.07454	44.3333	52	0
KRT17	2	0.30779	2	2	2.234	1	0.0229	2	0.0458	0	0	1
FGF8	2	0	1	2	8.25	1	0.02969	10.4135	1.88595	7.8	16	0
SYCE1	2	0	1	2	6.634	2	0.02969	9.76349	1.80736	66	124	0
NOXA1	2	0	1	2	2.298	2	0.01527	2.5	0.12214	4	4	0
NEGR1	2	0	1	2	7.55	1	0.03817	10.6929	1.97238	16	18	0
LPPR3	2	0	1	2	4.299	2	0.02969	8.49563	1.57948	66	92	0
LOR	2	0.30779	2	2	2.258	1	0.0229	2	0.0458	0	0	1
SLC44A5	2	0	1	2	6.709	1	0.03817	10.0595	1.91738	2	2	0
TCTE1	2	0	1	2	2.024	3	0.0229	2	0.08015	2	2	0
SNCG	2	0	1	2	8.749	2	0.04453	11.8333	2.09811	48	74	0
TRPM2	2	0.30779	2	2	2.568	1	0.01527	2.5	0.08142	0	0	1
COL28A1	2	0.30779	2	2	6.853	1	0.0334	9.37024	1.78379	0	0	1
TAC3	2	0	1	2	9.268	2	0.0334	11.9441	2.03525	34	54	0
CORO1A	1	0	1	1	1.506	1	0.01527	1	0.0458	0	0	0
PROC	1	0	1	1	1.495	1	0.01527	1	0.0458	0	0	0
TNNT2	1	0	1	1	1.495	1	0.01527	1	0.0458	0	0	0
CHRNA10	1	0	1	1	3.75	1	0.02969	7.82897	1.56376	0	0	0
MAST1	1	0	1	1	1.775	1	0.01145	1.5	0.0687	0	0	0
CHTF18	1	0	1	1	1.481	1	0.01527	1	0.0458	0	0	0
B4GALNT3	1	0	1	1	1.523	1	0.01527	1	0.0458	0	0	0
LPCAT4	1	0	1	1	2.881	1	0.02672	6.75	1.32016	0	0	0
KIAA1875	1	0	1	1	1.481	1	0.01527	1	0.0458	0	0	0
P2RX2	1	0	1	1	2.097	1	0.01527	2	0.07125	0	0	0
CORO6	1	0	1	1	1.506	1	0.01527	1	0.0458	0	0	0
MICAL1	1	0	1	1	1.492	1	0.01527	1	0.0458	0	0	0
RTEL1	1	0	1	1	1.481	1	0.01527	1	0.0458	0	0	0
CYP2D6	1	0	1	1	5.155	1	0.02969	8.71349	1.76022	0	0	0
NOXO1	1	0	1	1	1.899	1	0.01018	1.83333	0.10178	0	0	0
PNMA5	1	0	1	1	1.506	1	0.01527	1	0.0458	0	0	0
SEMA5B	1	0	1	1	1.492	1	0.01527	1	0.0458	0	0	0
CAMKV	1	0	1	1	7.942	1	0.03817	10.8262	2.05882	0	0	0
RTL1	1	0	1	1	1.506	1	0.01527	1	0.0458	0	0	0
CYP2E1	1	0	1	1	3.909	1	0.02672	7.59603	1.54805	0	0	0
AP3B2	1	0	1	1	1.783	1	0.01145	1.5	0.0687	0	0	0
MSLNL	1	0	1	1	1.523	1	0.01527	1	0.0458	0	0	0
TMEM249	1	0	1	1	1.481	1	0.01527	1	0.0458	0	0	0
AMY2A	1	0	1	1	1.929	1	0.01018	1.83333	0.10178	0	0	0
TARBP1	0	0	0	0	1	0	0	0	0	0	0	0
HBQ1	0	0	0	0	1	0	0	0	0	0	0	0
RASL10A	0	0	0	0	1	0	0	0	0	0	0	0
ORC6	0	0	0	0	1	0	0	0	0	0	0	0
PRLHR	0	0	0	0	1	0	0	0	0	0	0	0
DUSP4	0	0	0	0	1	0	0	0	0	0	0	0
SERPINF1	0	0	0	0	1	0	0	0	0	0	0	0
ACY3	0	0	0	0	1	0	0	0	0	0	0	0
ZFR2	0	0	0	0	1	0	0	0	0	0	0	0
LTK	0	0	0	0	1	0	0	0	0	0	0	0
RAB17	0	0	0	0	1	0	0	0	0	0	0	0
SLC22A9	0	0	0	0	1	0	0	0	0	0	0	0
TRIM74	0	0	0	0	1	0	0	0	0	0	0	0
PSMG3	0	0	0	0	1	0	0	0	0	0	0	0
TRIM54	0	0	0	0	1	0	0	0	0	0	0	0
PGM2L1	0	0	0	0	1	0	0	0	0	0	0	0
AKR1E2	0	0	0	0	1	0	0	0	0	0	0	0
C1QTNF4	0	0	0	0	1	0	0	0	0	0	0	0
NECAB2	0	0	0	0	1	0	0	0	0	0	0	0
ABCC12	0	0	0	0	1	0	0	0	0	0	0	0
LCN15	0	0	0	0	1	0	0	0	0	0	0	0
RPRML	0	0	0	0	1	0	0	0	0	0	0	0
SLC16A8	0	0	0	0	1	0	0	0	0	0	0	0
AHRR	0	0	0	0	1	0	0	0	0	0	0	0
NLRP3	0	0	0	0	1	0	0	0	0	0	0	0
MAPK15	0	0	0	0	1	0	0	0	0	0	0	0
FOXD4L3	0	0	0	0	1	0	0	0	0	0	0	0
ASTL	0	0	0	0	1	0	0	0	0	0	0	0
RTP5	0	0	0	0	1	0	0	0	0	0	0	0
SYT5	0	0	0	0	1	0	0	0	0	0	0	0
ASGR2	0	0	0	0	1	0	0	0	0	0	0	0
DLK2	0	0	0	0	1	0	0	0	0	0	0	0
TRIM17	0	0	0	0	1	0	0	0	0	0	0	0
AMY1A	0	0	0	0	1	0	0	0	0	0	0	0
LRRC26	0	0	0	0	1	0	0	0	0	0	0	0
PTCH2	0	0	0	0	1	0	0	0	0	0	0	0
LRRC73	0	0	0	0	1	0	0	0	0	0	0	0
GNMT	0	0	0	0	1	0	0	0	0	0	0	0
KIF12	0	0	0	0	1	0	0	0	0	0	0	0
CORT	0	0	0	0	1	0	0	0	0	0	0	0
TNFRSF25	0	0	0	0	1	0	0	0	0	0	0	0
PLCH2	0	0	0	0	1	0	0	0	0	0	0	0
SPEF1	0	0	0	0	1	0	0	0	0	0	0	0
PRMT8	0	0	0	0	1	0	0	0	0	0	0	0
CPNE9	0	0	0	0	1	0	0	0	0	0	0	0
CCDC57	0	0	0	0	1	0	0	0	0	0	0	0
DRP2	0	0	0	0	1	0	0	0	0	0	0	0
CCDC64	0	0	0	0	1	0	0	0	0	0	0	0
ZGLP1	0	0	0	0	1	0	0	0	0	0	0	0
CHRNA2	0	0	0	0	1	0	0	0	0	0	0	0
LYG1	0	0	0	0	1	0	0	0	0	0	0	0
R3HDM1	0	0	0	0	1	0	0	0	0	0	0	0
AGAP6	0	0	0	0	1	0	0	0	0	0	0	0
CITED1	0	0	0	0	1	0	0	0	0	0	0	0
PNCK	0	0	0	0	1	0	0	0	0	0	0	0
TBC1D26	0	0	0	0	1	0	0	0	0	0	0	0
SLC10A5	0	0	0	0	1	0	0	0	0	0	0	0
C6orf141	0	0	0	0	1	0	0	0	0	0	0	0
CES4A	0	0	0	0	1	0	0	0	0	0	0	0
NLRP2	0	0	0	0	1	0	0	0	0	0	0	0
BEX5	0	0	0	0	1	0	0	0	0	0	0	0
DNASE1L2	0	0	0	0	1	0	0	0	0	0	0	0
RNF112	0	0	0	0	1	0	0	0	0	0	0	0
TBC1D3G	0	0	0	0	1	0	0	0	0	0	0	0
TGFBR3L	0	0	0	0	1	0	0	0	0	0	0	0
PNMA3	0	0	0	0	1	0	0	0	0	0	0	0
MPV17L2	0	0	0	0	1	0	0	0	0	0	0	0
ANKRD24	0	0	0	0	1	0	0	0	0	0	0	0

## Sheet: FunctionalEnrichmentUpreg
Supplementary file 3: Functional enrichment of the top 10 upregulated genes.
# background genes	# genes	category	description	FDR corrected p-value	genes	network.SUID	nodes.SUID	p-value	term name	transferred FDR value
782	7	COMPARTMENTS	Integral component of plasma membrane	5.08e-05	CALY|CACNA1G|GABRD|SCN3B|CRHR1|GRIK1|GRIK2	1863	330|384|588|486|573|528|642	1.82e-08	GOCC:0005887	0.761605
841	7	COMPARTMENTS	Intrinsic component of plasma membrane	5.08e-05	CALY|CACNA1G|GABRD|SCN3B|CRHR1|GRIK1|GRIK2	1863	330|384|588|486|573|528|642	2.99e-08	GOCC:0031226	0.761605
25	3	COMPARTMENTS	Sodium channel complex	0.00029	CACNA1G|SCN3B|GRIK2	1863	384|486|642	3.12e-07	GOCC:0034706	0.627427
1456	7	COMPARTMENTS	Integral component of membrane	0.00088	CALY|CACNA1G|GABRD|SCN3B|CRHR1|GRIK1|GRIK2	1863	330|384|588|486|573|528|642	1.26e-06	GOCC:0016021	0.541924
1552	7	COMPARTMENTS	Intrinsic component of membrane	0.0011	CALY|CACNA1G|GABRD|SCN3B|CRHR1|GRIK1|GRIK2	1863	330|384|588|486|573|528|642	1.94e-06	GOCC:0031224	0.524737
499	5	COMPARTMENTS	Synapse	0.0012	CALY|GABRD|CCK|GRIK1|GRIK2	1863	330|588|390|528|642	2.51e-06	GOCC:0045202	0.518034
235	4	COMPARTMENTS	Postsynapse	0.0017	CALY|GABRD|GRIK1|GRIK2	1863	330|588|528|642	4.3e-06	GOCC:0098794	0.491206
248	4	COMPARTMENTS	Ion channel complex	0.0019	CACNA1G|GABRD|SCN3B|GRIK2	1863	384|588|486|642	5.3e-06	GOCC:0034702	0.482638
295	4	COMPARTMENTS	Transmembrane transporter complex	0.0032	CACNA1G|GABRD|SCN3B|GRIK2	1863	384|588|486|642	1.04e-05	GOCC:1902495	0.442485
97	3	COMPARTMENTS	Postsynaptic membrane	0.0042	GABRD|GRIK1|GRIK2	1863	588|528|642	1.51e-05	GOCC:0045211	0.421539
335	4	COMPARTMENTS	Transporter complex	0.0043	CACNA1G|GABRD|SCN3B|GRIK2	1863	384|588|486|642	1.71e-05	GOCC:1990351	0.419726
17	2	COMPARTMENTS	Voltage-gated sodium channel complex	0.0093	CACNA1G|SCN3B	1863	384|486	4e-05	GOCC:0001518	0.360308
139	3	COMPARTMENTS	Synaptic membrane	0.0093	GABRD|GRIK1|GRIK2	1863	588|528|642	4.32e-05	GOCC:0097060	0.360308
1045	5	COMPARTMENTS	Cell junction	0.0176	CALY|GABRD|CCK|GRIK1|GRIK2	1863	330|588|390|528|642	8.84e-05	GOCC:0030054	0.311175
193	3	COMPARTMENTS	Cation channel complex	0.021	CACNA1G|SCN3B|GRIK2	1863	384|486|642	0.00011	GOCC:0034703	0.29757
35	2	COMPARTMENTS	Collagen trimer	0.0271	COL24A1|COL11A2	1863	660|396	0.00015	GOCC:0005581	0.277927
675	4	COMPARTMENTS	Plasma membrane protein complex	0.0419	CACNA1G|GABRD|SCN3B|GRIK2	1863	384|588|486|642	0.00025	GOCC:0098797	0.244363
440	6	GO Biological Process	Regulation of membrane potential	0.00046	CACNA1G|GABRD|SCN3B|CCK|GRIK1|GRIK2	1863	384|588|486|390|528|642	2.63e-08	GO:0042391	0.591891
1942	8	GO Biological Process	System process	0.0031	CACNA1G|COL11A2|GABRD|SCN3B|CCK|CRHR1|GRIK1|GRIK2	1863	384|396|588|486|390|573|528|642	3.58e-07	GO:0003008	0.44493
1352	7	GO Biological Process	Nervous system process	0.0044	CACNA1G|COL11A2|GABRD|SCN3B|CCK|GRIK1|GRIK2	1863	384|396|588|486|390|528|642	7.62e-07	GO:0050877	0.417956
45	3	GO Biological Process	Regulation of membrane depolarization	0.0055	CACNA1G|SCN3B|CCK	1863	384|486|390	1.64e-06	GO:0003254	0.400768
1145	6	GO Biological Process	Cell-cell signaling	0.0175	CACNA1G|GABRD|SCN3B|CRHR1|GRIK1|GRIK2	1863	384|588|486|573|528|642	6.98e-06	GO:0007267	0.311614
7	2	GO Biological Process	Regulation of atrial cardiac muscle cell membrane depolarization	0.0185	CACNA1G|SCN3B	1863	384|486	8.44e-06	GO:0060371	0.307333
8	2	GO Biological Process	SA node cell action potential	0.0205	CACNA1G|SCN3B	1863	384|486	1.05e-05	GO:0086015	0.299426
97	3	GO Biological Process	Action potential	0.0208	CACNA1G|SCN3B|GRIK2	1863	384|486|642	1.51e-05	GO:0001508	0.298307
714	5	GO Biological Process	Inorganic ion transmembrane transport	0.0208	CACNA1G|GABRD|SCN3B|GRIK1|GRIK2	1863	384|588|486|528|642	1.42e-05	GO:0098660	0.298307
418	4	GO Biological Process	Chemical synaptic transmission	0.0437	CACNA1G|GABRD|GRIK1|GRIK2	1863	384|588|528|642	4.03e-05	GO:0007268	0.241123
137	3	GO Biological Process	Multicellular organismal signaling	0.0437	CACNA1G|SCN3B|GRIK2	1863	384|486|642	4.14e-05	GO:0035637	0.241123
17	2	GO Biological Process	Membrane depolarization during cardiac muscle cell action potential	0.0437	CACNA1G|SCN3B	1863	384|486	4e-05	GO:0086012	0.241123
26	4	GO Cellular Component	Sodium channel complex	2.3e-06	CACNA1G|SCN3B|GRIK1|GRIK2	1863	384|486|528|642	9.35e-10	GO:0034706	1
289	5	GO Cellular Component	Ion channel complex	0.00021	CACNA1G|GABRD|SCN3B|GRIK1|GRIK2	1863	384|588|486|528|642	1.75e-07	GO:0034702	0.652289
1623	7	GO Cellular Component	Integral component of plasma membrane	0.0013	CALY|CACNA1G|GABRD|SCN3B|CRHR1|GRIK1|GRIK2	1863	330|384|588|486|573|528|642	2.63e-06	GO:0005887	0.511869
5	2	GO Cellular Component	Kainate selective glutamate receptor complex	0.0015	GRIK1|GRIK2	1863	528|642	4.93e-06	GO:0032983	0.500846
1351	6	GO Cellular Component	Synapse	0.0049	CALY|CACNA1G|GABRD|CCK|GRIK1|GRIK2	1863	330|384|588|390|528|642	1.81e-05	GO:0045202	0.409665
17	2	GO Cellular Component	Voltage-gated sodium channel complex	0.0098	CACNA1G|SCN3B	1863	384|486	4e-05	GO:0001518	0.356275
547	4	GO Cellular Component	Plasma membrane protein complex	0.0254	CACNA1G|SCN3B|GRIK1|GRIK2	1863	384|486|528|642	0.00011	GO:0098797	0.282918
643	4	GO Cellular Component	Postsynapse	0.0389	CALY|GABRD|GRIK1|GRIK2	1863	330|588|528|642	0.00021	GO:0098794	0.250086
1366	5	GO Cellular Component	Neuron projection	0.0452	CACNA1G|GABRD|CCK|CRHR1|GRIK2	1863	384|588|390|573|642	0.00031	GO:0043005	0.238524
281	3	GO Cellular Component	Postsynaptic membrane	0.0459	GABRD|GRIK1|GRIK2	1863	588|528|642	0.00034	GO:0045211	0.23734
55	2	GO Cellular Component	Terminal bouton	0.0478	CCK|GRIK2	1863	390|642	0.00037	GO:0043195	0.234216
44	4	GO Molecular Function	Sodium channel activity	3.45e-05	CACNA1G|SCN3B|GRIK1|GRIK2	1863	384|486|528|642	6.61e-09	GO:0005272	0.791409
332	5	GO Molecular Function	Gated channel activity	0.0009	CACNA1G|GABRD|SCN3B|GRIK1|GRIK2	1863	384|588|486|528|642	3.45e-07	GO:0022836	0.540193
425	5	GO Molecular Function	Ion channel activity	0.0015	CACNA1G|GABRD|SCN3B|GRIK1|GRIK2	1863	384|588|486|528|642	1.15e-06	GO:0005216	0.500846
53	3	GO Molecular Function	Transmitter-gated ion channel activity involved in regulation of postsynaptic membrane potential	0.002	GABRD|GRIK1|GRIK2	1863	588|528|642	2.62e-06	GO:1904315	0.478687
5	2	GO Molecular Function	Kainate selective glutamate receptor activity	0.0023	GRIK1|GRIK2	1863	528|642	4.93e-06	GO:0015277	0.467922
23	2	GO Molecular Function	Voltage-gated sodium channel activity	0.0159	CACNA1G|SCN3B	1863	384|486	7e-05	GO:0005248	0.318999
330	5	KEGG Pathways	Neuroactive ligand-receptor interaction	0.00015	GABRD|CCK|CRHR1|GRIK1|GRIK2	1863	588|390|573|528|642	3.35e-07	hsa04080	0.678206
2	2	Reactome Pathways	Activation of Na-permeable kainate receptors	0.0245	GRIK1|GRIK2	1863	528|642	1.41e-06	HSA-451307	0.285696
10	2	SMART Domains	Fibrillar collagens C-terminal domain	0.0196	COL24A1|COL11A2	1863	660|396	1.55e-05	SM00038	0.302884
23	2	SMART Domains	Thrombospondin N-terminal -like domains.	0.0443	COL24A1|COL11A2	1863	660|396	7e-05	SM00210	0.240073
346	5	UniProt Keywords	Ion channel	0.00039	CACNA1G|GABRD|SCN3B|GRIK1|GRIK2	1863	384|588|486|528|642	4.22e-07	KW-0407	0.604606
4349	9	UniProt Keywords	Glycoprotein	0.0034	CALY|CACNA1G|COL24A1|COL11A2|GABRD|SCN3B|CRHR1|GRIK1|GRIK2	1863	330|384|660|396|588|486|573|528|642	1.07e-05	KW-0325	0.437815
3233	8	UniProt Keywords	Signal	0.0042	COL24A1|COL11A2|GABRD|SCN3B|CCK|CRHR1|GRIK1|GRIK2	1863	660|396|588|486|390|573|528|642	1.84e-05	KW-0732	0.421539
144	3	UniProt Keywords	Postsynaptic cell membrane	0.0089	GABRD|GRIK1|GRIK2	1863	588|528|642	4.79e-05	KW-0628	0.363695
21	2	UniProt Keywords	RNA editing	0.0091	GRIK1|GRIK2	1863	528|642	5.91e-05	KW-0691	0.361983
