# Supplementary material for: Transcriptome Profiling of the Dorsomedial Prefrontal Cortex in Suicide Victims
Source: Int J Mol Sci. 2022 Jun 25;23(13):7067. doi: 10.3390/ijms23137067 (PMC9266666; doi:10.3390/ijms23137067)
Supplement: Supplementary file 1 [file ijms-23-07067-s001.zip › Suppl-File4_Genes_DisGeNET.xlsx]

## Sheet: Enriched terms of DEGs
Supplementary file 4: Depression focused gene set enrichment of top DEGs .
Gene	Disease	Disease ID	Disease Class
ND6	Anxiety	C0003467	Behavior and Behavior Mechanisms
IL6
ND5
CARTPT
IL6	Bipolar Disorder	C0005586	Mental Disorders
P2RX2
CARTPT
IL6	Depression, Postpartum	C0221074	Mental Disorders
SERPINA3
CSF3	Depressive disorder	C0011581	Mental Disorders
ND6
IL6
SERPINA3
ND5
P2RX2
ATP4A
CARTPT
IL6	Depressive Symptoms	C0086132	Behavior and Behavior Mechanisms
SERPINA3
P2RX2
PROC
CARTPT
ND6	Developmental regression	C1836830	Mental Disorders
ND5
IL6	Eating Disorders	C0013473	Mental Disorders
SERPINA3
CARTPT
CSF3	Impaired cognition	C0338656	Mental Disorders
IL6
SERPINA3
ND5
P2RX2
CSF3	Major Depressive Disorder	C1269683	Mental Disorders
IL1R2
IL6
P2RX2
CARTPT
IL1R2	Schizophrenia	C0036341	Mental Disorders
IL6
SERPINA3
ND5
P2RX2
CARTPT

## Sheet: Enriched terms-top ranked genes
Supplementary file 4: Depression focused gene set enrichment of top 10 ranked genes.
Gene	Disease	Disease ID	Disease Class
IL6	Anxiety	C0003467	Behavior and Behavior Mechanisms
NOTCH1
STAT3
CCK
CRHR1
GABRD
GRIK1
IL6	Bipolar Disorder	C0005586	Mental Disorders
ERBB2
EGFR
TLR4
CCK
GRIK2
CRHR1
GRIK1
IL6	Depression, Postpartum	C0221074	Mental Disorders
GABRD
IL6	Depressive disorder	C0011581	Mental Disorders
NOTCH1
EGFR
TLR4
STAT3
GRIK2
CACNA1G
CCK
CRHR1
IL6	Depressive Symptoms	C0086132	Behavior and Behavior Mechanisms
EGFR
CRHR1
TLR4	Developmental regression	C1836830	Mental Disorders
GABRD
IL6	Eating Disorders	C0013473	Mental Disorders
CRHR1
IL6	Impaired cognition	C0338656	Mental Disorders
NOTCH1
TLR4
STAT3
CACNA1G
CRHR1
GABRD
IL6	Major Depressive Disorder	C1269683	Mental Disorders
ERBB2
NOTCH1
STAT3
TLR4
EGFR
CRHR1
CCK	Suicidal	C0438696	Behavior and Behavior Mechanisms
GRIK2
CRHR1
IL6	Schizophrenia	C0036341	Mental Disorders
EGFR
ERBB2
FN1
TLR4
ITGB1
CALY
CCK
GRIK2
CACNG8
GABRD
GRIK1
SCN3B

## Sheet: Enriched terms of hub genes
Supplementary file 4: Depression focused gene set enrichment of hub genes.
Gene	Disease	Disease ID	Disease Class
BCL2	Anxiety	C0003467	Behavior and Behavior Mechanisms
CHDH
CCK
GABRD
BCL2	Bipolar Disorder	C0005586	Mental Disorders
CHDH
NRGN
SERPINF1
CCK
GABRD	Depression, Postpartum	C0221074	Mental Disorders
BCL2	Depressive disorder	C0011581	Mental Disorders
CHDH
NRGN
SERPINF1
CCK
AP3B2	Developmental regression	C1836830	Mental Disorders
ACTL6B
GABRD
BCL2	Impaired cognition	C0338656	Mental Disorders
CHDH
NRGN
AP3B2
SERPINF1
GABRD
BCL2	Major Depressive Disorder	C1269683	Mental Disorders
NRGN
SERPINF1
CCK	Suicidal	C0438696	Behavior and Behavior Mechanisms
BCL2	Schizophrenia	C0036341	Mental Disorders
MSI2
CHDH
ARHGEF26
CALY
NRGN
SERPINF1
CCK
GABRD

## Sheet: Disease list of DEGs
Gene	Gene_id	Disease	Disease_id	Type	Disease_Class	Semantic_Type	N_genes_d	N_SNPs_d	Score_gda	N_PMIDs	N_SNPs_gda	First_Ref	Last_Ref
CSF3	1440	Addictive Behavior	C0085281	phenotype	Behavior and Behavior Mechanisms	Mental or Behavioral Dysfunction	332	56	0.01	1	0	2018	2018
CSF3	1440	Depressed mood	C0344315	phenotype	Behavior and Behavior Mechanisms	Mental or Behavioral Dysfunction	1461	269	0.01	1	0	2017	2017
CSF3	1440	Mental Depression	C0011570	disease	Behavior and Behavior Mechanisms	Mental or Behavioral Dysfunction	1478	271	0.01	1	0	2017	2017
CSF3	1440	Depression, Neurotic	C0282126	disease	Mental Disorders	Mental or Behavioral Dysfunction	41	0	0.3	1	0	1996	1996
CSF3	1440	Depressive disorder	C0011581	disease	Mental Disorders	Mental or Behavioral Dysfunction	1719	297	0.31	2	0	1996	2017
CSF3	1440	Depressive Syndrome	C0086133	disease	Mental Disorders	Mental or Behavioral Dysfunction	45	3	0.3	1	0	1996	1996
CSF3	1440	Endogenous depression	C0011573	disease	Mental Disorders	Mental or Behavioral Dysfunction	53	0	0.3	1	0	1996	1996
CSF3	1440	Impaired cognition	C0338656	disease	Mental Disorders	Mental or Behavioral Dysfunction	1630	348	0.01	1	0	2017	2017
CSF3	1440	Major Depressive Disorder	C1269683	disease	Mental Disorders	Mental or Behavioral Dysfunction	1236	1451	0.01	1	0	2019	2019
CSF3	1440	Melancholia	C0025193	disease	Mental Disorders	Mental or Behavioral Dysfunction	51	8	0.3	1	0	1996	1996
CSF3	1440	Post-Traumatic Stress Disorder	C0038436	disease	Mental Disorders	Mental or Behavioral Dysfunction	418	117	0.01	1	0	2017	2017
CSF3	1440	Unipolar Depression	C0041696	disease	Mental Disorders	Mental or Behavioral Dysfunction	641	225	0.3	1	0	1996	1996
IL1R2	7850	Anxiety neurosis (finding)	C1279420	disease	Mental Disorders	Mental or Behavioral Dysfunction	75	5	0.01	1	0	2015	2015
IL1R2	7850	Major Depressive Disorder	C1269683	disease	Mental Disorders	Mental or Behavioral Dysfunction	1236	1451	0.01	1	0	2016	2016
IL1R2	7850	Schizophrenia	C0036341	disease	Mental Disorders	Mental or Behavioral Dysfunction	2872	2897	0.01	1	0	2017	2017
IL1R2	7850	Anxiety state	C0700613	disease	Mental Disorders; Behavior and Behavior Mechanisms	Mental or Behavioral Dysfunction	40	6	0.01	1	0	2015	2015
ND6	4541	Anxiety	C0003467	disease	Behavior and Behavior Mechanisms	Mental or Behavioral Dysfunction	1048	287	0.11	1	0	2015	2015
ND6	4541	Autistic Disorder	C0004352	disease	Mental Disorders	Mental or Behavioral Dysfunction	1112	395	0.1	0	0
ND6	4541	Depressive disorder	C0011581	disease	Mental Disorders	Mental or Behavioral Dysfunction	1719	297	0.1	0	0
ND6	4541	Psychotic episodes	C0338614	disease	Mental Disorders	Mental or Behavioral Dysfunction	31	6	0.1	0	0
ND6	4541	Attention deficit hyperactivity disorder	C1263846	disease	Mental Disorders	Mental or Behavioral Dysfunction	842	420	0.1	0	0
ND6	4541	Developmental regression	C1836830	disease	Mental Disorders	Disease or Syndrome	333	80	0.1	0	0
ND6	4541	Anxiety Disorders	C0003469	group	Mental Disorders	Mental or Behavioral Dysfunction	840	163	0.01	1	0	2015	2015
ND6	4541	Anxiety neurosis (finding)	C1279420	disease	Mental Disorders	Mental or Behavioral Dysfunction	75	5	0.01	1	0	2015	2015
ND6	4541	Anxiety state	C0700613	disease	Mental Disorders; Behavior and Behavior Mechanisms	Mental or Behavioral Dysfunction	40	6	0.01	1	0	2015	2015
IL6	3569	Mental Depression	C0011570	disease	Behavior and Behavior Mechanisms	Mental or Behavioral Dysfunction	1478	271	0.6	108	1	1995	2020
IL6	3569	Anxiety	C0003467	disease	Behavior and Behavior Mechanisms	Mental or Behavioral Dysfunction	1048	287	0.1	21	0	2013	2020
IL6	3569	Depressive Symptoms	C0086132	phenotype	Behavior and Behavior Mechanisms	Sign or Symptom	421	120	0.1	50	1	2009	2020
IL6	3569	Depressed mood	C0344315	phenotype	Behavior and Behavior Mechanisms	Mental or Behavioral Dysfunction	1461	269	0.1	108	1	1995	2020
IL6	3569	Stress, Psychological	C0038443	disease	Behavior and Behavior Mechanisms	Mental or Behavioral Dysfunction	199	24	0.09	9	0	2006	2019
IL6	3569	Abnormal behavior	C0233514	phenotype	Behavior and Behavior Mechanisms	Mental or Behavioral Dysfunction	910	121	0.08	8	2	2015	2020
IL6	3569	social stress	C0871388	disease	Behavior and Behavior Mechanisms	Mental or Behavioral Dysfunction	45	22	0.03	3	0	2006	2019
IL6	3569	NEUROTICISM	C1842981	disease	Behavior and Behavior Mechanisms	Mental or Behavioral Dysfunction	141	54	0.03	3	0	2017	2019
IL6	3569	Alexithymia	C0002020	phenotype	Behavior and Behavior Mechanisms	Mental or Behavioral Dysfunction	39	12	0.01	1	0	2019	2019
IL6	3569	Behavioral Symptoms	C0004941	group	Behavior and Behavior Mechanisms	Sign or Symptom	45	9	0.01	1	0	2019	2019
IL6	3569	Hunger	C0020175	phenotype	Behavior and Behavior Mechanisms	Sign or Symptom	70	12	0.01	1	0	2019	2019
IL6	3569	Emotional Stress	C0086209	phenotype	Behavior and Behavior Mechanisms	Mental or Behavioral Dysfunction	25	1	0.01	1	0	2018	2018
IL6	3569	Feeling despair	C0233488	phenotype	Behavior and Behavior Mechanisms	Sign or Symptom	21	3	0.01	1	0	2019	2019
IL6	3569	Depression, Postpartum	C0221074	disease	Female Urogenital Diseases and Pregnancy Complications; Mental Disorders	Mental or Behavioral Dysfunction	54	6	0.01	1	0	2016	2016
IL6	3569	Depressive disorder	C0011581	disease	Mental Disorders	Mental or Behavioral Dysfunction	1719	297	0.6	108	1	1995	2020
IL6	3569	Unipolar Depression	C0041696	disease	Mental Disorders	Mental or Behavioral Dysfunction	641	225	0.6	25	0	1994	2019
IL6	3569	Bipolar Disorder	C0005586	disease	Mental Disorders	Mental or Behavioral Dysfunction	1183	839	0.4	18	0	2013	2019
IL6	3569	Schizophrenia	C0036341	disease	Mental Disorders	Mental or Behavioral Dysfunction	2872	2897	0.4	40	1	1994	2020
IL6	3569	Major Depressive Disorder	C1269683	disease	Mental Disorders	Mental or Behavioral Dysfunction	1236	1451	0.4	57	1	1994	2020
IL6	3569	Autistic Disorder	C0004352	disease	Mental Disorders	Mental or Behavioral Dysfunction	1112	395	0.39	10	0	1996	2020
IL6	3569	Endogenous depression	C0011573	disease	Mental Disorders	Mental or Behavioral Dysfunction	53	0	0.3	1	0	2009	2009
IL6	3569	Melancholia	C0025193	disease	Mental Disorders	Mental or Behavioral Dysfunction	51	8	0.3	1	0	2009	2009
IL6	3569	Depressive Syndrome	C0086133	disease	Mental Disorders	Mental or Behavioral Dysfunction	45	3	0.3	1	0	2009	2009
IL6	3569	Depression, Neurotic	C0282126	disease	Mental Disorders	Mental or Behavioral Dysfunction	41	0	0.3	1	0	2009	2009
IL6	3569	Anxiety Disorders	C0003469	group	Mental Disorders	Mental or Behavioral Dysfunction	840	163	0.1	22	0	2013	2020
IL6	3569	Post-Traumatic Stress Disorder	C0038436	disease	Mental Disorders	Mental or Behavioral Dysfunction	418	117	0.1	18	1	2008	2020
IL6	3569	Mental deterioration	C0234985	phenotype	Mental Disorders	Mental or Behavioral Dysfunction	508	121	0.1	14	0	2003	2019
IL6	3569	Impaired cognition	C0338656	disease	Mental Disorders	Mental or Behavioral Dysfunction	1630	348	0.1	37	1	2003	2020
IL6	3569	Autism Spectrum Disorders	C1510586	disease	Mental Disorders	Mental or Behavioral Dysfunction	1071	331	0.1	15	0	2017	2020
IL6	3569	Psychotic Disorders	C0033975	group	Mental Disorders	Mental or Behavioral Dysfunction	560	179	0.09	9	0	2014	2019
IL6	3569	Nonorganic psychosis	C0349204	disease	Mental Disorders	Mental or Behavioral Dysfunction	376	98	0.08	8	0	2014	2019
IL6	3569	Mental disorders	C0004936	group	Mental Disorders	Mental or Behavioral Dysfunction	789	149	0.07	7	2	2015	2019
IL6	3569	Mild cognitive disorder	C1270972	disease	Mental Disorders	Mental or Behavioral Dysfunction	430	96	0.07	7	0	2017	2019
IL6	3569	Mood Disorders	C0525045	group	Mental Disorders	Mental or Behavioral Dysfunction	580	308	0.06	6	0	2008	2019
IL6	3569	Cognition Disorders	C0009241	group	Mental Disorders	Mental or Behavioral Dysfunction	607	47	0.04	4	1	2016	2019
IL6	3569	Disruptive, Impulse Control, and Conduct Disorders	C0021122	group	Mental Disorders	Mental or Behavioral Dysfunction	67	9	0.04	4	0	2018	2019
IL6	3569	Mixed anxiety and depressive disorder	C0338908	disease	Mental Disorders	Mental or Behavioral Dysfunction	146	13	0.04	4	0	2013	2019
IL6	3569	Paranoid Schizophrenia	C0036349	disease	Mental Disorders	Mental or Behavioral Dysfunction	53	23	0.03	3	0	2010	2013
IL6	3569	Difficulty sleeping	C0235162	phenotype	Mental Disorders	Sign or Symptom	40	4	0.03	3	0	2017	2019
IL6	3569	Manic	C0338831	disease	Mental Disorders	Mental or Behavioral Dysfunction	166	8	0.03	3	0	2017	2018
IL6	3569	Diagnosis, Psychiatric	C0376338	disease	Mental Disorders	Mental or Behavioral Dysfunction	46	1	0.03	3	0	2017	2019
IL6	3569	Depressive Disorder, Treatment-Resistant	C2063866	disease	Mental Disorders	Mental or Behavioral Dysfunction	66	19	0.03	3	0	2017	2019
IL6	3569	Anorexia Nervosa	C0003125	disease	Mental Disorders	Mental or Behavioral Dysfunction	202	72	0.02	2	0	2001	2020
IL6	3569	Obsessive-Compulsive Disorder	C0028768	disease	Mental Disorders	Mental or Behavioral Dysfunction	175	112	0.02	2	0	2019	2019
IL6	3569	Panic Disorder	C0030319	disease	Mental Disorders	Mental or Behavioral Dysfunction	175	101	0.02	2	0	2017	2019
IL6	3569	Chronic schizophrenia	C0221765	disease	Mental Disorders	Mental or Behavioral Dysfunction	48	7	0.02	2	0	2015	2019
IL6	3569	Developmental delay (disorder)	C0424605	phenotype	Mental Disorders	Mental or Behavioral Dysfunction	584	68	0.02	2	0	2017	2018
IL6	3569	Severe depression	C0588008	disease	Mental Disorders	Mental or Behavioral Dysfunction	46	2	0.02	2	0	2018	2019
IL6	3569	Attention deficit hyperactivity disorder	C1263846	disease	Mental Disorders	Mental or Behavioral Dysfunction	842	420	0.02	2	0	2018	2019
IL6	3569	Disturbance in mood	C2939186	disease	Mental Disorders	Mental or Behavioral Dysfunction	26	2	0.02	2	0	2012	2018
IL6	3569	Developmental Disabilities	C0008073	group	Mental Disorders	Mental or Behavioral Dysfunction	355	19	0.01	1	0	2011	2011
IL6	3569	Eating Disorders	C0013473	group	Mental Disorders	Mental or Behavioral Dysfunction	133	42	0.01	1	0	2018	2018
IL6	3569	Personality Disorders	C0031212	group	Mental Disorders	Mental or Behavioral Dysfunction	49	8	0.01	1	0	2019	2019
IL6	3569	Attention Deficit Disorder	C0041671	disease	Mental Disorders	Mental or Behavioral Dysfunction	123	7	0.01	1	0	2018	2018
IL6	3569	Seasonal Affective Disorder	C0085159	disease	Mental Disorders	Mental or Behavioral Dysfunction	57	17	0.01	1	0	2017	2017
IL6	3569	Atypical depressive disorder	C0154437	disease	Mental Disorders	Mental or Behavioral Dysfunction	7	2	0.01	1	0	2018	2018
IL6	3569	Rumination Disorders	C0154575	group	Mental Disorders	Mental or Behavioral Dysfunction	33	13	0.01	1	0	2018	2018
IL6	3569	Coprophilia (disorder)	C0270500	disease	Mental Disorders	Mental or Behavioral Dysfunction	12	0	0.01	1	0	2014	2014
IL6	3569	Acute psychosis	C0281774	disease	Mental Disorders	Mental or Behavioral Dysfunction	3	0	0.01	1	0	2017	2017
IL6	3569	Recurrent depressive disorder	C0349218	disease	Mental Disorders	Mental or Behavioral Dysfunction	29	9	0.01	1	0	2017	2017
IL6	3569	Postpartum psychosis	C0520678	disease	Mental Disorders	Mental or Behavioral Dysfunction	19	0	0.01	1	0	2019	2019
IL6	3569	Mild depression	C0588006	disease	Mental Disorders	Mental or Behavioral Dysfunction	8	0	0.01	1	0	2018	2018
IL6	3569	Bipolar I disorder	C0853193	disease	Mental Disorders	Mental or Behavioral Dysfunction	83	46	0.01	1	0	2019	2019
IL6	3569	Anxiety neurosis (finding)	C1279420	disease	Mental Disorders	Mental or Behavioral Dysfunction	75	5	0.01	1	0	2018	2018
IL6	3569	Neurodevelopmental Disorders	C1535926	group	Mental Disorders	Mental or Behavioral Dysfunction	535	14	0.01	1	0	2018	2018
IL6	3569	clinical depression	C2362914	disease	Mental Disorders	Mental or Behavioral Dysfunction	14	0	0.01	1	0	2016	2016
IL6	3569	Post stroke depression	C2938940	disease	Mental Disorders	Disease or Syndrome	39	23	0.01	1	0	2018	2018
IL6	3569	Memory dysfunction	C3887551	disease	Mental Disorders	Mental or Behavioral Dysfunction	70	3	0.01	1	0	2017	2017
IL6	3569	Neurocognitive Disorders	C4041080	group	Mental Disorders	Mental or Behavioral Dysfunction	79	0	0.01	1	0	2018	2018
IL6	3569	Depressive episode, unspecified	C0349217	disease	Mental Disorders; Behavior and Behavior Mechanisms	Mental or Behavioral Dysfunction	27	2	0.02	2	0	2016	2020
IL6	3569	Depression aggravated	C0235876	phenotype	Mental Disorders; Behavior and Behavior Mechanisms	Sign or Symptom	1	0	0.01	1	0	2018	2018
IL6	3569	Anxiety state	C0700613	disease	Mental Disorders; Behavior and Behavior Mechanisms	Mental or Behavioral Dysfunction	40	6	0.01	1	0	2018	2018
SERPINA3	12	Mental Depression	C0011570	disease	Behavior and Behavior Mechanisms	Mental or Behavioral Dysfunction	1478	271	0.01	1	0	2017	2017
SERPINA3	12	Depressive Symptoms	C0086132	phenotype	Behavior and Behavior Mechanisms	Sign or Symptom	421	120	0.01	1	0	2018	2018
SERPINA3	12	Abnormal behavior	C0233514	phenotype	Behavior and Behavior Mechanisms	Mental or Behavioral Dysfunction	910	121	0.01	1	0	2018	2018
SERPINA3	12	Depressed mood	C0344315	phenotype	Behavior and Behavior Mechanisms	Mental or Behavioral Dysfunction	1461	269	0.01	1	0	2017	2017
SERPINA3	12	Depression, Postpartum	C0221074	disease	Female Urogenital Diseases and Pregnancy Complications; Mental Disorders	Mental or Behavioral Dysfunction	54	6	0.01	1	0	2018	2018
SERPINA3	12	Psychotic Disorders	C0033975	group	Mental Disorders	Mental or Behavioral Dysfunction	560	179	0.33	3	0	2002	2018
SERPINA3	12	Nonorganic psychosis	C0349204	disease	Mental Disorders	Mental or Behavioral Dysfunction	376	98	0.33	3	0	2002	2018
SERPINA3	12	Schizophrenia	C0036341	disease	Mental Disorders	Mental or Behavioral Dysfunction	2872	2897	0.05	5	0	1999	2018
SERPINA3	12	Mental deterioration	C0234985	phenotype	Mental Disorders	Mental or Behavioral Dysfunction	508	121	0.05	5	0	1996	2008
SERPINA3	12	Impaired cognition	C0338656	disease	Mental Disorders	Mental or Behavioral Dysfunction	1630	348	0.05	5	0	1996	2008
SERPINA3	12	Mild cognitive disorder	C1270972	disease	Mental Disorders	Mental or Behavioral Dysfunction	430	96	0.03	3	0	2009	2019
SERPINA3	12	Mental disorders	C0004936	group	Mental Disorders	Mental or Behavioral Dysfunction	789	149	0.02	2	0	2018	2018
SERPINA3	12	Depressive disorder	C0011581	disease	Mental Disorders	Mental or Behavioral Dysfunction	1719	297	0.02	2	0	1999	2017
SERPINA3	12	Eating Disorders	C0013473	group	Mental Disorders	Mental or Behavioral Dysfunction	133	42	0.01	1	0	2017	2017
ND5	4540	Anxiety	C0003467	disease	Behavior and Behavior Mechanisms	Mental or Behavioral Dysfunction	1048	287	0.1	0	0
ND5	4540	Autistic Disorder	C0004352	disease	Mental Disorders	Mental or Behavioral Dysfunction	1112	395	0.1	0	0
ND5	4540	Depressive disorder	C0011581	disease	Mental Disorders	Mental or Behavioral Dysfunction	1719	297	0.1	0	0
ND5	4540	Psychotic episodes	C0338614	disease	Mental Disorders	Mental or Behavioral Dysfunction	31	6	0.1	0	0
ND5	4540	Impaired cognition	C0338656	disease	Mental Disorders	Mental or Behavioral Dysfunction	1630	348	0.1	0	0
ND5	4540	Attention deficit hyperactivity disorder	C1263846	disease	Mental Disorders	Mental or Behavioral Dysfunction	842	420	0.1	0	0
ND5	4540	Developmental regression	C1836830	disease	Mental Disorders	Disease or Syndrome	333	80	0.1	0	0
ND5	4540	Psychotic Disorders	C0033975	group	Mental Disorders	Mental or Behavioral Dysfunction	560	179	0.01	1	0	2017	2017
ND5	4540	Schizophrenia	C0036341	disease	Mental Disorders	Mental or Behavioral Dysfunction	2872	2897	0.01	1	0	2008	2008
ND5	4540	Post-Traumatic Stress Disorder	C0038436	disease	Mental Disorders	Mental or Behavioral Dysfunction	418	117	0.01	1	0	2015	2015
ND5	4540	Nonorganic psychosis	C0349204	disease	Mental Disorders	Mental or Behavioral Dysfunction	376	98	0.01	1	0	2017	2017
P2RX2	22953	Mental Depression	C0011570	disease	Behavior and Behavior Mechanisms	Mental or Behavioral Dysfunction	1478	271	0.01	1	2	2013	2013
P2RX2	22953	Depressive Symptoms	C0086132	phenotype	Behavior and Behavior Mechanisms	Sign or Symptom	421	120	0.01	1	0	2019	2019
P2RX2	22953	Depressed mood	C0344315	phenotype	Behavior and Behavior Mechanisms	Mental or Behavioral Dysfunction	1461	269	0.01	1	2	2013	2013
P2RX2	22953	Bipolar Disorder	C0005586	disease	Mental Disorders	Mental or Behavioral Dysfunction	1183	839	0.02	2	2	2008	2009
P2RX2	22953	Borderline Personality Disorder	C0006012	disease	Mental Disorders	Mental or Behavioral Dysfunction	221	82	0.02	2	0	2009	2013
P2RX2	22953	Mood Disorders	C0525045	group	Mental Disorders	Mental or Behavioral Dysfunction	580	308	0.02	2	0	2009	2018
P2RX2	22953	Major Depressive Disorder	C1269683	disease	Mental Disorders	Mental or Behavioral Dysfunction	1236	1451	0.02	2	0	2009	2013
P2RX2	22953	Depressive disorder	C0011581	disease	Mental Disorders	Mental or Behavioral Dysfunction	1719	297	0.01	1	2	2013	2013
P2RX2	22953	Schizophrenia	C0036341	disease	Mental Disorders	Mental or Behavioral Dysfunction	2872	2897	0.01	1	0	2008	2008
P2RX2	22953	Impaired cognition	C0338656	disease	Mental Disorders	Mental or Behavioral Dysfunction	1630	348	0.01	1	0	2017	2017
ATP4A	495	Mental Depression	C0011570	disease	Behavior and Behavior Mechanisms	Mental or Behavioral Dysfunction	1478	271	0.02	2	0	2018	2019
ATP4A	495	Depressed mood	C0344315	phenotype	Behavior and Behavior Mechanisms	Mental or Behavioral Dysfunction	1461	269	0.02	2	0	2018	2019
ATP4A	495	Depressive disorder	C0011581	disease	Mental Disorders	Mental or Behavioral Dysfunction	1719	297	0.02	2	0	2018	2019
PROC	5624	Depressive Symptoms	C0086132	phenotype	Behavior and Behavior Mechanisms	Sign or Symptom	421	120	0.01	1	0	2018	2018
PROC	5624	Attention deficit hyperactivity disorder	C1263846	disease	Mental Disorders	Mental or Behavioral Dysfunction	842	420	0.01	1	0	2020	2020
CARTPT	9607	Mental Depression	C0011570	disease	Behavior and Behavior Mechanisms	Mental or Behavioral Dysfunction	1478	271	0.34	5	0	2006	2018
CARTPT	9607	Anxiety	C0003467	disease	Behavior and Behavior Mechanisms	Mental or Behavioral Dysfunction	1048	287	0.04	4	0	2006	2013
CARTPT	9607	Depressed mood	C0344315	phenotype	Behavior and Behavior Mechanisms	Mental or Behavioral Dysfunction	1461	269	0.04	4	0	2006	2018
CARTPT	9607	Addictive Behavior	C0085281	phenotype	Behavior and Behavior Mechanisms	Mental or Behavioral Dysfunction	332	56	0.03	3	0	2007	2018
CARTPT	9607	Depressive Symptoms	C0086132	phenotype	Behavior and Behavior Mechanisms	Sign or Symptom	421	120	0.01	1	0	2018	2018
CARTPT	9607	Anxiety Disorders	C0003469	group	Mental Disorders	Mental or Behavioral Dysfunction	840	163	0.34	5	0	2003	2013
CARTPT	9607	Depressive disorder	C0011581	disease	Mental Disorders	Mental or Behavioral Dysfunction	1719	297	0.34	5	0	2006	2018
CARTPT	9607	Schizophrenia	C0036341	disease	Mental Disorders	Mental or Behavioral Dysfunction	2872	2897	0.33	3	0	2004	2018
CARTPT	9607	Bipolar Disorder	C0005586	disease	Mental Disorders	Mental or Behavioral Dysfunction	1183	839	0.31	1	0	2004	2004
CARTPT	9607	Psychotic Disorders	C0033975	group	Mental Disorders	Mental or Behavioral Dysfunction	560	179	0.31	1	0	2006	2006
CARTPT	9607	Nonorganic psychosis	C0349204	disease	Mental Disorders	Mental or Behavioral Dysfunction	376	98	0.31	1	0	2006	2006
CARTPT	9607	Anxiety States, Neurotic	C0376280	disease	Mental Disorders	Mental or Behavioral Dysfunction	44	0	0.3	1	0	2003	2003
CARTPT	9607	Anxiety neurosis (finding)	C1279420	disease	Mental Disorders	Mental or Behavioral Dysfunction	75	5	0.3	1	0	2003	2003
CARTPT	9607	Mental disorders	C0004936	group	Mental Disorders	Mental or Behavioral Dysfunction	789	149	0.01	1	0	2012	2012
CARTPT	9607	Eating Disorders	C0013473	group	Mental Disorders	Mental or Behavioral Dysfunction	133	42	0.01	1	0	2007	2007
CARTPT	9607	Attention Deficit Disorder	C0041671	disease	Mental Disorders	Mental or Behavioral Dysfunction	123	7	0.01	1	0	2008	2008
CARTPT	9607	Unipolar Depression	C0041696	disease	Mental Disorders	Mental or Behavioral Dysfunction	641	225	0.01	1	0	2018	2018
CARTPT	9607	Attention-Deficit/Hyperactivity Disorder, Predominantly Inattentive Type	C0339002	disease	Mental Disorders	Mental or Behavioral Dysfunction	12	1	0.01	1	0	2008	2008
CARTPT	9607	Attention deficit hyperactivity disorder	C1263846	disease	Mental Disorders	Mental or Behavioral Dysfunction	842	420	0.01	1	0	2008	2008
CARTPT	9607	Major Depressive Disorder	C1269683	disease	Mental Disorders	Mental or Behavioral Dysfunction	1236	1451	0.01	1	0	2018	2018

## Sheet: Disease list-top ranked genes
Gene	Gene_id	Disease	Disease_id	Type	Disease_Class	Semantic_Type	N_genes_d	N_SNPs_d	Score_gda	N_PMIDs	N_SNPs_gda	First_Ref	Last_Ref
CD44	960	Mood Disorders	C0525045	group	Mental Disorders	Mental or Behavioral Dysfunction	580	308	0.01	1	0	2019	2019
IL6	3569	Mental Depression	C0011570	disease	Behavior and Behavior Mechanisms	Mental or Behavioral Dysfunction	1478	271	0.6	108	1	1995	2020
IL6	3569	Anxiety	C0003467	disease	Behavior and Behavior Mechanisms	Mental or Behavioral Dysfunction	1048	287	0.1	21	0	2013	2020
IL6	3569	Depressive Symptoms	C0086132	phenotype	Behavior and Behavior Mechanisms	Sign or Symptom	421	120	0.1	50	1	2009	2020
IL6	3569	Depressed mood	C0344315	phenotype	Behavior and Behavior Mechanisms	Mental or Behavioral Dysfunction	1461	269	0.1	108	1	1995	2020
IL6	3569	Stress, Psychological	C0038443	disease	Behavior and Behavior Mechanisms	Mental or Behavioral Dysfunction	199	24	0.09	9	0	2006	2019
IL6	3569	Abnormal behavior	C0233514	phenotype	Behavior and Behavior Mechanisms	Mental or Behavioral Dysfunction	910	121	0.08	8	2	2015	2020
IL6	3569	social stress	C0871388	disease	Behavior and Behavior Mechanisms	Mental or Behavioral Dysfunction	45	22	0.03	3	0	2006	2019
IL6	3569	NEUROTICISM	C1842981	disease	Behavior and Behavior Mechanisms	Mental or Behavioral Dysfunction	141	54	0.03	3	0	2017	2019
IL6	3569	Alexithymia	C0002020	phenotype	Behavior and Behavior Mechanisms	Mental or Behavioral Dysfunction	39	12	0.01	1	0	2019	2019
IL6	3569	Behavioral Symptoms	C0004941	group	Behavior and Behavior Mechanisms	Sign or Symptom	45	9	0.01	1	0	2019	2019
IL6	3569	Hunger	C0020175	phenotype	Behavior and Behavior Mechanisms	Sign or Symptom	70	12	0.01	1	0	2019	2019
IL6	3569	Emotional Stress	C0086209	phenotype	Behavior and Behavior Mechanisms	Mental or Behavioral Dysfunction	25	1	0.01	1	0	2018	2018
IL6	3569	Feeling despair	C0233488	phenotype	Behavior and Behavior Mechanisms	Sign or Symptom	21	3	0.01	1	0	2019	2019
IL6	3569	Depressive disorder	C0011581	disease	Mental Disorders	Mental or Behavioral Dysfunction	1719	297	0.6	108	1	1995	2020
IL6	3569	Unipolar Depression	C0041696	disease	Mental Disorders	Mental or Behavioral Dysfunction	641	225	0.6	25	0	1994	2019
IL6	3569	Bipolar Disorder	C0005586	disease	Mental Disorders	Mental or Behavioral Dysfunction	1183	839	0.4	18	0	2013	2019
IL6	3569	Schizophrenia	C0036341	disease	Mental Disorders	Mental or Behavioral Dysfunction	2872	2897	0.4	40	1	1994	2020
IL6	3569	Major Depressive Disorder	C1269683	disease	Mental Disorders	Mental or Behavioral Dysfunction	1236	1451	0.4	57	1	1994	2020
IL6	3569	Autistic Disorder	C0004352	disease	Mental Disorders	Mental or Behavioral Dysfunction	1112	395	0.39	10	0	1996	2020
IL6	3569	Endogenous depression	C0011573	disease	Mental Disorders	Mental or Behavioral Dysfunction	53	0	0.3	1	0	2009	2009
IL6	3569	Melancholia	C0025193	disease	Mental Disorders	Mental or Behavioral Dysfunction	51	8	0.3	1	0	2009	2009
IL6	3569	Depressive Syndrome	C0086133	disease	Mental Disorders	Mental or Behavioral Dysfunction	45	3	0.3	1	0	2009	2009
IL6	3569	Depression, Neurotic	C0282126	disease	Mental Disorders	Mental or Behavioral Dysfunction	41	0	0.3	1	0	2009	2009
IL6	3569	Anxiety Disorders	C0003469	group	Mental Disorders	Mental or Behavioral Dysfunction	840	163	0.1	22	0	2013	2020
IL6	3569	Post-Traumatic Stress Disorder	C0038436	disease	Mental Disorders	Mental or Behavioral Dysfunction	418	117	0.1	18	1	2008	2020
IL6	3569	Mental deterioration	C0234985	phenotype	Mental Disorders	Mental or Behavioral Dysfunction	508	121	0.1	14	0	2003	2019
IL6	3569	Impaired cognition	C0338656	disease	Mental Disorders	Mental or Behavioral Dysfunction	1630	348	0.1	37	1	2003	2020
IL6	3569	Autism Spectrum Disorders	C1510586	disease	Mental Disorders	Mental or Behavioral Dysfunction	1071	331	0.1	15	0	2017	2020
IL6	3569	Psychotic Disorders	C0033975	group	Mental Disorders	Mental or Behavioral Dysfunction	560	179	0.09	9	0	2014	2019
IL6	3569	Nonorganic psychosis	C0349204	disease	Mental Disorders	Mental or Behavioral Dysfunction	376	98	0.08	8	0	2014	2019
IL6	3569	Mental disorders	C0004936	group	Mental Disorders	Mental or Behavioral Dysfunction	789	149	0.07	7	2	2015	2019
IL6	3569	Mild cognitive disorder	C1270972	disease	Mental Disorders	Mental or Behavioral Dysfunction	430	96	0.07	7	0	2017	2019
IL6	3569	Mood Disorders	C0525045	group	Mental Disorders	Mental or Behavioral Dysfunction	580	308	0.06	6	0	2008	2019
IL6	3569	Cognition Disorders	C0009241	group	Mental Disorders	Mental or Behavioral Dysfunction	607	47	0.04	4	1	2016	2019
IL6	3569	Disruptive, Impulse Control, and Conduct Disorders	C0021122	group	Mental Disorders	Mental or Behavioral Dysfunction	67	9	0.04	4	0	2018	2019
IL6	3569	Mixed anxiety and depressive disorder	C0338908	disease	Mental Disorders	Mental or Behavioral Dysfunction	146	13	0.04	4	0	2013	2019
IL6	3569	Paranoid Schizophrenia	C0036349	disease	Mental Disorders	Mental or Behavioral Dysfunction	53	23	0.03	3	0	2010	2013
IL6	3569	Difficulty sleeping	C0235162	phenotype	Mental Disorders	Sign or Symptom	40	4	0.03	3	0	2017	2019
IL6	3569	Manic	C0338831	disease	Mental Disorders	Mental or Behavioral Dysfunction	166	8	0.03	3	0	2017	2018
IL6	3569	Diagnosis, Psychiatric	C0376338	disease	Mental Disorders	Mental or Behavioral Dysfunction	46	1	0.03	3	0	2017	2019
IL6	3569	Depressive Disorder, Treatment-Resistant	C2063866	disease	Mental Disorders	Mental or Behavioral Dysfunction	66	19	0.03	3	0	2017	2019
IL6	3569	Anorexia Nervosa	C0003125	disease	Mental Disorders	Mental or Behavioral Dysfunction	202	72	0.02	2	0	2001	2020
IL6	3569	Obsessive-Compulsive Disorder	C0028768	disease	Mental Disorders	Mental or Behavioral Dysfunction	175	112	0.02	2	0	2019	2019
IL6	3569	Panic Disorder	C0030319	disease	Mental Disorders	Mental or Behavioral Dysfunction	175	101	0.02	2	0	2017	2019
IL6	3569	Chronic schizophrenia	C0221765	disease	Mental Disorders	Mental or Behavioral Dysfunction	48	7	0.02	2	0	2015	2019
IL6	3569	Developmental delay (disorder)	C0424605	phenotype	Mental Disorders	Mental or Behavioral Dysfunction	584	68	0.02	2	0	2017	2018
IL6	3569	Severe depression	C0588008	disease	Mental Disorders	Mental or Behavioral Dysfunction	46	2	0.02	2	0	2018	2019
IL6	3569	Attention deficit hyperactivity disorder	C1263846	disease	Mental Disorders	Mental or Behavioral Dysfunction	842	420	0.02	2	0	2018	2019
IL6	3569	Disturbance in mood	C2939186	disease	Mental Disorders	Mental or Behavioral Dysfunction	26	2	0.02	2	0	2012	2018
IL6	3569	Developmental Disabilities	C0008073	group	Mental Disorders	Mental or Behavioral Dysfunction	355	19	0.01	1	0	2011	2011
IL6	3569	Eating Disorders	C0013473	group	Mental Disorders	Mental or Behavioral Dysfunction	133	42	0.01	1	0	2018	2018
IL6	3569	Personality Disorders	C0031212	group	Mental Disorders	Mental or Behavioral Dysfunction	49	8	0.01	1	0	2019	2019
IL6	3569	Attention Deficit Disorder	C0041671	disease	Mental Disorders	Mental or Behavioral Dysfunction	123	7	0.01	1	0	2018	2018
IL6	3569	Seasonal Affective Disorder	C0085159	disease	Mental Disorders	Mental or Behavioral Dysfunction	57	17	0.01	1	0	2017	2017
IL6	3569	Atypical depressive disorder	C0154437	disease	Mental Disorders	Mental or Behavioral Dysfunction	7	2	0.01	1	0	2018	2018
IL6	3569	Rumination Disorders	C0154575	group	Mental Disorders	Mental or Behavioral Dysfunction	33	13	0.01	1	0	2018	2018
IL6	3569	Coprophilia (disorder)	C0270500	disease	Mental Disorders	Mental or Behavioral Dysfunction	12	0	0.01	1	0	2014	2014
IL6	3569	Acute psychosis	C0281774	disease	Mental Disorders	Mental or Behavioral Dysfunction	3	0	0.01	1	0	2017	2017
IL6	3569	Recurrent depressive disorder	C0349218	disease	Mental Disorders	Mental or Behavioral Dysfunction	29	9	0.01	1	0	2017	2017
IL6	3569	Postpartum psychosis	C0520678	disease	Mental Disorders	Mental or Behavioral Dysfunction	19	0	0.01	1	0	2019	2019
IL6	3569	Mild depression	C0588006	disease	Mental Disorders	Mental or Behavioral Dysfunction	8	0	0.01	1	0	2018	2018
IL6	3569	Bipolar I disorder	C0853193	disease	Mental Disorders	Mental or Behavioral Dysfunction	83	46	0.01	1	0	2019	2019
IL6	3569	Anxiety neurosis (finding)	C1279420	disease	Mental Disorders	Mental or Behavioral Dysfunction	75	5	0.01	1	0	2018	2018
IL6	3569	Neurodevelopmental Disorders	C1535926	group	Mental Disorders	Mental or Behavioral Dysfunction	535	14	0.01	1	0	2018	2018
IL6	3569	clinical depression	C2362914	disease	Mental Disorders	Mental or Behavioral Dysfunction	14	0	0.01	1	0	2016	2016
IL6	3569	Post stroke depression	C2938940	disease	Mental Disorders	Disease or Syndrome	39	23	0.01	1	0	2018	2018
IL6	3569	Memory dysfunction	C3887551	disease	Mental Disorders	Mental or Behavioral Dysfunction	70	3	0.01	1	0	2017	2017
IL6	3569	Neurocognitive Disorders	C4041080	group	Mental Disorders	Mental or Behavioral Dysfunction	79	0	0.01	1	0	2018	2018
IL6	3569	Depressive episode, unspecified	C0349217	disease	Mental Disorders; Behavior and Behavior Mechanisms	Mental or Behavioral Dysfunction	27	2	0.02	2	0	2016	2020
IL6	3569	Depression aggravated	C0235876	phenotype	Mental Disorders; Behavior and Behavior Mechanisms	Sign or Symptom	1	0	0.01	1	0	2018	2018
IL6	3569	Anxiety state	C0700613	disease	Mental Disorders; Behavior and Behavior Mechanisms	Mental or Behavioral Dysfunction	40	6	0.01	1	0	2018	2018
EGFR	1956	Addictive Behavior	C0085281	phenotype	Behavior and Behavior Mechanisms	Mental or Behavioral Dysfunction	332	56	0.1	11	0	2004	2019
EGFR	1956	Depressed mood	C0344315	phenotype	Behavior and Behavior Mechanisms	Mental or Behavioral Dysfunction	1461	269	0.07	7	0	2011	2019
EGFR	1956	Mental Depression	C0011570	disease	Behavior and Behavior Mechanisms	Mental or Behavioral Dysfunction	1478	271	0.06	6	0	2011	2019
EGFR	1956	Depressive Symptoms	C0086132	phenotype	Behavior and Behavior Mechanisms	Sign or Symptom	421	120	0.01	1	0	2017	2017
EGFR	1956	Major Depressive Disorder	C1269683	disease	Mental Disorders	Mental or Behavioral Dysfunction	1236	1451	0.33	3	0	2007	2017
EGFR	1956	Unipolar Depression	C0041696	disease	Mental Disorders	Mental or Behavioral Dysfunction	641	225	0.31	1	0	2011	2011
EGFR	1956	Bipolar Disorder	C0005586	disease	Mental Disorders	Mental or Behavioral Dysfunction	1183	839	0.11	2	3	2008	2015
EGFR	1956	Depressive disorder	C0011581	disease	Mental Disorders	Mental or Behavioral Dysfunction	1719	297	0.06	6	0	2011	2019
EGFR	1956	Schizophrenia	C0036341	disease	Mental Disorders	Mental or Behavioral Dysfunction	2872	2897	0.05	5	0	2014	2019
EGFR	1956	Borderline Personality Disorder	C0006012	disease	Mental Disorders	Mental or Behavioral Dysfunction	221	82	0.01	1	0	2011	2011
EGFR	1956	Developmental Disabilities	C0008073	group	Mental Disorders	Mental or Behavioral Dysfunction	355	19	0.01	1	0	2008	2008
EGFR	1956	Autism Spectrum Disorders	C1510586	disease	Mental Disorders	Mental or Behavioral Dysfunction	1071	331	0.01	1	0	2016	2016
ERBB2	2064	Addictive Behavior	C0085281	phenotype	Behavior and Behavior Mechanisms	Mental or Behavioral Dysfunction	332	56	0.03	3	0	2011	2019
ERBB2	2064	Codependency	C0086025	disease	Behavior and Behavior Mechanisms	Mental or Behavioral Dysfunction	20	2	0.01	1	0	2006	2006
ERBB2	2064	Bipolar Disorder	C0005586	disease	Mental Disorders	Mental or Behavioral Dysfunction	1183	839	0.1	1	1	2016	2016
ERBB2	2064	Mental disorders	C0004936	group	Mental Disorders	Mental or Behavioral Dysfunction	789	149	0.01	1	0	2017	2017
ERBB2	2064	Schizophrenia	C0036341	disease	Mental Disorders	Mental or Behavioral Dysfunction	2872	2897	0.01	1	0	2017	2017
ERBB2	2064	Unipolar Depression	C0041696	disease	Mental Disorders	Mental or Behavioral Dysfunction	641	225	0.01	1	0	2017	2017
ERBB2	2064	Generalized Anxiety Disorder	C0270549	disease	Mental Disorders	Mental or Behavioral Dysfunction	103	24	0.01	1	0	2018	2018
ERBB2	2064	Attention deficit hyperactivity disorder	C1263846	disease	Mental Disorders	Mental or Behavioral Dysfunction	842	420	0.01	1	0	2019	2019
ERBB2	2064	Major Depressive Disorder	C1269683	disease	Mental Disorders	Mental or Behavioral Dysfunction	1236	1451	0.01	1	0	2017	2017
FN1	2335	Addictive Behavior	C0085281	phenotype	Behavior and Behavior Mechanisms	Mental or Behavioral Dysfunction	332	56	0.01	1	0	2019	2019
FN1	2335	Schizophrenia	C0036341	disease	Mental Disorders	Mental or Behavioral Dysfunction	2872	2897	0.31	1	0	2003	2003
FN1	2335	Attention deficit hyperactivity disorder	C1263846	disease	Mental Disorders	Mental or Behavioral Dysfunction	842	420	0.01	1	0	2013	2013
ITGB1	3688	Mental Depression	C0011570	disease	Behavior and Behavior Mechanisms	Mental or Behavioral Dysfunction	1478	271	0.01	1	0	1991	1991
ITGB1	3688	Schizophrenia	C0036341	disease	Mental Disorders	Mental or Behavioral Dysfunction	2872	2897	0.01	1	0	2019	2019
NOTCH1	4851	Mental Depression	C0011570	disease	Behavior and Behavior Mechanisms	Mental or Behavioral Dysfunction	1478	271	0.02	2	0	2016	2018
NOTCH1	4851	Depressed mood	C0344315	phenotype	Behavior and Behavior Mechanisms	Mental or Behavioral Dysfunction	1461	269	0.02	2	0	2016	2018
NOTCH1	4851	Anxiety	C0003467	disease	Behavior and Behavior Mechanisms	Mental or Behavioral Dysfunction	1048	287	0.01	1	0	2016	2016
NOTCH1	4851	Stress, Psychological	C0038443	disease	Behavior and Behavior Mechanisms	Mental or Behavioral Dysfunction	199	24	0.01	1	0	2018	2018
NOTCH1	4851	Abnormal behavior	C0233514	phenotype	Behavior and Behavior Mechanisms	Mental or Behavioral Dysfunction	910	121	0.01	1	0	2018	2018
NOTCH1	4851	Impaired cognition	C0338656	disease	Mental Disorders	Mental or Behavioral Dysfunction	1630	348	0.04	4	0	2017	2018
NOTCH1	4851	Depressive disorder	C0011581	disease	Mental Disorders	Mental or Behavioral Dysfunction	1719	297	0.02	2	0	2016	2018
NOTCH1	4851	Anxiety Disorders	C0003469	group	Mental Disorders	Mental or Behavioral Dysfunction	840	163	0.01	1	0	2016	2016
NOTCH1	4851	Autistic Disorder	C0004352	disease	Mental Disorders	Mental or Behavioral Dysfunction	1112	395	0.01	1	0	2016	2016
NOTCH1	4851	Mental disorders	C0004936	group	Mental Disorders	Mental or Behavioral Dysfunction	789	149	0.01	1	0	2018	2018
NOTCH1	4851	Developmental Disabilities	C0008073	group	Mental Disorders	Mental or Behavioral Dysfunction	355	19	0.01	1	0	1998	1998
NOTCH1	4851	Cognition Disorders	C0009241	group	Mental Disorders	Mental or Behavioral Dysfunction	607	47	0.01	1	0	2017	2017
NOTCH1	4851	Post-Traumatic Stress Disorder	C0038436	disease	Mental Disorders	Mental or Behavioral Dysfunction	418	117	0.01	1	0	2020	2020
NOTCH1	4851	Manic	C0338831	disease	Mental Disorders	Mental or Behavioral Dysfunction	166	8	0.01	1	0	2017	2017
NOTCH1	4851	Major Depressive Disorder	C1269683	disease	Mental Disorders	Mental or Behavioral Dysfunction	1236	1451	0.01	1	0	2016	2016
NOTCH1	4851	Autism Spectrum Disorders	C1510586	disease	Mental Disorders	Mental or Behavioral Dysfunction	1071	331	0.01	1	0	2016	2016
PECAM1	5175	Autistic Disorder	C0004352	disease	Mental Disorders	Mental or Behavioral Dysfunction	1112	395	0.31	1	0	2007	2007
STAT3	6774	Depressed mood	C0344315	phenotype	Behavior and Behavior Mechanisms	Mental or Behavioral Dysfunction	1461	269	0.06	6	0	2015	2019
STAT3	6774	Mental Depression	C0011570	disease	Behavior and Behavior Mechanisms	Mental or Behavioral Dysfunction	1478	271	0.04	4	0	2015	2019
STAT3	6774	Anxiety	C0003467	disease	Behavior and Behavior Mechanisms	Mental or Behavioral Dysfunction	1048	287	0.02	2	0	2017	2019
STAT3	6774	Addictive Behavior	C0085281	phenotype	Behavior and Behavior Mechanisms	Mental or Behavioral Dysfunction	332	56	0.01	1	0	2018	2018
STAT3	6774	Depressive disorder	C0011581	disease	Mental Disorders	Mental or Behavioral Dysfunction	1719	297	0.34	5	0	2010	2019
STAT3	6774	Motor delay	C1854301	phenotype	Mental Disorders	Finding	384	34	0.1	0	0
STAT3	6774	Impaired cognition	C0338656	disease	Mental Disorders	Mental or Behavioral Dysfunction	1630	348	0.03	3	0	2013	2018
STAT3	6774	Anxiety Disorders	C0003469	group	Mental Disorders	Mental or Behavioral Dysfunction	840	163	0.02	2	0	2017	2019
STAT3	6774	Memory dysfunction	C3887551	disease	Mental Disorders	Mental or Behavioral Dysfunction	70	3	0.02	2	0	2019	2019
STAT3	6774	Autistic Disorder	C0004352	disease	Mental Disorders	Mental or Behavioral Dysfunction	1112	395	0.01	1	0	2019	2019
STAT3	6774	Cognition Disorders	C0009241	group	Mental Disorders	Mental or Behavioral Dysfunction	607	47	0.01	1	0	2018	2018
STAT3	6774	Post-Traumatic Stress Disorder	C0038436	disease	Mental Disorders	Mental or Behavioral Dysfunction	418	117	0.01	1	0	2017	2017
STAT3	6774	Major Depressive Disorder	C1269683	disease	Mental Disorders	Mental or Behavioral Dysfunction	1236	1451	0.01	1	0	2017	2017
TLR4	7099	Irritable Mood	C0022107	phenotype	Behavior and Behavior Mechanisms	Finding	142	1	0.1	0	0
TLR4	7099	Irritation - emotion	C2700617	phenotype	Behavior and Behavior Mechanisms	Mental Process	147	14	0.1	0	0
TLR4	7099	Depressed mood	C0344315	phenotype	Behavior and Behavior Mechanisms	Mental or Behavioral Dysfunction	1461	269	0.09	9	1	2013	2020
TLR4	7099	Mental Depression	C0011570	disease	Behavior and Behavior Mechanisms	Mental or Behavioral Dysfunction	1478	271	0.07	7	1	2013	2019
TLR4	7099	Abnormal behavior	C0233514	phenotype	Behavior and Behavior Mechanisms	Mental or Behavioral Dysfunction	910	121	0.02	2	0	2017	2019
TLR4	7099	Impulsive Behavior	C0021125	phenotype	Behavior and Behavior Mechanisms	Mental or Behavioral Dysfunction	276	69	0.01	1	0	2018	2018
TLR4	7099	Stress, Psychological	C0038443	disease	Behavior and Behavior Mechanisms	Mental or Behavioral Dysfunction	199	24	0.01	1	0	2018	2018
TLR4	7099	Addictive Behavior	C0085281	phenotype	Behavior and Behavior Mechanisms	Mental or Behavioral Dysfunction	332	56	0.01	1	0	2017	2017
TLR4	7099	Schizophrenia	C0036341	disease	Mental Disorders	Mental or Behavioral Dysfunction	2872	2897	0.38	8	0	2013	2020
TLR4	7099	Bipolar Disorder	C0005586	disease	Mental Disorders	Mental or Behavioral Dysfunction	1183	839	0.33	3	0	2014	2017
TLR4	7099	Major Depressive Disorder	C1269683	disease	Mental Disorders	Mental or Behavioral Dysfunction	1236	1451	0.11	2	1	2018	2019
TLR4	7099	Impaired cognition	C0338656	disease	Mental Disorders	Mental or Behavioral Dysfunction	1630	348	0.1	10	0	2011	2020
TLR4	7099	Developmental regression	C1836830	disease	Mental Disorders	Disease or Syndrome	333	80	0.1	0	0
TLR4	7099	Depressive disorder	C0011581	disease	Mental Disorders	Mental or Behavioral Dysfunction	1719	297	0.07	7	1	2013	2019
TLR4	7099	Cognition Disorders	C0009241	group	Mental Disorders	Mental or Behavioral Dysfunction	607	47	0.01	1	0	2011	2011
TLR4	7099	Post-Traumatic Stress Disorder	C0038436	disease	Mental Disorders	Mental or Behavioral Dysfunction	418	117	0.01	1	0	2017	2017
TLR4	7099	Chronic schizophrenia	C0221765	disease	Mental Disorders	Mental or Behavioral Dysfunction	48	7	0.01	1	0	2016	2016
TLR4	7099	Mental deterioration	C0234985	phenotype	Mental Disorders	Mental or Behavioral Dysfunction	508	121	0.01	1	0	2020	2020
TLR4	7099	Manic	C0338831	disease	Mental Disorders	Mental or Behavioral Dysfunction	166	8	0.01	1	0	2015	2015
TLR4	7099	Autism Spectrum Disorders	C1510586	disease	Mental Disorders	Mental or Behavioral Dysfunction	1071	331	0.01	1	0	2017	2017
TLR4	7099	Memory dysfunction	C3887551	disease	Mental Disorders	Mental or Behavioral Dysfunction	70	3	0.01	1	0	2017	2017
TLR4	7099	Depressive episode, unspecified	C0349217	disease	Mental Disorders; Behavior and Behavior Mechanisms	Mental or Behavioral Dysfunction	27	2	0.01	1	0	2015	2015
CALY	50632	Impulsive Behavior	C0021125	phenotype	Behavior and Behavior Mechanisms	Mental or Behavioral Dysfunction	276	69	0.01	1	0	2011	2011
CALY	50632	Schizophrenia	C0036341	disease	Mental Disorders	Mental or Behavioral Dysfunction	2872	2897	0.31	2	0	2004	2004
CALY	50632	Attention deficit hyperactivity disorder	C1263846	disease	Mental Disorders	Mental or Behavioral Dysfunction	842	420	0.31	2	0	2005	2019
CCK	885	Manic mood	C0564408	phenotype	Behavior and Behavior Mechanisms	Finding	4	0	0.3	1	0	2014	2014
CCK	885	Anxiety	C0003467	disease	Behavior and Behavior Mechanisms	Mental or Behavioral Dysfunction	1048	287	0.1	11	0	1999	2020
CCK	885	Hunger	C0020175	phenotype	Behavior and Behavior Mechanisms	Sign or Symptom	70	12	0.05	5	0	2017	2019
CCK	885	Abnormal behavior	C0233514	phenotype	Behavior and Behavior Mechanisms	Mental or Behavioral Dysfunction	910	121	0.02	2	0	2012	2015
CCK	885	Mental Depression	C0011570	disease	Behavior and Behavior Mechanisms	Mental or Behavioral Dysfunction	1478	271	0.01	1	0	2018	2018
CCK	885	Depressed mood	C0344315	phenotype	Behavior and Behavior Mechanisms	Mental or Behavioral Dysfunction	1461	269	0.01	1	0	2018	2018
CCK	885	Suicidal	C0438696	disease	Behavior and Behavior Mechanisms	Mental or Behavioral Dysfunction	93	29	0.01	1	0	2005	2005
CCK	885	Schizophrenia	C0036341	disease	Mental Disorders	Mental or Behavioral Dysfunction	2872	2897	0.4	11	0	1995	2016
CCK	885	Manic	C0338831	disease	Mental Disorders	Mental or Behavioral Dysfunction	166	8	0.31	1	0	2014	2014
CCK	885	Anxiety Disorders	C0003469	group	Mental Disorders	Mental or Behavioral Dysfunction	840	163	0.1	11	0	1999	2020
CCK	885	Panic Disorder	C0030319	disease	Mental Disorders	Mental or Behavioral Dysfunction	175	101	0.1	23	2	1993	2015
CCK	885	Panic Attacks	C0086769	disease	Mental Disorders	Mental or Behavioral Dysfunction	59	3	0.09	9	0	1993	2019
CCK	885	Mental disorders	C0004936	group	Mental Disorders	Mental or Behavioral Dysfunction	789	149	0.03	3	0	2012	2017
CCK	885	Bipolar Disorder	C0005586	disease	Mental Disorders	Mental or Behavioral Dysfunction	1183	839	0.02	2	0	1998	2012
CCK	885	Psychotic Disorders	C0033975	group	Mental Disorders	Mental or Behavioral Dysfunction	560	179	0.02	2	0	2016	2017
CCK	885	Nonorganic psychosis	C0349204	disease	Mental Disorders	Mental or Behavioral Dysfunction	376	98	0.02	2	0	2016	2017
CCK	885	Depressive disorder	C0011581	disease	Mental Disorders	Mental or Behavioral Dysfunction	1719	297	0.01	1	0	2018	2018
CCK	885	Post-Traumatic Stress Disorder	C0038436	disease	Mental Disorders	Mental or Behavioral Dysfunction	418	117	0.01	1	1	2015	2015
CCK	885	Mood Disorders	C0525045	group	Mental Disorders	Mental or Behavioral Dysfunction	580	308	0.01	1	0	2002	2002
CCK	885	Feeding Disorders	C0854145	disease	Mental Disorders	Disease or Syndrome	4	0	0.01	1	0	1994	1994
CCK	885	Mild cognitive disorder	C1270972	disease	Mental Disorders	Mental or Behavioral Dysfunction	430	96	0.01	1	0	2019	2019
GRIK2	2898	Impulsive Behavior	C0021125	phenotype	Behavior and Behavior Mechanisms	Mental or Behavioral Dysfunction	276	69	0.11	1	0	2019	2019
GRIK2	2898	Stereotyped Behavior	C0038271	disease	Behavior and Behavior Mechanisms	Individual Behavior	135	0	0.1	0	0
GRIK2	2898	Reduced concentration span	C0262630	phenotype	Behavior and Behavior Mechanisms	Finding	77	2	0.1	0	0
GRIK2	2898	Delayed speech and language development	C0454644	phenotype	Behavior and Behavior Mechanisms	Finding	560	192	0.1	0	0
GRIK2	2898	Autistic behavior	C0856975	disease	Behavior and Behavior Mechanisms	Mental or Behavioral Dysfunction	261	78	0.1	0	0
GRIK2	2898	Abnormal behavior	C0233514	phenotype	Behavior and Behavior Mechanisms	Mental or Behavioral Dysfunction	910	121	0.02	2	0	2015	2019
GRIK2	2898	Suicidal	C0438696	disease	Behavior and Behavior Mechanisms	Mental or Behavioral Dysfunction	93	29	0.02	2	0	2007	2009
GRIK2	2898	Mental Depression	C0011570	disease	Behavior and Behavior Mechanisms	Mental or Behavioral Dysfunction	1478	271	0.01	1	0	2012	2012
GRIK2	2898	Depressed mood	C0344315	phenotype	Behavior and Behavior Mechanisms	Mental or Behavioral Dysfunction	1461	269	0.01	1	0	2012	2012
GRIK2	2898	Bipolar Disorder	C0005586	disease	Mental Disorders	Mental or Behavioral Dysfunction	1183	839	0.51	3	0	2007	2009
GRIK2	2898	Autistic Disorder	C0004352	disease	Mental Disorders	Mental or Behavioral Dysfunction	1112	395	0.38	8	3	2002	2010
GRIK2	2898	Schizophrenia	C0036341	disease	Mental Disorders	Mental or Behavioral Dysfunction	2872	2897	0.35	6	0	1996	2017
GRIK2	2898	Mood Disorders	C0525045	group	Mental Disorders	Mental or Behavioral Dysfunction	580	308	0.32	2	0	2012	2017
GRIK2	2898	Manic	C0338831	disease	Mental Disorders	Mental or Behavioral Dysfunction	166	8	0.31	2	2	2008	2019
GRIK2	2898	Depression, Bipolar	C0005587	disease	Mental Disorders	Mental or Behavioral Dysfunction	116	2	0.3	1	0	2008	2008
GRIK2	2898	Frigidity	C0016722	disease	Mental Disorders	Mental or Behavioral Dysfunction	6	0	0.3	1	0	2009	2009
GRIK2	2898	Hypoactive Sexual Desire Disorder	C0020594	disease	Mental Disorders	Mental or Behavioral Dysfunction	7	0	0.3	1	0	2009	2009
GRIK2	2898	Manic Disorder	C0024713	disease	Mental Disorders	Mental or Behavioral Dysfunction	76	0	0.3	1	0	2008	2008
GRIK2	2898	Orgasmic Disorder	C0029261	disease	Mental Disorders	Mental or Behavioral Dysfunction	6	0	0.3	1	0	2009	2009
GRIK2	2898	Psychosexual Disorders	C0033953	group	Mental Disorders	Mental or Behavioral Dysfunction	6	0	0.3	1	0	2009	2009
GRIK2	2898	Sexual Arousal Disorder	C0036902	disease	Mental Disorders	Mental or Behavioral Dysfunction	7	0	0.3	1	0	2009	2009
GRIK2	2898	Depressive disorder	C0011581	disease	Mental Disorders	Mental or Behavioral Dysfunction	1719	297	0.11	1	0	2012	2012
GRIK2	2898	Stereotypic Movement Disorder	C0038273	phenotype	Mental Disorders	Mental or Behavioral Dysfunction	192	26	0.1	0	0
GRIK2	2898	Motor delay	C1854301	phenotype	Mental Disorders	Finding	384	34	0.1	0	0
GRIK2	2898	Obsessive-Compulsive Disorder	C0028768	disease	Mental Disorders	Mental or Behavioral Dysfunction	175	112	0.03	3	2	2004	2018
GRIK2	2898	Autism Spectrum Disorders	C1510586	disease	Mental Disorders	Mental or Behavioral Dysfunction	1071	331	0.03	3	1	2007	2019
GRIK2	2898	Pervasive Development Disorder	C0524528	group	Mental Disorders	Mental or Behavioral Dysfunction	328	49	0.02	2	0	2007	2019
GRIK2	2898	Mental disorders	C0004936	group	Mental Disorders	Mental or Behavioral Dysfunction	789	149	0.01	1	0	2019	2019
GRIK2	2898	Borderline Personality Disorder	C0006012	disease	Mental Disorders	Mental or Behavioral Dysfunction	221	82	0.01	1	0	2012	2012
GRIK2	2898	Developmental delay (disorder)	C0424605	phenotype	Mental Disorders	Mental or Behavioral Dysfunction	584	68	0.01	1	0	2014	2014
GRIK2	2898	Neurodevelopmental Disorders	C1535926	group	Mental Disorders	Mental or Behavioral Dysfunction	535	14	0.01	1	0	2018	2018
CACNA1G	8913	Depressive disorder	C0011581	disease	Mental Disorders	Mental or Behavioral Dysfunction	1719	297	0.1	0	0
CACNA1G	8913	Impaired cognition	C0338656	disease	Mental Disorders	Mental or Behavioral Dysfunction	1630	348	0.1	0	0
CACNA1G	8913	Autistic Disorder	C0004352	disease	Mental Disorders	Mental or Behavioral Dysfunction	1112	395	0.01	1	0	2010	2010
CACNA1G	8913	Pervasive Development Disorder	C0524528	group	Mental Disorders	Mental or Behavioral Dysfunction	328	49	0.01	1	0	2010	2010
CACNA1G	8913	Autism Spectrum Disorders	C1510586	disease	Mental Disorders	Mental or Behavioral Dysfunction	1071	331	0.01	1	0	2010	2010
CACNG8	59283	Schizophrenia	C0036341	disease	Mental Disorders	Mental or Behavioral Dysfunction	2872	2897	0.32	2	2	2013	2016
CRHR1	1394	Mental Depression	C0011570	disease	Behavior and Behavior Mechanisms	Mental or Behavioral Dysfunction	1478	271	0.6	35	3	2004	2019
CRHR1	1394	Anxiety	C0003467	disease	Behavior and Behavior Mechanisms	Mental or Behavioral Dysfunction	1048	287	0.1	12	3	2004	2020
CRHR1	1394	Depressed mood	C0344315	phenotype	Behavior and Behavior Mechanisms	Mental or Behavioral Dysfunction	1461	269	0.1	33	3	2004	2019
CRHR1	1394	Depressive Symptoms	C0086132	phenotype	Behavior and Behavior Mechanisms	Sign or Symptom	421	120	0.09	9	3	2008	2015
CRHR1	1394	Stress, Psychological	C0038443	disease	Behavior and Behavior Mechanisms	Mental or Behavioral Dysfunction	199	24	0.04	4	1	2009	2019
CRHR1	1394	Addictive Behavior	C0085281	phenotype	Behavior and Behavior Mechanisms	Mental or Behavioral Dysfunction	332	56	0.04	4	0	2013	2018
CRHR1	1394	Abnormal behavior	C0233514	phenotype	Behavior and Behavior Mechanisms	Mental or Behavioral Dysfunction	910	121	0.03	3	1	2010	2019
CRHR1	1394	Suicidal	C0438696	disease	Behavior and Behavior Mechanisms	Mental or Behavioral Dysfunction	93	29	0.03	3	0	2007	2010
CRHR1	1394	social stress	C0871388	disease	Behavior and Behavior Mechanisms	Mental or Behavioral Dysfunction	45	22	0.01	1	0	2017	2017
CRHR1	1394	NEUROTICISM	C1842981	disease	Behavior and Behavior Mechanisms	Mental or Behavioral Dysfunction	141	54	0.01	1	0	2017	2017
CRHR1	1394	Major Depressive Disorder	C1269683	disease	Mental Disorders	Mental or Behavioral Dysfunction	1236	1451	0.6	15	10	2006	2019
CRHR1	1394	Anxiety Disorders	C0003469	group	Mental Disorders	Mental or Behavioral Dysfunction	840	163	0.4	18	2	1997	2020
CRHR1	1394	Depressive disorder	C0011581	disease	Mental Disorders	Mental or Behavioral Dysfunction	1719	297	0.4	35	5	2004	2019
CRHR1	1394	Unipolar Depression	C0041696	disease	Mental Disorders	Mental or Behavioral Dysfunction	641	225	0.36	9	0	2006	2016
CRHR1	1394	Mood Disorders	C0525045	group	Mental Disorders	Mental or Behavioral Dysfunction	580	308	0.36	7	1	2006	2019
CRHR1	1394	Bipolar Disorder	C0005586	disease	Mental Disorders	Mental or Behavioral Dysfunction	1183	839	0.33	4	0	2012	2013
CRHR1	1394	Psychotic Disorders	C0033975	group	Mental Disorders	Mental or Behavioral Dysfunction	560	179	0.32	2	0	2014	2015
CRHR1	1394	Nonorganic psychosis	C0349204	disease	Mental Disorders	Mental or Behavioral Dysfunction	376	98	0.32	2	0	2014	2015
CRHR1	1394	Involutional Depression	C0011574	disease	Mental Disorders	Mental or Behavioral Dysfunction	25	0	0.3	1	0	2013	2013
CRHR1	1394	Anxiety States, Neurotic	C0376280	disease	Mental Disorders	Mental or Behavioral Dysfunction	44	0	0.3	2	0	1997	2012
CRHR1	1394	Anxiety neurosis (finding)	C1279420	disease	Mental Disorders	Mental or Behavioral Dysfunction	75	5	0.3	2	0	1997	2012
CRHR1	1394	Involutional paraphrenia	C1571983	disease	Mental Disorders	Mental or Behavioral Dysfunction	25	0	0.3	1	0	2013	2013
CRHR1	1394	Psychosis, Involutional	C1571984	disease	Mental Disorders	Mental or Behavioral Dysfunction	25	0	0.3	1	0	2013	2013
CRHR1	1394	Post-Traumatic Stress Disorder	C0038436	disease	Mental Disorders	Mental or Behavioral Dysfunction	418	117	0.1	15	5	2011	2020
CRHR1	1394	Mental disorders	C0004936	group	Mental Disorders	Mental or Behavioral Dysfunction	789	149	0.06	6	3	2010	2019
CRHR1	1394	Panic Disorder	C0030319	disease	Mental Disorders	Mental or Behavioral Dysfunction	175	101	0.06	6	3	2008	2017
CRHR1	1394	Mixed anxiety and depressive disorder	C0338908	disease	Mental Disorders	Mental or Behavioral Dysfunction	146	13	0.05	5	1	2001	2019
CRHR1	1394	Eating Disorders	C0013473	group	Mental Disorders	Mental or Behavioral Dysfunction	133	42	0.02	2	0	2001	2017
CRHR1	1394	Generalized Anxiety Disorder	C0270549	disease	Mental Disorders	Mental or Behavioral Dysfunction	103	24	0.02	2	1	2010	2013
CRHR1	1394	Impaired cognition	C0338656	disease	Mental Disorders	Mental or Behavioral Dysfunction	1630	348	0.02	2	0	2017	2019
CRHR1	1394	Borderline Personality Disorder	C0006012	disease	Mental Disorders	Mental or Behavioral Dysfunction	221	82	0.01	1	0	2016	2016
CRHR1	1394	Major depression, single episode	C0024517	disease	Mental Disorders	Mental or Behavioral Dysfunction	42	14	0.01	1	0	2011	2011
CRHR1	1394	Melancholia	C0025193	disease	Mental Disorders	Mental or Behavioral Dysfunction	51	8	0.01	1	0	2013	2013
CRHR1	1394	Phobia, Social	C0031572	disease	Mental Disorders	Mental or Behavioral Dysfunction	33	8	0.01	1	0	2016	2016
CRHR1	1394	Seasonal Affective Disorder	C0085159	disease	Mental Disorders	Mental or Behavioral Dysfunction	57	17	0.01	1	0	2016	2016
CRHR1	1394	Recurrent major depressive episodes	C0154409	disease	Mental Disorders	Mental or Behavioral Dysfunction	36	9	0.01	1	0	2011	2011
CRHR1	1394	Anxiety disorders and symptoms	C0851406	group	Mental Disorders	Mental or Behavioral Dysfunction	1	0	0.01	1	0	2018	2018
CRHR1	1394	Perinatal depression in mother	C4284586	disease	Mental Disorders	Mental or Behavioral Dysfunction	15	2	0.01	1	1	2015	2015
CRHR1	1394	Depressive episode, unspecified	C0349217	disease	Mental Disorders; Behavior and Behavior Mechanisms	Mental or Behavioral Dysfunction	27	2	0.01	1	1	2007	2007
GABRD	2563	Aggressive behavior	C0001807	phenotype	Behavior and Behavior Mechanisms	Individual Behavior	176	22	0.1	0	0
GABRD	2563	Anxiety	C0003467	disease	Behavior and Behavior Mechanisms	Mental or Behavioral Dysfunction	1048	287	0.1	0	0
GABRD	2563	Stereotyped Behavior	C0038271	disease	Behavior and Behavior Mechanisms	Individual Behavior	135	0	0.1	0	0
GABRD	2563	Self-Injurious Behavior	C0085271	phenotype	Behavior and Behavior Mechanisms	Mental or Behavioral Dysfunction	91	9	0.1	0	0
GABRD	2563	Autistic behavior	C0856975	disease	Behavior and Behavior Mechanisms	Mental or Behavioral Dysfunction	261	78	0.1	0	0
GABRD	2563	Obsessive-compulsive trait	C1834433	phenotype	Behavior and Behavior Mechanisms	Finding	18	1	0.1	0	0
GABRD	2563	Depression, Postpartum	C0221074	disease	Female Urogenital Diseases and Pregnancy Complications; Mental Disorders	Mental or Behavioral Dysfunction	54	6	0.2	0	0
GABRD	2563	Mood Disorders	C0525045	group	Mental Disorders	Mental or Behavioral Dysfunction	580	308	0.31	1	1	2010	2010
GABRD	2563	Schizophrenia	C0036341	disease	Mental Disorders	Mental or Behavioral Dysfunction	2872	2897	0.3	1	0	2008	2008
GABRD	2563	Autistic Disorder	C0004352	disease	Mental Disorders	Mental or Behavioral Dysfunction	1112	395	0.12	2	0	2014	2014
GABRD	2563	Stereotypic Movement Disorder	C0038273	phenotype	Mental Disorders	Mental or Behavioral Dysfunction	192	26	0.1	0	0
GABRD	2563	Impaired cognition	C0338656	disease	Mental Disorders	Mental or Behavioral Dysfunction	1630	348	0.1	0	0
GABRD	2563	Developmental regression	C1836830	disease	Mental Disorders	Disease or Syndrome	333	80	0.1	0	0
GABRD	2563	Developmental Disabilities	C0008073	group	Mental Disorders	Mental or Behavioral Dysfunction	355	19	0.01	1	0	2014	2014
GRIK1	2897	Anxiety	C0003467	disease	Behavior and Behavior Mechanisms	Mental or Behavioral Dysfunction	1048	287	0.01	1	0	2018	2018
GRIK1	2897	Abnormal behavior	C0233514	phenotype	Behavior and Behavior Mechanisms	Mental or Behavioral Dysfunction	910	121	0.01	1	0	2019	2019
GRIK1	2897	Schizophrenia	C0036341	disease	Mental Disorders	Mental or Behavioral Dysfunction	2872	2897	0.36	6	4	1994	2012
GRIK1	2897	Bipolar Disorder	C0005586	disease	Mental Disorders	Mental or Behavioral Dysfunction	1183	839	0.32	3	0	2007	2009
GRIK1	2897	Anxiety Disorders	C0003469	group	Mental Disorders	Mental or Behavioral Dysfunction	840	163	0.01	1	0	2018	2018
GRIK1	2897	Autistic Disorder	C0004352	disease	Mental Disorders	Mental or Behavioral Dysfunction	1112	395	0.01	1	0	2010	2010
GRIK1	2897	Mental disorders	C0004936	group	Mental Disorders	Mental or Behavioral Dysfunction	789	149	0.01	1	0	2019	2019
SCN3B	55800	Schizoaffective disorder, bipolar type	C0270496	disease	Mental Disorders	Mental or Behavioral Dysfunction	17	10	0.1	2	0	2010	2011

## Sheet: Disease list of hub genes
Gene	Gene_id	Disease	Disease_id	Type	Disease_Class	Semantic_Type	N_genes_d	N_SNPs_d	Score_gda	N_PMIDs	N_SNPs_gda	First_Ref	Last_Ref
BCL2	596	Addictive Behavior	C0085281	phenotype	Behavior and Behavior Mechanisms	Mental or Behavioral Dysfunction	332	56	0.08	8	0	2015	2018
BCL2	596	Depressed mood	C0344315	phenotype	Behavior and Behavior Mechanisms	Mental or Behavioral Dysfunction	1461	269	0.04	4	0	2010	2019
BCL2	596	Mental Depression	C0011570	disease	Behavior and Behavior Mechanisms	Mental or Behavioral Dysfunction	1478	271	0.03	3	0	2017	2019
BCL2	596	Codependency	C0086025	disease	Behavior and Behavior Mechanisms	Mental or Behavioral Dysfunction	20	2	0.02	2	0	2011	2018
BCL2	596	Anxiety	C0003467	disease	Behavior and Behavior Mechanisms	Mental or Behavioral Dysfunction	1048	287	0.01	1	0	1997	1997
BCL2	596	Delusions	C0011253	disease	Behavior and Behavior Mechanisms	Mental or Behavioral Dysfunction	62	15	0.01	1	0	2007	2007
BCL2	596	Abnormal behavior	C0233514	phenotype	Behavior and Behavior Mechanisms	Mental or Behavioral Dysfunction	910	121	0.01	1	0	2001	2001
BCL2	596	Bipolar Disorder	C0005586	disease	Mental Disorders	Mental or Behavioral Dysfunction	1183	839	0.35	5	1	2000	2016
BCL2	596	Autistic Disorder	C0004352	disease	Mental Disorders	Mental or Behavioral Dysfunction	1112	395	0.33	3	0	2001	2010
BCL2	596	Depressive disorder	C0011581	disease	Mental Disorders	Mental or Behavioral Dysfunction	1719	297	0.33	8	0	2006	2019
BCL2	596	Schizophrenia	C0036341	disease	Mental Disorders	Mental or Behavioral Dysfunction	2872	2897	0.32	2	0	2009	2015
BCL2	596	Bipolar I disorder	C0853193	disease	Mental Disorders	Mental or Behavioral Dysfunction	83	46	0.32	2	1	2011	2013
BCL2	596	Post-Traumatic Stress Disorder	C0038436	disease	Mental Disorders	Mental or Behavioral Dysfunction	418	117	0.21	2	0	2013	2017
BCL2	596	Impaired cognition	C0338656	disease	Mental Disorders	Mental or Behavioral Dysfunction	1630	348	0.03	3	0	1996	2019
BCL2	596	Major Depressive Disorder	C1269683	disease	Mental Disorders	Mental or Behavioral Dysfunction	1236	1451	0.03	3	0	2014	2019
BCL2	596	Autism Spectrum Disorders	C1510586	disease	Mental Disorders	Mental or Behavioral Dysfunction	1071	331	0.03	3	0	2017	2019
BCL2	596	Anxiety Disorders	C0003469	group	Mental Disorders	Mental or Behavioral Dysfunction	840	163	0.02	2	1	1997	2010
BCL2	596	Unipolar Depression	C0041696	disease	Mental Disorders	Mental or Behavioral Dysfunction	641	225	0.02	2	0	2014	2019
BCL2	596	Mild cognitive disorder	C1270972	disease	Mental Disorders	Mental or Behavioral Dysfunction	430	96	0.02	2	0	2008	2009
BCL2	596	Borderline Personality Disorder	C0006012	disease	Mental Disorders	Mental or Behavioral Dysfunction	221	82	0.01	1	1	2011	2011
BCL2	596	Mental deterioration	C0234985	phenotype	Mental Disorders	Mental or Behavioral Dysfunction	508	121	0.01	1	0	2019	2019
BCL2	596	Generalized Anxiety Disorder	C0270549	disease	Mental Disorders	Mental or Behavioral Dysfunction	103	24	0.01	1	1	2010	2010
MSI2	124540	Schizophrenia	C0036341	disease	Mental Disorders	Mental or Behavioral Dysfunction	2872	2897	0.11	2	4	2016	2017
CHDH	55349	Anxiety	C0003467	disease	Behavior and Behavior Mechanisms	Mental or Behavioral Dysfunction	1048	287	0.01	1	0	2015	2015
CHDH	55349	Mental Depression	C0011570	disease	Behavior and Behavior Mechanisms	Mental or Behavioral Dysfunction	1478	271	0.01	1	0	2019	2019
CHDH	55349	Depressed mood	C0344315	phenotype	Behavior and Behavior Mechanisms	Mental or Behavioral Dysfunction	1461	269	0.01	1	0	2019	2019
CHDH	55349	Schizophrenia	C0036341	disease	Mental Disorders	Mental or Behavioral Dysfunction	2872	2897	0.02	2	1	2014	2019
CHDH	55349	Autism Spectrum Disorders	C1510586	disease	Mental Disorders	Mental or Behavioral Dysfunction	1071	331	0.02	2	0	2017	2018
CHDH	55349	Anxiety Disorders	C0003469	group	Mental Disorders	Mental or Behavioral Dysfunction	840	163	0.01	1	0	2015	2015
CHDH	55349	Bipolar Disorder	C0005586	disease	Mental Disorders	Mental or Behavioral Dysfunction	1183	839	0.01	1	0	2017	2017
CHDH	55349	Borderline Personality Disorder	C0006012	disease	Mental Disorders	Mental or Behavioral Dysfunction	221	82	0.01	1	1	2017	2017
CHDH	55349	Depressive disorder	C0011581	disease	Mental Disorders	Mental or Behavioral Dysfunction	1719	297	0.01	1	0	2019	2019
CHDH	55349	Impaired cognition	C0338656	disease	Mental Disorders	Mental or Behavioral Dysfunction	1630	348	0.01	1	0	2019	2019
CHDH	55349	Emotional problems	C0677660	phenotype	Mental Disorders	Mental or Behavioral Dysfunction	13	0	0.01	1	0	2018	2018
ARHGEF26	26084	Schizophrenia	C0036341	disease	Mental Disorders	Mental or Behavioral Dysfunction	2872	2897	0.1	1	1	2015	2015
CALY	50632	Impulsive Behavior	C0021125	phenotype	Behavior and Behavior Mechanisms	Mental or Behavioral Dysfunction	276	69	0.01	1	0	2011	2011
CALY	50632	Schizophrenia	C0036341	disease	Mental Disorders	Mental or Behavioral Dysfunction	2872	2897	0.31	2	0	2004	2004
CALY	50632	Attention deficit hyperactivity disorder	C1263846	disease	Mental Disorders	Mental or Behavioral Dysfunction	842	420	0.31	2	0	2005	2019
CALY	50632	Attention Deficit Disorder	C0041671	disease	Mental Disorders	Mental or Behavioral Dysfunction	123	7	0.3	1	0	2019	2019
CALY	50632	Minimal Brain Dysfunction	C1321905	disease	Mental Disorders	Mental or Behavioral Dysfunction	22	0	0.3	1	0	2019	2019
NRGN	4900	Intelligence	C0021704	phenotype	Behavior and Behavior Mechanisms	Mental Process	645	2093	0.1	1	1	2019	2019
NRGN	4900	Mental Depression	C0011570	disease	Behavior and Behavior Mechanisms	Mental or Behavioral Dysfunction	1478	271	0.02	2	0	2019	2019
NRGN	4900	Depressed mood	C0344315	phenotype	Behavior and Behavior Mechanisms	Mental or Behavioral Dysfunction	1461	269	0.02	2	0	2019	2019
NRGN	4900	Maladaptive behavior associated with physical illness	C0233532	phenotype	Behavior and Behavior Mechanisms	Mental or Behavioral Dysfunction	26	0	0.01	1	0	2019	2019
NRGN	4900	Schizophrenia	C0036341	disease	Mental Disorders	Mental or Behavioral Dysfunction	2872	2897	0.5	30	4	2008	2019
NRGN	4900	Bipolar Disorder	C0005586	disease	Mental Disorders	Mental or Behavioral Dysfunction	1183	839	0.32	2	0	2011	2016
NRGN	4900	Child Development Disorders, Pervasive	C0008074	group	Mental Disorders	Mental or Behavioral Dysfunction	168	379	0.1	2	1	2017	2019
NRGN	4900	Impaired cognition	C0338656	disease	Mental Disorders	Mental or Behavioral Dysfunction	1630	348	0.1	10	0	2016	2020
NRGN	4900	Mild cognitive disorder	C1270972	disease	Mental Disorders	Mental or Behavioral Dysfunction	430	96	0.08	8	0	2016	2019
NRGN	4900	Mental deterioration	C0234985	phenotype	Mental Disorders	Mental or Behavioral Dysfunction	508	121	0.05	5	0	2016	2019
NRGN	4900	Psychotic Disorders	C0033975	group	Mental Disorders	Mental or Behavioral Dysfunction	560	179	0.03	3	0	2013	2017
NRGN	4900	Depressive disorder	C0011581	disease	Mental Disorders	Mental or Behavioral Dysfunction	1719	297	0.02	2	0	2019	2019
NRGN	4900	Unipolar Depression	C0041696	disease	Mental Disorders	Mental or Behavioral Dysfunction	641	225	0.02	2	1	2016	2017
NRGN	4900	Nonorganic psychosis	C0349204	disease	Mental Disorders	Mental or Behavioral Dysfunction	376	98	0.02	2	0	2013	2017
NRGN	4900	Major Depressive Disorder	C1269683	disease	Mental Disorders	Mental or Behavioral Dysfunction	1236	1451	0.02	2	1	2016	2017
NRGN	4900	Neurocognitive Disorders	C4041080	group	Mental Disorders	Mental or Behavioral Dysfunction	79	0	0.02	2	0	2018	2019
NRGN	4900	Mental disorders	C0004936	group	Mental Disorders	Mental or Behavioral Dysfunction	789	149	0.01	1	0	2016	2016
NRGN	4900	Cognition Disorders	C0009241	group	Mental Disorders	Mental or Behavioral Dysfunction	607	47	0.01	1	0	2019	2019
NRGN	4900	Delirium, Dementia, Amnestic, Cognitive Disorders	C0029227	group	Mental Disorders	Mental or Behavioral Dysfunction	83	0	0.01	1	0	2019	2019
NRGN	4900	Memory dysfunction	C3887551	disease	Mental Disorders	Mental or Behavioral Dysfunction	70	3	0.01	1	0	2019	2019
AP3B2	8120	Impulsive Behavior	C0021125	phenotype	Behavior and Behavior Mechanisms	Mental or Behavioral Dysfunction	276	69	0.1	0	0
AP3B2	8120	Delayed speech and language development	C0454644	phenotype	Behavior and Behavior Mechanisms	Finding	560	192	0.1	0	0
AP3B2	8120	Autistic Disorder	C0004352	disease	Mental Disorders	Mental or Behavioral Dysfunction	1112	395	0.1	0	0
AP3B2	8120	Mental deterioration	C0234985	phenotype	Mental Disorders	Mental or Behavioral Dysfunction	508	121	0.1	0	0
AP3B2	8120	Attention deficit hyperactivity disorder	C1263846	disease	Mental Disorders	Mental or Behavioral Dysfunction	842	420	0.1	0	0
AP3B2	8120	Poor eye contact	C1445953	phenotype	Mental Disorders	Finding	73	6	0.1	0	0
AP3B2	8120	Developmental regression	C1836830	disease	Mental Disorders	Disease or Syndrome	333	80	0.1	0	0
AP3B2	8120	Cognition Disorders	C0009241	group	Mental Disorders	Mental or Behavioral Dysfunction	607	47	0.01	1	0	2010	2010
AP3B2	8120	Impaired cognition	C0338656	disease	Mental Disorders	Mental or Behavioral Dysfunction	1630	348	0.01	1	0	2010	2010
CAMKV	79012	Intelligence	C0021704	phenotype	Behavior and Behavior Mechanisms	Mental Process	645	2093	0.1	1	2	2019	2019
ACTL6B	51412	Impulsive Behavior	C0021125	phenotype	Behavior and Behavior Mechanisms	Mental or Behavioral Dysfunction	276	69	0.1	0	0
ACTL6B	51412	Delayed speech and language development	C0454644	phenotype	Behavior and Behavior Mechanisms	Finding	560	192	0.1	0	1
ACTL6B	51412	Autistic Disorder	C0004352	disease	Mental Disorders	Mental or Behavioral Dysfunction	1112	395	0.1	0	0
ACTL6B	51412	Mental deterioration	C0234985	phenotype	Mental Disorders	Mental or Behavioral Dysfunction	508	121	0.1	0	0
ACTL6B	51412	Attention deficit hyperactivity disorder	C1263846	disease	Mental Disorders	Mental or Behavioral Dysfunction	842	420	0.1	0	0
ACTL6B	51412	Poor eye contact	C1445953	phenotype	Mental Disorders	Finding	73	6	0.1	1	1	2019	2019
ACTL6B	51412	Developmental regression	C1836830	disease	Mental Disorders	Disease or Syndrome	333	80	0.1	0	0
ACTL6B	51412	Neurodevelopmental Disorders	C1535926	group	Mental Disorders	Mental or Behavioral Dysfunction	535	14	0.03	3	0	2019	2019
ACTL6B	51412	Developmental delay (disorder)	C0424605	phenotype	Mental Disorders	Mental or Behavioral Dysfunction	584	68	0.01	1	0	2019	2019
SERPINF1	5176	Mental Depression	C0011570	disease	Behavior and Behavior Mechanisms	Mental or Behavioral Dysfunction	1478	271	0.02	2	0	2017	2020
SERPINF1	5176	Depressed mood	C0344315	phenotype	Behavior and Behavior Mechanisms	Mental or Behavioral Dysfunction	1461	269	0.02	2	0	2017	2020
SERPINF1	5176	Depressive disorder	C0011581	disease	Mental Disorders	Mental or Behavioral Dysfunction	1719	297	0.02	2	0	2017	2020
SERPINF1	5176	Schizophrenia	C0036341	disease	Mental Disorders	Mental or Behavioral Dysfunction	2872	2897	0.02	2	0	2017	2020
SERPINF1	5176	Bipolar Disorder	C0005586	disease	Mental Disorders	Mental or Behavioral Dysfunction	1183	839	0.01	1	0	2020	2020
SERPINF1	5176	Impaired cognition	C0338656	disease	Mental Disorders	Mental or Behavioral Dysfunction	1630	348	0.01	1	0	2018	2018
SERPINF1	5176	Major Depressive Disorder	C1269683	disease	Mental Disorders	Mental or Behavioral Dysfunction	1236	1451	0.01	1	0	2020	2020
CCK	885	Manic mood	C0564408	phenotype	Behavior and Behavior Mechanisms	Finding	4	0	0.3	1	0	2014	2014
CCK	885	Anxiety	C0003467	disease	Behavior and Behavior Mechanisms	Mental or Behavioral Dysfunction	1048	287	0.1	11	0	1999	2020
CCK	885	Hunger	C0020175	phenotype	Behavior and Behavior Mechanisms	Sign or Symptom	70	12	0.05	5	0	2017	2019
CCK	885	Abnormal behavior	C0233514	phenotype	Behavior and Behavior Mechanisms	Mental or Behavioral Dysfunction	910	121	0.02	2	0	2012	2015
CCK	885	Mental Depression	C0011570	disease	Behavior and Behavior Mechanisms	Mental or Behavioral Dysfunction	1478	271	0.01	1	0	2018	2018
CCK	885	Depressed mood	C0344315	phenotype	Behavior and Behavior Mechanisms	Mental or Behavioral Dysfunction	1461	269	0.01	1	0	2018	2018
CCK	885	Suicidal	C0438696	disease	Behavior and Behavior Mechanisms	Mental or Behavioral Dysfunction	93	29	0.01	1	0	2005	2005
CCK	885	Schizophrenia	C0036341	disease	Mental Disorders	Mental or Behavioral Dysfunction	2872	2897	0.4	11	0	1995	2016
CCK	885	Manic	C0338831	disease	Mental Disorders	Mental or Behavioral Dysfunction	166	8	0.31	1	0	2014	2014
CCK	885	Anxiety Disorders	C0003469	group	Mental Disorders	Mental or Behavioral Dysfunction	840	163	0.1	11	0	1999	2020
CCK	885	Panic Disorder	C0030319	disease	Mental Disorders	Mental or Behavioral Dysfunction	175	101	0.1	23	2	1993	2015
CCK	885	Panic Attacks	C0086769	disease	Mental Disorders	Mental or Behavioral Dysfunction	59	3	0.09	9	0	1993	2019
CCK	885	Mental disorders	C0004936	group	Mental Disorders	Mental or Behavioral Dysfunction	789	149	0.03	3	0	2012	2017
CCK	885	Bipolar Disorder	C0005586	disease	Mental Disorders	Mental or Behavioral Dysfunction	1183	839	0.02	2	0	1998	2012
CCK	885	Psychotic Disorders	C0033975	group	Mental Disorders	Mental or Behavioral Dysfunction	560	179	0.02	2	0	2016	2017
CCK	885	Nonorganic psychosis	C0349204	disease	Mental Disorders	Mental or Behavioral Dysfunction	376	98	0.02	2	0	2016	2017
CCK	885	Depressive disorder	C0011581	disease	Mental Disorders	Mental or Behavioral Dysfunction	1719	297	0.01	1	0	2018	2018
CCK	885	Post-Traumatic Stress Disorder	C0038436	disease	Mental Disorders	Mental or Behavioral Dysfunction	418	117	0.01	1	1	2015	2015
CCK	885	Mood Disorders	C0525045	group	Mental Disorders	Mental or Behavioral Dysfunction	580	308	0.01	1	0	2002	2002
CCK	885	Feeding Disorders	C0854145	disease	Mental Disorders	Disease or Syndrome	4	0	0.01	1	0	1994	1994
CCK	885	Mild cognitive disorder	C1270972	disease	Mental Disorders	Mental or Behavioral Dysfunction	430	96	0.01	1	0	2019	2019
GABRD	2563	Aggressive behavior	C0001807	phenotype	Behavior and Behavior Mechanisms	Individual Behavior	176	22	0.1	0	0
GABRD	2563	Anxiety	C0003467	disease	Behavior and Behavior Mechanisms	Mental or Behavioral Dysfunction	1048	287	0.1	0	0
GABRD	2563	Stereotyped Behavior	C0038271	disease	Behavior and Behavior Mechanisms	Individual Behavior	135	0	0.1	0	0
GABRD	2563	Self-Injurious Behavior	C0085271	phenotype	Behavior and Behavior Mechanisms	Mental or Behavioral Dysfunction	91	9	0.1	0	0
GABRD	2563	Autistic behavior	C0856975	disease	Behavior and Behavior Mechanisms	Mental or Behavioral Dysfunction	261	78	0.1	0	0
GABRD	2563	Mood Disorders	C0525045	group	Mental Disorders	Mental or Behavioral Dysfunction	580	308	0.31	1	1	2010	2010
GABRD	2563	Schizophrenia	C0036341	disease	Mental Disorders	Mental or Behavioral Dysfunction	2872	2897	0.3	1	0	2008	2008
GABRD	2563	Autistic Disorder	C0004352	disease	Mental Disorders	Mental or Behavioral Dysfunction	1112	395	0.12	2	0	2014	2014
GABRD	2563	Stereotypic Movement Disorder	C0038273	phenotype	Mental Disorders	Mental or Behavioral Dysfunction	192	26	0.1	0	0
GABRD	2563	Impaired cognition	C0338656	disease	Mental Disorders	Mental or Behavioral Dysfunction	1630	348	0.1	0	0
GABRD	2563	Developmental regression	C1836830	disease	Mental Disorders	Disease or Syndrome	333	80	0.1	0	0
GABRD	2563	Developmental Disabilities	C0008073	group	Mental Disorders	Mental or Behavioral Dysfunction	355	19	0.01	1	0	2014	2014
