# Supplementary material for: Transcriptome Profiling of the Dorsomedial Prefrontal Cortex in Suicide Victims
Source: Int J Mol Sci. 2022 Jun 25;23(13):7067. doi: 10.3390/ijms23137067 (PMC9266666; doi:10.3390/ijms23137067)
Supplement: Supplementary file 1 [file ijms-23-07067-s001.zip › Suppl-File5_Co-expression_networks_with_glay_clusters.xlsx]

## Sheet: Co-expression data of downreg
Supplementary file 5: Co-expression network data of downregulated genes; the top 10 most ranked genes are highlighted.
name	betweenness	degree	log2FoldChange	Node_Status	padj	Rank_stat	shared name
SORBS3	7004.4	116	-1.50325	Clustered	0.00057662	707	SORBS3
RHOC	6409.5	105	-1.92596	Clustered	6.56104e-05	704.25	RHOC
S100A16	4397.76	114	-1.64524	Clustered	0.000665299	700	S100A16
SZRD1	9088.39	88	-1.50087	Clustered	0.000405485	699.75	SZRD1
TRIP6	4704.29	101	-1.6015	Clustered	0.00057662	699	TRIP6
AHNAK	5131.96	85	-2.31247	Clustered	1.41054e-05	694.25	AHNAK
GRIN2C	3580.25	108	-2.16618	Clustered	0.000219514	692.5	GRIN2C
CHDH	3625.79	102	-1.85119	Clustered	0.000938592	691.5	CHDH
MAPKAPK2	4250.19	89	-1.61032	Clustered	0.000405485	691.5	MAPKAPK2
FTL	7408.6	75	-2.14609	Clustered	5.21761e-05	691	FTL
IRAG1	3455.79	105	-2.86611	Clustered	8.96086e-06	690.25	IRAG1
MMP28	3752.26	96	-1.67146	Clustered	0.00192343	690.25	MMP28
UBTD1	4152.93	82	-1.06458	Clustered	0.00200243	687.75	UBTD1
FGFRL1	3364.02	97	-2.38216	Clustered	8.13893e-05	687	FGFRL1
SLC44A2	3539.39	94	-1.04709	Clustered	0.00495695	686.75	SLC44A2
MCL1	6048.82	71	-1.43605	Clustered	0.000191244	686.5	MCL1
TCN2	8435.68	66	-2.09206	Clustered	7.15216e-05	685.5	TCN2
DDR2	4038.61	80	-1.61197	Clustered	0.000661233	684.75	DDR2
ATOH8	4595.46	73	-2.57513	Clustered	9.70745e-05	683.75	ATOH8
PSKH1	4865.76	69	-1.30623	Clustered	0.000634238	683	PSKH1
STAT3	3341.24	88	-1.29502	Clustered	0.00240446	681.75	STAT3
METRN	5123.5	63	-2.0766	Clustered	0.000595	678.5	METRN
WASF2	15081.4	56	-1.84492	Clustered	0.000383644	677	WASF2
TTC38	2886.7	90	-1.67113	Clustered	0.00176247	676.5	TTC38
HLA-E	6527.74	58	-1.67909	Clustered	0.000365046	676.25	HLA-E
CDC42EP4	3091.5	78	-1.68014	Clustered	0.000590418	674	CDC42EP4
ARHGEF26	2751.17	96	-2.29579	Clustered	0.000238702	673.25	ARHGEF26
VAMP5	2918.87	81	-2.1835	Clustered	0.00019833	672.75	VAMP5
GNG5	3741.09	66	-1.30927	Clustered	0.000401953	672	GNG5
SNTA1	2553.32	98	-1.79736	Clustered	0.000928503	671	SNTA1
GNA12	3924.21	62	-2.08238	Clustered	1.40533e-05	669.75	GNA12
MSI2	2460.05	99	-1.54664	Clustered	0.000572787	668.5	MSI2
RELL1	11225.4	50	-2.0266	Clustered	3.30266e-05	668.5	RELL1
SNX33	2496.54	94	-1.88595	Clustered	0.000493849	667.25	SNX33
YAP1	2777.49	78	-2.10045	Clustered	0.000179559	665.5	YAP1
WBP1	2969.99	68	-1.07847	Clustered	0.00276373	665	WBP1
ADCYAP1R1	2704.11	77	-1.39468	Clustered	0.000623516	662.5	ADCYAP1R1
MLC1	2706.6	73	-1.97231	Clustered	0.000482455	660.25	MLC1
GPR4	5896.51	48	-3.41358	Clustered	3.84601e-06	659.75	GPR4
AMOT	3749.5	52	-1.62569	Clustered	0.000336345	658	AMOT
STON2	2124.37	85	-2.1978	Clustered	0.00015878	654.25	STON2
MAVS	2782.03	62	-1.32189	Clustered	0.00508003	653.25	MAVS
BCL2	1908.34	91	-1.26292	Clustered	0.00221972	653	BCL2
LRP10	3268.85	52	-2.05556	Clustered	0.000191244	653	LRP10
TNFRSF1A	3524.89	50	-1.44167	Clustered	0.00196045	651.5	TNFRSF1A
CABLES1	1996.9	80	-1.80115	Clustered	0.000740607	649.25	CABLES1
RRAS	2601.87	61	-1.49058	Clustered	0.00104946	648.5	RRAS
ANTXR1	3108.67	50	-1.35716	Clustered	0.000113225	647.5	ANTXR1
BCL6	2053.34	76	-1.51142	Clustered	0.000696064	647.25	BCL6
ECE1	3354.21	47	-1.27826	Clustered	0.00159991	644.75	ECE1
PALLD	3177.39	47	-2.17504	Clustered	3.10776e-05	642.75	PALLD
NECAP2	2281.43	59	-1.09916	Clustered	0.00254121	639	NECAP2
RAB13	2198.65	60	-2.23405	Clustered	0.000197233	638.75	RAB13
FAM107A	2812.47	48	-2.79865	Clustered	2.32918e-06	637.75	FAM107A
GDF1	1682.47	76	-1.51749	Clustered	0.00132718	637.75	GDF1
ACVRL1	6244.07	34	-1.80512	Clustered	8.03281e-05	636	ACVRL1
CTDSP1	2308.25	55	-1.76676	Clustered	0.000321183	635.25	CTDSP1
TBL1X	1535.2	78	-1.65798	Clustered	0.000470729	635	TBL1X
TMEM219	2479.67	51	-1.16923	Clustered	0.00742145	633.75	TMEM219
VEGFB	1457.01	82	-1.71494	Seed	0.000547996	633.75	VEGFB
NBPF14	1721.62	66	-2.17229	Clustered	0.000895236	632.5	NBPF14
NHSL1	2194.73	52	-1.28649	Clustered	0.00349985	630	NHSL1
SMO	1534.17	70	-2.39645	Clustered	0.000191005	629.5	SMO
CASKIN2	2860.83	42	-1.01046	Clustered	0.00465456	629	CASKIN2
EFEMP2	1674.07	64	-1.57353	Clustered	0.00169488	629	EFEMP2
ITPKB	1660	62	-2.40306	Clustered	1.11992e-05	625.75	ITPKB
PLEKHO2	1482.39	68	-2.12477	Clustered	0.000219514	625.5	PLEKHO2
PBXIP1	1620.29	62	-1.80809	Clustered	0.000927028	624.75	PBXIP1
VSIR	1566.7	63	-2.30586	Clustered	0.000394563	624.5	VSIR
SMOX	1264.83	81	-1.21401	Seed	0.00419142	619.75	SMOX
MSN	2416.57	43	-1.43361	Clustered	1.40533e-05	618.75	MSN
COPZ2	2176.72	45	-1.61005	Clustered	0.00240044	618	COPZ2
KANK2	1806.34	50	-1.2505	Clustered	0.00401863	618	KANK2
CERS1	1304.05	74	-1.33074	Clustered	0.0037624	617	CERS1
MAPKAPK3	1369.22	68	-1.70353	Clustered	0.0014806	616.5	MAPKAPK3
SIPA1	2306.91	42	-1.22764	Clustered	0.00395563	614.5	SIPA1
LRTOMT	1790.18	48	-1.54676	Clustered	0.000404889	613.75	LRTOMT
MOB3C	3188.55	31	-1.66319	Clustered	0.000514868	613.75	MOB3C
GPR137B	2812.79	34	-1.37945	Unclustered	0.000862637	613.5	GPR137B
SYDE1	2438.74	40	-1.63372	Unclustered	0.00208902	612.5	SYDE1
EZR	1403.67	57	-1.61275	Clustered	0.00269193	610.5	EZR
RAB31	1284.12	65	-1.79121	Clustered	0.000743431	609.5	RAB31
CFLAR	2809.26	32	-1.35527	Unclustered	0.00312307	609.25	CFLAR
SLC7A11	1307.18	60	-1.78412	Clustered	0.00123804	606.25	SLC7A11
TNS3	2488.93	35	-2.42859	Clustered	1.40533e-05	605.25	TNS3
TCF7L2	1165.18	67	-1.30976	Clustered	0.00208902	605	TCF7L2
HELZ2	2552.4	33	-2.46677	Clustered	2.3343e-05	603.5	HELZ2
NES	2039.06	40	-1.38462	Clustered	0.00047113	603.5	NES
FYCO1	4054.3	24	-1.38743	Unclustered	0.000442015	603.25	FYCO1
PLD2	1123.1	63	-1.36484	Clustered	0.00346168	599.5	PLD2
LRRC8A	1729.36	41	-1.40955	Clustered	0.00190035	598.75	LRRC8A
GGT5	1940.31	38	-2.34963	Clustered	0.000108433	598.5	GGT5
SCARA3	1258.43	56	-2.08715	Clustered	0.000178706	597.5	SCARA3
SERPINH1	1696.99	41	-2.62275	Clustered	9.70745e-05	596.75	SERPINH1
ARHGAP19	2215.16	32	-1.85719	Clustered	1.65367e-05	595.25	ARHGAP19
PTTG1IP	2502.27	30	-1.25063	Unclustered	0.000728153	595.25	PTTG1IP
RGS3	2120.08	33	-1.11207	Clustered	0.00146117	592.5	RGS3
RIN2	1135.68	52	-1.42285	Clustered	0.000943301	589	RIN2
CGNL1	1061.97	56	-2.27421	Clustered	1.58732e-05	588.5	CGNL1
PXN	2587.17	26	-1.64986	Clustered	0.000666461	587.75	PXN
ZCCHC24	9660.24	19	-1.95987	Unclustered	8.13893e-05	587.25	ZCCHC24
DHRS3	1569.57	37	-1.43774	Clustered	0.00315945	586.25	DHRS3
PAQR6	2944.29	23	-1.74058	Clustered	0.000301209	585.25	PAQR6
BCAS1	4572.8	20	-1.87713	Clustered	0.000374112	585	BCAS1
TMEM164	932.957	58	-1.15261	Clustered	0.00195274	584.25	TMEM164
ANKRD40	4164	20	-1.56952	Clustered	0.000269034	583	ANKRD40
MID1	1007.51	53	-1.17227	Clustered	0.00477367	582.75	MID1
DOCK6	1762.5	31	-1.75508	Unclustered	0.00145432	581.25	DOCK6
VASP	2319.84	24	-1.15799	Clustered	0.00742145	575.25	VASP
CDKN1A	2799.8	22	-3.14952	Unclustered	1.40533e-05	574.25	CDKN1A
TGFB2	2796.7	22	-1.4659	Unclustered	0.00144104	573.75	TGFB2
IFI35	1209.19	42	-1.74474	Clustered	0.00132718	573.5	IFI35
MAP4	3043.32	20	-1.61405	Clustered	1.40533e-05	571	MAP4
PARD3	894.191	50	-2.30086	Clustered	0.000922895	570.5	PARD3
MT-CO2	1958.97	25	-3.49156	Clustered	1.40533e-05	570.25	MT-CO2
PARD3B	1603.55	28	-2.36549	Unclustered	0.00209264	568.25	PARD3B
MT-ND3	2133	23	-3.829	Clustered	3.84601e-06	565.75	MT-ND3
CLIC1	3763.18	17	-1.74552	Unclustered	0.000117721	562.5	CLIC1
NWD1	774.534	52	-2.1963	Clustered	0.000301209	562.5	NWD1
KANK3	1458.22	28	-1.42573	Clustered	0.000796139	562.25	KANK3
ACSS1	1062.29	39	-1.36869	Clustered	0.00701848	561.5	ACSS1
RHPN2	1955.58	23	-1.68916	Unclustered	0.00157117	561.25	RHPN2
ZC3HAV1	719.043	57	-1.5182	Clustered	0.00176796	560.5	ZC3HAV1
GPAM	809.537	48	-1.81364	Clustered	0.00115867	559.25	GPAM
APPL2	1049.18	38	-1.11393	Clustered	0.0024909	558.5	APPL2
ENHO	706.773	57	-2.20533	Clustered	0.00033107	557.5	ENHO
CACFD1	877.82	42	-1.08977	Clustered	0.00526066	556.5	CACFD1
HSPB1	834.001	43	-1.66495	Clustered	0.00285769	555.25	HSPB1
ADAMTS9	1374.87	27	-2.79003	Clustered	2.90926e-05	554	ADAMTS9
OAF	862.968	42	-1.642	Clustered	0.00205284	554	OAF
FCGRT	720.441	51	-1.58697	Clustered	0.00258112	553.75	FCGRT
OSMR	3003	17	-2.40528	Unclustered	1.40533e-05	553	OSMR
SIX5	1263.87	29	-1.71181	Unclustered	0.00410419	550.5	SIX5
ADGRG1	931.674	37	-1.72233	Clustered	0.000998768	550.25	ADGRG1
LTBR	1365.25	26	-1.45798	Clustered	0.00147275	548.25	LTBR
GABRG1	1414.97	24	-1.39426	Unclustered	0.00353754	547.75	GABRG1
TNFSF13	787.845	42	-2.00307	Clustered	0.000388817	547.5	TNFSF13
NPAS3	810.488	41	-1.39386	Clustered	0.00401844	547.25	NPAS3
IL4R	3087.74	16	-2.79416	Clustered	0.000128217	547	IL4R
GALNT10	2982.56	16	-1.07083	Unclustered	0.00071883	545.5	GALNT10
DDAH2	1171.4	28	-1.05416	Clustered	0.00608532	544.25	DDAH2
RFX4	715.076	44	-1.86824	Clustered	0.000514868	540.5	RFX4
KANK1	839.319	35	-1.20353	Clustered	0.00150714	539.75	KANK1
NACC2	1082.07	27	-1.50969	Unclustered	0.000172918	538	NACC2
EYA2	821.065	35	-1.44359	Clustered	0.00397243	537.75	EYA2
CHST14	1233.73	24	-1.20281	Unclustered	0.0071216	535.25	CHST14
EIF4EBP2	697.062	43	-1.23258	Clustered	0.00160306	535.25	EIF4EBP2
IFITM3	4026.06	13	-2.19951	Unclustered	0.000156773	533.75	IFITM3
SLC5A10	1701.17	19	-2.22565	Clustered	0.000153899	532.75	SLC5A10
CCDC69	590.265	53	-1.39708	Clustered	0.00141604	530.75	CCDC69
PPP1R14B	748.769	36	-1.38686	Clustered	0.00677591	530.75	PPP1R14B
AGTRAP	742.179	36	-1.76261	Clustered	0.00286201	529.75	AGTRAP
RAB34	900.471	27	-1.41562	Unclustered	0.00820963	526.5	RAB34
TEAD1	665.473	45	-1.25917	Clustered	0.00263403	526	TEAD1
CDKN2C	1582.83	18	-1.23161	Unclustered	0.0011718	523	CDKN2C
DYNC1LI2	1304.58	21	-1.16277	Clustered	0.000219514	522.5	DYNC1LI2
NOTCH2NLC	1431.91	19	-1.5599	Clustered	0.00247235	522.25	NOTCH2NLC
BST2	1056.17	23	-2.33444	Unclustered	0.000401099	521.25	BST2
LRRC32	1416.92	19	-2.82008	Clustered	1.41054e-05	521.25	LRRC32
MAOA	616.255	44	-1.07288	Clustered	0.00456704	519	MAOA
METRNL	479.866	55	-1.40073	Clustered	0.00345408	518.25	METRNL
TNFRSF1B	743.609	30	-2.42858	Clustered	4.58174e-05	517.25	TNFRSF1B
ITGA5	1777.73	16	-2.37908	Clustered	0.000667956	517	ITGA5
ABHD4	1226.48	21	-1.51804	Unclustered	0.000787928	516.5	ABHD4
SOD3	753.786	28	-2.10621	Clustered	0.00141665	514.75	SOD3
TMBIM1	1027.49	22	-2.13606	Unclustered	2.90926e-05	512.75	TMBIM1
ACSL5	2569.28	13	-2.33539	Unclustered	0.000321529	512.25	ACSL5
EMILIN1	511.888	49	-1.31149	Seed	0.00834111	512.25	EMILIN1
PXDC1	715.736	29	-1.43343	Clustered	0.00113761	511	PXDC1
CENPB	2189.43	14	-1.2861	Clustered	0.00213435	508.75	CENPB
TPD52L1	512.028	45	-1.60559	Clustered	0.00118073	508	TPD52L1
EMID1	616.478	38	-1.5975	Clustered	0.00315536	507.5	EMID1
MYORG	1226.6	19	-1.78853	Unclustered	0.000665299	507.25	MYORG
APCDD1	1394.58	17	-1.1735	Unclustered	0.00712431	507	APCDD1
GRAMD2B	450.815	49	-1.20267	Clustered	0.00364538	506.75	GRAMD2B
PPARA	574.774	41	-1.54173	Clustered	0.00401863	506.75	PPARA
ENSG00000285526	1725.82	15	-2.23187	Unclustered	0.000696339	506	ENSG00000285526
RARRES2	569.07	40	-1.5215	Clustered	0.00560875	504	RARRES2
SLC9A3R1	476.879	45	-1.67755	Clustered	0.0013237	504	SLC9A3R1
DIPK2B	2804.26	11	-1.2354	Unclustered	0.00116845	503.5	DIPK2B
CALD1	786.455	23	-2.07603	Unclustered	0.00273486	501.25	CALD1
ENG	2774.87	11	-1.48532	Seed	0.000778588	501	ENG
PHF21B	774.027	23	-1.73455	Unclustered	0.00336528	499.25	PHF21B
SLC39A1	1745.34	14	-1.2976	Unclustered	0.000933387	498.75	SLC39A1
ZBTB47	4384.97	9	-1.12394	Clustered	0.0011709	498.75	ZBTB47
MRO	665.101	31	-2.02595	Clustered	3.84601e-06	497.75	MRO
ITGB5	1134.96	18	-1.43076	Unclustered	0.000901709	497.5	ITGB5
ELP4	394.95	45	-1.37201	Clustered	0.00429249	497	ELP4
ALDH4A1	461.639	42	-1.89876	Clustered	0.000940327	496.5	ALDH4A1
MBP	1345.11	16	-1.84036	Clustered	0.00113761	495.5	MBP
TRIOBP	584.358	34	-1.41608	Clustered	0.00457223	495.5	TRIOBP
IRF1	1340.05	16	-1.57097	Unclustered	0.00446829	495	IRF1
GIMAP5	736.193	23	-2.13377	Clustered	0.000394563	494.75	GIMAP5
FGF11	326.13	50	-2.10408	Clustered	0.00113761	494.5	FGF11
PAX6	391.753	44	-1.55776	Clustered	0.00309589	493.5	PAX6
PRKX	1273.99	16	-1.7215	Unclustered	0.00508868	491.5	PRKX
SHE	756.948	22	-1.84851	Clustered	0.000644859	491.25	SHE
ZFP36L1	304.829	50	-1.95134	Clustered	0.00142255	491	ZFP36L1
SLC12A7	826.376	20	-1.86002	Clustered	0.000317414	490	SLC12A7
SLC6A11	820.491	20	-1.42868	Unclustered	0.00207424	489	SLC6A11
NOTCH2NLB	564.976	30	-1.86629	Clustered	0.00270299	483.75	NOTCH2NLB
FGF1	1279.79	15	-1.46736	Seed	0.000538986	483	FGF1
SFXN5	531.203	31	-1.38941	Clustered	0.00527333	482.25	SFXN5
CLDN5	1071.12	16	-2.35311	Clustered	0.000183591	482	CLDN5
HEYL	1858.19	11	-2.53813	Unclustered	3.58847e-05	481.5	HEYL
LYPD1	862.974	18	-1.20059	Clustered	0.00157117	481.5	LYPD1
CTNS	752.707	20	-1.18272	Clustered	0.00671874	481	CTNS
HSDL2	480.019	32	-1.11593	Clustered	0.00125069	480.25	HSDL2
TRIM41	903.04	17	-1.01624	Seed	0.000944254	479	TRIM41
FAM167A	657.469	24	-1.43562	Unclustered	0.000374112	478.25	FAM167A
TNFSF12-TNFSF13	482.966	31	-1.62872	Clustered	0.000509406	478.25	TNFSF12-TNFSF13
HIPK2	1019.72	16	-1.96716	Clustered	0.000263974	478	HIPK2
ADD3	514.682	30	-1.3942	Clustered	8.6837e-05	477.75	ADD3
RAI14	1500.41	12	-1.34701	Clustered	0.000772088	477.5	RAI14
CSPG4	1498.15	12	-1.36177	Unclustered	0.00250906	477	CSPG4
MT-ND4	872.719	17	-4.02705	Clustered	2.32918e-06	476.5	MT-ND4
SGMS2	1135.02	15	-1.50262	Clustered	0.0011709	476	SGMS2
TAX1BP3	526.515	28	-1.25137	Clustered	0.00285769	474.75	TAX1BP3
DAAM2	1628.25	11	-1.23713	Unclustered	0.00323994	474	DAAM2
PECAM1	787.203	18	-1.62738	Clustered	3.30266e-05	474	PECAM1
SLC25A18	333.201	37	-1.73314	Clustered	0.00198766	473.75	SLC25A18
PTH1R	330.275	37	-2.02494	Clustered	0.00113761	473.25	PTH1R
ASPH	306.053	39	-1.20718	Clustered	0.00286201	472.5	ASPH
GDF11	573.447	25	-1.01793	Unclustered	0.00896192	472.25	GDF11
SULT1C4	252.187	43	-1.57313	Clustered	0.000405485	471.75	SULT1C4
TNS1	2425.71	9	-1.23778	Unclustered	0.000885904	469.75	TNS1
ZBTB20	610.124	23	-1.60463	Unclustered	0.00690848	468.75	ZBTB20
SLC6A12	4920.22	6	-1.39531	Unclustered	0.000584251	467.75	SLC6A12
MTRNR2L12	780.66	17	-3.67201	Clustered	1.40533e-05	466.5	MTRNR2L12
TMEM176A	826.798	16	-1.46367	Clustered	0.00607387	466	TMEM176A
NEK6	298.477	36	-1.49143	Clustered	0.00163502	464.25	NEK6
ADGRL4	624.349	22	-2.03095	Unclustered	9.33127e-05	463.75	ADGRL4
SP100	913.678	15	-1.96249	Unclustered	0.000728153	463.5	SP100
MT-ATP6	803.421	16	-3.67649	Clustered	5.46677e-06	462.5	MT-ATP6
FOXO1	417.356	27	-1.6167	Clustered	0.000999071	461.5	FOXO1
NTRK2	606.143	22	-1.02668	Unclustered	0.0074315	461.25	NTRK2
TP53BP2	875.487	15	-1.46492	Unclustered	0.00187291	461	TP53BP2
P2RY2	329.656	31	-2.9471	Clustered	8.13893e-05	460.75	P2RY2
PIEZO1	446.698	26	-1.29543	Unclustered	0.00737696	460.75	PIEZO1
SMARCC1	1002.83	14	-1.65226	Unclustered	0.00323099	459.75	SMARCC1
EPHA2	1482.2	10	-2.19252	Unclustered	0.000219514	457.5	EPHA2
HEPACAM	526.323	23	-1.27813	Clustered	0.00552198	457.25	HEPACAM
IFITM1	1784.9	9	-1.9122	Clustered	9.33127e-05	456.75	IFITM1
PSMB8	338.491	28	-1.23647	Clustered	0.00307505	455.25	PSMB8
TSPAN4	631.846	20	-1.264	Clustered	0.00575657	455	TSPAN4
LAMB2	488.903	23	-1.26099	Unclustered	0.00880902	454.75	LAMB2
CDK2	1097.91	12	-2.09354	Unclustered	0.000772088	454.5	CDK2
HEPN1	559.731	22	-1.33064	Seed	0.00679754	454.25	HEPN1
BGN	1071.61	12	-1.41224	Unclustered	0.00061682	453.5	BGN
FAM167B	294.533	31	-2.37854	Clustered	0.0011709	453.25	FAM167B
FBXW4	943.014	13	-1.23585	Clustered	0.000740607	452.25	FBXW4
TRIM38	534.04	22	-1.88102	Clustered	0.00213435	451.75	TRIM38
KLHL5	1174.63	11	-1.00044	Clustered	0.00179289	449.5	KLHL5
AHCYL1	377.868	24	-1.25368	Clustered	0.00534939	448.25	AHCYL1
BMPR1B	252.406	31	-1.77351	Clustered	0.002151	448.25	BMPR1B
FADS2	205.557	35	-1.43826	Clustered	0.000503339	447.75	FADS2
GPR146	187.549	36	-1.78006	Clustered	0.000666133	446.75	GPR146
RXRA	325.532	26	-1.19763	Clustered	0.00419142	446.75	RXRA
SASH1	404.791	23	-1.24927	Clustered	0.000707413	446.75	SASH1
PPP1R18	1503.75	9	-1.29619	Unclustered	0.00176796	446.25	PPP1R18
ALDH6A1	211.344	33	-1.32927	Clustered	0.00341044	445.5	ALDH6A1
KTN1	595.398	19	-1.31187	Clustered	0.00410419	444.75	KTN1
PLCD3	215.711	32	-1.4822	Clustered	0.000738549	444.25	PLCD3
TGM2	632.063	18	-3.10391	Clustered	3.84601e-06	444	TGM2
CASC3	2602.31	6	-1.2318	Unclustered	1.11992e-05	441.75	CASC3
ADIRF	771.131	14	-1.72168	Unclustered	0.000740607	440.75	ADIRF
TNIP2	952.854	11	-1.38197	Unclustered	0.00155305	438.5	TNIP2
RIN3	111.503	39	-1.80845	Clustered	0.00266388	437	RIN3
IL6R	370.72	22	-1.75386	Unclustered	0.00488882	435.25	IL6R
HVCN1	250.633	26	-1.10626	Clustered	0.00391604	434.75	HVCN1
ROCK1	599.103	17	-1.54058	Clustered	0.00529402	433.5	ROCK1
SOCS3	1288.73	9	-5.05712	Unclustered	3.84601e-06	432.25	SOCS3
CSF3	1042.75	10	-7.66569	Clustered	2.06144e-05	432	CSF3
GSDMD	547.636	18	-1.70268	Clustered	0.0032215	432	GSDMD
KIF1C	429.534	20	-1.87737	Clustered	0.000377538	431.5	KIF1C
PLEKHB1	784.874	12	-1.46666	Unclustered	0.000120521	431	PLEKHB1
ABHD15	354.691	21	-1.21772	Unclustered	0.00742145	428.5	ABHD15
MOCS1	952.805	10	-1.09226	Unclustered	0.00591625	428	MOCS1
DOK1	224.624	25	-1.4813	Unclustered	0.00534939	427.75	DOK1
RMDN1	222.791	25	-1.18439	Clustered	7.82631e-05	427.25	RMDN1
AL645922.1	933.171	10	-1.84153	Clustered	0.00163189	427	AL645922.1
NDRG2	198.599	25	-1.597	Clustered	0.000188397	423.75	NDRG2
PIPOX	391.811	19	-1.31019	Unclustered	0.00540193	422.25	PIPOX
ID4	276.952	22	-1.19383	Clustered	0.00750134	420.75	ID4
MTRNR2L8	624.257	15	-3.48951	Seed	2.34807e-05	420.5	MTRNR2L8
CSF1	1419.48	7	-1.77438	Unclustered	0.000403286	420	CSF1
AXL	366.58	19	-1.65808	Clustered	0.00273177	419.75	AXL
NT5DC2	168.267	26	-1.34899	Clustered	0.00412041	418.75	NT5DC2
WNK1	1397.6	7	-1.27026	Unclustered	0.000242631	418	WNK1
HSD3B7	252.555	22	-1.62535	Clustered	0.00680327	417.75	HSD3B7
SRGAP1	127.522	27	-1.37103	Clustered	0.0069666	417	SRGAP1
WWTR1	973.862	9	-2.03608	Unclustered	6.30402e-06	415.75	WWTR1
SLCO2B1	2127.35	5	-1.79827	Unclustered	2.90926e-05	415.25	SLCO2B1
TLR4	268.8	21	-1.29628	Unclustered	0.00575657	414.5	TLR4
IL17RD	234.278	22	-1.28178	Unclustered	0.000405485	413.75	IL17RD
ANGPT2	358.184	18	-2.31759	Unclustered	0.000376844	413.5	ANGPT2
C2orf72	231.708	22	-1.11885	Unclustered	0.00294885	413.25	C2orf72
FSTL1	715.273	11	-1.17947	Unclustered	0.000464771	413	FSTL1
TRIM56	480.746	16	-1.87199	Seed	0.00351937	413	TRIM56
IGDCC4	1523.87	6	-1.25777	Unclustered	0.00605782	412.75	IGDCC4
XAF1	321.531	19	-2.65281	Unclustered	0.000545146	412.25	XAF1
MT-CO1	562.644	15	-3.71831	Clustered	5.6915e-06	412	MT-CO1
BMP7	269.08	20	-1.34767	Clustered	0.00158313	411	BMP7
PRICKLE3	391.973	17	-1.37624	Clustered	0.0072138	411	PRICKLE3
RHOBTB3	553.47	15	-1.34588	Unclustered	0.000584251	411	RHOBTB3
NOTCH2NLA	127.232	25	-1.53898	Clustered	0.00449813	410.75	NOTCH2NLA
GNG12	84.1818	29	-1.38978	Clustered	0.000641468	410	GNG12
IL17D	162.644	23	-1.09279	Unclustered	0.000243515	406.25	IL17D
CNN3	1226.61	7	-1.22469	Unclustered	0.00163502	406	CNN3
A4GALT	1396.77	6	-2.44452	Unclustered	9.70745e-05	405.75	A4GALT
EMP3	1371.11	6	-1.49446	Unclustered	0.00698217	403.75	EMP3
SQOR	2127.87	4	-1.56227	Unclustered	0.000945368	403.5	SQOR
SH3BP2	217.65	20	-1.78524	Unclustered	0.00197073	401.5	SH3BP2
CYBRD1	453.736	15	-1.2014	Unclustered	0.00679754	401	CYBRD1
SPATA21	323.98	17	-1.52316	Unclustered	0.000533896	401	SPATA21
TGFBR3	445.39	15	-1.28514	Seed	0.00228574	399	TGFBR3
ORAI3	92.8673	24	-1.1346	Unclustered	0.0080074	398.25	ORAI3
ASAP3	302.004	17	-1.20759	Unclustered	0.00132718	397.5	ASAP3
ADCY4	328.793	16	-2.63061	Clustered	0.000114512	395.5	ADCY4
PON2	577.793	12	-1.41194	Clustered	0.00382247	395	PON2
HIGD1B	852.944	8	-1.46275	Unclustered	0.0017588	393.75	HIGD1B
GLIS2	731.825	9	-1.44092	Unclustered	0.000726345	392.75	GLIS2
ITGA1	268.415	17	-1.70616	Clustered	0.0025961	392.5	ITGA1
APOL3	191.731	19	-1.53947	Seed	0.000222198	391.75	APOL3
CTNNA3	919.536	7	-1.6009	Unclustered	0.00744731	390	CTNNA3
C1QTNF5	104.02	22	-1.49308	Clustered	0.0054532	389	C1QTNF5
MFRP	104.02	22	-1.48332	Clustered	0.0057505	389	MFRP
NFKB2	791.635	8	-1.96613	Clustered	0.000584251	388.25	NFKB2
BCAM	395.381	14	-1.2752	Unclustered	0.00455957	387.75	BCAM
ARSD	115.006	21	-1.30673	Clustered	0.0079443	387.5	ARSD
YBX3	696.59	9	-2.34106	Unclustered	9.03447e-05	385.25	YBX3
GPR143	695.322	9	-1.77617	Unclustered	0.00138712	384.75	GPR143
ZIC4	372.3	14	-1.60283	Unclustered	0.0022735	384.75	ZIC4
LPP	186.08	18	-1.16499	Clustered	0.00957606	384.5	LPP
ENSG00000288681	693.737	9	-1.92356	Clustered	0.000136349	384.25	ENSG00000288681
FGFR3	193.035	17	-1.6487	Seed	0.00408733	380.5	FGFR3
BTG2	1379.93	4	-1.4754	Unclustered	0.000374112	378.5	BTG2
CASP4	439.205	12	-2.7229	Unclustered	0.000269034	378.5	CASP4
MSRB3	64.1678	22	-1.16074	Clustered	0.00664147	377.75	MSRB3
BAZ1A	146.082	18	-2.00455	Clustered	0.00448338	377.5	BAZ1A
KIF5B	510.711	11	-1.6549	Clustered	0.000408799	377	KIF5B
HIF3A	112.295	19	-2.5323	Unclustered	0.000731044	376.75	HIF3A
FLT1	710.887	8	-2.06483	Unclustered	7.77281e-06	375.25	FLT1
STK17B	700.694	8	-1.75779	Unclustered	0.0067246	374.25	STK17B
EMX2	37.0537	24	-1.65675	Clustered	0.00464627	373.75	EMX2
MT2A	449.452	11	-2.35527	Unclustered	0.000376844	371.5	MT2A
FAM114A1	537.577	10	-1.51596	Unclustered	0.00757903	371	FAM114A1
ROM1	693.274	8	-1.62161	Unclustered	0.00179282	370.75	ROM1
GADD45G	1024.45	5	-1.55531	Unclustered	0.00445638	369.75	GADD45G
GPR37L1	107.544	18	-1.46602	Clustered	0.00427497	369.5	GPR37L1
MAFF	720.726	7	-2.25128	Unclustered	2.90774e-05	369.5	MAFF
LPAR1	338.929	12	-1.42365	Unclustered	0.00600345	369	LPAR1
PDGFRB	221.696	15	-1.38225	Clustered	0.00153952	368.5	PDGFRB
PRELP	172.106	16	-1.36357	Unclustered	0.00103876	368.5	PRELP
EPHX1	302.121	13	-1.56844	Unclustered	0.00325764	368.25	EPHX1
PARP12	300.36	13	-1.90636	Clustered	0.00118073	367.25	PARP12
PPP1R3C	65.0955	19	-2.06238	Unclustered	0.000696339	363.75	PPP1R3C
NOTCH2	190.413	15	-1.65784	Clustered	0.00296179	363.5	NOTCH2
NBPF10	50.0686	20	-2.3139	Unclustered	0.000374112	361.5	NBPF10
C3orf70	690.399	7	-1.08881	Unclustered	0.000534629	361	C3orf70
PLIN4	564.474	9	-2.0243	Unclustered	0.00285769	360.75	PLIN4
ERBB2	667.74	8	-1.03719	Unclustered	0.00344416	360.25	ERBB2
TGFB1I1	175.355	15	-1.52122	Clustered	0.00414003	360	TGFB1I1
S1PR1	736.24	6	-1.5081	Unclustered	0.00213507	359.75	S1PR1
RBM38	169.454	15	-1.01785	Unclustered	0.00702405	358.5	RBM38
RPGR	112.401	16	-2.10196	Unclustered	0.00140388	358.5	RPGR
GIMAP1-GIMAP5	648.247	8	-1.8873	Unclustered	0.000879544	358.25	GIMAP1-GIMAP5
BCL6B	310.108	11	-2.26565	Clustered	4.54281e-05	355.5	BCL6B
DDR1	714.564	6	-1.21703	Unclustered	0.00769804	354.75	DDR1
DEPP1	808.112	5	-3.78052	Unclustered	3.84601e-06	354.25	DEPP1
REST	241.191	12	-1.43434	Unclustered	0.00834111	353	REST
ZIC2	697.568	6	-1.49311	Unclustered	0.00509101	352.25	ZIC2
TMEM176B	863.252	4	-1.40788	Unclustered	0.00671874	348	TMEM176B
ZHX2	686.998	6	-1.45899	Unclustered	0.00031975	347.75	ZHX2
ACAA2	266.149	11	-1.21438	Unclustered	0.000922895	347.5	ACAA2
CAPG	686.21	6	-1.19125	Unclustered	0.00682974	346.75	CAPG
MT-ND6	102.104	15	-4.45654	Clustered	2.05763e-05	345.5	MT-ND6
CFB	399.622	9	-2.10199	Unclustered	0.000983509	344.75	CFB
MYO1C	168.985	13	-1.1855	Clustered	0.00831932	344.25	MYO1C
GRAP	240.837	11	-2.36821	Unclustered	0.000114512	344	GRAP
MT-CYB	87.1631	15	-3.59482	Clustered	1.06946e-05	342	MT-CYB
MT-ND1	87.1631	15	-3.6201	Clustered	8.25055e-06	342	MT-ND1
MT-ND2	87.1631	15	-3.67777	Clustered	5.46677e-06	342	MT-ND2
AKR1C3	36.4032	18	-1.64005	Unclustered	0.00375063	340.5	AKR1C3
PLA2G5	280.614	10	-2.14221	Unclustered	0.000548386	340	PLA2G5
MT-CO3	73.5952	15	-3.29542	Clustered	1.59221e-05	338	MT-CO3
NOTCH4	205.874	11	-1.25826	Clustered	0.00309589	338	NOTCH4
MMRN2	1370	2	-1.14676	Unclustered	0.00059214	337.75	MMRN2
ANXA2	1370	2	-2.5691	Unclustered	0.00033107	337.75	ANXA2
TGFBR2	1370	2	-1.87432	Unclustered	0.0006232	337.75	TGFBR2
GPR39	115.014	13	-1.18435	Clustered	0.00137394	336.75	GPR39
AL603832.3	549.78	7	-1.29606	Clustered	0.000350248	336.5	AL603832.3
GLI3	96.3531	14	-2.16278	Unclustered	0.000927028	335.75	GLI3
INHBB	687.415	5	-1.33049	Unclustered	0.00166789	334.25	INHBB
TP53INP1	236.358	10	-1.27483	Unclustered	0.00490839	333.5	TP53INP1
TNFRSF10D	305.089	9	-3.71601	Seed	0.000154816	331.25	TNFRSF10D
PAIP2B	73.3593	14	-1.84481	Clustered	0.000249496	329.25	PAIP2B
CMTM6	26.9339	17	-1.43943	Unclustered	0.00480388	327.5	CMTM6
SEMA3F	64.5867	14	-1.82202	Unclustered	0.00137703	327.25	SEMA3F
HSPG2	196.622	10	-1.49078	Unclustered	0.00618581	326.5	HSPG2
APOL6	32.186	16	-1.8795	Unclustered	0.00157117	323.5	APOL6
MTURN	88.1648	12	-1.39204	Clustered	0.000242032	323	MTURN
NEK7	688.552	4	-1.98094	Unclustered	3.30266e-05	322.5	NEK7
TP53INP2	184.657	10	-1.7857	Clustered	0.00062284	322.5	TP53INP2
MOBP	686.417	4	-1.47705	Unclustered	0.0064627	321	MOBP
NFATC2	76.8103	12	-1.97847	Clustered	0.000831803	318.5	NFATC2
TMCO3	722.784	3	-1.04116	Unclustered	0.000134055	317.25	TMCO3
FOXO4	99.7333	11	-1.51609	Clustered	0.0003823	316.5	FOXO4
DTNA	585.758	5	-1.40644	Unclustered	3.30266e-05	316.25	DTNA
DCHS1	461.98	6	-1.05285	Unclustered	0.00646328	316.25	DCHS1
EMP2	341.326	7	-1.63028	Unclustered	0.0010363	316	EMP2
SUCLG2	132.724	10	-1.2828	Seed	0.000916054	315	SUCLG2
CMTM3	697.574	3	-1.80181	Unclustered	0.000983509	311.75	CMTM3
TBX2	38.121	14	-2.05624	Unclustered	0.000960981	311.25	TBX2
LGALS3	639.954	4	-1.6525	Unclustered	0.000189464	310.5	LGALS3
GLUL	72.5217	11	-1.51016	Clustered	0.00529402	308.5	GLUL
CACHD1	234.837	8	-1.30071	Unclustered	0.00104946	306.75	CACHD1
CTDSP2	298.047	7	-1.02514	Unclustered	0.00206798	306	CTDSP2
FXYD3	98.5229	10	-2.0068	Unclustered	0.00372142	306	FXYD3
ASCL1	30.6668	14	-1.83415	Unclustered	0.00950023	305.25	ASCL1
B4GALT1	353.478	6	-1.93442	Unclustered	0.000321529	304.75	B4GALT1
PLEKHG2	157.274	9	-1.59544	Unclustered	0.00527333	304.25	PLEKHG2
MT-ND4L	34.1924	13	-3.97606	Clustered	0.000136349	303.5	MT-ND4L
MT-ND5	34.1924	13	-4.05065	Clustered	0.000102893	303.5	MT-ND5
NLRC5	143.23	9	-1.60809	Clustered	0.00655534	303.25	NLRC5
ACACB	136.716	9	-1.23705	Unclustered	0.008811	302.75	ACACB
PARP14	133.507	9	-1.43793	Unclustered	0.00121559	302.25	PARP14
FGR	686	3	-1.69008	Unclustered	0.00113761	302	FGR
IRF7	686	3	-2.30121	Unclustered	0.000868217	302	IRF7
MDFIC	686	3	-1.38264	Unclustered	0.000983509	302	MDFIC
MINDY1	686	3	-1.16848	Unclustered	0.00562722	302	MINDY1
HES6	34.1235	12	-1.50377	Unclustered	0.00829395	296.5	HES6
ASRGL1	12.5787	15	-1.40663	Unclustered	0.00498644	295.5	ASRGL1
NOL8	45.4013	11	-1.21307	Unclustered	0.00897917	295.5	NOL8
GAREM2	24.3536	13	-1.5492	Unclustered	0.00701848	294.25	GAREM2
PAQR8	60.1592	10	-1.50237	Unclustered	0.00179282	294	PAQR8
SEC14L2	16.5982	14	-1.36394	Unclustered	0.00490839	291.25	SEC14L2
ZBTB42	603.622	3	-2.52904	Unclustered	0.000374112	291.25	ZBTB42
TIMP1	49.4661	10	-1.90256	Unclustered	0.000696064	289	TIMP1
ALDH7A1	6.47888	15	-1.08298	Unclustered	0.00870832	286.5	ALDH7A1
BBOX1	118.311	8	-1.59064	Clustered	0.000542592	286.25	BBOX1
MYOM1	112.178	8	-1.40917	Unclustered	0.00164623	283.75	MYOM1
SWAP70	63.9933	9	-1.07392	Unclustered	0.00175946	282.75	SWAP70
GPRC5C	104.264	8	-1.55948	Unclustered	0.00253658	282.25	GPRC5C
MFNG	60.9071	9	-2.03516	Clustered	0.000594179	281.75	MFNG
MYL3	60.6312	9	-2.14399	Unclustered	0.000983509	281.25	MYL3
NCKAP5	17.8787	12	-2.34684	Clustered	0.00132106	281	NCKAP5
DAG1	59.5112	9	-1.14149	Unclustered	0.00400221	280.25	DAG1
PDLIM3	36.2303	10	-1.08821	Unclustered	0.000993203	279.5	PDLIM3
EMP1	686	2	-2.82598	Unclustered	8.03281e-05	278	EMP1
APOLD1	686	2	-1.4499	Unclustered	0.000394563	278	APOLD1
BTN2A2	686	2	-1.45073	Unclustered	0.00121559	278	BTN2A2
IL1R1	686	2	-1.93196	Unclustered	0.00146964	278	IL1R1
MT1F	686	2	-2.3093	Unclustered	0.000998768	278	MT1F
NKD1	686	2	-1.06448	Unclustered	0.000546332	278	NKD1
PODXL	686	2	-1.13982	Unclustered	0.000437606	278	PODXL
S100A10	686	2	-1.80316	Unclustered	0.000911264	278	S100A10
SOWAHC	686	2	-1.52018	Unclustered	0.000854996	278	SOWAHC
TEAD3	686	2	-1.75457	Unclustered	0.00401844	278	TEAD3
LRRCC1	56.1055	9	-1.48162	Clustered	0.00459921	277.75	LRRCC1
CDC45	55.4878	9	-3.29196	Unclustered	0.00336863	277.25	CDC45
MGST1	32.9736	10	-1.57098	Unclustered	0.0020166	277	MGST1
GJA1	52.3942	9	-1.74858	Clustered	0.0048422	276.75	GJA1
ELK3	257.152	5	-1.38174	Unclustered	0.000299507	275.75	ELK3
GJA4	175.599	6	-2.63612	Seed	1.9102e-05	274.75	GJA4
C16orf74	11.661	12	-2.28817	Unclustered	0.000726345	274	C16orf74
TRIP10	29.9876	10	-1.73063	Unclustered	0.0015785	274	TRIP10
ZNF366	46.1412	9	-2.06485	Unclustered	0.00540969	272.75	ZNF366
PODN	26.7136	10	-1.95629	Clustered	0.000299507	272.5	PODN
CYP11A1	9.86286	12	-1.72509	Unclustered	0.00728206	271	CYP11A1
ZFC3H1	14.1402	11	-1.82273	Clustered	0.00852191	268.5	ZFC3H1
RASSF8	22.687	10	-1.18304	Unclustered	2.90926e-05	267.5	RASSF8
GFAP	58.9187	8	-3.04949	Unclustered	2.32918e-06	266.75	GFAP
PTPN21	126.853	6	-1.02442	Unclustered	0.000484666	266.25	PTPN21
ALDH1L1	124.217	6	-2.09853	Unclustered	0.0018019	265.75	ALDH1L1
VWF	56.1948	8	-2.16585	Unclustered	1.40533e-05	265.25	VWF
RGL3	10.4161	11	-1.90447	Unclustered	0.00482978	264.5	RGL3
OLIG1	340.93	3	-1.04247	Unclustered	0.000542248	262.75	OLIG1
CSRP1	185.445	5	-1.24465	Unclustered	0.00527333	262.25	CSRP1
CARHSP1	185.326	5	-1.27144	Unclustered	0.00488882	261.75	CARHSP1
NAA16	16.3646	10	-2.16294	Clustered	0.00378731	260.5	NAA16
DENND2A	170.257	5	-1.0595	Unclustered	0.000728153	259.25	DENND2A
PITPNC1	13.0961	10	-1.09419	Unclustered	0.00341044	258	PITPNC1
PHYHD1	166.821	5	-1.76484	Unclustered	0.0066247	257.25	PHYHD1
NECTIN2	41.1619	8	-1.04216	Unclustered	0.00742145	256.25	NECTIN2
OTUD7B	80.1138	6	-1.18443	Unclustered	0.00818199	253.75	OTUD7B
C4orf3	291.059	3	-1.19896	Unclustered	2.32918e-06	252.25	C4orf3
SLC6A13	57.8228	6	-1.25488	Unclustered	0.00754897	244.75	SLC6A13
LPAR3	13.0671	9	-2.30801	Unclustered	0.000895236	244.25	LPAR3
MAML2	230.119	3	-1.30628	Unclustered	0.00352237	243.25	MAML2
PLEKHA4	22.797	8	-2.36881	Unclustered	0.000944254	241.75	PLEKHA4
MCM7	32.8238	7	-1.28545	Clustered	0.00270217	241	MCM7
CFAP53	3.6513	10	-2.06745	Clustered	0.00834661	240.5	CFAP53
STOM	47.4188	6	-1.43913	Unclustered	0.000273901	240.25	STOM
NUPR1	20.6909	8	-2.36721	Unclustered	0.000192543	239.75	NUPR1
RGS20	9.90335	9	-1.84257	Unclustered	0.00104946	239.75	RGS20
IFITM2	77.1611	5	-2.42561	Unclustered	0.00011606	239.25	IFITM2
FAM189A2	28.4527	7	-1.57762	Clustered	0.00636449	238	FAM189A2
EPS8	45.1517	6	-1.02045	Unclustered	0.00742145	237.75	EPS8
NDUFA4L2	0.313593	11	-1.17947	Clustered	0.0029788	237	NDUFA4L2
MYBPC1	6.47374	9	-1.387	Unclustered	0.00480909	234.25	MYBPC1
TGIF1	6.19883	9	-1.87854	Unclustered	0.000191244	232.75	TGIF1
ZMYM5	58.2081	5	-1.43773	Unclustered	0.00671874	231.25	ZMYM5
TAGLN2	20.7673	7	-1.62523	Unclustered	8.13893e-05	231	TAGLN2
TBC1D16	5.39758	9	-1.40804	Unclustered	0.000998768	230.75	TBC1D16
C10orf105	19.8012	7	-3.47723	Unclustered	3.84601e-06	229.5	C10orf105
MAP4K4	82.8274	4	-1.60732	Unclustered	0.00524359	228.5	MAP4K4
NFATC4	3.41153	9	-1.73899	Unclustered	0.00562722	226.25	NFATC4
LDLRAD2	47.2539	5	-1.63576	Unclustered	0.00673855	225.75	LDLRAD2
NPL	9.2459	8	-1.36072	Unclustered	0.00332138	225.25	NPL
CRTAP	68.479	4	-1.01643	Unclustered	0.00335825	224.5	CRTAP
EMCN	14.8723	7	-1.47534	Unclustered	0.00432395	223.5	EMCN
GAB2	24.9374	6	-1.31621	Seed	0.00301782	223.5	GAB2
SLCO1A2	24.9374	6	-1.41379	Clustered	0.00630798	223.5	SLCO1A2
NTSR2	7.08269	8	-1.51393	Unclustered	0.00395044	222.75	NTSR2
RREB1	44.7845	5	-1.82126	Unclustered	0.00426098	222.75	RREB1
BNIP2	41.3313	5	-1.11726	Unclustered	0.000401953	221.75	BNIP2
RASSF2	24.2903	6	-1.22721	Clustered	0.00084038	221.75	RASSF2
TAP1	38.5342	5	-1.37937	Unclustered	0.00370888	220.25	TAP1
MTSS2	19.9468	6	-1.44103	Clustered	0.000224797	218.25	MTSS2
MLKL	3.70753	8	-2.34594	Clustered	0.00337288	214.75	MLKL
PRR29	47.9064	4	-1.30972	Clustered	0.00140388	214.5	PRR29
N4BP2	15.4559	6	-1.53049	Unclustered	0.00751809	212.75	N4BP2
ATP1A2	26.2498	5	-1.36919	Unclustered	0.0086599	210.75	ATP1A2
WWC1	5.95102	7	-1.07229	Unclustered	0.000710709	210	WWC1
ITPRIPL2	5.82757	7	-1.52918	Unclustered	0.00446978	209.5	ITPRIPL2
NQO1	40.4556	4	-1.97532	Unclustered	0.00115026	208.5	NQO1
CHD7	1.58049	8	-1.99349	Clustered	0.00626812	207.25	CHD7
CEBPD	62.6306	3	-1.91978	Unclustered	0.00250906	207.25	CEBPD
PPP1R3G	10.0577	6	-1.57889	Unclustered	0.00886157	206.25	PPP1R3G
ANP32B	19.7684	5	-1.4555	Unclustered	0.0048897	203.25	ANP32B
NIBAN2	7.69748	6	-1.83998	Unclustered	0.000134055	203.25	NIBAN2
EBF1	7.41933	6	-1.86438	Unclustered	0.002176	202.75	EBF1
IFI27	19.4939	5	-1.32334	Unclustered	0.00179282	202.75	IFI27
SAMD4A	49.1644	3	-1.79159	Unclustered	1.81917e-05	200.25	SAMD4A
HERC5	15.0352	5	-1.34186	Unclustered	0.00084617	198.25	HERC5
ITGB4	24.5304	4	-2.26772	Unclustered	0.000136349	196.5	ITGB4
C11orf96	44.8541	3	-1.8803	Unclustered	0.00151688	196.25	C11orf96
LRP4	44.4157	3	-1.65191	Unclustered	0.000879544	195.25	LRP4
SLC7A5	23.2841	4	-1.51099	Unclustered	0.000302456	195	SLC7A5
KREMEN1	12.238	5	-1.16378	Seed	0.000960658	194.75	KREMEN1
ZNF853	10.1942	5	-1.06078	Unclustered	0.000507749	192.75	ZNF853
BATF2	2.41875	6	-1.69744	Unclustered	0.00586425	190.25	BATF2
NOSTRIN	19.0635	4	-1.76706	Unclustered	0.00369182	190	NOSTRIN
CHST3	82.826	2	-1.33981	Unclustered	0.0033133	189.25	CHST3
SLC2A4	2.06378	6	-2.13931	Clustered	0.003966	188.75	SLC2A4
ENSG00000288656	7.21458	5	-1.75784	Unclustered	0.00119111	188.25	ENSG00000288656
CD81	1.21214	6	-1.03763	Clustered	0.00915308	185.75	CD81
MT-ATP8	0	9	-3.38231	Clustered	3.28476e-05	183.5	MT-ATP8
ROBO4	22.6245	3	-1.5744	Unclustered	0.000922895	178.75	ROBO4
SLC14A1	8.51166	4	-2.51946	Unclustered	0.000785833	177.5	SLC14A1
EFNB1	2.35854	5	-1.30109	Unclustered	0.00760913	175.75	EFNB1
PGGHG	2.07693	5	-1.85166	Unclustered	0.00195274	175.25	PGGHG
ADAMTSL4	46.7482	2	-1.75518	Unclustered	0.00451116	174.25	ADAMTSL4
CD109	17.5028	3	-1.65382	Unclustered	0.00228941	173.75	CD109
SLC4A4	1.83804	5	-1.41459	Unclustered	0.00572964	173.25	SLC4A4
SORCS2	16.7472	3	-1.10304	Unclustered	0.00496051	173.25	SORCS2
FAM181A	6.24572	4	-1.4844	Unclustered	0.00436467	173	FAM181A
EHD2	5.72692	4	-1.28484	Unclustered	0.00623317	171	EHD2
CCDC8	4.83836	4	-1.63447	Unclustered	0.00834462	170	CCDC8
GPER1	4.29218	4	-1.61882	Unclustered	0.000538986	169.5	GPER1
FLI1	12.3871	3	-1.23583	Unclustered	0.00668361	168.25	FLI1
AIF1L	3.74226	4	-1.16264	Unclustered	0.00680327	168	AIF1L
BAG3	33.3241	2	-2.06231	Unclustered	0.00119149	165.25	BAG3
SMIM3	31.7218	2	-1.75156	Unclustered	0.000401099	163.25	SMIM3
RAB20	30.1364	2	-2.17133	Unclustered	0.000195069	162.25	RAB20
CCDC9B	1.8496	4	-1.33857	Unclustered	0.00461866	161.5	CCDC9B
PKP4	0	7	-1.30057	Clustered	0.000983509	161.25	PKP4
ITGA6	6.62289	3	-1.45171	Unclustered	0.00119246	160.25	ITGA6
LSR	26.2216	2	-1.03492	Unclustered	0.00187291	159.25	LSR
HSPB7	0.513312	4	-1.53657	Unclustered	0.00235547	156	HSPB7
AEBP1	0.421766	4	-1.80428	Unclustered	0.00155833	154.5	AEBP1
PRX	3.93115	3	-1.46274	Unclustered	0.00781863	154.25	PRX
MECOM	0.386874	4	-2.23783	Unclustered	0.0016822	154	MECOM
DLL4	3.7774	3	-1.80277	Unclustered	0.00266388	153.75	DLL4
SPX	18.7743	2	-1.59822	Unclustered	4.47175e-05	150.75	SPX
TRIM5	3.30843	3	-1.6414	Unclustered	0.00179255	150.75	TRIM5
SLC19A3	3.28901	3	-1.81587	Unclustered	0.000974277	150.25	SLC19A3
PGF	1.99143	3	-1.71262	Unclustered	0.00496563	147.25	PGF
SDC4	1.73294	3	-1.94317	Unclustered	0.00163502	145.75	SDC4
LRP5	1.12275	3	-1.08905	Unclustered	0.00874757	143.75	LRP5
RAB30	10.6755	2	-1.0681	Unclustered	0.00578026	142.75	RAB30
PMP2	0.505046	3	-1.42722	Unclustered	0.000442015	140.75	PMP2
SLC40A1	9.24983	2	-1.46945	Unclustered	0.000543552	139.75	SLC40A1
IL1R2	6.37157	2	-5.17689	Unclustered	0.000853855	134.75	IL1R2
SLC52A3	3.44261	2	-2.514	Unclustered	0.000743431	127.75	SLC52A3
CDH23	2.80599	2	-1.54041	Unclustered	0.00494638	125.75	CDH23
AK4	1.20688	2	-1.0427	Unclustered	0.00203045	120.25	AK4
TMPRSS4	1	2	-4.81401	Unclustered	0.00791616	119	TMPRSS4
JUNB	1	2	-1.25101	Unclustered	0.00578026	119	JUNB
GCSH	0.875	2	-1.01207	Unclustered	2.09237e-05	118.25	GCSH
MIDN	0.79718	2	-1.11259	Unclustered	0.00744731	117.75	MIDN
EPB41L5	0.5	2	-1.25185	Unclustered	0.00485932	116.25	EPB41L5
LFNG	0.1	2	-1.20638	Unclustered	0.00325244	114.25	LFNG
ICAM2	0	3	-1.23465	Clustered	0.0015584	108.5	ICAM2
CFH	0	3	-1.59977	Unclustered	0.00157117	108.5	CFH
MASP1	0	3	-1.42235	Unclustered	0.00176499	108.5	MASP1
MT1X	0	3	-2.51643	Unclustered	0.000191244	108.5	MT1X
CCDC190	0	3	-2.22726	Unclustered	0.00742145	108.5	CCDC190
MMD2	0	3	-1.94538	Unclustered	0.000785613	108.5	MMD2
SAMD9L	0	3	-1.9361	Clustered	0.000945368	108.5	SAMD9L
SHTN1	0	3	-1.28556	Unclustered	0.00351937	108.5	SHTN1
TGFB3	0	3	-1.47586	Unclustered	0.00250008	108.5	TGFB3
CLEC2B	0	2	-2.21223	Unclustered	0.000746137	84.5	CLEC2B
F11R	0	2	-1.49354	Unclustered	0.00434642	84.5	F11R
GDPD2	0	2	-1.89101	Unclustered	0.00157117	84.5	GDPD2
ICAM1	0	2	-3.7392	Unclustered	1.41054e-05	84.5	ICAM1
ITGB1	0	2	-1.0549	Unclustered	0.000541501	84.5	ITGB1
ITPKC	0	2	-1.80308	Unclustered	0.00096449	84.5	ITPKC
ITPRIP	0	2	-1.63525	Unclustered	0.00209264	84.5	ITPRIP
LEF1	0	2	-1.41226	Unclustered	0.000172918	84.5	LEF1
LIMK2	0	2	-1.73247	Unclustered	0.000219514	84.5	LIMK2
LYN	0	2	-1.18759	Unclustered	0.00646202	84.5	LYN
MT1E	0	2	-1.85089	Unclustered	0.00215506	84.5	MT1E
NDRG1	0	2	-1.29717	Unclustered	0.00223473	84.5	NDRG1
ERBIN	0	2	-1.22447	Unclustered	0.00482978	84.5	ERBIN
NUDT16	0	2	-1.05698	Unclustered	0.000124374	84.5	NUDT16
PARP9	0	2	-1.61526	Unclustered	0.00187291	84.5	PARP9
AL672142.1	0	2	-1.80061	Unclustered	0.00983083	84.5	AL672142.1
PRSS35	0	2	-1.48651	Unclustered	0.00688822	84.5	PRSS35
PSMB9	0	2	-1.22295	Unclustered	0.00933479	84.5	PSMB9
APOL1	0	2	-1.61511	Unclustered	0.00213435	84.5	APOL1
SH3TC1	0	2	-1.66952	Unclustered	0.0023839	84.5	SH3TC1
SLC38A3	0	2	-1.56071	Unclustered	0.000752394	84.5	SLC38A3
SLCO4A1	0	2	-1.8893	Unclustered	0.00325244	84.5	SLCO4A1
GADD45B	0	2	-2.15063	Unclustered	0.000541501	84.5	GADD45B
SRPX2	0	2	-2.03623	Unclustered	0.00209264	84.5	SRPX2
SYTL4	0	2	-2.37317	Unclustered	0.000868217	84.5	SYTL4
TCF7	0	2	-1.42909	Unclustered	0.00363735	84.5	TCF7
VIM	0	2	-1.36396	Unclustered	0.000962142	84.5	VIM
ZFP36	0	2	-3.47263	Unclustered	2.42205e-05	84.5	ZFP36
SLC11A1	0	1	-2.2576	Unclustered	0.00142613	49.75	SLC11A1
FCGBP	0	1	-2.19088	Unclustered	0.00518769	49.75	FCGBP
GOLGA8F	0	1	-3.86573	Unclustered	0.00764065	49.75	GOLGA8F
FOS	0	1	-1.27462	Unclustered	0.00744731	49.75	FOS
ZAN	0	1	-4.56959	Unclustered	0.00255732	49.75	ZAN
PDLIM1	0	1	-1.5172	Unclustered	0.00414003	49.75	PDLIM1
BCL3	0	1	-1.79306	Unclustered	0.00231724	49.75	BCL3
C4A	0	1	-1.77269	Unclustered	0.00480372	49.75	C4A
C4B	0	1	-1.7719	Unclustered	0.00490839	49.75	C4B
CD59	0	1	-1.04427	Unclustered	0.00448022	49.75	CD59
BHMT2	0	1	-1.69213	Unclustered	0.00115996	49.75	BHMT2
CTXND1	0	1	-1.1168	Unclustered	0.000978577	49.75	CTXND1
CSRNP1	0	1	-1.16224	Unclustered	0.00268306	49.75	CSRNP1
ARHGAP31	0	1	-1.494	Unclustered	0.00205284	49.75	ARHGAP31
CARD10	0	1	-1.87286	Unclustered	0.00336482	49.75	CARD10
EPAS1	0	1	-1.78342	Unclustered	8.13893e-05	49.75	EPAS1
ERLIN2	0	1	-1.02993	Unclustered	0.00679036	49.75	ERLIN2
ARHGAP11A	0	1	-1.16318	Unclustered	0.0018701	49.75	ARHGAP11A
CCDC103	0	1	-1.42509	Unclustered	0.00640231	49.75	CCDC103
FAM187A	0	1	-1.43243	Unclustered	0.0066247	49.75	FAM187A
CDH5	0	1	-1.47821	Unclustered	0.000134055	49.75	CDH5
FLT4	0	1	-1.59688	Unclustered	0.0048422	49.75	FLT4
FOXF1	0	1	-2.42403	Unclustered	0.000386655	49.75	FOXF1
CCDC102A	0	1	-1.54865	Unclustered	0.00831932	49.75	CCDC102A
FOXJ1	0	1	-2.65464	Unclustered	0.000548095	49.75	FOXJ1
GNG11	0	1	-1.19274	Unclustered	0.000124374	49.75	GNG11
ALDH3B1	0	1	-1.69195	Unclustered	0.00270217	49.75	ALDH3B1
C2CD4B	0	1	-3.56566	Unclustered	0.00197528	49.75	C2CD4B
IL32	0	1	-1.78697	Unclustered	0.00266388	49.75	IL32
IRAK3	0	1	-1.78849	Unclustered	0.0071216	49.75	IRAK3
CLEC1A	0	1	-2.24653	Unclustered	0.00193859	49.75	CLEC1A
ITIH5	0	1	-1.22609	Unclustered	0.00445638	49.75	ITIH5
KCNE4	0	1	-2.79128	Unclustered	8.22448e-05	49.75	KCNE4
MDFI	0	1	-1.50552	Unclustered	0.00166789	49.75	MDFI
ALDH1A1	0	1	-1.00823	Unclustered	0.00306294	49.75	ALDH1A1
MFGE8	0	1	-1.11474	Unclustered	0.00737696	49.75	MFGE8
APLN	0	1	-1.08646	Unclustered	0.00851456	49.75	APLN
ARHGEF37	0	1	-1.09155	Unclustered	0.00569384	49.75	ARHGEF37
MT1G	0	1	-2.30243	Unclustered	0.00330981	49.75	MT1G
ID3	0	1	-1.59131	Unclustered	0.00963002	49.75	ID3
NANOS1	0	1	-1.28712	Unclustered	0.00762901	49.75	NANOS1
NEDD1	0	1	-1.0565	Unclustered	0.00315536	49.75	NEDD1
DOCK1	0	1	-1.42945	Unclustered	9.59441e-05	49.75	DOCK1
CAVIN1	0	1	-1.20601	Unclustered	0.00328647	49.75	CAVIN1
PLA1A	0	1	-2.72965	Unclustered	0.000940327	49.75	PLA1A
PLIN2	0	1	-1.33545	Unclustered	0.00654872	49.75	PLIN2
ESAM	0	1	-1.27085	Unclustered	0.00119461	49.75	ESAM
PPP1R13L	0	1	-1.38862	Unclustered	0.00796285	49.75	PPP1R13L
PPP1R1B	0	1	-1.37271	Unclustered	0.00796719	49.75	PPP1R1B
PREX2	0	1	-1.09708	Unclustered	0.000916054	49.75	PREX2
RASL12	0	1	-1.30283	Unclustered	0.00853399	49.75	RASL12
ADORA2B	0	1	-1.87011	Unclustered	0.00295254	49.75	ADORA2B
NFATC1	0	1	-1.59992	Unclustered	0.00335825	49.75	NFATC1
RPS27	0	1	-1.04596	Unclustered	0.0076674	49.75	RPS27
S100A11	0	1	-1.40095	Unclustered	0.00897917	49.75	S100A11
S100A8	0	1	-3.38937	Unclustered	0.000584251	49.75	S100A8
S100A9	0	1	-2.69065	Unclustered	0.0069666	49.75	S100A9
FAT1	0	1	-1.2684	Unclustered	0.00832353	49.75	FAT1
SDS	0	1	-1.96375	Unclustered	0.00296179	49.75	SDS
ISG20	0	1	-1.3757	Unclustered	0.00175638	49.75	ISG20
SH2D2A	0	1	-2.56916	Unclustered	0.00120253	49.75	SH2D2A
KCNJ16	0	1	-1.69841	Unclustered	0.00240446	49.75	KCNJ16
SMAD6	0	1	-1.32624	Unclustered	0.00871349	49.75	SMAD6
GIMAP2	0	1	-1.7709	Unclustered	0.0021586	49.75	GIMAP2
SPATA1	0	1	-1.16337	Unclustered	0.000546332	49.75	SPATA1
TEAD2	0	1	-1.74356	Unclustered	0.00540558	49.75	TEAD2
TGFB1	0	1	-1.13914	Unclustered	0.00605782	49.75	TGFB1
GOLIM4	0	1	-1.08629	Unclustered	0.00312307	49.75	GOLIM4
GRAMD1C	0	1	-1.45311	Unclustered	0.00427497	49.75	GRAMD1C
THSD4	0	1	-1.97552	Unclustered	0.00213919	49.75	THSD4
TIPARP	0	1	-1.07394	Unclustered	0.00791616	49.75	TIPARP
TM4SF1	0	1	-1.76548	Unclustered	0.000401953	49.75	TM4SF1
PRKCH	0	1	-1.70972	Unclustered	0.000129449	49.75	PRKCH
TTC23	0	1	-1.02719	Unclustered	0.00400221	49.75	TTC23
TYMP	0	1	-2.35987	Unclustered	0.00213435	49.75	TYMP
YES1	0	1	-1.4723	Unclustered	1.45757e-05	49.75	YES1
ZEB2	0	1	-1.18229	Unclustered	0.00353754	49.75	ZEB2
ZIC5	0	1	-1.54746	Unclustered	0.00845164	49.75	ZIC5
ZNF680	0	1	-1.06997	Unclustered	0.00915308	49.75	ZNF680

## Sheet: Co-expression data of upreg
Supplementary file 5: Co-expression network data of upregulated genes; the top 10 most ranked genes are highlighted.
name	betweenness	degree	log2FoldChange	padj	Rank_stat	shared name
CALY	308.526	39	1.48508	0.00205284	94	CALY
SOHLH1	401.632	27	1.33584	0.0157479	87.75	SOHLH1
CPNE9	138.355	34	1.55731	0.00343768	87.5	CPNE9
NRGN	116.69	33	1.33823	0.00963002	85.75	NRGN
MAST1	148.651	28	1.02762	0.0162615	84.25	MAST1
GRIK1	143.584	28	1.16167	0.00167703	83.75	GRIK1
SYT5	99.103	33	1.25914	0.0179178	82.75	SYT5
TRPM2	223.71	21	1.05075	0.000538986	81.25	TRPM2
BX276092.9	575.617	15	2.27998	0.0032215	79.5	BX276092.9
MYO15A	219.06	20	1.19982	0.00231292	79.5	MYO15A
PGM2L1	138.665	25	1.14563	0.00744731	79.5	PGM2L1
PNMA3	99.8226	27	1.49135	0.00742145	77.75	PNMA3
AP3B2	85.2208	31	1.05303	0.0361478	77.25	AP3B2
R3HDM1	86.2939	30	1.03699	0.0363193	77	R3HDM1
PNCK	80.2965	32	1.05941	0.00312307	76.5	PNCK
ZFR2	796.65	11	1.09801	0.00286201	76	ZFR2
CACNA1G	132.01	21	1.09856	0.0399412	75.75	CACNA1G
LPCAT4	81.8548	29	1.06188	0.0296161	75	LPCAT4
RPRML	72.0562	31	1.44686	0.0177721	74.75	RPRML
RASL10A	183.441	14	1.01096	0.00577786	74.5	RASL10A
CHTF18	738.823	10	1.33096	0.000350248	74	CHTF18
MPV17L2	108.993	18	1.32461	0.000463987	72.25	MPV17L2
CAMKV	63.4497	29	1.02434	0.0233812	72	CAMKV
CACNG8	138.949	14	1.06564	0.00410419	71.5	CACNG8
CCK	57.1008	29	1.30118	0.0452408	71	CCK
TMEM249	405.299	8	1.63877	0.00119461	69.75	TMEM249
CORO6	432.406	7	1.36271	0.0128502	69	CORO6
SERPINF1	90.1488	18	1.09737	0.0498918	68.25	SERPINF1
AHRR	102.836	12	1.30766	0.0235693	66.25	AHRR
RNF112	35.96	26	1.16325	0.00290118	64.75	RNF112
PNMA5	35.0191	26	1.41957	0.017417	64.25	PNMA5
NOXA1	241.573	5	1.24695	0.00636449	64	NOXA1
BICDL1	80.6396	17	1.18436	0.0223116	63.5	BICDL1
SYCE1	161.813	6	1.52696	0.00730119	63.5	SYCE1
CRHR1	89.051	12	1.02115	0.0302541	62.75	CRHR1
GABRD	30.6246	25	1.19168	0.0195069	62.5	GABRD
SCN3B	50.8363	20	1.0555	0.0190996	62	SCN3B
DRP2	26.0926	25	1.06792	0.0180174	61.5	DRP2
PDIA2	154.957	5	1.57701	0.00563811	61	PDIA2
ABCC12	27.5101	22	1.42835	0.038467	60.25	ABCC12
CYP2E1	98.6096	9	1.51252	0.0118093	59.75	CYP2E1
CCDC57	176	4	1.04394	0.0171675	59.5	CCDC57
PSMG3	25.4817	22	1.00444	0.00355844	59.25	PSMG3
MICAL1	108.183	5	1.29928	0.00352237	56.5	MICAL1
ACTL6B	5.74516	23	1.11874	0.0316527	55.5	ACTL6B
PRMT8	16.2134	20	1.01708	0.0163284	55.5	PRMT8
RTP5	22.4503	17	1.08759	0.0068581	54	RTP5
CYP2D7	100.364	4	1.07694	0.0352935	53	CYP2D7
TCTE1	12.7394	17	1.00997	0.021259	52	TCTE1
GRIK2	48.9886	8	1.37442	0.000682254	49.25	GRIK2
NECAB2	11.4593	14	1.00269	0.00213435	49	NECAB2
TAC3	15.6929	12	1.57514	0.0232314	48.75	TAC3
B4GALNT3	91.8848	3	1.16564	0.0121398	48.5	B4GALNT3
TNNT2	59.8058	6	1.33569	0.00385028	48.5	TNNT2
GRM2	20.954	10	1.18838	0.0174034	46.5	GRM2
DLK2	6.05019	11	1.11857	0.00680327	45	DLK2
ANKRD24	64.584	4	1.00519	0.00131042	45	ANKRD24
WDR97	37.6164	5	1.40759	0.00246004	44	WDR97
P2RX2	89	2	3.01071	0.000484666	43.25	P2RX2
ZGLP1	89	2	1.11957	0.0253583	43.25	ZGLP1
TBC1D26	48.2465	4	2.09232	0.0032215	42	TBC1D26
CALB2	2.13519	11	1.1247	0.00468685	41.5	CALB2
CORT	1.26565	12	1.47895	0.00132106	41.25	CORT
KRT17	3.39095	10	1.30887	0.0191613	41	KRT17
PKD1	73.9	2	1.05455	0.00119461	40	PKD1
NEGR1	4.53336	8	1.12031	0.0115881	39.25	NEGR1
BEX5	1.32626	9	1.1134	0.0190429	37.25	BEX5
PLPPR3	1.40833	8	1.14409	0.0107087	36.25	PLPPR3
LCN15	36.1273	2	1.59896	0.00634035	35	LCN15
ASTL	1.54111	6	1.37063	0.0101997	34.5	ASTL
SEMA5B	3.87849	3	1.21999	0.00609636	29.5	SEMA5B
TGM1	12.5	2	1.58061	0.00834345	29	TGM1
TRIM54	2.88485	3	1.28031	0.00862229	28.5	TRIM54
ATP4A	0.2	4	2.39331	0.00197528	27	ATP4A
RTEL1	5.33333	2	1.11567	0.00119461	27	RTEL1
PKD2L1	0.698982	3	1.3226	0.00975584	25.5	PKD2L1
CITED1	0	5	1.03106	0.0469288	24.25	CITED1
TRIM17	0.487179	2	1.05023	0.0105645	21.5	TRIM17
PLCH2	0	3	1.08545	0.0216405	19.25	PLCH2
CES4A	0	2	1.02131	0.0173119	15.75	CES4A
NOXO1	0	2	1.38734	0.000533896	15.75	NOXO1
CYP2D6	0	1	1.15604	0.0452415	9.5	CYP2D6
CARTPT	0	1	1.8198	0.0194657	9.5	CARTPT
LORICRIN	0	1	1.80393	0.00838058	9.5	LORICRIN
KIF12	0	1	1.2686	0.00115026	9.5	KIF12
LTK	0	1	1.49294	0.000740607	9.5	LTK
LY6H	0	1	1.07617	0.00199339	9.5	LY6H
PTCH2	0	1	1.05306	0.00534939	9.5	PTCH2
PROC	0	1	1.9724	0.0196105	9.5	PROC
SLC44A5	0	1	1.06489	0.0301527	9.5	SLC44A5
RTL1	0	1	1.50703	0.0271742	9.5	RTL1
TARBP1	0	1	1.30697	0.0119763	9.5	TARBP1
TGFBR3L	0	1	1.05135	0.00255732	9.5	TGFBR3L
AGAP6	0	1	1.04208	0.0156304	9.5	AGAP6
TIMM23B-AGAP6	0	1	1.05671	0.0137878	9.5	TIMM23B-AGAP6
TNFRSF25	0	1	1.5814	0.00663562	9.5	TNFRSF25
DNASE1L2	0	1	1.19922	0.00549562	9.5	DNASE1L2

## Sheet: Clusters of downregulated DEGs
Supplementary file 5: Co-expression network clusters of downregulated genes.
__glayCluster	betweenness	degree	log2FoldChange	name	padj	Rank_stat	shared name
1	7004.40011615783	116	-1.50325435758696	SORBS3	5.76620162217578E-4	707	SORBS3
	9088.38586509955	88	-1.50087243153436	SZRD1	4.0548499222038E-4	699.75	SZRD1
	5131.96482561097	85	-2.31246675377311	AHNAK	1.4105385016967E-5	694.25	AHNAK
	3580.2490596035	108	-2.16618155725699	GRIN2C	2.19514234576033E-4	692.5	GRIN2C
	4250.19328383344	89	-1.61032172729005	MAPKAPK2	4.0548499222038E-4	691.5	MAPKAPK2
	3455.79080185914	105	-2.86611141396491	IRAG1	8.96085899741492E-6	690.25	IRAG1
	3364.01978764192	97	-2.3821552012305	FGFRL1	8.13892625509451E-5	687	FGFRL1
	3539.38514540332	94	-1.0470879431495	SLC44A2	0.00495695029271702	686.75	SLC44A2
	6048.81689166699	71	-1.436052384764	MCL1	1.91243717949407E-4	686.5	MCL1
	4038.6100657267	80	-1.61196792079135	DDR2	6.61233295436171E-4	684.75	DDR2
	4865.75591838579	69	-1.30623137302227	PSKH1	6.3423773885074E-4	683	PSKH1
	3091.49784940503	78	-1.68013728710646	CDC42EP4	5.90418351238333E-4	674	CDC42EP4
	3741.08949218619	66	-1.30926650182874	GNG5	4.01952886007111E-4	672	GNG5
	3924.20661457381	62	-2.08237548823861	GNA12	1.40533281550953E-5	669.75	GNA12
	2496.540400948	94	-1.88594923771028	SNX33	4.93848990497048E-4	667.25	SNX33
	2704.10819228082	77	-1.3946790752735	ADCYAP1R1	6.23516114541969E-4	662.5	ADCYAP1R1
	2706.59653673612	73	-1.97231308503933	MLC1	4.82455362271553E-4	660.25	MLC1
	5896.51029186093	48	-3.41358478854833	GPR4	3.84600938546728E-6	659.75	GPR4
	3749.5004866938	52	-1.62568909009584	AMOT	3.363448583725E-4	658	AMOT
	2124.36506099125	85	-2.19780258935763	STON2	1.58780055080711E-4	654.25	STON2
	3268.84800629492	52	-2.05556209920081	LRP10	1.91243717949407E-4	653	LRP10
	1996.89968582971	80	-1.80114928020846	CABLES1	7.40607036406672E-4	649.25	CABLES1
	3108.66644315202	50	-1.35715809956401	ANTXR1	1.1322525578366E-4	647.5	ANTXR1
	3354.21059312952	47	-1.27825986427286	ECE1	0.00159990911842309	644.75	ECE1
	3177.38621420098	47	-2.17504490068685	PALLD	3.10776069187821E-5	642.75	PALLD
	2812.47236844943	48	-2.79865252353504	FAM107A	2.3291787938759E-6	637.75	FAM107A
	2194.72844109268	52	-1.28648727667251	NHSL1	0.00349984846957962	630	NHSL1
	1534.17372088929	70	-2.39644695289864	SMO	1.91005295985103E-4	629.5	SMO
	2860.82747179975	42	-1.01045643545126	CASKIN2	0.00465456093903607	629	CASKIN2
	1659.99792727696	62	-2.40306438042635	ITPKB	1.11992239884082E-5	625.75	ITPKB
	1482.38644630569	68	-2.12476944930361	PLEKHO2	2.19514234576033E-4	625.5	PLEKHO2
	1620.29177390687	62	-1.80808631354268	PBXIP1	9.2702773495163E-4	624.75	PBXIP1
	1264.82966790757	81	-1.21401307970234	SMOX	0.00419141673854744	619.75	SMOX
	2416.56790062556	43	-1.43360870967626	MSN	1.40533281550953E-5	618.75	MSN
	1369.21688616233	68	-1.70352683439333	MAPKAPK3	0.00148059679107047	616.5	MAPKAPK3
	3188.55022347471	31	-1.66319124769708	MOB3C	5.14867674668694E-4	613.75	MOB3C
	2812.78500275645	34	-1.37944813330231	GPR137B	8.62637119104444E-4	613.5	GPR137B
	1403.67433030724	57	-1.61274537141908	EZR	0.00269193444326156	610.5	EZR
	2488.93251268519	35	-2.4285886051129	TNS3	1.40533281550953E-5	605.25	TNS3
	2552.39528459303	33	-2.46676842653017	HELZ2	2.33430034354105E-5	603.5	HELZ2
	2039.05942833494	40	-1.38462434742232	NES	4.71129539975323E-4	603.5	NES
	4054.30060984098	24	-1.38742622003794	FYCO1	4.42015322172235E-4	603.25	FYCO1
	1729.3570844544	41	-1.40954527859516	LRRC8A	0.0019003467809433	598.75	LRRC8A
	1258.43250995327	56	-2.08715402502349	SCARA3	1.78706419238214E-4	597.5	SCARA3
	2215.15509913807	32	-1.85718650787612	ARHGAP19	1.65367297602287E-5	595.25	ARHGAP19
	2502.26622962378	30	-1.25062545024913	PTTG1IP	7.2815330450229E-4	595.25	PTTG1IP
	1135.67851814079	52	-1.42284984417717	RIN2	9.43300530601188E-4	589	RIN2
	1061.96846196322	56	-2.27421388284922	CGNL1	1.58732357735126E-5	588.5	CGNL1
	932.956885729062	58	-1.15261481556733	TMEM164	0.00195274074410084	584.25	TMEM164
	1007.50608909542	53	-1.17226681672382	MID1	0.00477367353740942	582.75	MID1
	2796.69599009667	22	-1.46590192447041	TGFB2	0.00144104232317553	573.75	TGFB2
	1062.29153561091	39	-1.3686877522608	ACSS1	0.00701847656696324	561.5	ACSS1
	1955.58461854116	23	-1.68915943337733	RHPN2	0.00157116722933903	561.25	RHPN2
	809.537422053625	48	-1.81364498141472	GPAM	0.00115866691358454	559.25	GPAM
	1049.18274655926	38	-1.11393280324046	APPL2	0.00249090272795395	558.5	APPL2
	862.96810953689	42	-1.64199533358167	OAF	0.00205283632292317	554	OAF
	1263.86767400192	29	-1.71181179445338	SIX5	0.00410419039990441	550.5	SIX5
	931.674081946478	37	-1.72232562783873	ADGRG1	9.98767766884637E-4	550.25	ADGRG1
	1414.96536778976	24	-1.39426307202038	GABRG1	0.00353753928938023	547.75	GABRG1
	787.845155527436	42	-2.00306595165672	TNFSF13	3.88816875026227E-4	547.5	TNFSF13
	715.075795031921	44	-1.86823808291118	RFX4	5.14867674668694E-4	540.5	RFX4
	839.318642222613	35	-1.2035252450988	KANK1	0.00150714355147243	539.75	KANK1
	1082.06594279229	27	-1.50968505638063	NACC2	1.72918009414145E-4	538	NACC2
	821.065054850119	35	-1.4435865770089	EYA2	0.00397242687304489	537.75	EYA2
	1233.73140379676	24	-1.20280613733767	CHST14	0.00712160341134485	535.25	CHST14
	697.062320767978	43	-1.23257912930356	EIF4EBP2	0.00160305584763384	535.25	EIF4EBP2
	900.471004713386	27	-1.41562404213888	RAB34	0.00820963102845584	526.5	RAB34
	665.473062186598	45	-1.25917442453994	TEAD1	0.00263402962327091	526	TEAD1
	1582.82926867628	18	-1.23161024643305	CDKN2C	0.00117179754751647	523	CDKN2C
	1431.90678169143	19	-1.55989863848918	NOTCH2NLC	0.00247234718280035	522.25	NOTCH2NLC
	616.25472537813	44	-1.07287967994792	MAOA	0.00456703714737589	519	MAOA
	1226.48038416724	21	-1.51804319996441	ABHD4	7.87927960346595E-4	516.5	ABHD4
	753.785924906943	28	-2.10620832749647	SOD3	0.00141664881984524	514.75	SOD3
	1027.48910551192	22	-2.13606454583144	TMBIM1	2.90926419629454E-5	512.75	TMBIM1
	511.887600365921	49	-1.31148809207292	EMILIN1	0.00834110816214534	512.25	EMILIN1
	715.735955827579	29	-1.43343269625626	PXDC1	0.00113760590095987	511	PXDC1
	512.028068508266	45	-1.60558785491796	TPD52L1	0.00118072879094608	508	TPD52L1
	1226.59604894421	19	-1.78852818636538	MYORG	6.65298652301959E-4	507.25	MYORG
	1394.58481797862	17	-1.17349752575431	APCDD1	0.00712431109469435	507	APCDD1
	450.814810227649	49	-1.20266626397812	GRAMD2B	0.00364537881433756	506.75	GRAMD2B
	476.878877701777	45	-1.67754558620436	SLC9A3R1	0.00132370195549431	504	SLC9A3R1
	1745.34335509261	14	-1.29759672096682	SLC39A1	9.33387466790926E-4	498.75	SLC39A1
	665.101359863067	31	-2.02594794275979	MRO	3.84600938546728E-6	497.75	MRO
	1134.95558353021	18	-1.43075671985785	ITGB5	9.01708794232023E-4	497.5	ITGB5
	461.638636760952	42	-1.89876188920569	ALDH4A1	9.40327491517577E-4	496.5	ALDH4A1
	820.490856417145	20	-1.42867790975904	SLC6A11	0.00207424498282301	489	SLC6A11
	480.018944299202	32	-1.11592851118721	HSDL2	0.00125069233881699	480.25	HSDL2
	657.469321961273	24	-1.43561734670711	FAM167A	3.74112253990672E-4	478.25	FAM167A
	482.96637070275	31	-1.62871838711814	TNFSF12-TNFSF13	5.09406051236991E-4	478.25	TNFSF12-TNFSF13
	514.681610256362	30	-1.39419595070199	ADD3	8.68369994798706E-5	477.75	ADD3
	526.515281139702	28	-1.25137063768245	TAX1BP3	0.00285768580249834	474.75	TAX1BP3
	333.201021579503	37	-1.73313534324767	SLC25A18	0.00198765897363554	473.75	SLC25A18
	252.186973238649	43	-1.57313015440511	SULT1C4	4.0548499222038E-4	471.75	SULT1C4
	298.477461300978	36	-1.49143450269391	NEK6	0.0016350237701217	464.25	NEK6
	606.14253918105	22	-1.02667724500593	NTRK2	0.00743150372486591	461.25	NTRK2
	875.487495813113	15	-1.46491723079134	TP53BP2	0.00187290995575516	461	TP53BP2
	329.655934916115	31	-2.94710024866011	P2RY2	8.13892625509451E-5	460.75	P2RY2
	526.323305181331	23	-1.27812950224032	HEPACAM	0.00552198154984608	457.25	HEPACAM
	488.902536119115	23	-1.26099477322261	LAMB2	0.00880902182734477	454.75	LAMB2
	1097.90762837803	12	-2.09353900946569	CDK2	7.72088455635336E-4	454.5	CDK2
	559.73135884128	22	-1.33063834882169	HEPN1	0.00679754164241578	454.25	HEPN1
	377.86797132988	24	-1.25367844708301	AHCYL1	0.00534939150721862	448.25	AHCYL1
	252.405540941063	31	-1.77350638429846	BMPR1B	0.00215099894783203	448.25	BMPR1B
	205.556838364865	35	-1.43826084478538	FADS2	5.03338761264459E-4	447.75	FADS2
	187.548767296189	36	-1.78006041941187	GPR146	6.66132685338528E-4	446.75	GPR146
	325.53192936579	26	-1.19762986484132	RXRA	0.00419141673854744	446.75	RXRA
	404.791137422195	23	-1.24927109339614	SASH1	7.07412931777152E-4	446.75	SASH1
	1503.74653795724	9	-1.29619396597404	PPP1R18	0.00176795884464911	446.25	PPP1R18
	215.710962827392	32	-1.48220200917166	PLCD3	7.38549096541552E-4	444.25	PLCD3
	952.854015571373	11	-1.38197039862551	TNIP2	0.00155304622805876	438.5	TNIP2
	354.690860198963	21	-1.21771828281517	ABHD15	0.00742144988944561	428.5	ABHD15
	224.624295652235	25	-1.48130472019615	DOK1	0.00534939150721862	427.75	DOK1
	222.790670391897	25	-1.18439070628434	RMDN1	7.82630731479325E-5	427.25	RMDN1
	198.59882585882	25	-1.59700202293838	NDRG2	1.8839658621554E-4	423.75	NDRG2
	391.810869663479	19	-1.31019425879179	PIPOX	0.00540193341400604	422.25	PIPOX
	276.952155862933	22	-1.19383025167179	ID4	0.00750133508256543	420.75	ID4
	1419.4825715823	7	-1.77437952443608	CSF1	4.03286212161309E-4	420	CSF1
	366.579632325713	19	-1.65807921688154	AXL	0.00273177425147601	419.75	AXL
	268.799597441233	21	-1.29628453872472	TLR4	0.00575657314185041	414.5	TLR4
	234.277898157644	22	-1.28177974137987	IL17RD	4.0548499222038E-4	413.75	IL17RD
	231.707901004105	22	-1.11885266595513	C2orf72	0.00294884844540369	413.25	C2orf72
	715.273333878012	11	-1.17947457753827	FSTL1	4.64771453611128E-4	413	FSTL1
	269.080106458693	20	-1.34767336824999	BMP7	0.00158312778145618	411	BMP7
	553.469769343557	15	-1.34588288255823	RHOBTB3	5.84251056885883E-4	411	RHOBTB3
	127.232435104955	25	-1.53898057773567	NOTCH2NLA	0.00449813430209413	410.75	NOTCH2NLA
	84.1818267665275	29	-1.38977924725095	GNG12	6.41467884246978E-4	410	GNG12
	162.644295430558	23	-1.09278509921349	IL17D	2.43515271453985E-4	406.25	IL17D
	1226.61452103652	7	-1.2246897291207	CNN3	0.0016350237701217	406	CNN3
	453.735639033539	15	-1.20140060838761	CYBRD1	0.00679754164241578	401	CYBRD1
	323.979855324177	17	-1.52316011716425	SPATA21	5.33895826204005E-4	401	SPATA21
	577.793367971039	12	-1.4119357763371	PON2	0.00382247433802015	395	PON2
	731.824851430521	9	-1.44092202085778	GLIS2	7.26344922105348E-4	392.75	GLIS2
	695.32165639705	9	-1.77617290010222	GPR143	0.00138712102403176	384.75	GPR143
	193.034553194903	17	-1.64869710220548	FGFR3	0.00408732506827623	380.5	FGFR3
	700.693814975116	8	-1.75778975105229	STK17B	0.00672459804496991	374.25	STK17B
	107.543826986855	18	-1.46602439030714	GPR37L1	0.00427497391971333	369.5	GPR37L1
	221.696024150864	15	-1.38224748201251	PDGFRB	0.00153951591062131	368.5	PDGFRB
	302.121364986382	13	-1.56844347763082	EPHX1	0.00325764390507693	368.25	EPHX1
	65.0954635799151	19	-2.0623777272964	PPP1R3C	6.96339070697573E-4	363.75	PPP1R3C
	190.412821877658	15	-1.65783826265923	NOTCH2	0.00296178786636543	363.5	NOTCH2
	50.0686456375793	20	-2.31389816459308	NBPF10	3.74112253990672E-4	361.5	NBPF10
	690.399073602552	7	-1.088806329035	C3orf70	5.3462928808505E-4	361	C3orf70
	564.47367360213	9	-2.02430017706791	PLIN4	0.00285768580249834	360.75	PLIN4
	667.739964451618	8	-1.03718672927482	ERBB2	0.00344416080046125	360.25	ERBB2
	736.239548702692	6	-1.50809941048292	S1PR1	0.00213507301196679	359.75	S1PR1
	169.453529690725	15	-1.01785113697665	RBM38	0.00702405277121478	358.5	RBM38
	714.563557148094	6	-1.21702973153375	DDR1	0.00769804367227792	354.75	DDR1
	697.567634334379	6	-1.4931125995799	ZIC2	0.00509101117963499	352.25	ZIC2
	686.997774172639	6	-1.45899058421892	ZHX2	3.19750076717534E-4	347.75	ZHX2
	266.148773704758	11	-1.21438375729382	ACAA2	9.22895176706425E-4	347.5	ACAA2
	36.4032034377219	18	-1.64005135693768	AKR1C3	0.00375062624240263	340.5	AKR1C3
	549.780487983796	7	-1.29605598970903	AL603832.3	3.50247718006705E-4	336.5	AL603832.3
	96.3531383400149	14	-2.16278309122397	GLI3	9.2702773495163E-4	335.75	GLI3
	687.41455361499	5	-1.33048809178409	INHBB	0.00166788688335714	334.25	INHBB
	64.5867176313361	14	-1.82202008388391	SEMA3F	0.00137702621187023	327.25	SEMA3F
	461.980181324065	6	-1.05285110756084	DCHS1	0.00646328321830094	316.25	DCHS1
	132.724170896463	10	-1.28280263815145	SUCLG2	9.16054412465815E-4	315	SUCLG2
	72.5217177800247	11	-1.51016451226999	GLUL	0.00529402473603332	308.5	GLUL
	234.836596141776	8	-1.30071496607375	CACHD1	0.00104945927078314	306.75	CACHD1
	298.046811079494	7	-1.02514443030961	CTDSP2	0.00206798004731639	306	CTDSP2
	133.507117142521	9	-1.43792942246562	PARP14	0.00121558854004513	302.25	PARP14
	686.0	3	-1.16848441856197	MINDY1	0.0056272174174343	302	MINDY1
	34.123480350389	12	-1.50377025781333	HES6	0.00829395197319869	296.5	HES6
	24.3535834895412	13	-1.5492044703017	GAREM2	0.00701847656696324	294.25	GAREM2
	60.1592472225101	10	-1.50236899734047	PAQR8	0.00179282462715119	294	PAQR8
	16.5982490075773	14	-1.36393740812355	SEC14L2	0.00490839133222957	291.25	SEC14L2
	118.310937891831	8	-1.59064336180612	BBOX1	5.4259198993422E-4	286.25	BBOX1
	63.9932762456167	9	-1.07392260613988	SWAP70	0.00175945683235612	282.75	SWAP70
	104.263724644971	8	-1.55948127431826	GPRC5C	0.00253658492692882	282.25	GPRC5C
	59.5112110317588	9	-1.1414890434092	DAG1	0.00400221150964974	280.25	DAG1
	32.9735536514314	10	-1.57097879686584	MGST1	0.00201660450886679	277	MGST1
	52.3942143302894	9	-1.74857959609833	GJA1	0.0048421960127013	276.75	GJA1
	257.152466514805	5	-1.38173555949399	ELK3	2.99506981131938E-4	275.75	ELK3
	22.6869894528809	10	-1.18303814521483	RASSF8	2.90926419629454E-5	267.5	RASSF8
	124.217485687343	6	-2.09852863368516	ALDH1L1	0.00180190396847736	265.75	ALDH1L1
	185.445009290433	5	-1.24465464608421	CSRP1	0.00527333458414197	262.25	CSRP1
	13.0961492764123	10	-1.09418962232307	PITPNC1	0.003410440816011	258	PITPNC1
	166.820924984355	5	-1.76483653923225	PHYHD1	0.00662470489642276	257.25	PHYHD1
	230.119172637804	3	-1.30628052288618	MAML2	0.00352236785399295	243.25	MAML2
	47.4188439539503	6	-1.43913131624472	STOM	2.73901483417841E-4	240.25	STOM
	9.90335219073917	9	-1.84257355683505	RGS20	0.00104945927078314	239.75	RGS20
	45.151692277186	6	-1.02044996234808	EPS8	0.00742144988944561	237.75	EPS8
	6.19882915573814	9	-1.87853616299911	TGIF1	1.91243717949407E-4	232.75	TGIF1
	5.39758313267679	9	-1.40804085211432	TBC1D16	9.98767766884637E-4	230.75	TBC1D16
	19.8011683816689	7	-3.47723170252809	C10orf105	3.84600938546728E-6	229.5	C10orf105
	9.24590196194566	8	-1.36071753553064	NPL	0.00332138162654293	225.25	NPL
	38.5342019351214	5	-1.37936826200059	TAP1	0.00370888440686531	220.25	TAP1
	19.9468132671355	6	-1.4410322655834	MTSS2	2.2479664815251E-4	218.25	MTSS2
	26.2498311826309	5	-1.36919351589913	ATP1A2	0.00865990182865065	210.75	ATP1A2
	5.95102366631136	7	-1.07228792537979	WWC1	7.10709458763187E-4	210	WWC1
	40.455580375792	4	-1.97531617330847	NQO1	0.0011502603872527	208.5	NQO1
	10.0576586902026	6	-1.5788940439182	PPP1R3G	0.00886156871913456	206.25	PPP1R3G
	44.4156515889801	3	-1.65191203849137	LRP4	8.7954351147121E-4	195.25	LRP4
	23.2841492320583	4	-1.5109860450731	SLC7A5	3.02456206398316E-4	195	SLC7A5
	12.2379702192029	5	-1.16378113444695	KREMEN1	9.60657947933522E-4	194.75	KREMEN1
	10.1941933205956	5	-1.06077934504554	ZNF853	5.07748504634568E-4	192.75	ZNF853
	1.21213735632557	6	-1.03762651918512	CD81	0.00915307808337318	185.75	CD81
	1.83804091881638	5	-1.41458824979857	SLC4A4	0.00572964244349835	173.25	SLC4A4
	16.7472179432704	3	-1.10304388712142	SORCS2	0.00496050820217303	173.25	SORCS2
	6.24572345657376	4	-1.48439922048949	FAM181A	0.00436467300654213	173	FAM181A
	4.83835836462034	4	-1.63447490935747	CCDC8	0.00834462059553291	170	CCDC8
	1.84960108266558	4	-1.33857163518723	CCDC9B	0.00461866255313871	161.5	CCDC9B
	6.62289337854365	3	-1.45171343848521	ITGA6	0.00119246239421481	160.25	ITGA6
	1.73294073609347	3	-1.94316964301871	SDC4	0.0016350237701217	145.75	SDC4
	1.12275459471538	3	-1.08905308891937	LRP5	0.00874756657306385	143.75	LRP5
	0.505046328123452	3	-1.42722360068452	PMP2	4.42015322172235E-4	140.75	PMP2
	9.24983109386472	2	-1.46944858710577	SLC40A1	5.43551915851423E-4	139.75	SLC40A1
	1.20688385688386	2	-1.04270310350054	AK4	0.00203044758356773	120.25	AK4
	0.5	2	-1.25185149015969	EPB41L5	0.0048593220828476	116.25	EPB41L5
	0.1	2	-1.20638474379779	LFNG	0.00325244328584464	114.25	LFNG
	0.0	3	-1.42234747442956	MASP1	0.00176499110500644	108.5	MASP1
	0.0	3	-1.93610287196336	SAMD9L	9.45367846884141E-4	108.5	SAMD9L
	0.0	2	-1.89100832755208	GDPD2	0.00157116722933903	84.5	GDPD2
	0.0	2	-1.05490055437022	ITGB1	5.41501025446973E-4	84.5	ITGB1
	0.0	2	-1.63525198300406	ITPRIP	0.00209264119105095	84.5	ITPRIP
	0.0	2	-1.73246947831314	LIMK2	2.19514234576033E-4	84.5	LIMK2
	0.0	2	-1.18759101060646	LYN	0.00646201732240931	84.5	LYN
	0.0	2	-1.61525974337222	PARP9	0.00187290995575516	84.5	PARP9
	0.0	2	-1.80061222688355	AL672142.1	0.00983082853719427	84.5	AL672142.1
	0.0	2	-1.48650865823848	PRSS35	0.00688822436958674	84.5	PRSS35
	0.0	1	-1.04426902212779	CD59	0.00448022448528048	49.75	CD59
	0.0	1	-1.11680032656473	CTXND1	9.78576588072724E-4	49.75	CTXND1
	0.0	1	-1.78342350467469	EPAS1	8.13892625509451E-5	49.75	EPAS1
	0.0	1	-1.0299335608639	ERLIN2	0.00679036276531603	49.75	ERLIN2
	0.0	1	-1.16317860165668	ARHGAP11A	0.00187009567368362	49.75	ARHGAP11A
	0.0	1	-1.59688282441047	FLT4	0.0048421960127013	49.75	FLT4
	0.0	1	-1.19273577803333	GNG11	1.24374142016819E-4	49.75	GNG11
	0.0	1	-1.69195246061627	ALDH3B1	0.00270217390932759	49.75	ALDH3B1
	0.0	1	-1.11473640525705	MFGE8	0.00737695577349026	49.75	MFGE8
	0.0	1	-1.08645843071036	APLN	0.0085145610576219	49.75	APLN
	0.0	1	-1.05649848677197	NEDD1	0.00315535781715996	49.75	NEDD1
	0.0	1	-1.09708131996607	PREX2	9.16054412465815E-4	49.75	PREX2
	0.0	1	-1.87010803925481	ADORA2B	0.00295254185300143	49.75	ADORA2B
	0.0	1	-1.26839975385876	FAT1	0.00832352954095585	49.75	FAT1
	0.0	1	-1.96374558812779	SDS	0.00296178786636543	49.75	SDS
	0.0	1	-1.37569855666554	ISG20	0.00175637523209922	49.75	ISG20
	0.0	1	-1.69841237917578	KCNJ16	0.00240445921278866	49.75	KCNJ16
	0.0	1	-1.32623566458005	SMAD6	0.00871348785646448	49.75	SMAD6
	0.0	1	-1.13913991197711	TGFB1	0.00605782444230216	49.75	TGFB1
	0.0	1	-1.08628592233364	GOLIM4	0.00312306581297744	49.75	GOLIM4
	0.0	1	-1.45310845842759	GRAMD1C	0.00427497391971333	49.75	GRAMD1C
	0.0	1	-1.02719263419281	TTC23	0.00400221150964974	49.75	TTC23
	0.0	1	-1.54746388570014	ZIC5	0.00845163677804333	49.75	ZIC5
	0.0	1	-1.06997210026627	ZNF680	0.00915307808337318	49.75	ZNF680
2	6409.49547319207	105	-1.9259581657853	RHOC	6.56103609389852E-5	704.25	RHOC
	4397.76169017423	114	-1.64524274592556	S100A16	6.65298652301959E-4	700	S100A16
	4704.28645092041	101	-1.60150312721719	TRIP6	5.76620162217578E-4	699	TRIP6
	3625.78935721865	102	-1.85119389116736	CHDH	9.3859159136834E-4	691.5	CHDH
	7408.59865845785	75	-2.14609007755925	FTL	5.21760811239141E-5	691	FTL
	3752.26290259575	96	-1.67146246250672	MMP28	0.00192343014532264	690.25	MMP28
	4152.9259786155	82	-1.06458231649508	UBTD1	0.00200243427262559	687.75	UBTD1
	4595.45984608255	73	-2.57513456718036	ATOH8	9.70745111776578E-5	683.75	ATOH8
	3341.2419714315	88	-1.29502263363271	STAT3	0.00240445921278866	681.75	STAT3
	5123.50241828684	63	-2.07659602692966	METRN	5.94999693451888E-4	678.5	METRN
	15081.4143033344	56	-1.84492341586387	WASF2	3.83644232004668E-4	677	WASF2
	2886.70000141679	90	-1.67112846601115	TTC38	0.0017624724935783	676.5	TTC38
	2751.16745282633	96	-2.29578728003549	ARHGEF26	2.3870210487005E-4	673.25	ARHGEF26
	2918.87048535771	81	-2.18349657027976	VAMP5	1.98329808662177E-4	672.75	VAMP5
	2553.31734739612	98	-1.79735912347783	SNTA1	9.28503124162002E-4	671	SNTA1
	2460.04957420359	99	-1.54663505963214	MSI2	5.72786609400297E-4	668.5	MSI2
	2777.48793662052	78	-2.10045125731957	YAP1	1.79558764631671E-4	665.5	YAP1
	2969.99105309959	68	-1.07846759462088	WBP1	0.00276372750933857	665	WBP1
	2782.02929901286	62	-1.32188711325386	MAVS	0.00508003327636054	653.25	MAVS
	1908.34084101253	91	-1.26292475051986	BCL2	0.00221971663975145	653	BCL2
	3524.88608539564	50	-1.44167092598017	TNFRSF1A	0.00196044793243073	651.5	TNFRSF1A
	2601.86934695861	61	-1.49057951516286	RRAS	0.00104945927078314	648.5	RRAS
	2053.33922309439	76	-1.51142376997642	BCL6	6.96063818155105E-4	647.25	BCL6
	2281.42622433148	59	-1.09916407828511	NECAP2	0.00254120684623194	639	NECAP2
	2198.64605848726	60	-2.23405067314945	RAB13	1.97232667903857E-4	638.75	RAB13
	1682.47202665029	76	-1.51749432826524	GDF1	0.00132717879770156	637.75	GDF1
	2308.24667123905	55	-1.7667597504713	CTDSP1	3.21183337384897E-4	635.25	CTDSP1
	1535.19919603857	78	-1.65797519046315	TBL1X	4.70729035041337E-4	635	TBL1X
	2479.66910238534	51	-1.16922932151196	TMEM219	0.00742144988944561	633.75	TMEM219
	1457.00730788802	82	-1.71493637122238	VEGFB	5.47995747510164E-4	633.75	VEGFB
	1721.62115579012	66	-2.17229486126769	NBPF14	8.95236069282609E-4	632.5	NBPF14
	1674.0671399711	64	-1.57352654001462	EFEMP2	0.00169487766159355	629	EFEMP2
	1566.70396464181	63	-2.3058603526514	VSIR	3.94563248681956E-4	624.5	VSIR
	2176.723529787	45	-1.61004752058078	COPZ2	0.00240044330062758	618	COPZ2
	1806.33604458922	50	-1.25050097818365	KANK2	0.00401862724113426	618	KANK2
	1304.05035649838	74	-1.33074481341042	CERS1	0.00376239798983641	617	CERS1
	1790.18491596383	48	-1.54676488840795	LRTOMT	4.04889438050886E-4	613.75	LRTOMT
	1284.11901511444	65	-1.79120741144673	RAB31	7.43431481204994E-4	609.5	RAB31
	1307.1773791983	60	-1.78412284007295	SLC7A11	0.0012380362838108	606.25	SLC7A11
	1165.18373240436	67	-1.30976125261645	TCF7L2	0.00208901945978297	605	TCF7L2
	1123.10427451561	63	-1.36483733338586	PLD2	0.00346167798236135	599.5	PLD2
	9660.23653367638	19	-1.95986617287722	ZCCHC24	8.13892625509451E-5	587.25	ZCCHC24
	1569.57456955781	37	-1.43773787666326	DHRS3	0.00315945319793709	586.25	DHRS3
	2944.28913589012	23	-1.74057757474429	PAQR6	3.01209040391434E-4	585.25	PAQR6
	4572.80121989653	20	-1.8771261984192	BCAS1	3.74112253990672E-4	585	BCAS1
	4164.00223125919	20	-1.56951698235902	ANKRD40	2.69033989615571E-4	583	ANKRD40
	1209.187426915	42	-1.74474408643972	IFI35	0.00132717879770156	573.5	IFI35
	3043.31630668952	20	-1.61404664568187	MAP4	1.40533281550953E-5	571	MAP4
	894.191376045702	50	-2.30086023424496	PARD3	9.22895176706425E-4	570.5	PARD3
	1603.55352580458	28	-2.36549393572211	PARD3B	0.00209264119105095	568.25	PARD3B
	774.534285660528	52	-2.19629875297377	NWD1	3.01209040391434E-4	562.5	NWD1
	719.042738088624	57	-1.51820312912293	ZC3HAV1	0.00176795884464911	560.5	ZC3HAV1
	706.773474634858	57	-2.20532916846353	ENHO	3.31070455346521E-4	557.5	ENHO
	877.820404913904	42	-1.08977255339033	CACFD1	0.00526065800588421	556.5	CACFD1
	834.001074690484	43	-1.66495069311379	HSPB1	0.00285768580249834	555.25	HSPB1
	1374.87271724638	27	-2.79003336542742	ADAMTS9	2.90926419629454E-5	554	ADAMTS9
	720.441042866883	51	-1.58697270239882	FCGRT	0.00258112189661166	553.75	FCGRT
	1365.2535589391	26	-1.4579846182037	LTBR	0.00147275101759447	548.25	LTBR
	810.487960911063	41	-1.39385665042152	NPAS3	0.00401844188585011	547.25	NPAS3
	2982.55934620718	16	-1.07082536292997	GALNT10	7.18830134187478E-4	545.5	GALNT10
	590.265494886792	53	-1.39707952181232	CCDC69	0.0014160383867987	530.75	CCDC69
	748.768988194375	36	-1.38686437486299	PPP1R14B	0.00677591150102937	530.75	PPP1R14B
	742.179029126285	36	-1.76261201960492	AGTRAP	0.0028620107889405	529.75	AGTRAP
	1304.57641974914	21	-1.16276588977586	DYNC1LI2	2.19514234576033E-4	522.5	DYNC1LI2
	1056.17420850986	23	-2.33443858897694	BST2	4.01099226235734E-4	521.25	BST2
	479.866151454173	55	-1.40072907720971	METRNL	0.00345407537566328	518.25	METRNL
	2189.43390352404	14	-1.28610093666449	CENPB	0.00213435381839785	508.75	CENPB
	616.478275707757	38	-1.59750008044161	EMID1	0.00315535781715996	507.5	EMID1
	574.774310314906	41	-1.54172861073276	PPARA	0.00401862724113426	506.75	PPARA
	569.070199888741	40	-1.52150386361491	RARRES2	0.00560875215198344	504	RARRES2
	786.4550079049	23	-2.07603046209163	CALD1	0.00273485697988541	501.25	CALD1
	774.027325969821	23	-1.734551282242	PHF21B	0.00336527542253565	499.25	PHF21B
	4384.97241278317	9	-1.12394129468834	ZBTB47	0.00117089584306326	498.75	ZBTB47
	394.949528645187	45	-1.372014631637	ELP4	0.00429249234315263	497	ELP4
	1345.10690369161	16	-1.84035691003327	MBP	0.00113760590095987	495.5	MBP
	584.358439944856	34	-1.41607822710342	TRIOBP	0.00457222914912602	495.5	TRIOBP
	1340.05421157668	16	-1.57096747008835	IRF1	0.00446828712823595	495	IRF1
	326.129848561821	50	-2.10407833638831	FGF11	0.00113760590095987	494.5	FGF11
	391.753051158994	44	-1.55776464047232	PAX6	0.0030958881663909	493.5	PAX6
	1273.99389384709	16	-1.72150257817722	PRKX	0.00508868135913962	491.5	PRKX
	304.829160113602	50	-1.95133917163769	ZFP36L1	0.00142254851984481	491	ZFP36L1
	564.97623629308	30	-1.86628857461693	NOTCH2NLB	0.00270298860904228	483.75	NOTCH2NLB
	1279.79480637619	15	-1.46736083344518	FGF1	5.38985649207553E-4	483	FGF1
	531.203193472302	31	-1.38940993987489	SFXN5	0.00527333458414197	482.25	SFXN5
	752.707162703845	20	-1.18272081784577	CTNS	0.0067187423503652	481	CTNS
	903.039807815327	17	-1.01624127103948	TRIM41	9.44254309520002E-4	479	TRIM41
	1019.71918908418	16	-1.96716224467448	HIPK2	2.63973694806788E-4	478	HIPK2
	1500.40939118477	12	-1.3470122137622	RAI14	7.72088455635336E-4	477.5	RAI14
	1498.15025017808	12	-1.36176522152276	CSPG4	0.00250905527544344	477	CSPG4
	1135.01770089121	15	-1.5026203680723	SGMS2	0.00117089584306326	476	SGMS2
	1628.25482630149	11	-1.23712642885881	DAAM2	0.00323994113572017	474	DAAM2
	330.275282474113	37	-2.02493697484625	PTH1R	0.00113760590095987	473.25	PTH1R
	306.052852951331	39	-1.20717723515961	ASPH	0.0028620107889405	472.5	ASPH
	573.447368246326	25	-1.01792693122207	GDF11	0.00896191674391406	472.25	GDF11
	2425.70769170862	9	-1.2377842626596	TNS1	8.8590426553379E-4	469.75	TNS1
	610.12406795995	23	-1.60463458459506	ZBTB20	0.00690848098975132	468.75	ZBTB20
	4920.22098538825	6	-1.39530970634437	SLC6A12	5.84251056885883E-4	467.75	SLC6A12
	417.35591945666	27	-1.61670117987215	FOXO1	9.99070836834628E-4	461.5	FOXO1
	446.698040948614	26	-1.29543247418315	PIEZO1	0.00737695577349026	460.75	PIEZO1
	1002.83076805522	14	-1.65226467914237	SMARCC1	0.00323098610351198	459.75	SMARCC1
	338.490561518396	28	-1.23646869023637	PSMB8	0.0030750525526833	455.25	PSMB8
	294.53328080202	31	-2.37854069140498	FAM167B	0.00117089584306326	453.25	FAM167B
	943.014016891677	13	-1.23585185218222	FBXW4	7.40607036406672E-4	452.25	FBXW4
	534.039582619118	22	-1.88102432892611	TRIM38	0.00213435381839785	451.75	TRIM38
	1174.6326700615	11	-1.00044238899913	KLHL5	0.00179289339422216	449.5	KLHL5
	211.343795596236	33	-1.32926954413336	ALDH6A1	0.003410440816011	445.5	ALDH6A1
	595.398255941715	19	-1.31186582211396	KTN1	0.00410419039990441	444.75	KTN1
	771.130981180817	14	-1.72168134925702	ADIRF	7.40607036406672E-4	440.75	ADIRF
	111.503153965741	39	-1.80845121945401	RIN3	0.00266388019960476	437	RIN3
	370.720183419192	22	-1.75386018411093	IL6R	0.00488881529613098	435.25	IL6R
	250.633267372099	26	-1.10625574737323	HVCN1	0.00391603818562548	434.75	HVCN1
	599.102785059051	17	-1.54057598131795	ROCK1	0.00529402473603332	433.5	ROCK1
	429.534048141499	20	-1.87736637306933	KIF1C	3.77537949119686E-4	431.5	KIF1C
	784.87383941342	12	-1.46666263913369	PLEKHB1	1.20520656633636E-4	431	PLEKHB1
	952.805251391111	10	-1.09226073474914	MOCS1	0.00591624892055161	428	MOCS1
	168.266804469879	26	-1.34899004467958	NT5DC2	0.00412040816196732	418.75	NT5DC2
	1397.60201839151	7	-1.27025890583465	WNK1	2.42630877841433E-4	418	WNK1
	252.555146878848	22	-1.6253523734586	HSD3B7	0.00680327168806905	417.75	HSD3B7
	127.522464239269	27	-1.37102624880074	SRGAP1	0.00696659713646634	417	SRGAP1
	358.183695825312	18	-2.31758766524186	ANGPT2	3.76843780712042E-4	413.5	ANGPT2
	480.745689800428	16	-1.87199229828239	TRIM56	0.00351937273578886	413	TRIM56
	321.53074531711	19	-2.65281084974373	XAF1	5.45146395811927E-4	412.25	XAF1
	391.973409362523	17	-1.37624055693146	PRICKLE3	0.00721379782547438	411	PRICKLE3
	217.649991833226	20	-1.78523688113485	SH3BP2	0.00197073347808639	401.5	SH3BP2
	92.8673089276522	24	-1.13460143569743	ORAI3	0.008007399239662	398.25	ORAI3
	919.535859486852	7	-1.60090294261068	CTNNA3	0.00744730801754023	390	CTNNA3
	104.02033217787	22	-1.49307889410142	C1QTNF5	0.00545319702665826	389	C1QTNF5
	104.02033217787	22	-1.48331657805591	MFRP	0.00575050214182807	389	MFRP
	115.005869803215	21	-1.30672668010038	ARSD	0.00794430168219727	387.5	ARSD
	372.30022538361	14	-1.60283354454546	ZIC4	0.00227349900289995	384.75	ZIC4
	186.08004903727	18	-1.16498615405275	LPP	0.00957606490621918	384.5	LPP
	64.1678226986348	22	-1.16073993711222	MSRB3	0.00664146830736714	377.75	MSRB3
	146.082314312161	18	-2.00454762086486	BAZ1A	0.0044833833083989	377.5	BAZ1A
	510.710849850568	11	-1.65489922160113	KIF5B	4.08799219447774E-4	377	KIF5B
	112.294837638194	19	-2.5322967483855	HIF3A	7.31044258200903E-4	376.75	HIF3A
	710.887089435948	8	-2.06483416353654	FLT1	7.77281154705238E-6	375.25	FLT1
	37.053691118586	24	-1.65674733328184	EMX2	0.00464627473847036	373.75	EMX2
	537.577019945143	10	-1.51596369782731	FAM114A1	0.0075790322778336	371	FAM114A1
	338.929138283824	12	-1.42364760201825	LPAR1	0.00600345480663917	369	LPAR1
	172.105772931878	16	-1.36357317223974	PRELP	0.00103875772982634	368.5	PRELP
	112.401467493783	16	-2.1019636506586	RPGR	0.00140387967888355	358.5	RPGR
	241.190802559887	12	-1.43434232802962	REST	0.00834110816214534	353	REST
	686.210314395459	6	-1.19125085193138	CAPG	0.00682973907123754	346.75	CAPG
	73.3592689604174	14	-1.84481237857072	PAIP2B	2.49496484146109E-4	329.25	PAIP2B
	26.9338577334677	17	-1.43942983176881	CMTM6	0.00480388404252889	327.5	CMTM6
	32.1859533288228	16	-1.87949904239039	APOL6	0.00157116722933903	323.5	APOL6
	88.1647692542281	12	-1.39203948448754	MTURN	2.42031800777207E-4	323	MTURN
	184.657016959599	10	-1.78569667872469	TP53INP2	6.22839659831179E-4	322.5	TP53INP2
	686.416666666667	4	-1.47705181915748	MOBP	0.00646270018361802	321	MOBP
	76.8103377593929	12	-1.97846744424301	NFATC2	8.31802615031819E-4	318.5	NFATC2
	99.7333342027999	11	-1.5160852797275	FOXO4	3.82299851679013E-4	316.5	FOXO4
	341.325935419369	7	-1.63027938099549	EMP2	0.00103630191265617	316	EMP2
	38.1210486789734	14	-2.05624185578331	TBX2	9.60981368342947E-4	311.25	TBX2
	98.5228876883964	10	-2.00680235715677	FXYD3	0.00372141895176175	306	FXYD3
	30.6667512700756	14	-1.83415325358248	ASCL1	0.00950022640873448	305.25	ASCL1
	136.716488869797	9	-1.23704603139524	ACACB	0.00881100342623467	302.75	ACACB
	686.0	3	-2.30120632746891	IRF7	8.68216828465957E-4	302	IRF7
	12.5786720208364	15	-1.40663471600074	ASRGL1	0.00498643850905894	295.5	ASRGL1
	45.4012949512483	11	-1.21307409761418	NOL8	0.00897916823866503	295.5	NOL8
	49.4660606960052	10	-1.90256412903563	TIMP1	6.96063818155105E-4	289	TIMP1
	6.47888178063624	15	-1.0829812466221	ALDH7A1	0.00870831892744512	286.5	ALDH7A1
	112.178072681005	8	-1.40916696147333	MYOM1	0.00164622968902918	283.75	MYOM1
	60.6311912677944	9	-2.14399495297601	MYL3	9.83508999292202E-4	281.25	MYL3
	17.8786875860193	12	-2.34684122406246	NCKAP5	0.00132106241562953	281	NCKAP5
	36.2303177773589	10	-1.0882111689258	PDLIM3	9.93202512473514E-4	279.5	PDLIM3
	56.1055025727432	9	-1.48161966359868	LRRCC1	0.0045992081373833	277.75	LRRCC1
	55.4878230045393	9	-3.29195717856976	CDC45	0.00336862642206651	277.25	CDC45
	11.6609961650363	12	-2.28817201886308	C16orf74	7.26344922105348E-4	274	C16orf74
	29.9876222488279	10	-1.73063418760247	TRIP10	0.00157850432837778	274	TRIP10
	46.1411749683075	9	-2.06484844958194	ZNF366	0.00540969023441372	272.75	ZNF366
	9.86285875345084	12	-1.7250917102392	CYP11A1	0.00728205508025279	271	CYP11A1
	14.1401551211803	11	-1.8227282694143	ZFC3H1	0.00852191391735391	268.5	ZFC3H1
	10.4160961651991	11	-1.90447167584143	RGL3	0.00482977853175031	264.5	RGL3
	185.325944149409	5	-1.2714350329415	CARHSP1	0.00488881529613098	261.75	CARHSP1
	16.364596363363	10	-2.16293940076962	NAA16	0.0037873101352697	260.5	NAA16
	170.256745171068	5	-1.05950197401333	DENND2A	7.2815330450229E-4	259.25	DENND2A
	80.1137675703882	6	-1.18443234527593	OTUD7B	0.00818198571118221	253.75	OTUD7B
	13.0670802102118	9	-2.30800619054932	LPAR3	8.95236069282609E-4	244.25	LPAR3
	22.797033691928	8	-2.36881138820375	PLEKHA4	9.44254309520002E-4	241.75	PLEKHA4
	32.8238089091772	7	-1.28544769000699	MCM7	0.00270217390932759	241	MCM7
	3.65130001130032	10	-2.06744838707335	CFAP53	0.00834660905666493	240.5	CFAP53
	6.47373590542912	9	-1.38699978907263	MYBPC1	0.00480909296514995	234.25	MYBPC1
	58.2080829427788	5	-1.43773085161921	ZMYM5	0.0067187423503652	231.25	ZMYM5
	82.8273652392635	4	-1.60732121581016	MAP4K4	0.00524359297579106	228.5	MAP4K4
	3.41153139400833	9	-1.73898795076374	NFATC4	0.0056272174174343	226.25	NFATC4
	68.4789921939023	4	-1.01643192181752	CRTAP	0.00335825383274701	224.5	CRTAP
	14.8722713181417	7	-1.47533504769718	EMCN	0.00432395253985248	223.5	EMCN
	24.9374365023861	6	-1.31620846755252	GAB2	0.00301781726502835	223.5	GAB2
	24.9374365023861	6	-1.41378616850165	SLCO1A2	0.00630798452405272	223.5	SLCO1A2
	7.08269124773333	8	-1.51392997199306	NTSR2	0.00395043921551902	222.75	NTSR2
	44.7844894724576	5	-1.82126344890581	RREB1	0.0042609762551353	222.75	RREB1
	24.2902616837941	6	-1.2272096187708	RASSF2	8.40379759686799E-4	221.75	RASSF2
	15.455948586482	6	-1.53048634310238	N4BP2	0.00751809475805506	212.75	N4BP2
	5.82757346781259	7	-1.52917608239298	ITPRIPL2	0.00446977568743807	209.5	ITPRIPL2
	1.58049396956441	8	-1.99349084648135	CHD7	0.00626812479119313	207.25	CHD7
	19.7684129994353	5	-1.45550351565983	ANP32B	0.0048897027081766	203.25	ANP32B
	15.0351992865971	5	-1.34185614339726	HERC5	8.46170289836503E-4	198.25	HERC5
	2.41874717199424	6	-1.69743985893769	BATF2	0.00586424972211229	190.25	BATF2
	2.35853928765729	5	-1.30108508140125	EFNB1	0.00760913048262956	175.75	EFNB1
	2.07692501577082	5	-1.8516594464784	PGGHG	0.00195274074410084	175.25	PGGHG
	17.5028083141302	3	-1.65381834346194	CD109	0.00228941268745698	173.75	CD109
	3.74225589547836	4	-1.16263570169251	AIF1L	0.00680327168806905	168	AIF1L
	0.0	7	-1.30056603937012	PKP4	9.83508999292202E-4	161.25	PKP4
	0.421765528895567	4	-1.80428211101832	AEBP1	0.00155832717490447	154.5	AEBP1
	0.386874236874237	4	-2.23783171063382	MECOM	0.0016821955264042	154	MECOM
	1.99143473797341	3	-1.71262382670212	PGF	0.00496562635195603	147.25	PGF
	0.797180088424931	2	-1.11259211347206	MIDN	0.00744730801754023	117.75	MIDN
	0.0	3	-2.22726229052159	CCDC190	0.00742144988944561	108.5	CCDC190
	0.0	3	-1.28555596118857	SHTN1	0.00351937273578886	108.5	SHTN1
	0.0	3	-1.475855984882	TGFB3	0.00250007981597622	108.5	TGFB3
	0.0	2	-1.29716649599625	NDRG1	0.00223473301227605	84.5	NDRG1
	0.0	2	-1.05698055443371	NUDT16	1.24374142016819E-4	84.5	NUDT16
	0.0	2	-1.2229515431702	PSMB9	0.00933478585530255	84.5	PSMB9
	0.0	2	-1.56070761244132	SLC38A3	7.52394030659507E-4	84.5	SLC38A3
	0.0	2	-1.42908831840161	TCF7	0.00363734957263368	84.5	TCF7
	0.0	1	-1.50552277102552	MDFI	0.00166788688335714	49.75	MDFI
	0.0	1	-1.09154508215119	ARHGEF37	0.00569384400829527	49.75	ARHGEF37
	0.0	1	-1.04595999565824	RPS27	0.00766739744986885	49.75	RPS27
	0.0	1	-1.97552095609579	THSD4	0.00213918906937629	49.75	THSD4
	0.0	1	-2.35986570486936	TYMP	0.00213435381839785	49.75	TYMP
	0.0	1	-1.47230068509477	YES1	1.45757262253903E-5	49.75	YES1
	0.0	1	-1.18229356652983	ZEB2	0.00353753928938023	49.75	ZEB2
3	8435.68013317779	66	-2.09205516761737	TCN2	7.15216281875916E-5	685.5	TCN2
	6527.74012675882	58	-1.67908826459219	HLA-E	3.65046284386104E-4	676.25	HLA-E
	11225.4267941402	50	-2.02660254360037	RELL1	3.30266338369404E-5	668.5	RELL1
	6244.06637884893	34	-1.80512289565505	ACVRL1	8.03280975923882E-5	636	ACVRL1
	2306.91141048684	42	-1.22763717526537	SIPA1	0.00395563138315777	614.5	SIPA1
	2438.74421760483	40	-1.63372245620827	SYDE1	0.00208901945978297	612.5	SYDE1
	2809.25821005007	32	-1.35527488656327	CFLAR	0.00312306581297744	609.25	CFLAR
	1940.30875628408	38	-2.34962622968297	GGT5	1.08432793257786E-4	598.5	GGT5
	1696.9941622929	41	-2.62274734325206	SERPINH1	9.70745111776578E-5	596.75	SERPINH1
	2120.07757156666	33	-1.11206507687372	RGS3	0.0014611695852077	592.5	RGS3
	2587.1741219399	26	-1.64985908805594	PXN	6.66461266234114E-4	587.75	PXN
	1762.50052625904	31	-1.75507844747474	DOCK6	0.00145431941250175	581.25	DOCK6
	2319.84405627734	24	-1.15798577114641	VASP	0.00742144988944561	575.25	VASP
	2799.8015859298	22	-3.14951610423915	CDKN1A	1.40533281550953E-5	574.25	CDKN1A
	3763.18240919726	17	-1.74551683712102	CLIC1	1.17720566496367E-4	562.5	CLIC1
	1458.22355877365	28	-1.42572528587952	KANK3	7.96139389532593E-4	562.25	KANK3
	3002.99699141679	17	-2.40527951773192	OSMR	1.40533281550953E-5	553	OSMR
	3087.73740772789	16	-2.79415517022974	IL4R	1.28217048387557E-4	547	IL4R
	4026.05961339389	13	-2.19950698128038	IFITM3	1.56772558487251E-4	533.75	IFITM3
	1701.17122335467	19	-2.2256468594815	SLC5A10	1.53898793506164E-4	532.75	SLC5A10
	1416.92407916451	19	-2.82007803302423	LRRC32	1.4105385016967E-5	521.25	LRRC32
	743.608737538677	30	-2.42857633659642	TNFRSF1B	4.58173539972824E-5	517.25	TNFRSF1B
	1777.73021678137	16	-2.37908424765224	ITGA5	6.67956040332364E-4	517	ITGA5
	2569.28197468803	13	-2.33539179895772	ACSL5	3.21528779198737E-4	512.25	ACSL5
	2804.25559855198	11	-1.23540462302653	DIPK2B	0.00116844790735542	503.5	DIPK2B
	2774.86961857902	11	-1.48531920776416	ENG	7.78588261465451E-4	501	ENG
	736.192851527493	23	-2.13376829930063	GIMAP5	3.94563248681956E-4	494.75	GIMAP5
	756.947505990529	22	-1.84850552883225	SHE	6.44858717516994E-4	491.25	SHE
	826.376029417443	20	-1.86001973805955	SLC12A7	3.17413575605611E-4	490	SLC12A7
	1071.1200515062	16	-2.35310771084964	CLDN5	1.83591469268449E-4	482	CLDN5
	1858.18571369084	11	-2.53812700242786	HEYL	3.58847395857085E-5	481.5	HEYL
	862.974017186413	18	-1.20059494186644	LYPD1	0.00157116722933903	481.5	LYPD1
	787.203449530921	18	-1.62738101903769	PECAM1	3.30266338369404E-5	474	PECAM1
	624.348538277959	22	-2.03094986009588	ADGRL4	9.33127291012111E-5	463.75	ADGRL4
	913.678174797771	15	-1.962485973169	SP100	7.2815330450229E-4	463.5	SP100
	1482.19684356625	10	-2.1925189021406	EPHA2	2.19514234576033E-4	457.5	EPHA2
	1784.89671458911	9	-1.91220067120532	IFITM1	9.33127291012111E-5	456.75	IFITM1
	631.845770533647	20	-1.26399507020203	TSPAN4	0.00575657314185041	455	TSPAN4
	1071.60720862588	12	-1.41224023166731	BGN	6.16819944730491E-4	453.5	BGN
	632.063430635049	18	-3.10391130986004	TGM2	3.84600938546728E-6	444	TGM2
	2602.30660649475	6	-1.23180003537352	CASC3	1.11992239884082E-5	441.75	CASC3
	1288.7293523985	9	-5.05711892423029	SOCS3	3.84600938546728E-6	432.25	SOCS3
	1042.75303158723	10	-7.66569466514523	CSF3	2.0614406083834E-5	432	CSF3
	547.635968119566	18	-1.70267973569072	GSDMD	0.0032215035997543	432	GSDMD
	933.171397937935	10	-1.84152607065168	AL645922.1	0.00163189333158069	427	AL645922.1
	973.861694813282	9	-2.03607826308843	WWTR1	6.30402164829894E-6	415.75	WWTR1
	2127.34653996755	5	-1.79827409324316	SLCO2B1	2.90926419629454E-5	415.25	SLCO2B1
	1396.77350277573	6	-2.44451722635744	A4GALT	9.70745111776578E-5	405.75	A4GALT
	2127.86987848707	4	-1.56226500227436	SQOR	9.45367846884141E-4	403.5	SQOR
	328.793380388104	16	-2.63061435316473	ADCY4	1.14511807810249E-4	395.5	ADCY4
	852.944417464949	8	-1.46275115815857	HIGD1B	0.00175879905471291	393.75	HIGD1B
	268.415094223322	17	-1.70616102659325	ITGA1	0.00259610449237761	392.5	ITGA1
	191.730564190429	19	-1.53946927201716	APOL3	2.22198329196425E-4	391.75	APOL3
	791.635465506794	8	-1.9661328505425	NFKB2	5.84251056885883E-4	388.25	NFKB2
	395.381235327303	14	-1.27519837217534	BCAM	0.00455956977239798	387.75	BCAM
	696.58963799712	9	-2.34106093215089	YBX3	9.03447139796183E-5	385.25	YBX3
	693.737115345412	9	-1.92355545485273	ENSG00000288681	1.36349411472192E-4	384.25	ENSG00000288681
	1379.92634753715	4	-1.47540323492893	BTG2	3.74112253990672E-4	378.5	BTG2
	439.205207083799	12	-2.72290005090829	CASP4	2.69033989615571E-4	378.5	CASP4
	1024.45427203383	5	-1.55531428630503	GADD45G	0.00445638382394689	369.75	GADD45G
	720.725848647934	7	-2.25128275168003	MAFF	2.90774156931183E-5	369.5	MAFF
	300.360447429256	13	-1.90635653127579	PARP12	0.00118072879094608	367.25	PARP12
	175.354930182543	15	-1.52121858995063	TGFB1I1	0.00414002960953094	360	TGFB1I1
	648.246535804207	8	-1.88730361519795	GIMAP1-GIMAP5	8.7954351147121E-4	358.25	GIMAP1-GIMAP5
	310.108343683558	11	-2.26565124041641	BCL6B	4.54281130070211E-5	355.5	BCL6B
	808.112087560934	5	-3.78052492473572	DEPP1	3.84600938546728E-6	354.25	DEPP1
	399.62150491635	9	-2.10199357294576	CFB	9.83508999292202E-4	344.75	CFB
	168.985117590525	13	-1.18550160144134	MYO1C	0.00831931799280955	344.25	MYO1C
	240.836692721564	11	-2.36820557390759	GRAP	1.14511807810249E-4	344	GRAP
	205.874271057141	11	-1.25826013309674	NOTCH4	0.0030958881663909	338	NOTCH4
	1370.0	2	-1.14675522469493	MMRN2	5.92139567848107E-4	337.75	MMRN2
	1370.0	2	-2.56909709380804	ANXA2	3.31070455346521E-4	337.75	ANXA2
	1370.0	2	-1.87431898611158	TGFBR2	6.23200287174202E-4	337.75	TGFBR2
	115.014107829691	13	-1.18434583148845	GPR39	0.00137394011249776	336.75	GPR39
	236.358248647215	10	-1.27483338167479	TP53INP1	0.00490839133222957	333.5	TP53INP1
	305.089007273409	9	-3.71601298981144	TNFRSF10D	1.54815596623955E-4	331.25	TNFRSF10D
	196.621928546143	10	-1.49077641862608	HSPG2	0.00618581040983403	326.5	HSPG2
	722.783620663551	3	-1.04115531631322	TMCO3	1.34055327622517E-4	317.25	TMCO3
	697.573977555976	3	-1.80181288234891	CMTM3	9.83508999292202E-4	311.75	CMTM3
	353.478344699502	6	-1.93441883512116	B4GALT1	3.21528779198737E-4	304.75	B4GALT1
	157.274388526768	9	-1.59544284481383	PLEKHG2	0.00527333458414197	304.25	PLEKHG2
	143.230282298904	9	-1.60808710787493	NLRC5	0.006555335260185	303.25	NLRC5
	686.0	3	-1.69007801856872	FGR	0.00113760590095987	302	FGR
	603.622209574478	3	-2.52904371987814	ZBTB42	3.74112253990672E-4	291.25	ZBTB42
	60.9071252233344	9	-2.03515560476669	MFNG	5.94179431251391E-4	281.75	MFNG
	686.0	2	-1.44990382198491	APOLD1	3.94563248681956E-4	278	APOLD1
	686.0	2	-1.93196073320727	IL1R1	0.00146963657132887	278	IL1R1
	686.0	2	-1.06448350006985	NKD1	5.46331864543671E-4	278	NKD1
	686.0	2	-1.1398231785388	PODXL	4.37606127626543E-4	278	PODXL
	686.0	2	-1.80315873569536	S100A10	9.11263974346626E-4	278	S100A10
	686.0	2	-1.52017944242075	SOWAHC	8.54996335964342E-4	278	SOWAHC
	175.598525693697	6	-2.63611844060247	GJA4	1.91019673158448E-5	274.75	GJA4
	26.7135693809391	10	-1.95629245365858	PODN	2.99506981131938E-4	272.5	PODN
	126.852726568029	6	-1.02442315056246	PTPN21	4.84666304809844E-4	266.25	PTPN21
	56.1948468501793	8	-2.16585327087127	VWF	1.40533281550953E-5	265.25	VWF
	340.930300607276	3	-1.04246801563214	OLIG1	5.42247969897329E-4	262.75	OLIG1
	41.1618551073624	8	-1.04216099648206	NECTIN2	0.00742144988944561	256.25	NECTIN2
	291.058603157595	3	-1.19896473047846	C4orf3	2.3291787938759E-6	252.25	C4orf3
	77.1611465306075	5	-2.42560900387559	IFITM2	1.16059524002476E-4	239.25	IFITM2
	20.7672677357671	7	-1.62522854257014	TAGLN2	8.13892625509451E-5	231	TAGLN2
	47.2538851451615	5	-1.6357645913845	LDLRAD2	0.00673855410372153	225.75	LDLRAD2
	41.3312511055447	5	-1.11726099101365	BNIP2	4.01952886007111E-4	221.75	BNIP2
	3.70753264262126	8	-2.34594154368817	MLKL	0.0033728847328747	214.75	MLKL
	47.9063739560331	4	-1.30971502960339	PRR29	0.00140387967888355	214.5	PRR29
	62.6305636874712	3	-1.91978246041933	CEBPD	0.00250905527544344	207.25	CEBPD
	7.69747757909759	6	-1.83997517932624	NIBAN2	1.34055327622517E-4	203.25	NIBAN2
	19.4938633478683	5	-1.3233394843732	IFI27	0.00179282462715119	202.75	IFI27
	49.1644108183312	3	-1.79158717092164	SAMD4A	1.81916914753188E-5	200.25	SAMD4A
	44.8541278180876	3	-1.88029899162079	C11orf96	0.00151688256413538	196.25	C11orf96
	19.0634701545636	4	-1.76706398642632	NOSTRIN	0.00369181949403621	190	NOSTRIN
	82.826047414921	2	-1.33981328969455	CHST3	0.00331329685030875	189.25	CHST3
	22.6245489484285	3	-1.5743952123132	ROBO4	9.22895176706425E-4	178.75	ROBO4
	46.7482122678183	2	-1.75517735067124	ADAMTSL4	0.00451115652216683	174.25	ADAMTSL4
	5.72691625147611	4	-1.28483787847202	EHD2	0.00623317142254186	171	EHD2
	4.29218148645765	4	-1.61882103850134	GPER1	5.38985649207553E-4	169.5	GPER1
	12.3871172606129	3	-1.23582539428532	FLI1	0.00668360628488202	168.25	FLI1
	31.7218172473848	2	-1.75156035919616	SMIM3	4.01099226235734E-4	163.25	SMIM3
	30.1364344759789	2	-2.17133454292137	RAB20	1.95069028046927E-4	162.25	RAB20
	26.2216332285387	2	-1.03492194140998	LSR	0.00187290995575516	159.25	LSR
	0.513311546840959	4	-1.5365663045387	HSPB7	0.00235547220951573	156	HSPB7
	3.93114796251456	3	-1.46273830250557	PRX	0.00781863155802202	154.25	PRX
	3.77740095930969	3	-1.80277483517717	DLL4	0.00266388019960476	153.75	DLL4
	3.3084329365547	3	-1.64140441752229	TRIM5	0.00179254847124134	150.75	TRIM5
	3.28900848669312	3	-1.8158701560232	SLC19A3	9.74277150226239E-4	150.25	SLC19A3
	10.6754725482543	2	-1.06810467121904	RAB30	0.00578026221670189	142.75	RAB30
	6.37156666721821	2	-5.17688716981005	IL1R2	8.53855296675082E-4	134.75	IL1R2
	3.44260954315022	2	-2.513996213292	SLC52A3	7.43431481204994E-4	127.75	SLC52A3
	0.875	2	-1.01207109136606	GCSH	2.09237390155144E-5	118.25	GCSH
	0.0	3	-1.23465126785256	ICAM2	0.00155840167637798	108.5	ICAM2
	0.0	3	-1.59977436581419	CFH	0.00157116722933903	108.5	CFH
	0.0	2	-2.21222590741957	CLEC2B	7.46136623565767E-4	84.5	CLEC2B
	0.0	2	-1.49353922427667	F11R	0.00434642164977802	84.5	F11R
	0.0	2	-3.73920018496575	ICAM1	1.4105385016967E-5	84.5	ICAM1
	0.0	2	-1.8030839241682	ITPKC	9.64489878497064E-4	84.5	ITPKC
	0.0	2	-1.41226394978417	LEF1	1.72918009414145E-4	84.5	LEF1
	0.0	2	-1.61511397484986	APOL1	0.00213435381839785	84.5	APOL1
	0.0	2	-1.66951856373615	SH3TC1	0.00238390152678275	84.5	SH3TC1
	0.0	2	-1.88930392872807	SLCO4A1	0.00325244328584464	84.5	SLCO4A1
	0.0	2	-2.15063408571488	GADD45B	5.41501025446973E-4	84.5	GADD45B
	0.0	2	-3.47263433048376	ZFP36	2.42204528835123E-5	84.5	ZFP36
	0.0	1	-1.79305735877701	BCL3	0.00231724025706027	49.75	BCL3
	0.0	1	-1.69213334877263	BHMT2	0.00115995824073001	49.75	BHMT2
	0.0	1	-1.16224476595095	CSRNP1	0.00268305874790843	49.75	CSRNP1
	0.0	1	-1.87285977599936	CARD10	0.00336482061241079	49.75	CARD10
	0.0	1	-1.47821247934219	CDH5	1.34055327622517E-4	49.75	CDH5
	0.0	1	-2.42402754437134	FOXF1	3.8665538045919E-4	49.75	FOXF1
	0.0	1	-1.78848572266238	IRAK3	0.00712160341134485	49.75	IRAK3
	0.0	1	-2.79128435430761	KCNE4	8.22447569337133E-5	49.75	KCNE4
	0.0	1	-1.20600666001913	CAVIN1	0.00328646634287349	49.75	CAVIN1
	0.0	1	-2.72964755124708	PLA1A	9.40327491517577E-4	49.75	PLA1A
	0.0	1	-1.33544570770949	PLIN2	0.00654871706718873	49.75	PLIN2
	0.0	1	-1.27085448660136	ESAM	0.00119461209769955	49.75	ESAM
	0.0	1	-1.38862143949395	PPP1R13L	0.00796285127363342	49.75	PPP1R13L
	0.0	1	-1.30282918931787	RASL12	0.0085339926467387	49.75	RASL12
	0.0	1	-1.40094740212194	S100A11	0.00897916823866503	49.75	S100A11
	0.0	1	-2.56916391761183	SH2D2A	0.00120253013098295	49.75	SH2D2A
	0.0	1	-1.77090190486544	GIMAP2	0.00215859695660946	49.75	GIMAP2
	0.0	1	-1.07394259991702	TIPARP	0.00791615713219414	49.75	TIPARP
	0.0	1	-1.76548336921289	TM4SF1	4.01952886007111E-4	49.75	TM4SF1
	0.0	1	-1.70971694567118	PRKCH	1.29448909131138E-4	49.75	PRKCH
4	1171.40391617754	28	-1.0541592720369	DDAH2	0.00608531881412532	544.25	DDAH2
	1725.822834735	15	-2.23186970808633	ENSG00000285526	6.96339070697573E-4	506	ENSG00000285526
	826.798359293441	16	-1.46367142660967	TMEM176A	0.0060738652538488	466	TMEM176A
	1523.87456719122	6	-1.25777341564043	IGDCC4	0.00605782444230216	412.75	IGDCC4
	445.389639036451	15	-1.28514346302836	TGFBR3	0.00228573670652978	399	TGFBR3
	302.003912542023	17	-1.20758995797419	ASAP3	0.00132717879770156	397.5	ASAP3
	449.45189908276	11	-2.35527485764981	MT2A	3.76843780712042E-4	371.5	MT2A
	693.273903891543	8	-1.6216109771929	ROM1	0.00179282462715119	370.75	ROM1
	863.251587983312	4	-1.40787520718553	TMEM176B	0.0067187423503652	348	TMEM176B
	585.758364191544	5	-1.40643847127611	DTNA	3.30266338369404E-5	316.25	DTNA
	639.953959147925	4	-1.65250088398547	LGALS3	1.89463552067766E-4	310.5	LGALS3
	686.0	2	-2.82597507217439	EMP1	8.03280975923882E-5	278	EMP1
	58.9186920796665	8	-3.04948684447332	GFAP	2.3291787938759E-6	266.75	GFAP
	20.6909285348314	8	-2.36721048450951	NUPR1	1.92542630284314E-4	239.75	NUPR1
	28.4527182984847	7	-1.57762433273662	FAM189A2	0.00636449032582767	238	FAM189A2
	24.5304296843379	4	-2.2677172713947	ITGB4	1.36349411472192E-4	196.5	ITGB4
	2.06378362698564	6	-2.13930720936761	SLC2A4	0.00396600218781611	188.75	SLC2A4
	7.21457721168496	5	-1.75783513050492	ENSG00000288656	0.00119111439767746	188.25	ENSG00000288656
	8.51166445938175	4	-2.51945662614134	SLC14A1	7.85833250765827E-4	177.5	SLC14A1
	33.3241102846811	2	-2.06231485940594	BAG3	0.00119148648783686	165.25	BAG3
	18.7743108138253	2	-1.5982242284845	SPX	4.47174662772557E-5	150.75	SPX
	2.80598537567588	2	-1.54041234601811	CDH23	0.00494637985884819	125.75	CDH23
	0.0	3	-2.51643118106797	MT1X	1.91243717949407E-4	108.5	MT1X
	0.0	2	-1.85088841501704	MT1E	0.00215505964253111	84.5	MT1E
	0.0	2	-1.36395719763325	VIM	9.62142048587403E-4	84.5	VIM
	0.0	1	-1.49400128382016	ARHGAP31	0.00205283632292317	49.75	ARHGAP31
	0.0	1	-1.3727054728055	PPP1R1B	0.00796719325249541	49.75	PPP1R1B
	0.0	1	-1.59991599726418	NFATC1	0.00335825383274701	49.75	NFATC1
5	1958.967819506	25	-3.49155762255721	MT-CO2	1.40533281550953E-5	570.25	MT-CO2
	2133.0004682603	23	-3.82900211501828	MT-ND3	3.84600938546728E-6	565.75	MT-ND3
	872.719455458243	17	-4.02705017841421	MT-ND4	2.3291787938759E-6	476.5	MT-ND4
	780.66025025138	17	-3.67201264127201	MTRNR2L12	1.40533281550953E-5	466.5	MTRNR2L12
	803.420962351457	16	-3.67648877830083	MT-ATP6	5.46676543482766E-6	462.5	MT-ATP6
	624.256989625028	15	-3.48950823862666	MTRNR2L8	2.3480679704538E-5	420.5	MTRNR2L8
	562.643657897886	15	-3.71831362974904	MT-CO1	5.69149954255685E-6	412	MT-CO1
	102.10426438393	15	-4.45654245307143	MT-ND6	2.05762937309368E-5	345.5	MT-ND6
	87.1630884462679	15	-3.59481814482255	MT-CYB	1.06945632009699E-5	342	MT-CYB
	87.1630884462679	15	-3.62009669824603	MT-ND1	8.25055000413149E-6	342	MT-ND1
	87.1630884462679	15	-3.6777679318453	MT-ND2	5.46676543482766E-6	342	MT-ND2
	73.5951873878428	15	-3.2954208523675	MT-CO3	1.59221164606341E-5	338	MT-CO3
	34.1924380283781	13	-3.97606227526756	MT-ND4L	1.36349411472192E-4	303.5	MT-ND4L
	34.1924380283781	13	-4.05064752476071	MT-ND5	1.02893111138753E-4	303.5	MT-ND5
	57.82283938919	6	-1.2548816622772	SLC6A13	0.00754897427517953	244.75	SLC6A13
	0.313593352172977	11	-1.17947081008856	NDUFA4L2	0.00297880334993303	237	NDUFA4L2
	7.41933400355687	6	-1.86437540815578	EBF1	0.00217599702156156	202.75	EBF1
	0.0	9	-3.38231112430034	MT-ATP8	3.28476149952813E-5	183.5	MT-ATP8
6	0.0	1	-2.25759817556733	SLC11A1	0.00142613003110354	49.75	SLC11A1
	0.0	1	-2.19088102004539	FCGBP	0.00518769083026093	49.75	FCGBP
7	0.0	1	-3.86573162848575	GOLGA8F	0.00764065388837815	49.75	GOLGA8F
	1.0	2	-4.81401309347573	TMPRSS4	0.00791615713219414	119	TMPRSS4
	0.0	1	-4.5695904011861	ZAN	0.0025573235907173	49.75	ZAN
8	0.0	1	-1.27461921103092	FOS	0.00744730801754023	49.75	FOS
	1.0	2	-1.2510108411128	JUNB	0.00578026221670189	119	JUNB
	0.0	1	-1.51720026963311	PDLIM1	0.00414002960953094	49.75	PDLIM1
9	0.0	1	-1.77268863715784	C4A	0.00480371956759168	49.75	C4A
	0.0	1	-1.77190368246383	C4B	0.00490839133222957	49.75	C4B
10	1371.11084648195	6	-1.49446434004589	EMP3	0.00698216688318365	403.75	EMP3
	0.0	2	-2.0362322309025	SRPX2	0.00209264119105095	84.5	SRPX2
	0.0	2	-2.37317412238245	SYTL4	8.68216828465957E-4	84.5	SYTL4
11	0.0	1	-1.42508786371628	CCDC103	0.00640231288125562	49.75	CCDC103
	0.0	1	-1.43242702903811	FAM187A	0.00662470489642276	49.75	FAM187A
12	0.0	1	-1.54865416094747	CCDC102A	0.00831931799280955	49.75	CCDC102A
	0.0	1	-2.65464189604975	FOXJ1	5.48094785105541E-4	49.75	FOXJ1
13	686.0	2	-1.45073206986754	BTN2A2	0.00121558854004513	278	BTN2A2
	0.0	1	-1.16337369015397	SPATA1	5.46331864543671E-4	49.75	SPATA1
14	0.0	1	-3.56566395865448	C2CD4B	0.00197527885011874	49.75	C2CD4B
	0.0	1	-1.78696748251542	IL32	0.00266388019960476	49.75	IL32
15	0.0	1	-2.24652910706168	CLEC1A	0.00193859183258306	49.75	CLEC1A
	0.0	1	-1.22608595351249	ITIH5	0.00445638382394689	49.75	ITIH5
16	0.0	1	-1.00823249184325	ALDH1A1	0.00306294171647811	49.75	ALDH1A1
	686.0	3	-1.38263969140886	MDFIC	9.83508999292202E-4	302	MDFIC
16	280.613974687857	10	-2.14221399914819	PLA2G5	5.48385822646786E-4	340	PLA2G5
	0.0	3	-1.94537676017578	MMD2	7.85613150219505E-4	108.5	MMD2
17	686.0	2	-2.30929701100462	MT1F	9.98767766884637E-4	278	MT1F
	0.0	1	-2.30243472092841	MT1G	0.00330981024485329	49.75	MT1G
18	0.0	1	-1.59130701923226	ID3	0.00963002471911485	49.75	ID3
	0.0	1	-1.28711534104511	NANOS1	0.0076290115002455	49.75	NANOS1
19	688.552380952381	4	-1.98093824997082	NEK7	3.30266338369404E-5	322.5	NEK7
	0.0	1	-1.42945154387013	DOCK1	9.59440708684448E-5	49.75	DOCK1
	0.0	2	-1.22446592630776	ERBIN	0.00482977853175031	84.5	ERBIN
20	0.0	1	-3.38937420253889	S100A8	5.84251056885883E-4	49.75	S100A8
	0.0	1	-2.69064554098678	S100A9	0.00696659713646634	49.75	S100A9
21	686.0	2	-1.75456943373289	TEAD3	0.00401844188585011	278	TEAD3
	0.0	1	-1.74355933341358	TEAD2	0.00540557692109324	49.75	TEAD2

## Sheet: Functional annot.-downreg. DEGs
Supplementary file 5: ClueGo functional annotation of the three main co-expression network clusters of downregulated genes.
#Cluster	GOID	GOTerm	Ontology Source	Term PValue	Term PValue Corrected with Bonferroni step down	Group PValue	Group PValue Corrected with Bonferroni step down	GOLevels	GOGroups	% Associated Genes	Nr. Genes	Associated Genes Found
Cluster1	GO:0042063	gliogenesis	GO_BiologicalProcess-GOA_23.02.2017_10h01	2.69906e-08	0.0224682	0.000140426	0.000280853	[3, 4, 5, 6, 7]	Group00	9.09091	6	[LFNG, NOTCH2, SWAP70, TGFB1, TLR4, TNFSF13]
	GO:0042063	gliogenesis	GO_BiologicalProcess-GOA_23.02.2017_10h01	2.69906e-08	0.0126942	7.46719e-05	0.000224016	[4, 5, 6, 7]	Group01	10.1695	6	[BMP7, BMPR1B, DDR2, GDPD2, GLI3, ID4]
	GO:2000179	positive regulation of neural precursor cell proliferation	GO_BiologicalProcess-GOA_23.02.2017_10h01	8.05515e-08	0.00231064	1.23564e-05	8.64947e-05	[7, 8]	Group02	5.13834	13	[ANTXR1, DDR1, DDR2, ERBB2, FGFR3, FLT4, LYN, MAPKAPK2, MAPKAPK3, NEK6, NTRK2, PDGFRB, STK17B]
	GO:0022612	gland morphogenesis	GO_BiologicalProcess-GOA_23.02.2017_10h01	8.46087e-08	0.0446448	0.000359585	0.000359585	[4, 5, 6, 7, 8]	Group03	10.2041	5	[CD81, FGFR3, LYN, PDGFRB, TGFB1]
	GO:0022612	gland morphogenesis	GO_BiologicalProcess-GOA_23.02.2017_10h01	8.46087e-08	0.0129243	0.000359585	0.000359585	[4, 5, 6, 7, 8, 9, 10]	Group03	13.5135	5	[CD81, FGFR3, LYN, PDGFRB, TGFB1]
	GO:0010001	glial cell differentiation	GO_BiologicalProcess-GOA_23.02.2017_10h01	7.86248e-07	0.0116988	6.84138e-05	0.000273655	[6]	Group04	21.0526	4	[AXL, MAPKAPK2, MAPKAPK3, SNX33]
	GO:0010001	glial cell differentiation	GO_BiologicalProcess-GOA_23.02.2017_10h01	7.86248e-07	0.015252	6.84138e-05	0.000273655	[7]	Group04	37.5	3	[MAPKAPK2, MAPKAPK3, SNX33]
	GO:0021910	smoothened signaling pathway involved in ventral spinal cord patterning	GO_BiologicalProcess-GOA_23.02.2017_10h01	2.44448e-06	0.00326558	1.77477e-05	0.000106486	[4, 5, 6, 7]	Group05	5.35714	12	[DCHS1, DDR1, ECE1, GLI3, LRP10, LRP4, MAPKAPK2, PDGFRB, SDC4, SLC9A3R1, TGFB1, TGFB2]
	GO:0003179	heart valve morphogenesis	GO_BiologicalProcess-GOA_23.02.2017_10h01	3.4195e-06	0.0224972	1.77477e-05	0.000106486	[3, 5, 6, 7, 8]	Group05	5.07614	10	[DCHS1, GLI3, LRP10, LRP4, MAPKAPK2, PDGFRB, SDC4, SLC9A3R1, TGFB1, TGFB2]
	GO:0070723	response to cholesterol	GO_BiologicalProcess-GOA_23.02.2017_10h01	5.34992e-06	0.0477847	2.02569e-05	0.000101285	[5, 6]	Group06	5.02793	9	[AMOT, CNN3, EPB41L5, ITGB1, ITGB5, PDGFRB, S1PR1, SDC4, SORBS3]
	GO:0070723	response to cholesterol	GO_BiologicalProcess-GOA_23.02.2017_10h01	5.34992e-06	0.0476592	2.02569e-05	0.000101285	[4, 6, 7, 8]	Group06	5.6338	8	[AMOT, EPS8, EZR, ITGB5, S1PR1, SDC4, SORBS3, SWAP70]
	GO:0070723	response to cholesterol	GO_BiologicalProcess-GOA_23.02.2017_10h01	5.34992e-06	0.0017479	9.24817e-06	7.39854e-05	[5, 6, 7, 8]	Group07	11.2903	7	[ADCYAP1R1, ADGRG1, CSF1, GPR4, ITPKB, NOTCH2, PDGFRB]
	GO:0003170	heart valve development	GO_BiologicalProcess-GOA_23.02.2017_10h01	6.60342e-06	0.00796367	9.24817e-06	7.39854e-05	[6, 7, 8, 9]	Group07	11.1111	6	[ADGRG1, CSF1, GPR4, ITPKB, NOTCH2, PDGFRB]
	GO:0051057	positive regulation of small GTPase mediated signal transduction	GO_BiologicalProcess-GOA_23.02.2017_10h01	9.24817e-06	0.00948701	1.4316e-08	1.57477e-07	[4, 5, 6]	Group08	22.2222	4	[DAG1, DDR2, TGFB1, TGFB2]
	GO:0048709	oligodendrocyte differentiation	GO_BiologicalProcess-GOA_23.02.2017_10h01	1.17444e-05	0.00948701	1.4316e-08	1.57477e-07	[5, 6]	Group08	22.2222	4	[DDR1, DDR2, TGFB1, TGFB2]
	GO:0046777	protein autophosphorylation	GO_BiologicalProcess-GOA_23.02.2017_10h01	1.23564e-05	0.00102184	1.4316e-08	1.57477e-07	[5, 6]	Group08	22.7273	5	[DAG1, MLC1, SMO, SMOX, TGFB1]
	GO:0060411	cardiac septum morphogenesis	GO_BiologicalProcess-GOA_23.02.2017_10h01	1.26988e-05	0.0373017	1.4316e-08	1.57477e-07	[5, 6, 7, 8, 9, 10]	Group08	15.3846	4	[CSF1, DDR1, LRP5, TGFB1]
	GO:0021782	glial cell development	GO_BiologicalProcess-GOA_23.02.2017_10h01	1.27585e-05	0.00490435	8.04181e-07	7.23763e-06	[4, 5, 6]	Group09	5.58376	11	[BMP7, CSF1, DAG1, DCHS1, DDR1, GLI3, LRP5, RXRA, SMO, SMOX, TGFB1]
	GO:0021782	glial cell development	GO_BiologicalProcess-GOA_23.02.2017_10h01	1.27585e-05	0.00948701	8.04181e-07	7.23763e-06	[5, 6]	Group09	22.2222	4	[DDR1, DDR2, TGFB1, TGFB2]
	GO:0043583	ear development	GO_BiologicalProcess-GOA_23.02.2017_10h01	1.77477e-05	1.64987e-05	8.04181e-07	7.23763e-06	[4, 5, 6, 7]	Group09	8.88889	12	[BMP7, CSF1, DAG1, DDR1, GLI3, ID4, LRP5, MSN, RXRA, SLC9A3R1, TGFB1, TGFB2]
	GO:0071397	cellular response to cholesterol	GO_BiologicalProcess-GOA_23.02.2017_10h01	1.85227e-05	0.00488759	8.04181e-07	7.23763e-06	[4, 5, 6, 7]	Group09	6.17284	10	[BMP7, CSF1, DAG1, DCHS1, DDR1, GLI3, LRP5, SMO, SMOX, TGFB1]
	GO:0071397	cellular response to cholesterol	GO_BiologicalProcess-GOA_23.02.2017_10h01	1.85227e-05	0.0455752	8.04181e-07	7.23763e-06	[5, 6, 7, 8]	Group09	7.89474	6	[CSF1, DDR1, LRP5, SMO, SMOX, TGFB1]
	GO:0003206	cardiac chamber morphogenesis	GO_BiologicalProcess-GOA_23.02.2017_10h01	1.90663e-05	0.0373017	8.04181e-07	7.23763e-06	[5, 6, 7, 8, 9, 10]	Group09	15.3846	4	[CSF1, DDR1, LRP5, TGFB1]
	GO:0042476	odontogenesis	GO_BiologicalProcess-GOA_23.02.2017_10h01	1.90663e-05	0.00762002	1.01014e-07	1.01014e-06	[5, 6]	Group10	23.5294	4	[DAG1, MLC1, SMO, SMOX]
	GO:0048754	branching morphogenesis of an epithelial tube	GO_BiologicalProcess-GOA_23.02.2017_10h01	2.70033e-05	0.00102184	1.01014e-07	1.01014e-06	[5, 6]	Group10	22.7273	5	[DAG1, MLC1, SMO, SMOX, TGFB1]
	GO:0048754	branching morphogenesis of an epithelial tube	GO_BiologicalProcess-GOA_23.02.2017_10h01	2.70033e-05	0.0370009	1.01014e-07	1.01014e-06	[3, 4, 5, 6, 7, 8]	Group10	5.88235	8	[GLI3, GLIS2, KANK1, SMO, SMOX, TGFB1, TGFB2, TLR4]
	GO:0061138	morphogenesis of a branching epithelium	GO_BiologicalProcess-GOA_23.02.2017_10h01	2.72464e-05	0.00236032	1.01014e-07	1.01014e-06	[4, 5, 6, 8, 9]	Group10	8.88889	8	[DAG1, ID4, LAMB2, LYN, SMO, SMOX, TGFB1, TLR4]
	GO:0061138	morphogenesis of a branching epithelium	GO_BiologicalProcess-GOA_23.02.2017_10h01	2.72464e-05	5.31714e-06	1.01014e-07	1.01014e-06	[6, 7]	Group10	6.34328	17	[ADGRG1, APCDD1, CDKN2C, CSF1, DAG1, ERBB2, GLI3, GPR37L1, ID4, LAMB2, LYN, NTRK2, SMO, SMOX, TGFB1, TGFB2, TLR4]
	GO:0009953	dorsal/ventral pattern formation	GO_BiologicalProcess-GOA_23.02.2017_10h01	3.19135e-05	0.00338965	1.01014e-07	1.01014e-06	[6, 7]	Group10	28.5714	4	[DAG1, MLC1, SMO, SMOX]
	GO:0036315	cellular response to sterol	GO_BiologicalProcess-GOA_23.02.2017_10h01	4.28091e-05	0.000152532	1.01014e-07	1.01014e-06	[5, 7, 8]	Group10	6.59898	13	[CDKN2C, DAG1, ERBB2, GLI3, GPR37L1, ID4, LAMB2, LYN, NTRK2, SMO, SMOX, TGFB1, TLR4]
	GO:0036315	cellular response to sterol	GO_BiologicalProcess-GOA_23.02.2017_10h01	4.28091e-05	0.0372988	1.01014e-07	1.01014e-06	[5, 6, 7, 8, 9]	Group10	8.21918	6	[GPR37L1, ID4, LAMB2, SMO, SMOX, TLR4]
	GO:0060413	atrial septum morphogenesis	GO_BiologicalProcess-GOA_23.02.2017_10h01	4.28091e-05	0.00220794	1.01014e-07	1.01014e-06	[5, 6, 7, 8, 9]	Group10	8.98876	8	[CDKN2C, DAG1, ERBB2, GLI3, ID4, LYN, NTRK2, TGFB1]
	GO:0046579	positive regulation of Ras protein signal transduction	GO_BiologicalProcess-GOA_23.02.2017_10h01	4.49925e-05	0.0484747	1.01014e-07	1.01014e-06	[5, 6, 7, 8, 9, 10]	Group10	14.2857	4	[LAMB2, SMO, SMOX, TLR4]
	GO:0001657	ureteric bud development	GO_BiologicalProcess-GOA_23.02.2017_10h01	4.50649e-05	0.0129243	5.23179e-12	6.27815e-11	[3, 4, 5, 6]	Group11	13.5135	5	[CSF1, EZR, GPAM, SMO, SMOX]
	GO:0072163	mesonephric epithelium development	GO_BiologicalProcess-GOA_23.02.2017_10h01	4.8174e-05	0.0370009	5.23179e-12	6.27815e-11	[3, 4, 5, 6]	Group11	5.88235	8	[DCHS1, EPB41L5, GLI3, ITGA6, SMO, SMOX, TGFB1, TGFB2]
	GO:0072164	mesonephric tubule development	GO_BiologicalProcess-GOA_23.02.2017_10h01	4.8174e-05	0.00125465	5.23179e-12	6.27815e-11	[3, 4, 5, 6, 7]	Group11	15.3846	6	[DCHS1, FGFRL1, NOTCH2, SMAD6, TGFB1, TGFB2]
	GO:1903055	positive regulation of extracellular matrix organization	GO_BiologicalProcess-GOA_23.02.2017_10h01	5.45231e-05	0.0240683	5.23179e-12	6.27815e-11	[3, 4, 5, 6, 7]	Group11	5.55556	9	[BMP7, FGFRL1, NOTCH2, RXRA, SMAD6, SMO, SMOX, TGFB1, TGFB2]
	GO:0010715	regulation of extracellular matrix disassembly	GO_BiologicalProcess-GOA_23.02.2017_10h01	5.45231e-05	0.0228946	5.23179e-12	6.27815e-11	[4, 6]	Group11	100	2	[SMO, SMOX]
	GO:0010715	regulation of extracellular matrix disassembly	GO_BiologicalProcess-GOA_23.02.2017_10h01	5.45231e-05	0.00490435	5.23179e-12	6.27815e-11	[4, 5, 6]	Group11	5.58376	11	[BMP7, CSF1, DAG1, DCHS1, DDR1, GLI3, LRP5, RXRA, SMO, SMOX, TGFB1]
	GO:1903055	positive regulation of extracellular matrix organization	GO_BiologicalProcess-GOA_23.02.2017_10h01	5.45231e-05	0.00948701	5.23179e-12	6.27815e-11	[4, 5, 6]	Group11	22.2222	4	[DAG1, DDR2, TGFB1, TGFB2]
	GO:0001823	mesonephros development	GO_BiologicalProcess-GOA_23.02.2017_10h01	6.65314e-05	1.57881e-05	5.23179e-12	6.27815e-11	[4, 5, 6]	Group11	17.0213	8	[ADGRG1, GLI3, GNG5, GPR37L1, LYN, NES, SMO, SMOX]
	GO:0072028	nephron morphogenesis	GO_BiologicalProcess-GOA_23.02.2017_10h01	6.81357e-05	0.000656545	5.23179e-12	6.27815e-11	[3, 4, 5, 6, 7, 8]	Group11	17.1429	6	[DCHS1, FGFRL1, NOTCH2, SMAD6, TGFB1, TGFB2]
	GO:0006907	pinocytosis	GO_BiologicalProcess-GOA_23.02.2017_10h01	6.84138e-05	0.00347006	5.23179e-12	6.27815e-11	[3, 4, 5, 6, 7, 8]	Group11	7.25806	9	[BMP7, FGFRL1, NOTCH2, RXRA, SMAD6, SMO, SMOX, TGFB1, TGFB2]
	GO:0045669	positive regulation of osteoblast differentiation	GO_BiologicalProcess-GOA_23.02.2017_10h01	7.46719e-05	0.0300158	5.23179e-12	6.27815e-11	[3, 4, 5, 6, 7, 8]	Group11	7.07071	7	[BMP7, FGFRL1, NOTCH2, SMAD6, SMO, SMOX, TGFB2]
	GO:0090218	positive regulation of lipid kinase activity	GO_BiologicalProcess-GOA_23.02.2017_10h01	7.6475e-05	0.032643	5.23179e-12	6.27815e-11	[4, 5, 6, 7]	Group11	8.4507	6	[GLI3, GLIS2, GPR37L1, RFX4, SMO, SMOX]
	GO:0040018	positive regulation of multicellular organism growth	GO_BiologicalProcess-GOA_23.02.2017_10h01	7.6475e-05	0.00571252	5.23179e-12	6.27815e-11	[5, 6]	Group11	7.84314	8	[BMPR1B, GLI3, LRP4, LRP5, RFX4, SMAD6, SMO, SMOX]
	GO:0072006	nephron development	GO_BiologicalProcess-GOA_23.02.2017_10h01	8.09235e-05	1.64987e-05	5.23179e-12	6.27815e-11	[4, 5, 6, 7]	Group11	8.88889	12	[BMP7, CSF1, DAG1, DDR1, GLI3, ID4, LRP5, MSN, RXRA, SLC9A3R1, TGFB1, TGFB2]
	GO:0042475	odontogenesis of dentin-containing tooth	GO_BiologicalProcess-GOA_23.02.2017_10h01	9.17075e-05	0.00762002	5.23179e-12	6.27815e-11	[5, 6]	Group11	23.5294	4	[DAG1, MLC1, SMO, SMOX]
	GO:0044351	macropinocytosis	GO_BiologicalProcess-GOA_23.02.2017_10h01	9.18793e-05	0.00347006	5.23179e-12	6.27815e-11	[4, 5, 6, 7]	Group11	7.25806	9	[BMP7, CSF1, GLI3, ITGA6, LRP4, SMO, SMOX, TGFB1, TGFB2]
	GO:0061005	cell differentiation involved in kidney development	GO_BiologicalProcess-GOA_23.02.2017_10h01	9.88761e-05	0.00488759	5.23179e-12	6.27815e-11	[4, 5, 6, 7]	Group11	6.17284	10	[BMP7, CSF1, DAG1, DCHS1, DDR1, GLI3, LRP5, SMO, SMOX, TGFB1]
	GO:0003283	atrial septum development	GO_BiologicalProcess-GOA_23.02.2017_10h01	0.000103665	0.00102184	5.23179e-12	6.27815e-11	[5, 6]	Group11	22.7273	5	[DAG1, MLC1, SMO, SMOX, TGFB1]
	GO:0072073	kidney epithelium development	GO_BiologicalProcess-GOA_23.02.2017_10h01	0.000104285	0.0135952	5.23179e-12	6.27815e-11	[3, 4, 5, 6, 7, 8]	Group11	6.04027	9	[BMP7, DCHS1, GLI3, GPR4, LAMB2, PDGFRB, SMO, SMOX, TGFB1]
	GO:0021940	positive regulation of cerebellar granule cell precursor proliferation	GO_BiologicalProcess-GOA_23.02.2017_10h01	0.000136597	0.0370009	5.23179e-12	6.27815e-11	[3, 4, 5, 6, 7, 8]	Group11	5.88235	8	[GLI3, GLIS2, KANK1, SMO, SMOX, TGFB1, TGFB2, TLR4]
	GO:0048839	inner ear development	GO_BiologicalProcess-GOA_23.02.2017_10h01	0.000139734	0.0115099	5.23179e-12	6.27815e-11	[4, 5, 6, 7, 8]	Group11	7.07965	8	[BMP7, DCHS1, GLI3, SDC4, SMAD6, SMO, SMOX, TGFB1]
	GO:0002312	B cell activation involved in immune response	GO_BiologicalProcess-GOA_23.02.2017_10h01	0.000140426	0.0228946	5.23179e-12	6.27815e-11	[4, 5, 6, 7, 8]	Group11	100	2	[SMO, SMOX]
	GO:0060248	detection of cell density by contact stimulus involved in contact inhibition	GO_BiologicalProcess-GOA_23.02.2017_10h01	0.000143991	0.0373017	5.23179e-12	6.27815e-11	[4, 5, 6, 7, 8]	Group11	15.3846	4	[GLI3, GLIS2, GPR37L1, RFX4]
	GO:0007371	ventral midline determination	GO_BiologicalProcess-GOA_23.02.2017_10h01	0.000143991	0.00236198	5.23179e-12	6.27815e-11	[3, 4, 5, 6, 7, 8, 9]	Group11	10.7692	7	[BMP7, FGFRL1, NOTCH2, SMAD6, SMO, SMOX, TGFB2]
	GO:0072036	mesenchymal to epithelial transition involved in renal vesicle formation	GO_BiologicalProcess-GOA_23.02.2017_10h01	0.000143991	0.0300158	5.23179e-12	6.27815e-11	[4, 5, 6, 7, 8]	Group11	7.07071	7	[BMP7, DCHS1, GLI3, PDGFRB, SMO, SMOX, TGFB1]
	GO:0072285	mesenchymal to epithelial transition involved in metanephric renal vesicle formation	GO_BiologicalProcess-GOA_23.02.2017_10h01	0.000143991	0.0163145	5.23179e-12	6.27815e-11	[4, 5, 6, 7, 8]	Group11	9.67742	6	[GLI3, GLIS2, GPR4, LAMB2, SMO, SMOX]
	GO:0021513	spinal cord dorsal/ventral patterning	GO_BiologicalProcess-GOA_23.02.2017_10h01	0.000150511	0.0117193	5.23179e-12	6.27815e-11	[3, 4, 5, 6, 7, 8, 9]	Group11	8.33333	7	[BMP7, DCHS1, GLI3, PDGFRB, SMO, SMOX, TGFB1]
	GO:0003205	cardiac chamber development	GO_BiologicalProcess-GOA_23.02.2017_10h01	0.000153301	0.0169984	5.23179e-12	6.27815e-11	[4, 5, 6, 7, 8]	Group11	5.84416	9	[BMP7, DCHS1, GLI3, LAMB2, SDC4, SMAD6, SMO, SMOX, TGFB1]
	GO:0003279	cardiac septum development	GO_BiologicalProcess-GOA_23.02.2017_10h01	0.000192409	0.00236032	5.23179e-12	6.27815e-11	[4, 5, 6, 8, 9]	Group11	8.88889	8	[DAG1, ID4, LAMB2, LYN, SMO, SMOX, TGFB1, TLR4]
	GO:0060993	kidney morphogenesis	GO_BiologicalProcess-GOA_23.02.2017_10h01	0.000192409	0.017001	5.23179e-12	6.27815e-11	[4, 5, 6, 7, 8, 9]	Group11	19.0476	4	[NOTCH2, SMO, SMOX, TGFB2]
	GO:0008589	regulation of smoothened signaling pathway	GO_BiologicalProcess-GOA_23.02.2017_10h01	0.0002106	0.0324945	5.23179e-12	6.27815e-11	[5, 6, 7, 8]	Group11	16	4	[GLI3, RFX4, SMO, SMOX]
	GO:0021511	spinal cord patterning	GO_BiologicalProcess-GOA_23.02.2017_10h01	0.000211003	5.31714e-06	5.23179e-12	6.27815e-11	[6, 7]	Group11	6.34328	17	[ADGRG1, APCDD1, CDKN2C, CSF1, DAG1, ERBB2, GLI3, GPR37L1, ID4, LAMB2, LYN, NTRK2, SMO, SMOX, TGFB1, TGFB2, TLR4]
	GO:1900182	positive regulation of protein localization to nucleus	GO_BiologicalProcess-GOA_23.02.2017_10h01	0.000241836	0.0153152	5.23179e-12	6.27815e-11	[5, 6, 7, 8]	Group11	7.95455	7	[BMP7, CSF1, GLI3, ITGA6, LRP4, SMO, SMOX]
	GO:0048565	digestive tract development	GO_BiologicalProcess-GOA_23.02.2017_10h01	0.000241836	0.0455752	5.23179e-12	6.27815e-11	[5, 6, 7, 8]	Group11	7.89474	6	[CSF1, DDR1, LRP5, SMO, SMOX, TGFB1]
	GO:1900182	positive regulation of protein localization to nucleus	GO_BiologicalProcess-GOA_23.02.2017_10h01	0.000241836	0.00338965	5.23179e-12	6.27815e-11	[6, 7]	Group11	28.5714	4	[DAG1, MLC1, SMO, SMOX]
	GO:0048708	astrocyte differentiation	GO_BiologicalProcess-GOA_23.02.2017_10h01	0.000245387	0.000152532	5.23179e-12	6.27815e-11	[5, 7, 8]	Group11	6.59898	13	[CDKN2C, DAG1, ERBB2, GLI3, GPR37L1, ID4, LAMB2, LYN, NTRK2, SMO, SMOX, TGFB1, TLR4]
	GO:0048708	astrocyte differentiation	GO_BiologicalProcess-GOA_23.02.2017_10h01	0.000245387	0.0372988	5.23179e-12	6.27815e-11	[5, 6, 7, 8, 9]	Group11	8.21918	6	[GPR37L1, ID4, LAMB2, SMO, SMOX, TLR4]
	GO:0060444	branching involved in mammary gland duct morphogenesis	GO_BiologicalProcess-GOA_23.02.2017_10h01	0.000247031	0.00762002	5.23179e-12	6.27815e-11	[4, 5, 6, 7, 8, 9, 10]	Group11	23.5294	4	[NOTCH2, SMO, SMOX, TGFB2]
	GO:0060444	branching involved in mammary gland duct morphogenesis	GO_BiologicalProcess-GOA_23.02.2017_10h01	0.000247031	0.00843044	5.23179e-12	6.27815e-11	[5, 6, 7, 8, 9]	Group11	7.40741	8	[BMP7, DCHS1, GLI3, SDC4, SMAD6, SMO, SMOX, TGFB1]
	GO:0045879	negative regulation of smoothened signaling pathway	GO_BiologicalProcess-GOA_23.02.2017_10h01	0.000247031	0.00843044	5.23179e-12	6.27815e-11	[4, 5, 6, 7, 8, 9, 10]	Group11	7.40741	8	[BMP7, DCHS1, GLI3, SDC4, SMAD6, SMO, SMOX, TGFB1]
	GO:0060444	branching involved in mammary gland duct morphogenesis	GO_BiologicalProcess-GOA_23.02.2017_10h01	0.000247031	0.0484747	5.23179e-12	6.27815e-11	[5, 6, 7, 8, 9, 10]	Group11	14.2857	4	[LAMB2, SMO, SMOX, TLR4]
	GO:1903727	positive regulation of phospholipid metabolic process	GO_BiologicalProcess-GOA_23.02.2017_10h01	0.000297632	0.0237807	5.23179e-12	6.27815e-11	[6, 7, 8, 9]	Group11	17.3913	4	[GLI3, RFX4, SMO, SMOX]
	GO:0061180	mammary gland epithelium development	GO_BiologicalProcess-GOA_23.02.2017_10h01	0.000305874	0.000471784	5.23179e-12	6.27815e-11	[5, 6, 7, 8, 9, 10]	Group11	44.4444	4	[GLI3, RFX4, SMO, SMOX]
	GO:0061180	mammary gland epithelium development	GO_BiologicalProcess-GOA_23.02.2017_10h01	0.000305874	0.0373017	5.23179e-12	6.27815e-11	[5, 6, 7, 8, 9, 10]	Group11	15.3846	4	[CSF1, DDR1, LRP5, TGFB1]
	GO:0031032	actomyosin structure organization	GO_BiologicalProcess-GOA_23.02.2017_10h01	0.00032287	0.00793143	5.23179e-12	6.27815e-11	[5, 6, 7, 8, 9, 10, 11]	Group11	7.47664	8	[BMP7, DCHS1, GLI3, SDC4, SMAD6, SMO, SMOX, TGFB1]
	GO:0051017	actin filament bundle assembly	GO_BiologicalProcess-GOA_23.02.2017_10h01	0.000324212	0.0221287	5.23179e-12	6.27815e-11	[4, 5, 6, 7, 8, 9, 10, 11, 12, 13]	Group11	33.3333	3	[GPR37L1, SMO, SMOX]
	GO:0014002	astrocyte development	GO_BiologicalProcess-GOA_23.02.2017_10h01	0.000332018	0.0228946	5.23179e-12	6.27815e-11	[4, 5, 6, 7, 8, 9, 10, 11, 12, 13]	Group11	100	2	[SMO, SMOX]
	GO:0014002	astrocyte development	GO_BiologicalProcess-GOA_23.02.2017_10h01	0.000332018	0.0228946	5.23179e-12	6.27815e-11	[5, 6, 7, 8, 9, 10, 11, 12, 13, 14]	Group11	100	2	[SMO, SMOX]
Cluster2	GO:0030856	regulation of epithelial cell differentiation	GO_BiologicalProcess-GOA_23.02.2017_10h01	2.91774e-06	0.000280103	2.91774e-06	1.75065e-05	[4, 5, 6]	Group0	7.75194	10	[ASCL1, ATOH8, CD109, PAX6, PRKX, ROCK1, TNFRSF1A, YAP1, ZEB2, ZFP36L1]
	GO:0045636	positive regulation of melanocyte differentiation	GO_BiologicalProcess-GOA_23.02.2017_10h01	1.56724e-05	0.00420915	4.62544e-05	0.000138763	[5, 6]	Group1	8.64198	7	[BST2, IFI35, IRF1, IRF7, MAVS, PSMB8, XAF1]
	GO:0032648	regulation of interferon-beta production	GO_BiologicalProcess-GOA_23.02.2017_10h01	1.74934e-05	0.00420915	4.62544e-05	0.000138763	[5, 6, 7]	Group1	8.64198	7	[BST2, IFI35, IRF1, IRF7, MAVS, PSMB8, XAF1]
	GO:0045765	regulation of angiogenesis	GO_BiologicalProcess-GOA_23.02.2017_10h01	2.24477e-05	0.0120708	0.000137168	0.000137168	[5, 6]	Group2	100	2	[ALDH7A1, CHDH]
	GO:0032728	positive regulation of interferon-beta production	GO_BiologicalProcess-GOA_23.02.2017_10h01	2.81466e-05	0.0120708	0.000137168	0.000137168	[5, 6, 7]	Group2	100	2	[ALDH7A1, CHDH]
	GO:0071357	cellular response to type I interferon	GO_BiologicalProcess-GOA_23.02.2017_10h01	4.62544e-05	0.00164438	1.74934e-05	8.74669e-05	[5, 6]	Group3	12.766	6	[IRF1, IRF7, MAVS, TRIM38, ZBTB20, ZC3HAV1]
	GO:0060337	type I interferon signaling pathway	GO_BiologicalProcess-GOA_23.02.2017_10h01	4.62544e-05	0.00258949	1.74934e-05	8.74669e-05	[5, 6, 7]	Group3	16.129	5	[IRF1, IRF7, MAVS, ZBTB20, ZC3HAV1]
	GO:0050942	positive regulation of pigment cell differentiation	GO_BiologicalProcess-GOA_23.02.2017_10h01	5.39068e-05	0.0391381	4.28068e-05	0.000171227	[3, 4, 5, 6, 7, 8, 9]	Group4	5.22876	8	[ANGPT2, FGF1, FLT1, HIPK2, HSPB1, PGF, RRAS, VEGFB]
	GO:0045634	regulation of melanocyte differentiation	GO_BiologicalProcess-GOA_23.02.2017_10h01	5.39068e-05	0.00208764	4.28068e-05	0.000171227	[4, 5, 6, 7, 8, 9, 10, 11]	Group4	5.10638	12	[ANGPT2, EMP2, FGF1, FLT1, FOXO4, HIPK2, HSPB1, PGF, ROCK1, RRAS, TCF7L2, VEGFB]
	GO:0050932	regulation of pigment cell differentiation	GO_BiologicalProcess-GOA_23.02.2017_10h01	0.000127146	0.0169669	4.28068e-05	0.000171227	[4, 5, 6, 7, 8, 9, 10, 11, 12]	Group4	5.92593	8	[ANGPT2, FGF1, FLT1, HIPK2, HSPB1, PGF, RRAS, VEGFB]
	GO:0031456	glycine betaine biosynthetic process	GO_BiologicalProcess-GOA_23.02.2017_10h01	0.000137168	0.011316	0.000127146	0.000254293	[3, 4, 5, 6]	Group5	33.3333	3	[ADAMTS9, BCL2, ZEB2]
	GO:0019285	glycine betaine biosynthetic process from choline	GO_BiologicalProcess-GOA_23.02.2017_10h01	0.000137168	0.00485161	0.000127146	0.000254293	[3, 4, 5, 6, 7]	Group5	42.8571	3	[ADAMTS9, BCL2, ZEB2]
	GO:0045766	positive regulation of angiogenesis	GO_BiologicalProcess-GOA_23.02.2017_10h01	0.000195021	0.00485161	0.000127146	0.000254293	[4, 5, 6, 7]	Group5	42.8571	3	[ADAMTS9, BCL2, ZEB2]
	GO:1904018	positive regulation of vasculature development	GO_BiologicalProcess-GOA_23.02.2017_10h01	0.000455095	0.00148888	0.000127146	0.000254293	[4, 5, 6, 7, 8]	Group5	60	3	[ADAMTS9, BCL2, ZEB2]
Cluster3	GO:0045446	endothelial cell differentiation	GO_BiologicalProcess-GOA_23.02.2017_10h01	1.16896e-07	1.27416e-05	1.52413e-10	1.37172e-09	[6]	Group09	9.09091	9	[ACVRL1, APOLD1, CDH5, CLDN5, ENG, F11R, ICAM1, NOTCH4, PECAM1]
	GO:0002064	epithelial cell development	GO_BiologicalProcess-GOA_23.02.2017_10h01	1.91191e-07	2.06487e-05	1.52413e-10	1.37172e-09	[4, 5, 6]	Group09	5.60748	12	[ADAMTSL4, B4GALT1, CDH5, CDKN1A, CLDN5, ENG, EPHA2, F11R, ICAM1, NOTCH4, PECAM1, PODXL]
	GO:0001885	endothelial cell development	GO_BiologicalProcess-GOA_23.02.2017_10h01	4.45493e-07	4.76678e-05	1.52413e-10	1.37172e-09	[5, 6, 7]	Group09	12.069	7	[CDH5, CLDN5, ENG, F11R, ICAM1, NOTCH4, PECAM1]
	GO:0031348	negative regulation of defense response	GO_BiologicalProcess-GOA_23.02.2017_10h01	1.02695e-06	0.000108856	9.09214e-08	6.3645e-07	[3, 4, 5, 6]	Group07	6.06061	10	[FOXF1, GPER1, HLA-E, IL1R2, IRAK3, MYO1C, NLRC5, SOCS3, TNFRSF1B, ZFP36]
	GO:0030856	regulation of epithelial cell differentiation	GO_BiologicalProcess-GOA_23.02.2017_10h01	1.1251e-06	0.000118135	1.52413e-10	1.37172e-09	[4, 5, 6]	Group09	6.97674	9	[ACVRL1, APOLD1, CDH5, CLDN5, MAFF, NOTCH4, PRKCH, WWTR1, ZFP36]
	GO:0072132	mesenchyme morphogenesis	GO_BiologicalProcess-GOA_23.02.2017_10h01	2.80575e-06	0.000291798	1.06529e-07	6.39174e-07	[4, 5, 6, 7]	Group11	12.2449	6	[ACVRL1, ENG, FOXF1, HEYL, LEF1, TGFBR2]
	GO:0045601	regulation of endothelial cell differentiation	GO_BiologicalProcess-GOA_23.02.2017_10h01	4.10575e-06	0.000422893	1.52413e-10	1.37172e-09	[5, 6, 7]	Group09	16.6667	5	[ACVRL1, APOLD1, CDH5, CLDN5, NOTCH4]
	GO:0071357	cellular response to type I interferon	GO_BiologicalProcess-GOA_23.02.2017_10h01	4.40633e-06	0.000449445	5.53502e-07	2.76751e-06	[5, 6]	Group10	8.64198	7	[HLA-E, IFI27, IFITM1, IFITM2, IFITM3, NLRC5, SP100]
	GO:0060337	type I interferon signaling pathway	GO_BiologicalProcess-GOA_23.02.2017_10h01	4.40633e-06	0.000449445	5.53502e-07	2.76751e-06	[5, 6, 7]	Group10	8.64198	7	[HLA-E, IFI27, IFITM1, IFITM2, IFITM3, NLRC5, SP100]
	GO:0001569	branching involved in blood vessel morphogenesis	GO_BiologicalProcess-GOA_23.02.2017_10h01	4.86326e-06	0.00049119	6.60249e-09	5.28199e-08	[4, 5, 6, 7, 8, 9, 10, 11]	Group08	16.129	5	[DLL4, ENG, LEF1, NOTCH4, TGFBR2]
	GO:0001569	branching involved in blood vessel morphogenesis	GO_BiologicalProcess-GOA_23.02.2017_10h01	4.86326e-06	0.00049119	1.06529e-07	6.39174e-07	[4, 5, 6, 7, 8, 9, 10, 11]	Group11	16.129	5	[DLL4, ENG, LEF1, NOTCH4, TGFBR2]
	GO:0061138	morphogenesis of a branching epithelium	GO_BiologicalProcess-GOA_23.02.2017_10h01	5.07155e-06	0.000507155	1.06529e-07	6.39174e-07	[4, 5, 6]	Group11	5.07614	10	[B4GALT1, DLL4, ENG, EPHA2, FOXF1, LEF1, NOTCH4, SOCS3, TGFBR2, TGM2]
	GO:0046718	viral entry into host cell	GO_BiologicalProcess-GOA_23.02.2017_10h01	5.60265e-06	0.000554663	5.53502e-07	2.76751e-06	[5, 6, 7, 8]	Group10	6.77966	8	[F11R, ICAM1, IFITM1, IFITM2, IFITM3, ITGA5, NECTIN2, TRIM5]
	GO:0046596	regulation of viral entry into host cell	GO_BiologicalProcess-GOA_23.02.2017_10h01	7.80896e-06	0.000765278	5.53502e-07	2.76751e-06	[5, 6, 7, 8, 9]	Group10	14.7059	5	[IFITM1, IFITM2, IFITM3, NECTIN2, TRIM5]
	GO:0060333	interferon-gamma-mediated signaling pathway	GO_BiologicalProcess-GOA_23.02.2017_10h01	1.03025e-05	0.000999338	9.09214e-08	6.3645e-07	[5, 6, 7]	Group07	7.6087	7	[HLA-E, ICAM1, MYO1C, NLRC5, SOCS3, SP100, TRIM5]
	GO:0010718	positive regulation of epithelial to mesenchymal transition	GO_BiologicalProcess-GOA_23.02.2017_10h01	1.19944e-05	0.00115146	1.06529e-07	6.39174e-07	[3, 4, 5, 6, 7, 8, 9, 10]	Group11	13.5135	5	[ENG, LEF1, TGFB1I1, TGFBR2, WWTR1]
	GO:0003197	endocardial cushion development	GO_BiologicalProcess-GOA_23.02.2017_10h01	1.56363e-05	0.00148545	6.60249e-09	5.28199e-08	[4, 5, 6, 7]	Group08	12.8205	5	[ACVRL1, ENG, FOXF1, HEYL, TGFBR2]
	GO:0003197	endocardial cushion development	GO_BiologicalProcess-GOA_23.02.2017_10h01	1.56363e-05	0.00148545	1.06529e-07	6.39174e-07	[4, 5, 6, 7]	Group11	12.8205	5	[ACVRL1, ENG, FOXF1, HEYL, TGFBR2]
	GO:0044409	entry into host	GO_BiologicalProcess-GOA_23.02.2017_10h01	1.59339e-05	0.00149779	5.53502e-07	2.76751e-06	[5, 6]	Group10	5.88235	8	[F11R, ICAM1, IFITM1, IFITM2, IFITM3, ITGA5, NECTIN2, TRIM5]
	GO:0051806	entry into cell of other organism involved in symbiotic interaction	GO_BiologicalProcess-GOA_23.02.2017_10h01	1.59339e-05	0.00149779	5.53502e-07	2.76751e-06	[5, 6]	Group10	5.88235	8	[F11R, ICAM1, IFITM1, IFITM2, IFITM3, ITGA5, NECTIN2, TRIM5]
	GO:0030260	entry into host cell	GO_BiologicalProcess-GOA_23.02.2017_10h01	1.59339e-05	0.00149779	5.53502e-07	2.76751e-06	[6, 7]	Group10	5.88235	8	[F11R, ICAM1, IFITM1, IFITM2, IFITM3, ITGA5, NECTIN2, TRIM5]
	GO:0061028	establishment of endothelial barrier	GO_BiologicalProcess-GOA_23.02.2017_10h01	1.77532e-05	0.00165104	1.52413e-10	1.37172e-09	[6, 7, 8]	Group09	12.5	5	[CDH5, CLDN5, ENG, F11R, ICAM1]
	GO:0046597	negative regulation of viral entry into host cell	GO_BiologicalProcess-GOA_23.02.2017_10h01	1.87098e-05	0.0017213	5.53502e-07	2.76751e-06	[5, 6, 7, 8, 9, 10]	Group10	20	4	[IFITM1, IFITM2, IFITM3, TRIM5]
	GO:0035912	dorsal aorta morphogenesis	GO_BiologicalProcess-GOA_23.02.2017_10h01	2.90395e-05	0.00264259	6.60249e-09	5.28199e-08	[6, 7, 9, 10, 11, 12]	Group08	37.5	3	[ACVRL1, DLL4, ENG]
	GO:0035912	dorsal aorta morphogenesis	GO_BiologicalProcess-GOA_23.02.2017_10h01	2.90395e-05	0.00264259	1.06529e-07	6.39174e-07	[6, 7, 9, 10, 11, 12]	Group11	37.5	3	[ACVRL1, DLL4, ENG]
	GO:0002040	sprouting angiogenesis	GO_BiologicalProcess-GOA_23.02.2017_10h01	2.90834e-05	0.0026175	6.60249e-09	5.28199e-08	[4, 5, 6, 8, 9, 10, 11]	Group08	8.21918	6	[ACVRL1, DLL4, EPHA2, ITGA5, LEF1, MMRN2]
	GO:0003208	cardiac ventricle morphogenesis	GO_BiologicalProcess-GOA_23.02.2017_10h01	2.90834e-05	0.0026175	1.06529e-07	6.39174e-07	[4, 5, 6, 7, 8, 9]	Group11	8.21918	6	[DLL4, ENG, FOXF1, HEYL, PPP1R13L, TGFBR2]
	GO:0035907	dorsal aorta development	GO_BiologicalProcess-GOA_23.02.2017_10h01	4.32983e-05	0.00385355	6.60249e-09	5.28199e-08	[6, 8, 9, 10, 11]	Group08	33.3333	3	[ACVRL1, DLL4, ENG]
	GO:0035907	dorsal aorta development	GO_BiologicalProcess-GOA_23.02.2017_10h01	4.32983e-05	0.00385355	1.06529e-07	6.39174e-07	[6, 8, 9, 10, 11]	Group11	33.3333	3	[ACVRL1, DLL4, ENG]
	GO:1903901	negative regulation of viral life cycle	GO_BiologicalProcess-GOA_23.02.2017_10h01	8.37541e-05	0.00737036	5.53502e-07	2.76751e-06	[4, 5, 6, 7]	Group10	6.81818	6	[IFITM1, IFITM2, IFITM3, SP100, TRIM5, ZFP36]
	GO:0003203	endocardial cushion morphogenesis	GO_BiologicalProcess-GOA_23.02.2017_10h01	8.66261e-05	0.00753647	6.60249e-09	5.28199e-08	[5, 6, 7, 8]	Group08	13.7931	4	[ACVRL1, ENG, HEYL, TGFBR2]
	GO:0003203	endocardial cushion morphogenesis	GO_BiologicalProcess-GOA_23.02.2017_10h01	8.66261e-05	0.00753647	1.06529e-07	6.39174e-07	[5, 6, 7, 8]	Group11	13.7931	4	[ACVRL1, ENG, HEYL, TGFBR2]
	GO:0002043	blood vessel endothelial cell proliferation involved in sprouting angiogenesis	GO_BiologicalProcess-GOA_23.02.2017_10h01	0.000111376	0.00957835	6.60249e-09	5.28199e-08	[5, 6, 7, 9, 10, 11, 12]	Group08	25	3	[ACVRL1, DLL4, EPHA2]
	GO:0032835	glomerulus development	GO_BiologicalProcess-GOA_23.02.2017_10h01	0.000218345	0.0185593	0.000218345	0.00087338	[3, 4, 5, 6, 7, 8, 9]	Group00	7.46269	5	[CFLAR, HEYL, PECAM1, PODXL, WWTR1]
	GO:0033005	positive regulation of mast cell activation	GO_BiologicalProcess-GOA_23.02.2017_10h01	0.000276784	0.0232499	0.000342335	0.001027	[4, 5, 6, 7, 8]	Group05	18.75	3	[FGR, IL4R, NECTIN2]
	GO:0060841	venous blood vessel development	GO_BiologicalProcess-GOA_23.02.2017_10h01	0.000276784	0.0232499	6.60249e-09	5.28199e-08	[4, 6, 7, 8, 9]	Group08	18.75	3	[ACVRL1, ENG, FOXF1]
	GO:0045603	positive regulation of endothelial cell differentiation	GO_BiologicalProcess-GOA_23.02.2017_10h01	0.000276784	0.0232499	1.52413e-10	1.37172e-09	[5, 6, 7, 8]	Group09	18.75	3	[ACVRL1, CDH5, CLDN5]
	GO:0060841	venous blood vessel development	GO_BiologicalProcess-GOA_23.02.2017_10h01	0.000276784	0.0232499	1.06529e-07	6.39174e-07	[4, 6, 7, 8, 9]	Group11	18.75	3	[ACVRL1, ENG, FOXF1]
	GO:0048525	negative regulation of viral process	GO_BiologicalProcess-GOA_23.02.2017_10h01	0.000300161	0.0249134	5.53502e-07	2.76751e-06	[3, 4, 5, 6]	Group10	5.40541	6	[IFITM1, IFITM2, IFITM3, SP100, TRIM5, ZFP36]
	GO:0010717	regulation of epithelial to mesenchymal transition	GO_BiologicalProcess-GOA_23.02.2017_10h01	0.000306165	0.0251056	1.06529e-07	6.39174e-07	[4, 5, 6, 7, 8, 9]	Group11	6.94444	5	[ENG, LEF1, TGFB1I1, TGFBR2, WWTR1]
	GO:0003198	epithelial to mesenchymal transition involved in endocardial cushion formation	GO_BiologicalProcess-GOA_23.02.2017_10h01	0.000334088	0.0270611	1.06529e-07	6.39174e-07	[4, 5, 6, 7, 8, 9, 10]	Group11	17.6471	3	[ENG, HEYL, TGFBR2]
	GO:0033003	regulation of mast cell activation	GO_BiologicalProcess-GOA_23.02.2017_10h01	0.000342335	0.0273868	0.000342335	0.001027	[4, 5, 6, 7]	Group05	9.7561	4	[FGR, FOXF1, IL4R, NECTIN2]
	GO:0045824	negative regulation of innate immune response	GO_BiologicalProcess-GOA_23.02.2017_10h01	0.000342335	0.0273868	9.09214e-08	6.3645e-07	[4, 5, 6, 7]	Group07	9.7561	4	[HLA-E, IRAK3, MYO1C, NLRC5]
	GO:0050728	negative regulation of inflammatory response	GO_BiologicalProcess-GOA_23.02.2017_10h01	0.000346549	0.0273773	9.09214e-08	6.3645e-07	[4, 5, 6, 7]	Group07	5.26316	6	[FOXF1, GPER1, IL1R2, SOCS3, TNFRSF1B, ZFP36]
	GO:0010596	negative regulation of endothelial cell migration	GO_BiologicalProcess-GOA_23.02.2017_10h01	0.000375985	0.0293269	6.60249e-09	5.28199e-08	[4, 5, 6, 7, 8, 9, 10]	Group08	9.52381	4	[ACVRL1, DLL4, MMRN2, SP100]
	GO:0001837	epithelial to mesenchymal transition	GO_BiologicalProcess-GOA_23.02.2017_10h01	0.000416929	0.0321035	1.06529e-07	6.39174e-07	[6, 7, 8]	Group11	5.08475	6	[ENG, HEYL, LEF1, TGFB1I1, TGFBR2, WWTR1]
	GO:0001570	vasculogenesis	GO_BiologicalProcess-GOA_23.02.2017_10h01	0.000444221	0.0337608	1.06529e-07	6.39174e-07	[4, 5, 7, 8, 9, 10]	Group11	6.41026	5	[ENG, EPHA2, FOXF1, TGFBR2, TIPARP]
	GO:0060438	trachea development	GO_BiologicalProcess-GOA_23.02.2017_10h01	0.000470409	0.0352806	1.06529e-07	6.39174e-07	[3, 4, 5, 6]	Group11	15.7895	3	[FOXF1, LEF1, TGFBR2]
	GO:0070498	interleukin-1-mediated signaling pathway	GO_BiologicalProcess-GOA_23.02.2017_10h01	0.00055012	0.0407089	0.00055012	0.00110024	[5, 6, 7]	Group03	15	3	[IL1R1, IL1R2, IRAK3]
	GO:1901739	regulation of myoblast fusion	GO_BiologicalProcess-GOA_23.02.2017_10h01	0.00055012	0.0407089	0.00055012	0.00110024	[5, 6, 7, 8, 9]	Group04	15	3	[CFLAR, EHD2, IL4R]
	GO:1901552	positive regulation of endothelial cell development	GO_BiologicalProcess-GOA_23.02.2017_10h01	0.000652558	0.0476368	1.52413e-10	1.37172e-09	[5, 6, 7, 8, 9]	Group09	40	2	[CDH5, CLDN5]
	GO:1903142	positive regulation of establishment of endothelial barrier	GO_BiologicalProcess-GOA_23.02.2017_10h01	0.000652558	0.0476368	1.52413e-10	1.37172e-09	[6, 7, 8, 9, 10]	Group09	40	2	[CDH5, CLDN5]
	GO:1905007	positive regulation of epithelial to mesenchymal transition involved in endocardial cushion formation	GO_BiologicalProcess-GOA_23.02.2017_10h01	0.000652558	0.0476368	1.06529e-07	6.39174e-07	[4, 5, 6, 7, 8, 9, 10, 11, 12]	Group11	40	2	[ENG, TGFBR2]
	GO:0050701	interleukin-1 secretion	GO_BiologicalProcess-GOA_23.02.2017_10h01	0.0422564	0.0422564	0.0422564	0.0422564	[5, 6, 7, 8, 9, 10]	Group01	5	2	[GSDMD, IL1R2]
	GO:0051898	negative regulation of protein kinase B signaling	GO_BiologicalProcess-GOA_23.02.2017_10h01	0.0422564	0.0422564	0.0422564	0.0422564	[5, 6, 7, 8]	Group02	5	2	[EPHA2, GPER1]
	GO:0035890	exit from host	GO_BiologicalProcess-GOA_23.02.2017_10h01	0.0422564	0.0422564	0.0422564	0.0422564	[4, 5, 6]	Group06	5	2	[PODXL, TRIM5]
	GO:0019076	viral release from host cell	GO_BiologicalProcess-GOA_23.02.2017_10h01	0.0422564	0.0422564	0.0422564	0.0422564	[4, 5, 6, 7, 8]	Group06	5	2	[PODXL, TRIM5]
	GO:0035891	exit from host cell	GO_BiologicalProcess-GOA_23.02.2017_10h01	0.0422564	0.0422564	0.0422564	0.0422564	[5, 6, 7]	Group06	5	2	[PODXL, TRIM5]
	GO:0046638	positive regulation of alpha-beta T cell differentiation	GO_BiologicalProcess-GOA_23.02.2017_10h01	0.0422564	0.0422564	1.06529e-07	6.39174e-07	[7, 8, 9, 10, 11, 12, 13]	Group11	5	2	[IL4R, TGFBR2]

## Sheet: Clusters of upregulated DEGs
Supplementary file 5: Co-expression network clusters of upregulated genes.
__glayCluster	betweenness	degree	log2FoldChange	name	padj	Rank_stat	shared name
1	308.526	39	1.48508	CALY	0.00205284	94	CALY
	116.69	33	1.33823	NRGN	0.00963002	85.75	NRGN
	138.665	25	1.14563	PGM2L1	0.00744731	79.5	PGM2L1
	183.441	14	1.01096	RASL10A	0.00577786	74.5	RASL10A
	108.993	18	1.32461	MPV17L2	0.000463987	72.25	MPV17L2
	63.4497	29	1.02434	CAMKV	0.0233812	72	CAMKV
	138.949	14	1.06564	CACNG8	0.00410419	71.5	CACNG8
	90.1488	18	1.09737	SERPINF1	0.0498918	68.25	SERPINF1
	30.6246	25	1.19168	GABRD	0.0195069	62.5	GABRD
	50.8363	20	1.0555	SCN3B	0.0190996	62	SCN3B
	27.5101	22	1.42835	ABCC12	0.038467	60.25	ABCC12
	25.4817	22	1.00444	PSMG3	0.00355844	59.25	PSMG3
	12.7394	17	1.00997	TCTE1	0.021259	52	TCTE1
	11.4593	14	1.00269	NECAB2	0.00213435	49	NECAB2
	89	2	3.01071	P2RX2	0.000484666	43.25	P2RX2
	2.13519	11	1.1247	CALB2	0.00468685	41.5	CALB2
	1.26565	12	1.47895	CORT	0.00132106	41.25	CORT
	3.39095	10	1.30887	KRT17	0.0191613	41	KRT17
	4.53336	8	1.12031	NEGR1	0.0115881	39.25	NEGR1
	1.32626	9	1.1134	BEX5	0.0190429	37.25	BEX5
	1.40833	8	1.14409	PLPPR3	0.0107087	36.25	PLPPR3
	0	5	1.03106	CITED1	0.0469288	24.25	CITED1
	0	1	1.07617	LY6H	0.00199339	9.5	LY6H
	0	1	1.9724	PROC	0.0196105	9.5	PROC
	0	1	1.05135	TGFBR3L	0.00255732	9.5	TGFBR3L
2	401.632	27	1.33584	SOHLH1	0.0157479	87.75	SOHLH1
	138.355	34	1.55731	CPNE9	0.00343768	87.5	CPNE9
	148.651	28	1.02762	MAST1	0.0162615	84.25	MAST1
	143.584	28	1.16167	GRIK1	0.00167703	83.75	GRIK1
	99.103	33	1.25914	SYT5	0.0179178	82.75	SYT5
	223.71	21	1.05075	TRPM2	0.000538986	81.25	TRPM2
	219.06	20	1.19982	MYO15A	0.00231292	79.5	MYO15A
	99.8226	27	1.49135	PNMA3	0.00742145	77.75	PNMA3
	85.2208	31	1.05303	AP3B2	0.0361478	77.25	AP3B2
	86.2939	30	1.03699	R3HDM1	0.0363193	77	R3HDM1
	80.2965	32	1.05941	PNCK	0.00312307	76.5	PNCK
	132.01	21	1.09856	CACNA1G	0.0399412	75.75	CACNA1G
	81.8548	29	1.06188	LPCAT4	0.0296161	75	LPCAT4
	72.0562	31	1.44686	RPRML	0.0177721	74.75	RPRML
	57.1008	29	1.30118	CCK	0.0452408	71	CCK
	102.836	12	1.30766	AHRR	0.0235693	66.25	AHRR
	35.96	26	1.16325	RNF112	0.00290118	64.75	RNF112
	35.0191	26	1.41957	PNMA5	0.017417	64.25	PNMA5
	80.6396	17	1.18436	BICDL1	0.0223116	63.5	BICDL1
	89.051	12	1.02115	CRHR1	0.0302541	62.75	CRHR1
	26.0926	25	1.06792	DRP2	0.0180174	61.5	DRP2
	98.6096	9	1.51252	CYP2E1	0.0118093	59.75	CYP2E1
	5.74516	23	1.11874	ACTL6B	0.0316527	55.5	ACTL6B
	16.2134	20	1.01708	PRMT8	0.0163284	55.5	PRMT8
	22.4503	17	1.08759	RTP5	0.0068581	54	RTP5
	15.6929	12	1.57514	TAC3	0.0232314	48.75	TAC3
	20.954	10	1.18838	GRM2	0.0174034	46.5	GRM2
	6.05019	11	1.11857	DLK2	0.00680327	45	DLK2
	1.54111	6	1.37063	ASTL	0.0101997	34.5	ASTL
	3.87849	3	1.21999	SEMA5B	0.00609636	29.5	SEMA5B
	0.2	4	2.39331	ATP4A	0.00197528	27	ATP4A
	0.698982	3	1.3226	PKD2L1	0.00975584	25.5	PKD2L1
	0.487179	2	1.05023	TRIM17	0.0105645	21.5	TRIM17
	0	3	1.08545	PLCH2	0.0216405	19.25	PLCH2
	0	1	1.8198	CARTPT	0.0194657	9.5	CARTPT
	0	1	1.06489	SLC44A5	0.0301527	9.5	SLC44A5
3	575.617	15	2.27998	BX276092.9	0.0032215	79.5	BX276092.9
	796.65	11	1.09801	ZFR2	0.00286201	76	ZFR2
	738.823	10	1.33096	CHTF18	0.000350248	74	CHTF18
	405.299	8	1.63877	TMEM249	0.00119461	69.75	TMEM249
	432.406	7	1.36271	CORO6	0.0128502	69	CORO6
	241.573	5	1.24695	NOXA1	0.00636449	64	NOXA1
	161.813	6	1.52696	SYCE1	0.00730119	63.5	SYCE1
	154.957	5	1.57701	PDIA2	0.00563811	61	PDIA2
	176	4	1.04394	CCDC57	0.0171675	59.5	CCDC57
	108.183	5	1.29928	MICAL1	0.00352237	56.5	MICAL1
	100.364	4	1.07694	CYP2D7	0.0352935	53	CYP2D7
	48.9886	8	1.37442	GRIK2	0.000682254	49.25	GRIK2
	59.8058	6	1.33569	TNNT2	0.00385028	48.5	TNNT2
	91.8848	3	1.16564	B4GALNT3	0.0121398	48.5	B4GALNT3
	64.584	4	1.00519	ANKRD24	0.00131042	45	ANKRD24
	37.6164	5	1.40759	WDR97	0.00246004	44	WDR97
	89	2	1.11957	ZGLP1	0.0253583	43.25	ZGLP1
	48.2465	4	2.09232	TBC1D26	0.0032215	42	TBC1D26
	73.9	2	1.05455	PKD1	0.00119461	40	PKD1
	36.1273	2	1.59896	LCN15	0.00634035	35	LCN15
	12.5	2	1.58061	TGM1	0.00834345	29	TGM1
	2.88485	3	1.28031	TRIM54	0.00862229	28.5	TRIM54
	5.33333	2	1.11567	RTEL1	0.00119461	27	RTEL1
	0	2	1.02131	CES4A	0.0173119	15.75	CES4A
	0	2	1.38734	NOXO1	0.000533896	15.75	NOXO1
	0	1	1.15604	CYP2D6	0.0452415	9.5	CYP2D6
	0	1	1.80393	LORICRIN	0.00838058	9.5	LORICRIN
	0	1	1.05306	PTCH2	0.00534939	9.5	PTCH2
	0	1	1.5814	TNFRSF25	0.00663562	9.5	TNFRSF25
	0	1	1.19922	DNASE1L2	0.00549562	9.5	DNASE1L2
4	0	1	1.2686	KIF12	0.00115026	9.5	KIF12
	0	1	1.49294	LTK	0.000740607	9.5	LTK
5	0	1	1.50703	RTL1	0.0271742	9.5	RTL1
	0	1	1.30697	TARBP1	0.0119763	9.5	TARBP1
6	0	1	1.04208	AGAP6	0.0156304	9.5	AGAP6
	0	1	1.05671	TIMM23B-AGAP6	0.0137878	9.5	TIMM23B-AGAP6

## Sheet: Functional annot. - upreg. DEGs
Supplementary file 5: ClueGo functional annotation of the three main co-expression network clusters of upregulated genes.
#Cluster	ID	Term	Ontology Source	Term PValue	Term PValue Corrected with Bonferroni step down	Group PValue	Group PValue Corrected with Bonferroni step down	GOLevels	GOGroups	% Associated Genes	Nr. Genes	Associated Genes Found
Cluster1	GO:0099590	neurotransmitter receptor internalization	GO_BiologicalProcess-EBI-UniProt-GOA-ACAP-ARAP_13.05.2021_00h00	0.000730144	0.00219043	0.000730144	0.00146029	[3, 6, 7, 8]	Group0	6.89655	2	[CACNG8, CALY]
	GO:0019076	viral release from host cell	GO_BiologicalProcess-EBI-UniProt-GOA-ACAP-ARAP_13.05.2021_00h00	0.00132135	0.00132135	0.00290057	0.00290057	[2, 3, 7]	Group1	5.12821	2	[KRT17, PROC]
	GO:0044794	positive regulation by host of viral process	GO_BiologicalProcess-EBI-UniProt-GOA-ACAP-ARAP_13.05.2021_00h00	0.000247083	0.00123542	0.00290057	0.00290057	[2, 6]	Group1	11.7647	2	[KRT17, PROC]
	GO:1902186	regulation of viral release from host cell	GO_BiologicalProcess-EBI-UniProt-GOA-ACAP-ARAP_13.05.2021_00h00	0.00100462	0.00200925	0.00290057	0.00290057	[3, 4, 5, 8]	Group1	5.88235	2	[KRT17, PROC]
	GO:0006768	biotin metabolic process	GO_BiologicalProcess-EBI-UniProt-GOA-ACAP-ARAP_13.05.2021_00h00	0.000142191	0.000853148	0.00290057	0.00290057	[4, 5, 7]	Group1	15.3846	2	[KRT17, PROC]
	GO:1902188	positive regulation of viral release from host cell	GO_BiologicalProcess-EBI-UniProt-GOA-ACAP-ARAP_13.05.2021_00h00	0.000310144	0.00124057	0.00290057	0.00290057	[3, 4, 5, 6, 8, 9]	Group1	10.5263	2	[KRT17, PROC]
	GO:0035891	exit from host cell	GO_BiologicalProcess-EBI-UniProt-GOA-ACAP-ARAP_13.05.2021_00h00	0.00132135	0.00132135	0.00290057	0.00290057	[6]	Group1	5.12821	2	[KRT17, PROC]
	GO:0044789	modulation by host of viral release from host cell	GO_BiologicalProcess-EBI-UniProt-GOA-ACAP-ARAP_13.05.2021_00h00	3.84778e-05	0.000269345	0.00290057	0.00290057	[4, 5, 6, 9]	Group1	28.5714	2	[KRT17, PROC]
	GO:0044791	positive regulation by host of viral release from host cell	GO_BiologicalProcess-EBI-UniProt-GOA-ACAP-ARAP_13.05.2021_00h00	3.84778e-05	0.000269345	0.00290057	0.00290057	[3, 4, 5, 6, 7, 9, 10]	Group1	28.5714	2	[KRT17, PROC]
Cluster2	GO:0005272	sodium channel activity	GO_MolecularFunction-GOA_23.02.2017_10h01	1.74625e-06	0.0092331	0.0030777	0.0123108	[3, 4, 5, 6, 7]	Group0	4.44444	2	[CACNA1G, CCK]
	GO:0032096	negative regulation of response to food	GO_BiologicalProcess-GOA_23.02.2017_10h01	0.000213128	0.00670576	0.00335288	0.0100586	[5, 6, 7]	Group1	4.25532	2	[PKD2L1, RTP5]
	GO:0032099	negative regulation of appetite	GO_BiologicalProcess-GOA_23.02.2017_10h01	0.000213128	2.27012e-05	1.74625e-06	1.04775e-05	[7, 8, 9]	Group2	8.33333	4	[CACNA1G, GRIK1, PKD2L1, TRPM2]
	GO:0032105	negative regulation of response to extracellular stimulus	GO_BiologicalProcess-GOA_23.02.2017_10h01	0.000293181	0.00838835	0.00119834	0.00599168	[4, 5]	Group3	7.14286	2	[GRIK1, GRM2]
	GO:0032108	negative regulation of response to nutrient levels	GO_BiologicalProcess-GOA_23.02.2017_10h01	0.000293181	0.00363916	0.00363916	0.00727833	[4, 6, 7, 8, 9]	Group4	4.08163	2	[CCK, GRM2]
	GO:0032095	regulation of response to food	GO_BiologicalProcess-GOA_23.02.2017_10h01	0.000547755	0.0134296	0.0194268	0.0194268	[3, 5]	Group5	4.7619	2	[CARTPT, CCK]
	GO:0032098	regulation of appetite	GO_BiologicalProcess-GOA_23.02.2017_10h01	0.000954352	0.00858917	0.0194268	0.0194268	[3, 5]	Group5	8	2	[CARTPT, CCK]
	GO:0032104	regulation of response to extracellular stimulus	GO_BiologicalProcess-GOA_23.02.2017_10h01	0.00103269	0.00826153	0.0194268	0.0194268	[4, 5]	Group5	7.69231	2	[CARTPT, CCK]
	GO:0032107	regulation of response to nutrient levels	GO_BiologicalProcess-GOA_23.02.2017_10h01	0.00103269	0.0117772	0.0194268	0.0194268	[5]	Group5	4.54545	2	[CARTPT, CCK]
	GO:0008066	glutamate receptor activity	GO_MolecularFunction-GOA_23.02.2017_10h01	0.00119834	0.00322499	0.0194268	0.0194268	[4, 5, 6]	Group5	14.2857	2	[CARTPT, CCK]
	GO:0051954	positive regulation of amine transport	GO_BiologicalProcess-GOA_23.02.2017_10h01	0.00231956	0.0139174	0.0194268	0.0194268	[3, 4, 5, 6, 7]	Group5	5.12821	2	[CARTPT, CCK]
	GO:0032094	response to food	GO_BiologicalProcess-GOA_23.02.2017_10h01	0.00268591	0.00826153	0.0194268	0.0194268	[5, 6]	Group5	7.69231	2	[CARTPT, CCK]
	GO:0005184	neuropeptide hormone activity	GO_MolecularFunction-GOA_23.02.2017_10h01	0.0029443	0.00547755	0.0194268	0.0194268	[4, 6, 7]	Group5	10.5263	2	[CARTPT, CCK]
	GO:0003254	regulation of membrane depolarization	GO_BiologicalProcess-GOA_23.02.2017_10h01	0.0030777	0.00255754	0.0194268	0.0194268	[4, 5, 6, 7, 8]	Group5	16.6667	2	[CARTPT, CCK]
	GO:0050912	detection of chemical stimulus involved in sensory perception of taste	GO_BiologicalProcess-GOA_23.02.2017_10h01	0.00335288	0.00322499	0.0194268	0.0194268	[5, 6, 7]	Group5	14.2857	2	[CARTPT, CCK]
	GO:0014047	glutamate secretion	GO_BiologicalProcess-GOA_23.02.2017_10h01	0.00363916	0.00255754	0.0194268	0.0194268	[4, 5, 6, 7, 8, 9]	Group5	16.6667	2	[CARTPT, CCK]
Cluster3	GO:0070330	aromatase activity	GO_MolecularFunction-GOA_23.02.2017_10h01	0.000625421	0.000625421	0.000625421	0.000625421	[5]	Group0	7.40741	2	[CYP2D6, CYP2D7]
	GO:0010310	regulation of hydrogen peroxide metabolic process	GO_BiologicalProcess-GOA_23.02.2017_10h01	0.000215823	0.000431646	0.000493036	0.000986073	[5, 6]	Group1	12.5	2	[NOXA1, NOXO1]
	GO:0043020	NADPH oxidase complex	GO_CellularComponent-GOA_23.02.2017_10h01	8.13466e-05	0.00024404	0.000493036	0.000986073	[3, 4, 5, 6, 7, 8]	Group1	20	2	[NOXA1, NOXO1]

## Sheet: List of top 10 hub genes
Supplementary file 5: List of the top 10 down- and upregulated hub genes from co-expression network analysis.
	name	betweenness	degree	Rank_stat
DOWNREGULATED	RHOC	6409.5	105	704.25
	SNTA1	2553.32	98	671
	MSI2	2460.05	99	668.5
	CHDH	3625.79	102	691.5
	BCL2	1908.34	91	653
	ARHGEF26	2751.17	96	673.25
	VEGFB	1457.01	82	633.75
	TRIP6	4704.29	101	699
	SORBS3	7004.4	116	707
	S100A16	4397.76	114	700
	name	betweenness	degree	Rank_stat
UPREGULATED	AP3B2	88.7242	30	77.75
	GABRD	59.8453	23	68.25
	RNF112	49.2535	25	69.25
	CCK	19.6525	25	63.75
	SERPINF1	0.56759	17	47
	CAMKV	43.2936	27	70.75
	ACTL6B	3.88371	20	52.5
	CALY	133.146	35	83.5
	SYT5	133.321	33	83.5
	NRGN	82.4694	31	77

## Sheet: Functional annot. of hub genes
Supplementary file 5: GO functional annotation of the top 10 down- and upregulated hub genes from co-expression network analysis by DAVID annotation database.
Category	Term	Count	%	PValue	Genes	List Total	Pop Hits	Pop Total	Fold Enrichment	Bonferroni	Benjamini	FDR
GOTERM_BP_DIRECT	GO:0048864~stem cell development	2	10	0.0068876	BCL2, MSI2	20	7	19256	275.086	0.867097	1	1
GOTERM_BP_DIRECT	GO:0007015~actin filament organization	3	15	0.00804995	BCL2, RHOC, SORBS3	20	138	19256	20.9304	0.905589	1	1
GOTERM_BP_DIRECT	GO:0042551~neuron maturation	2	10	0.0137302	ACTL6B, BCL2	20	14	19256	137.543	0.98235	1	1
GOTERM_BP_DIRECT	GO:0001836~release of cytochrome c from mitochondria	2	10	0.0214957	BCL2, CCK	20	22	19256	87.5273	0.998245	1	1
GOTERM_BP_DIRECT	GO:0048041~focal adhesion assembly	2	10	0.0282429	TRIP6, BCL2	20	29	19256	1900-03-06 01:03:56	0.999767	1	1
GOTERM_BP_DIRECT	GO:0008089~anterograde axonal transport	2	10	0.0292032	CALY, AP3B2	20	30	19256	64.1867	0.999826	1	1
GOTERM_BP_DIRECT	GO:0051496~positive regulation of stress fiber assembly	2	10	0.0529202	RHOC, SORBS3	20	55	19256	35.0109	1	1	1
GOTERM_BP_DIRECT	GO:0031334~positive regulation of protein complex assembly	2	10	0.0529202	CCK, RHOC	20	55	19256	35.0109	1	1	1
GOTERM_BP_DIRECT	GO:0007409~axonogenesis	2	10	0.0842955	BCL2, CCK	20	89	19256	21.636	1	1	1
GOTERM_BP_DIRECT	GO:0050731~positive regulation of peptidyl-tyrosine phosphorylation	2	10	0.0897291	VEGFB, CCK	20	95	19256	20.2695	1	1	1
Category	Term	Count	%	PValue	Genes	List Total	Pop Hits	Pop Total	Fold Enrichment	Bonferroni	Benjamini	FDR
GOTERM_MF_DIRECT	GO:0005516~calmodulin binding	3	15	0.0178912	CAMKV, SNTA1, NRGN	20	205	18811	13.7641	0.732298	1	1
GOTERM_MF_DIRECT	GO:0030276~clathrin binding	2	10	0.0454749	SYT5, AP3B2	20	46	18811	40.8935	0.966544	1	1
Category	Term	Count	%	PValue	Genes	List Total	Pop Hits	Pop Total	Fold Enrichment	Bonferroni	Benjamini	FDR
GOTERM_CC_DIRECT	GO:0030424~axon	4	20	0.00427223	SYT5, CCK, GABRD, NRGN	20	361	20472	11.3418	0.328451	0.17557	0.173682
GOTERM_CC_DIRECT	GO:0098978~glutamatergic synapse	4	20	0.00468082	CAMKV, CALY, GABRD, NRGN	20	373	20472	10.9769	0.353601	0.17557	0.173682
GOTERM_CC_DIRECT	GO:0043203~axon hillock	2	10	0.00740196	SERPINF1, CCK	20	8	20472	255.9	0.498897	0.17557	0.173682
GOTERM_CC_DIRECT	GO:0045211~postsynaptic membrane	3	15	0.00928604	GABRD, SNTA1, NRGN	20	158	20472	19.4354	0.580057	0.17557	0.173682
GOTERM_CC_DIRECT	GO:0070161~anchoring junction	4	20	0.00943925	SYT5, RNF112, GABRD, SNTA1	20	481	20472	8.51227	0.586054	0.17557	0.173682
GOTERM_CC_DIRECT	GO:0005856~cytoskeleton	4	20	0.0129758	TRIP6, RHOC, SORBS3, SNTA1	20	541	20472	7.56821	0.703186	0.201125	0.198962
GOTERM_CC_DIRECT	GO:0043005~neuron projection	3	15	0.0475057	RNF112, RHOC, GABRD	20	379	20472	8.10237	0.989181	0.537362	0.531584
GOTERM_CC_DIRECT	GO:0005622~intracellular	2	10	0.0489661	CAMKV, SNTA1	20	54	20472	37.9111	0.990619	0.537362	0.531584
GOTERM_CC_DIRECT	GO:0043025~neuronal cell body	3	15	0.0539629	SYT5, GABRD, NRGN	20	407	20472	7.54496	0.994253	0.537362	0.531584
GOTERM_CC_DIRECT	GO:1904115~axon cytoplasm	2	10	0.0577809	CALY, AP3B2	20	64	20472	31.9875	0.996054	0.537362	0.531584
Category	Term	Count	%	PValue	Genes	List Total	Pop Hits	Pop Total	Fold Enrichment	Bonferroni	Benjamini	FDR
REACTOME_PATHWAY	R-HSA-9012999~RHO GTPase cycle	3	15	0.0613855	ARHGEF26, MSI2, RHOC	11	449	10882	6.60984	0.993705	1	1
REACTOME_PATHWAY	R-HSA-162582~Signal Transduction	6	30	0.0637657	ARHGEF26, BCL2, VEGFB, CCK, MSI2, RHOC	11	2579	10882	2.30153	0.994862	1	1
REACTOME_PATHWAY	R-HSA-416482~G alpha (12/13) signalling events	2	10	0.0711594	ARHGEF26, RHOC	11	80	10882	24.7318	0.997275	1	1
