# Supplementary material for: Transcriptome Profiling of the Dorsomedial Prefrontal Cortex in Suicide Victims
Source: Int J Mol Sci. 2022 Jun 25;23(13):7067. doi: 10.3390/ijms23137067 (PMC9266666; doi:10.3390/ijms23137067)
Supplement: Supplementary file 1 [file ijms-23-07067-s001.zip › Suppl-File6_Gene_expression_AHBA.xlsx]

## Sheet: Data from AHBA
Supplementary file 6: Gene expression (trimmed means) of differentially expressed genes from the Allen Human Brain Atlas.
	feature	Astro L1 FGFR3 SERPINI2	Astro L1-6 FGFR3 AQP1	Astro L1-6 FGFR3 PLCG1	Micro L1-6 TYROBP CD74	Oligo L2-6 OPALIN FTH1P3	Oligo L2-6 OPALIN MAP6D1	Oligo L3-6 OPALIN ENPP6	Oligo L5-6 OPALIN LDLRAP1	Endo L2-5 NOSTRIN SRGN	Exc L2 LAMP5 KCNG3	Exc L2 LINC00507 ATP7B	Exc L2 LINC00507 GLRA3	Exc L2-3 LINC00507 DSG3	Exc L2-3 RORB CCDC68	Exc L2-3 RORB PTPN3	Exc L2-3 RORB RTKN2	Exc L3 LAMP5 CARM1P1	Exc L3 RORB OTOGL	Exc L3 THEMIS ENPEP	Exc L3-5 FEZF2 ASGR2	Exc L3-5 FEZF2 LINC01107	Exc L3-5 RORB LAMA4	Exc L3-5 RORB LINC01202	Exc L3-5 RORB LNX2	Exc L3-5 RORB RPRM	Exc L3-5 RORB TNNT2	Exc L5 FEZF2 CSN1S1	Exc L5 FEZF2 NREP-AS1	Exc L5 FEZF2 PKD2L1	Exc L5 FEZF2 RNF144A-AS1	Exc L5 RORB MED8	Exc L5 THEMIS FGF10	Exc L5 THEMIS LINC01116	Exc L5 THEMIS RGPD6	Exc L5 THEMIS SLC22A18	Exc L5 THEMIS VILL	Exc L5-6 FEZF2 C9orf135-AS1	Exc L5-6 FEZF2 CFTR	Exc L5-6 FEZF2 FILIP1L	Exc L5-6 FEZF2 IFNG-AS1	Exc L5-6 FEZF2 LPO	Exc L5-6 FEZF2 OR1L8	Exc L5-6 FEZF2 SH2D1B	Exc L5-6 THEMIS SMYD1	Exc L5-6 THEMIS TNFAIP6	Exc L6 FEZF2 FFAR4	Exc L6 FEZF2 KLK7	Exc L6 FEZF2 PDYN
DOWN-REGULATED	A2ML1	0.0	0.0	0.0	0.0	0.0	0.0	0.0	0.0	0.0	0.0	0.0	0.0	0.0	0.0	0.0	0.0	0.0	0.0	0.0	0.0	0.0	0.0	0.0	0.0	0.0	0.0	0.0	0.0	0.0	0.0	0.0	0.0	0.0	0.0	0.0	0.0	0.0	0.0	0.0	0.0	0.0	0.0	0.0	0.0	0.0	0.0	0.0	0.0
	A4GALT	0.0	0.0	0.0	0.0	0.0	0.0	0.0	0.0	0.0	0.0	0.0	0.0	0.0	0.0	0.0	0.0	0.0	0.0	0.0	0.0	0.0	0.0	0.0	0.0	0.0	0.0	0.0	0.0	0.0	0.0	0.0	0.0	0.0	0.0	0.0	0.0	0.0	0.0	0.0	0.0	0.0	0.0	0.0	0.0	0.0	0.0	0.0	0.0
	ABCB1	0.0	0.0	0.0	0.0	0.0	0.65157896	0.0	0.0	11.60375	0.0	0.6711679	0.0	2.102705	0.32954383	0.1586345	0.2760903	0.70139796	0.0	0.6388795	0.66484976	0.8780303	0.24368984	0.0	0.41447034	0.12606718	0.4625622	2.2577877	0.0	0.0	0.0	0.0	0.7063393	1.8761061	1.689558	0.9386769	0.5039506	2.8539631	2.2146914	1.792437	0.0	0.9274157	3.1407106	1.8722689	0.25390244	0.55111635	0.0	0.21656805	2021-02-03
	ABCC9	0.8338889	2.2107866	0.0	0.0	0.0	0.0	0.0	0.0	0.0	0.0	0.0	0.0	0.0	0.0	0.0	0.0	0.0	0.80214375	0.15189831	0.0	0.0	0.0	1.5631809	1.7151409	3.2944276	0.3234414	0.38178572	6.1899137	3.550474	2.4244444	2.802112	2.4706306	2.9759293	2.4686813	1.6368713	1.0920987	3.3753834	1.307284	2.9172268	6.8909235	6.6916394	5.9997015	1.8148739	0.0	1.3585747	2.3303797	1.8252702	0.9275
	ABHD15	0.0	0.0	0.0	0.0	0.0	0.0	0.0	0.0	0.0	0.0	0.0	0.0	0.0	0.0	0.0	0.0	0.0	0.0	0.0	0.0	0.0	0.0	0.0	0.0	0.0	0.0	0.0	0.0	0.0	0.0	0.0	0.0	0.0	0.0	0.0	0.0	0.0	0.0	0.0	0.0	0.0	0.0	0.0	0.0	0.0	0.0	0.0	0.0
	ABHD4	0.0	0.0	0.0	0.0	0.0	0.0	0.0	0.0	0.0	0.0	0.0	0.0	0.0	0.0	0.0	0.0	0.0	0.0	0.0	0.0	0.0	0.0	0.0	0.0	0.0	0.0	0.0	0.0	0.0	0.0	0.0	0.0	0.0	0.0	0.0	0.0	0.0	0.0	0.0	0.0	0.0	0.0	0.0	0.0	0.0	0.0	0.0	0.0
	ACAA2	0.0	0.0	0.0	0.0	0.0	0.0	0.0	0.0	0.0	0.0	0.0	0.0	0.0	0.0	0.0	0.0	0.0	0.0	0.0	0.0	0.0	0.0	0.0	0.0	0.0	0.0	0.0	0.0	0.0	0.0	0.0	0.0	0.0	0.0	0.0	0.0	0.0	0.0	0.0	0.0	0.0	0.0	0.0	0.0	0.0	0.0	0.0	0.0
	ACACB	3.668148	0.7238202	2.8921554	0.0	0.0	0.0	0.0	0.0	0.0	0.0	0.0	0.0	0.0	0.0	0.0	0.0	0.0	0.0	0.0	1.473828	1.3837879	0.0	0.0	0.0	0.0	0.0	1.3111607	0.0	0.0	0.0	0.0	0.0	1.0048673	0.2882967	0.0	0.0	0.0	0.0	0.0	0.0	0.0	0.2090863	0.0	0.0	0.0	0.0	0.0	0.0
	ACBD7	0.0	0.0	0.0	0.0	0.0	0.0	0.0	0.0	0.0	0.0	0.0	0.0	0.0	0.0	0.0	0.0	0.0	0.0	0.0	0.0	0.0	0.0	0.0	0.0	0.0	0.0	0.0	0.0	0.0	0.0	0.0	0.0	0.0	0.0	0.0	0.0	0.0	0.0	0.0	0.0	0.0	0.0	0.0	0.0	0.0	0.0	0.0	0.0
	ACKR3	0.0	0.0	0.0	0.0	0.0	0.0	0.0	0.0	0.0	0.0	0.0	0.0	0.0	0.0	0.0	0.0	0.0	0.0	0.0	0.0	0.0	0.0	0.0	0.0	0.0	0.0	0.0	0.0	0.0	0.0	0.0	0.0	0.0	0.0	0.0	0.0	0.0	0.0	0.0	0.0	0.0	0.0	0.0	0.0	0.0	0.0	0.0	0.0
	ACOT6	0.0	0.0	0.0	0.0	0.0	0.0	0.0	0.0	0.0	0.0	0.0	0.0	0.0	0.0	0.0	0.0	0.0	0.0	0.0	0.0	0.0	0.0	0.0	0.0	0.0	0.0	0.0	0.0	0.0	0.0	0.0	0.0	0.0	0.0	0.0	0.0	0.0	0.0	0.0	0.0	0.0	0.0	0.0	0.0	0.0	0.0	0.0	0.0
	ACOX2	0.0	0.0	0.0	0.0	0.0	0.0	0.0	0.0	0.0	0.0	0.0	0.0	0.0	0.0	0.0	0.0	0.0	0.0	0.0	0.0	0.0	0.0	0.0	0.0	0.0	0.0	0.0	0.0	0.0	0.0	0.0	0.0	0.0	0.0	0.0	0.0	0.0	0.0	0.0	0.0	0.0	0.0	0.0	0.0	0.0	0.0	0.0	0.0
	ACVRL1	0.0	0.0	0.0	0.0	0.0	0.0	0.0	0.0	0.5108333	0.0	0.0	0.0	0.0	0.0	0.0	0.0	0.0	0.0	0.0	0.0	0.0	0.0	0.0	0.0	0.0	0.0	0.0	0.0	0.0	0.0	0.0	0.0	0.0	0.0	0.0	0.0	0.0	0.0	0.0	0.0	0.0	0.0	0.0	0.0	0.0	0.0	0.0	0.0
	ACSF2	0.0	0.0	0.0	0.0	0.0	0.0	0.0	0.0	0.0	0.0	0.0	0.0	0.0	0.0	0.0	0.0	0.0	0.0	0.0	0.0	0.0	0.0	0.0	0.0	0.0	0.0	0.0	0.0	0.0	0.0	0.0	0.0	0.0	0.0	0.0	0.0	0.0	0.0	0.0	0.0	0.0	0.0	0.0	0.0	0.0	0.0	0.0	0.0
	ACSL5	0.0	0.0	0.0	0.0	0.0	0.0	0.0	0.0	0.0	0.0	0.0	0.0	0.0	0.0	0.0	0.0	0.0	0.0	0.0	0.0	0.0	0.0	0.0	0.0	0.0	0.0	0.0	0.0	0.0	0.0	0.0	0.0	0.0	0.0	0.0	0.0	0.0	0.0	0.0	0.0	0.0	0.0	0.0	0.0	0.0	0.0	0.0	0.0
	ACSM5	0.0	0.0	0.0	0.0	0.0	0.0	0.0	0.0	0.0	0.0	0.0	0.0	0.0	0.0	0.0	0.0	0.0	0.0	0.0	0.0	0.0	0.0	0.0	0.0	0.0	0.0	0.0	0.0	0.0	0.0	0.0	0.0	0.0	0.0	0.0	0.0	0.0	0.0	0.0	0.0	0.0	0.0	0.0	0.0	0.0	0.0	0.0	0.0
	ACSS1	8.3975	3.1820226	9.018413	0.0	0.0	0.0	0.0	0.0	0.0	0.0	0.0	0.0	0.0	0.0	0.0	0.0	0.0	0.0	0.0	0.0	0.0	0.0	0.0	0.0	0.0	0.0	0.0	0.0	0.0	0.0	0.0	0.0	0.0	0.0	0.0	0.0	0.0	0.0	0.0	0.0	0.0	0.0	0.0	0.0	0.0	0.0	0.0	0.0
	ADAMTS9	1.2301818	3.8926966	0.0	0.0	0.0	0.0	0.0	0.0	0.0	0.0	0.0	0.0	0.0	0.26168132	0.0	0.0	0.0	0.0	0.0	0.0	0.0	0.0	0.0	0.0	0.0	0.0	0.0	2.8317442	0.0	0.6235802	0.0	0.0	0.0	0.0	0.0	0.0	0.0	0.0	0.0	0.5534513	0.8846591	0.0	0.0	0.0	0.0	0.0	0.0	0.0
	ADAMTSL3	0.0	5.4402246	0.0	0.0	0.06690435	1.9361842	0.38234413	3.244	0.0	1.0745685	0.22613138	1.2236564	0.7307353	0.33955982	0.011220311	1.411899	0.95890313	0.0	0.8697963	8.539327	8.893409	0.5195722	0.0	0.24560161	0.0	0.14471322	7.800676	7.127094	6.549714	3.7329628	0.43198276	0.0	3.2530973	1.7708791	2.1053133	0.92530864	1.4600768	1.8975309	0.6495378	3.6072567	1.3688765	1.1517767	1.4255462	2.7845714	0.014852768	8.337692	3.3333235	0.0
	ADAMTSL4	0.0	0.0	0.0	0.0	0.0	0.0	0.0	0.0	0.0	0.0	0.0	0.0	0.0	0.0	0.0	0.0	0.0	0.0	0.0	0.0	0.0	0.0	0.0	0.0	0.0	0.0	0.0	0.0	0.0	0.0	0.0	0.0	0.0	0.0	0.0	0.0	0.0	0.0	0.0	0.0	0.0	0.0	0.0	0.0	0.0	0.0	0.0	0.0
	ADCY4	0.0	0.0	0.0	0.0	0.0	0.0	0.0	0.0	0.0	0.0	0.0	0.0	0.0	0.0	0.0	0.0	0.0	0.0	0.0	0.0	0.0	0.0	0.0	0.0	0.0	0.0	0.0	0.0	0.0	0.0	0.0	0.0	0.0	0.0	0.0	0.0	0.0	0.0	0.0	0.0	0.0	0.0	0.0	0.0	0.0	0.0	0.0	0.0
	ADCYAP1R1	0.93185186	0.0	0.10067138	0.0	0.0	0.0	0.0	0.0	0.0	0.0	1.0183941	0.0	0.7741789	0.0	0.0	0.0	0.0	0.0	0.0	0.72215813	1.4918182	0.0	0.0	0.0	0.0	0.0	0.445	0.0	0.0	0.0	0.44965518	0.5811818	1.7209735	1.2135165	1.5758734	0.0	0.86183953	2.2307408	1.5654622	0.0	0.0	5.502137	0.95663863	0.0	0.62882215	1.9893671	1.2795784	5.653
	ADD3	9.506667	5.990562	9.274062	0.0	5.003904	7.462549	4.5506716	2021-08-09	0.0	3.2998476	6.4696703	4.0018077	6.275009	3.0284882	3.3385527	6.1466117	6.8548594	4.148404	6.7270455	1.1520771	1.3419697	3.9534042	2.8504374	3.7688994	6.0505843	6.5401125	3.030268	7.0840173	6.7881117	7.3061113	6.8447742	6.224054	3.2302632	3.5325415	6.370196	6.8776364	3.2947543	7.766852	5.7919254	7.8162403	7.5439343	7.094275	5.682875	7.810244	6.551746	8.60037	7.7006764	8.412
	ADGRF5	0.0	0.0	0.0	0.0	0.0	0.0	0.0	0.0	5.6989584	0.0	0.0	0.11416827	0.0	0.42880753	0.5146683	0.0	0.0	0.0	0.0	0.0	0.0	0.0	0.0	0.0	0.0	0.0	0.0	0.0	0.0	0.0	0.0	0.0	0.0	0.0	0.0	0.0	0.0	0.0	0.0	0.0	0.0	0.0	0.0	0.0	0.0	0.0	0.0	0.0
	ADGRG1	1.3931482	0.34842697	2.6885915	0.564321	0.0	0.0	0.0	0.0	0.0	0.0	0.0	0.0	0.0	0.0	0.0	0.3021452	0.0	0.0	0.0	0.0	0.0	0.0	0.0	0.0	0.0	0.0	0.0	0.0	0.0	0.0	0.0	0.0	0.0	0.0	0.0	0.0	0.0	0.0	0.0	0.0	0.0	0.0	0.0	0.0	0.0	0.0	0.0	0.0
	ADGRL4	0.0	0.0	0.0	0.0	0.0	0.0	0.0	0.0	4.5729165	0.0	0.0	0.0	0.0	0.0	0.0	0.0	0.0	0.0	0.0	0.0	0.0	0.0	0.0	0.0	0.0	0.0	0.0	0.0	0.0	0.0	1.9048276	1.69	0.0	0.0	0.0	0.5730247	0.0	0.0	0.0	0.0	0.0	0.0	0.0	0.0	0.0	0.0	0.0	0.0
	ADGRV1	12.226944	11.270833	11.694688	0.0	0.0	1.9083117	0.0	0.0	0.0	1.0413265	4.1331387	2.2710896	6.9275093	3.8035703	2.4111037	6.192079	3.8649406	1.8324018	6.029467	6.2035465	6.211591	6.4529033	0.6893763	2.1275136	1.2132578	2.8082294	6.2056756	0.28918606	0.6604762	0.83950615	1.9261206	2.6893694	5.6489334	2.9443095	5.584629	6.064352	1.878001	1.459753	1.7315899	0.0	2.6728408	2.7330303	1.5688236	6.2946343	2.8645465	0.0	0.0	6.69
	ADH1B	0.0	0.0	0.0	0.0	0.0	0.0	0.0	0.0	0.0	0.0	0.0	0.0	0.0	0.0	0.0	0.0	0.0	0.0	0.0	0.0	0.0	0.0	0.0	0.0	0.0	0.0	0.0	0.0	0.0	0.0	0.0	0.0	0.0	0.0	0.0	0.0	0.0	0.0	0.0	0.0	0.0	0.0	0.0	0.0	0.0	0.0	0.0	0.0
	ADIRF	0.0	0.0	0.0	0.0	0.0	0.0	0.0	0.0	0.0	0.0	0.0	0.0	0.0	0.0	0.0	0.0	0.0	0.0	0.0	0.0	0.0	0.0	0.0	0.0	0.0	0.0	0.0	0.0	0.0	0.0	0.0	0.0	0.0	0.0	0.0	0.0	0.0	0.0	0.0	0.0	0.0	0.0	0.0	0.0	0.0	0.0	0.0	0.0
	ADM	0.0	0.0	0.0	0.0	0.0	0.0	0.0	0.0	0.0	0.0	0.0	0.0	0.0	0.0	0.0	0.0	0.0	0.0	0.0	0.0	0.0	0.0	0.0	0.0	0.0	0.0	0.0	0.0	0.0	0.0	0.0	0.0	0.0	0.0	0.0	0.0	0.0	0.0	0.0	0.0	0.0	0.0	0.0	0.0	0.0	0.0	0.0	0.0
	ADORA2A	0.0	0.0	0.0	0.0	0.0	0.0	0.0	0.0	0.0	0.0	0.0	0.0	0.0	0.0	0.0	0.0	0.0	0.0	0.0	0.0	0.0	0.0	0.0	0.0	0.0	0.0	0.0	0.0	0.0	0.0	0.0	0.0	0.0	0.0	0.0	0.0	0.0	0.0	0.0	0.0	0.0	0.0	0.0	0.0	0.0	0.0	0.0	0.0
	ADORA2B	0.0	0.0	0.0	0.0	0.0	0.0	0.0	0.0	0.0	0.0	0.0	0.0	0.0	0.0	0.0	0.0	0.0	0.0	0.0	0.0	0.0	0.0	0.0	0.0	0.0	0.0	0.0	0.0	0.0	0.0	0.0	0.0	0.0	0.0	0.0	0.0	0.0	0.0	0.0	0.0	0.0	0.0	0.0	0.0	0.0	0.0	0.0	0.0
	AEBP1	0.0	0.0	0.0	0.0	0.0	0.0	0.0	0.0	0.0	0.0	0.0	0.0	0.0	0.0	0.0	0.0	0.0	0.0	0.0	0.0	0.0	0.0	0.0	0.0	0.0	0.0	0.0	0.0	0.0	0.0	0.0	0.0	0.0	0.0	0.0	0.0	0.0	0.0	0.0	0.0	0.0	0.0	0.0	0.0	0.0	0.0	0.0	0.0
	AGTRAP	0.0	0.0	0.0	0.0	0.0	0.0	0.0	0.0	0.0	0.0	0.0	0.0	0.0	0.0	0.0	0.0	0.0	0.0	0.0	0.0	0.0	0.0	0.0	0.0	0.0	0.0	0.0	0.0	0.0	0.0	0.0	0.0	0.0	0.0	0.0	0.0	0.0	0.0	0.0	0.0	0.0	0.0	0.0	0.0	0.0	0.0	0.0	0.0
	AHCYL1	8.965555	4.474	5.7650704	0.19975309	0.0	3.3657894	0.34823382	1.7625	0.0	3.0465307	2.9999275	3.5453386	5.867331	3.3319545	2.6447341	5.6818585	5.7621408	2.9847846	3.7674959	5.315852	5.4661365	3.317766	3.2409167	5.7114162	6.191594	5.6389136	5.386667	2.856686	3.4448113	2.9651852	3.5025432	5.7338357	5.6184	5.45562	5.55795	5.600926	2.9569345	2.425679	3.5487447	2.3375576	5.3857627	5.272443	5.4594936	3.1808944	3.3411736	3.0195	2.74709	2.543125
	AHNAK	0.0	0.9921111	0.0	0.0	0.0	0.0	0.0	0.0	0.0	0.0	0.0	0.0	0.0	0.0	0.0	0.0	0.0	0.0	0.0	0.0	0.0	0.0	0.0	0.0	0.0	0.0	0.0	0.0	0.0	0.0	0.0	0.0	0.0	0.0	0.0	0.0	0.0	0.0	0.0	0.0	0.0	0.0	0.0	0.0	0.0	0.0	0.0	0.0
	AIF1L	0.0	0.0	0.0	0.0	0.0	0.0	0.0	0.0	0.14791666	0.0	0.0	0.0	0.0	0.0	0.0	0.0	0.0	0.0	0.0	0.0	0.0	0.0	0.0	0.0	0.0	0.0	0.0	0.0	0.0	0.0	0.0	0.0	0.0	0.0	0.0	0.0	0.0	0.0	0.0	0.0	0.0	0.0	0.0	0.0	0.0	0.0	0.0	0.0
	AIFM3	0.0	0.0	2.0838516	0.0	0.0	0.0	0.0	0.0	0.0	0.0	0.0	0.0	1.143701	0.87396646	0.06426001	1.2173487	1.761224	0.0	0.9036041	1.7930621	3.1074243	1.768877	0.0	1.1016217	0.8781148	0.0	1.9083036	0.48624277	1.6658767	0.8630864	0.0	0.264	4.8608	1.6134254	0.7593431	1.8732716	0.0	0.0	0.0	0.0	0.0	0.0	1.2163866	0.0	0.088470586	0.0	0.0	0.0
	AK4	0.9433333	0.0	0.0	0.0	0.0	0.05736842	0.0	0.0	0.0	0.2827551	2.2658393	0.7446613	0.0	0.45423537	0.48267537	0.24654606	0.0	0.83049375	0.0	0.0	0.0	0.0	0.0	0.71857387	0.0	1.0030674	0.0	0.0	0.0	0.0	1.1325431	1.1896397	0.03663717	0.0	1.6912701	0.78537035	1.698043	0.0	1.1739167	0.0	0.0	3.1577272	1.1794958	2.459065	1.1061602	1.351	0.6799113	2.750625
	AKAP3	0.0	0.0	0.0	0.0	0.0	0.0	0.0	0.0	0.0	0.0	0.0	0.0	0.0	0.0	0.0	0.0	0.0	0.0	0.0	0.0	0.0	0.0	0.0	0.0	0.0	0.0	0.0	0.0	0.0	0.0	0.0	0.0	0.0	0.0	0.0	0.0	0.0	0.0	0.0	0.0	0.0	0.0	0.0	0.0	0.0	0.0	0.0	0.0
	AKAP9	2.6927779	1.6311235	2.9909542	1.6587654	2.7789993	7.299216	5.025522	1.9825	1.5729166	7.246015	7.2397804	6.963011	6.943151	7.2399287	7.194378	7.125733	7.163137	7.5140057	7.257576	7.247074	7.1377273	7.30168	7.6509967	7.5712376	7.74	7.3996267	7.2582664	7.7842374	7.7331204	7.917321	7.796129	7.5426025	7.5507793	7.369918	7.481254	7.534234	7.448015	8.315272	7.491	7.7428083	7.8001637	7.7244697	7.4207597	7.423576	7.483895	7.963269	7.7894197	7.705
	AKR1C3	0.0	0.0	0.0	0.0	0.0	0.0	0.0	0.0	0.0	0.0	0.0	0.0	0.0	0.0	0.0	0.0	0.0	0.0	0.0	0.0	0.0	0.0	0.0	0.0	0.0	0.0	0.0	0.0	0.0	0.0	0.0	0.0	0.0	0.0	0.0	0.0	0.0	0.0	0.0	0.0	0.0	0.0	0.0	0.0	0.0	0.0	0.0	0.0
	ALDH1A1	0.0	0.0	0.0	0.0	0.0	0.0	0.0	0.0	0.0	0.0	0.0	0.0	0.0	0.0	0.0	0.0	0.0	0.0	0.5022166	0.0	0.0	0.558877	0.52257794	0.0	0.0	0.9119403	0.0	0.0	0.0	0.0	0.0	0.34854546	0.0	0.0	0.0	1.4219136	0.0	0.0	0.0	0.0	0.0	0.0	0.0	0.0	0.0	0.0	0.0	0.0
	ALDH1L1	2021-01-11	0.5275281	1.7021555	0.0	0.0	0.0	0.0	0.0	0.0	0.0	0.0	0.0	0.0	0.0	0.0	0.0	0.0	0.0	0.0	0.0	0.0	0.0	0.0	0.0	0.0	0.0	0.0	0.0	0.0	0.0	0.0	0.0	0.0	0.0	0.0	0.0	0.0	0.0	0.0	0.0	0.0	0.0	0.0	0.0	0.0	0.0	0.0	0.0
	ALDH3B1	0.0	0.0	0.0	0.0	0.0	0.0	0.0	0.0	0.0	0.0	0.0	0.0	0.0	0.0	0.0	0.0	0.0	0.0	0.0	0.0	0.0	0.0	0.0	0.0	0.0	0.0	0.0	0.0	0.0	0.0	0.0	0.0	0.0	0.0	0.0	0.0	0.0	0.0	0.0	0.0	0.0	0.0	0.0	0.0	0.0	0.0	0.0	0.0
	ALDH4A1	0.0	0.0	0.0	0.0	0.0	0.0	0.0	0.0	0.0	0.0	0.0	0.0	0.0	0.0	0.0	0.0	0.0	0.0	0.0	0.0	0.0	0.0	0.0	0.0	0.0	0.0	0.0	0.0	0.0	0.0	0.0	0.0	0.0	0.0	0.0	0.0	0.0	0.0	0.0	0.0	0.0	0.0	0.0	0.0	0.0	0.0	0.0	0.0
	ALDH6A1	0.0	0.0	0.0	0.0	0.0	0.0	0.0	0.0	0.0	0.0	0.0	0.0	0.0	0.0	0.0	0.0	0.0	0.0	0.0	1.6706451	1.3760606	0.0	0.0	0.0	0.0	0.0	0.6353982	0.11	0.0	0.0	0.0	0.0	0.30336285	0.0	0.0	0.0	0.0	0.0	0.0	0.0	0.0	0.0	0.0	0.0	0.0	0.0	0.0	0.0
	ALDH7A1	2.479074	0.0	1.0699646	0.0	0.0	0.6451316	0.0	0.0	0.0	0.0	0.0	0.0	0.1651348	0.7241937	0.25502044	0.38254386	0.36309493	0.90985626	0.62647456	0.37931183	0.40242425	0.7364706	1.0252917	0.2332298	0.81175137	1.7328856	0.7936607	0.35238373	0.7152857	0.5997531	0.80810344	1.28991	1.9850442	1.5410497	0.6270459	1.1048148	1.0467995	1.705926	1.3165417	0.69667846	1.1532954	1.2286295	1.1808404	0.75842106	0.59824497	2.421519	2.298155	0.29125
	ALPL	0.0	0.0	0.0	0.0	0.0	0.0	0.0	0.0	0.0	0.0	0.0	0.0	0.0	0.0	0.0	0.0	0.0	0.0	0.0	0.0	0.0	0.0	0.0	0.0	0.0	0.0	0.0	0.0	0.0	0.0	0.0	0.0	0.0	0.0	0.0	0.0	0.0	0.0	0.0	0.0	0.0	0.0	0.0	0.0	0.0	0.0	0.0	0.0
	AMOT	1.2577778	0.0	0.0	0.0	0.0	0.0	0.0	0.0	0.0	0.0	0.0	0.09780139	0.0	0.93098164	0.18629812	0.5398683	0.050095458	0.0	0.11923599	0.0	0.0	0.52229947	0.0	0.0	0.0	0.5946287	0.0	0.0	0.0	0.0	0.0	0.0	0.0	0.0	0.0	0.32117283	0.0	0.0	0.0	0.0	0.0	0.0	0.0	0.5806939	0.0	0.0	0.0	0.0
	ANGPT2	0.0	0.0	0.0	0.0	0.0	0.0	0.0	0.0	0.0	0.0	0.073357664	0.55935246	1.3274939	0.651857	0.23435709	1.3715934	1.5153685	0.0	1.4188625	1.8396574	1.8525758	0.5904813	0.0	0.7943946	0.2562013	0.6492308	2.0138392	1.1649133	0.7915238	0.33	0.35863248	1.0557272	1.7004424	1.8145902	1.8927339	1.0928658	0.6048334	0.52160496	1.1196234	0.16718584	1.1865909	1.552132	0.89915967	1.0542449	0.9794007	0.7906329	0.9877353	0.0
	ANGPTL4	0.5746296	4.3320227	0.0	0.0	0.0	0.0	0.0	0.0	0.0	0.0	0.0	0.0	0.0	0.0	0.0	0.0	0.0	0.0	0.0	0.0	0.0	0.0	0.0	0.0	0.0	0.0	0.0	0.0	0.0	0.0	0.0	0.0	0.0	0.0	0.0	0.0	0.0	0.0	0.0	0.0	0.0	0.0	0.0	0.0	0.0	0.0	0.0	0.0
	ANKHD1	0.0	0.0	0.0	0.0	0.0	0.0	0.0	0.0	0.0	0.0	0.0	0.0	0.0	0.0	0.0	0.0	0.0	0.0	0.0	0.0	0.0	0.0	0.0	0.0	0.0	0.0	0.0	0.0	0.0	0.0	0.0	0.0	0.0	0.0	0.0	0.0	0.0	0.0	0.0	0.0	0.0	0.0	0.0	0.0	0.0	0.0	0.0	0.0
	ANKHD1-EIF4EBP3	0.0	0.0	0.0	0.0	0.0	0.0	0.0	0.0	0.0	0.0	0.0	0.0	0.0	0.0	0.0	0.0	0.0	0.0	0.0	0.10853764	0.0	0.0	0.0	0.0	0.0	0.0	0.0	0.0	0.0	0.0	0.0	0.0	0.0	0.0	0.34580174	0.0	0.0	0.0	0.0	0.0	0.0	0.0	0.0	0.0	0.0	0.0	0.0	0.0
	ANKRD36	3.0372221	0.08764045	0.72035336	0.0	3.7858207	7.8813725	4.8002734	8.87	0.0	7.922121	8.148242	7.896221	7.8946705	8.066645	8.030974	7.819514	8.01311	8.265218	8.051486	7.79727	8.044	8.236371	8.31387	8.172108	8.086796	8.137314	8.04527	8.24547	8.157572	8.398545	8.218354	8.195405	8.303684	8.502232	7.9951987	8.512753	8.598772	8.107223	8.481688	8.267011	8.135667	8.3493185	8.322025	8.245244	8.209298	8.49463	8.294111	7.896
	ANKRD36C	1.8401852	2.4241574	2.1123674	0.0	2.806	7.7521567	4.4253864	2.0125	0.14791666	7.7110605	8.046373	7.627039	7.7121754	8.045291	7.994763	7.7296057	7.780796	8.355563	8.004773	7.8799367	8.028	8.009365	8.355697	8.217043	8.1547575	8.15663	8.140133	8.516174	8.468298	8.543273	8.349295	8.261507	8.5052	8.450902	8.103643	8.451091	8.367722	8.1455555	8.337484	8.373194	8.5205	8.339318	8.36525	8.470488	8.180053	8.427924	8.25854	8.239
	ANKRD40	0.0	0.0	0.0	0.0	0.0	0.9436842	0.0	0.0	0.0	0.0	0.0	0.54856825	0.83012193	0.70141715	0.55027825	0.9189231	0.6153647	0.45259652	0.61900336	1.0855651	1.1660606	0.26765957	0.3884472	1.0314351	1.7116126	0.79568577	1.5809735	0.68593025	0.9584762	0.52280486	1.0795258	0.7140909	1.5097345	0.85756904	1.4212126	0.7804321	0.55796725	0.69950616	0.93264705	0.5926726	0.4225	0.8849495	0.36243698	1.1240816	0.7443934	0.0	0.8320547	0.0
	ANKRD62	0.0	0.0	0.0	0.0	0.0	0.66302633	0.0	0.0	0.0	0.0	0.34615943	0.8089145	2.3835497	0.0	0.0	0.0	3.6857834	0.0	0.7397963	0.0	0.0	0.26716578	0.0	0.0	0.0	0.0	0.0	0.0	0.0	0.0	0.0	0.0	2.62	1.8050276	0.0	0.56858027	0.95961106	2.9603703	1.0897899	0.0	0.0	0.27954546	1.3503362	0.0	0.0	2.5334177	3.0878165	0.0
	ANP32B	0.0	0.0	0.0	0.0	0.0	0.0	0.0	0.0	0.0	0.0	0.0	0.0	0.0	0.0	0.0	0.0	0.0	0.0	0.0	0.0	0.0	0.0	0.0	0.0	0.0	0.0	0.0	0.0	0.0	0.0	0.0	0.0	0.0	0.0	0.0	0.0	0.0	0.0	0.0	0.0	0.0	0.0	0.0	0.0	0.0	0.0	0.0	0.291875
	ANPEP	0.0	0.0	0.0	0.0	0.0	0.0	0.0	0.0	0.0	0.0	0.0	0.0	0.0	0.0	0.0	0.0	0.0	0.0	0.0	0.0	0.0	0.0	0.0	0.0	0.0	0.0	0.0	0.0	0.0	0.0	0.0	0.0	0.0	0.0	0.0	0.0	0.0	0.0	0.0	0.0	0.0	0.0	0.0	0.0	0.0	0.0	0.0	0.0
	ANTXR1	2.6448147	2.218427	1.8565018	0.0	0.0	2.0671053	0.0	0.0	0.0	2.6089287	1.5205036	2.970959	5.9890347	3.6265721	2.505954	5.915528	6.3078513	2.7846014	5.8695674	6.3744874	6.868222	3.5318618	3.0787709	2.9833987	3.1350596	2.8059351	6.586081	7.318783	6.704126	3.6840742	2.5821369	2.8224545	6.9216	7.3761983	5.173917	5.674074	7.29377	6.287778	7.1088123	2.850053	3.8975282	6.027481	7.5107594	2.482245	2.424782	3.8501265	6.5593925	6.374
	ANXA1	0.0	0.0	0.0	0.0	0.0	0.0	0.0	0.0	0.0	0.0	0.0	0.0	0.0	0.0	0.0	0.0	0.0	0.0	0.6613559	0.0	0.0	1.2584492	0.32787943	0.0	0.0	0.8135412	0.0	0.0	0.0	0.0	0.0	0.12872727	0.0	0.0	0.0	1.586605	0.0	0.0	0.0	0.0	0.0	0.0	0.0	2.3016934	0.0	0.0	0.30222058	0.0
	ANXA13	0.0	0.0	0.0	0.0	0.0	0.0	0.0	0.0	0.0	0.0	0.0	0.0	0.0	0.0	0.0	0.0	0.0	0.0	0.0	0.0	0.0	0.0	0.0	0.0	0.0	0.0	0.0	0.0	0.0	0.0	0.0	0.0	0.0	0.0	0.0	0.0	0.0	0.0	0.0	0.0	0.0	0.0	0.0	0.0	0.0	0.0	0.0	0.0
	ANXA2	0.0	0.0	0.0	0.0	0.0	0.0	0.0	0.0	0.0	0.0	0.0	0.0	0.0	0.0	0.0	0.0	0.0	0.0	0.0	0.0	0.0	0.0	0.0	0.0	0.0	0.0	0.0	0.0	0.0	0.0	0.0	0.0	0.0	0.0	0.0	0.0	0.0	0.0	0.0	0.0	0.0	0.0	0.0	0.0	0.0	0.0	0.0	0.0
	APCDD1	2.7262962	0.6234831	2.1884098	0.0	0.0	0.0	0.0	0.0	0.8622917	0.0	0.0	0.0	0.0	0.0	0.0	0.0	0.0	0.0	0.0	0.0	0.0	0.0	0.0	0.0	0.0	0.0	0.0	0.0	0.0	0.0	0.0	0.0	0.0	0.0	0.0	0.0	0.0	0.0	0.0	0.0	0.0	0.0	0.0	0.0	0.0	0.0	0.0	0.0
	APLN	0.0	0.0	0.0	0.0	0.0	0.0	0.0	0.0	0.0	0.0	0.0	0.0	0.0	0.0	0.0	0.0	0.0	0.0	0.0	0.0	0.0	0.0	0.0	0.0	0.0	0.0	0.0	0.0	0.0	0.0	0.0	0.0	0.0	0.0	0.0	0.0	0.0	0.0	0.0	0.0	0.0	0.0	0.0	0.0	0.0	0.0	0.0	0.0
	APLNR	0.0	0.0	0.0	0.0	0.0	0.0	0.0	0.0	0.0	0.0	0.0	0.0	0.0	0.0	0.0	0.0	0.0	0.0	0.0	0.0	0.0	0.0	0.0	0.0	0.0	0.0	0.0	0.0	0.0	0.0	0.0	0.0	0.0	0.0	0.0	0.0	0.0	0.0	0.0	0.0	0.0	0.0	0.0	0.0	0.0	0.0	0.0	0.0
	APOL1	0.0	0.0	0.0	0.0	0.0	0.0	0.0	0.0	0.0	0.0	0.0	0.0	0.0	0.0	0.0	0.0	0.0	0.0	0.0	0.0	0.0	0.0	0.0	0.0	0.0	0.0	0.0	0.0	0.0	0.0	0.0	0.0	0.0	0.0	0.0	0.0	0.0	0.0	0.0	0.0	0.0	0.0	0.0	0.0	0.0	0.0	0.0	0.0
	APOL3	0.0	0.0	0.0	0.0	0.0	0.0	0.0	0.0	0.0	0.0	0.0	0.0	0.0	0.0	0.0	0.0	0.0	0.0	0.0	0.0	0.0	0.0	0.0	0.0	0.0	0.0	0.0	0.0	0.0	0.0	0.0	0.0	0.0	0.0	0.0	0.0	0.0	0.0	0.0	0.0	0.0	0.0	0.0	0.0	0.0	0.0	0.0	0.0
	APOL4	0.0	0.0	0.0	0.0	0.0	0.0	0.0	0.0	0.0	0.0	0.0	0.0	0.0	0.0	0.0	0.0	0.0	0.0	0.0	0.0	0.0	0.0	0.0	0.0	0.0	0.0	0.0	0.0	0.0	0.0	0.0	0.0	0.0	0.0	0.0	0.0	0.0	0.0	0.0	0.0	0.0	0.0	0.0	0.0	0.0	0.0	0.0	0.0
	APOL6	0.0	0.0	0.0	0.0	0.0	0.0	0.0	0.0	0.0	0.0	0.0	0.0	0.0	0.0	0.0	0.0	0.0	0.0	0.0	0.0	0.0	0.0	0.0	0.0	0.0	0.0	0.0	0.0	0.0	0.0	0.0	0.0	0.0	0.0	0.0	0.0	0.0	0.0	0.0	0.0	0.0	0.0	0.0	0.0	0.0	0.0	0.0	0.0
	APOLD1	0.0	0.0	0.0	0.0	0.0	0.0	0.0	0.0	0.69666666	0.0	0.0	0.0	0.0	0.0	0.0	0.0	0.0	0.0	0.0	0.0	0.0	0.0	0.0	0.0	0.0	0.0	0.0	0.0	0.0	0.0	0.0	0.0	0.0	0.0	0.0	0.0	0.0	0.0	0.0	0.0	0.0	0.0	0.0	0.0	0.0	0.0	0.0	0.0
	APPL2	2.293148	0.0	1.6913427	3.5666666	0.25842503	2.076842	1.3974875	0.0	0.0	2.1663775	2.610073	2.2355685	2.7689242	5.8066807	2.9881685	3.0148022	3.1653032	6.3217416	3.7795954	5.5427155	5.5870457	6.0855646	4.0485864	6.0509477	6.0562563	6.004664	5.6222367	3.2284303	6.135	6.0444446	6.379097	5.660411	5.7297335	5.5336885	5.9054594	5.9691668	5.9036336	3.4296296	6.114472	3.1767669	6.7684746	6.793534	5.8545	5.7957315	5.781449	5.9315386	5.8421626	2.888125
	AQP1	0.0	5.453111	0.0	0.0	0.0	0.0	0.0	0.0	0.0	0.0	0.0	0.0	0.0	0.0	0.0	0.0	0.0	0.0	0.0	0.0	0.0	0.0	0.0	0.0	0.0	0.0	0.0	0.0	0.0	0.0	0.0	0.0	0.0	0.0	0.0	0.0	0.0	0.0	0.0	0.0	0.0	0.0	0.0	0.0	0.0	0.0	0.0	0.0
	AQP5	0.0	0.0	0.0	0.0	0.0	0.0	0.0	0.0	0.0	0.0	0.0	0.0	0.0	0.0	0.0	0.0	0.0	0.0	0.0	0.0	0.0	0.0	0.0	0.0	0.0	0.0	0.0	0.0	0.0	0.0	0.0	0.0	0.0	0.0	0.0	0.0	0.0	0.0	0.0	0.0	0.0	0.0	0.0	0.0	0.0	0.0	0.0	0.0
	AQP6	0.0	0.0	0.0	0.0	0.0	0.0	0.0	0.0	0.0	0.0	0.0	0.0	0.0	0.0	0.0	0.0	0.0	0.0	0.0	0.0	0.0	0.0	0.0	0.0	0.0	0.0	0.0	0.0	0.0	0.0	0.0	0.0	0.0	0.0	0.0	0.0	0.0	0.0	0.0	0.0	0.0	0.0	0.0	0.0	0.0	0.0	0.0	0.0
	AREG	0.0	0.0	0.0	0.0	0.0	0.0	0.0	0.0	0.0	0.0	0.0	0.0	0.0	0.0	0.0	0.0	0.0	0.0	0.0	0.0	0.0	0.0	0.0	0.0	0.0	0.0	0.0	0.0	0.0	0.0	0.0	0.0	0.0	0.0	0.0	0.0	0.0	0.0	0.0	0.0	0.0	0.0	0.0	0.0	0.0	0.0	0.0	0.0
	ARHGAP11A	0.0	0.0	0.0	0.0	0.0	0.0	0.0	0.0	0.0	0.0	0.0	0.0	0.0	0.0	0.0	0.0	0.0	0.0	0.0	0.0	0.0	0.0	0.0	0.0	0.0	0.0	0.0	0.0	0.0	0.0	0.0	0.0	0.0	0.0	0.0	0.0	0.0	0.0	0.0	0.0	0.0	0.0	0.0	0.0	0.0	0.0	0.0	0.0
	ARHGAP19	0.0	0.0	0.0	0.0	0.0	0.0	0.0	0.0	0.0	0.0	0.0	0.0	0.0	0.0	0.0	0.0	0.0	0.0	0.0	0.0	0.0	0.0	0.0	0.0	0.0	0.0	0.0	0.0	0.0	0.0	0.0	0.0	0.0	0.0	0.0	0.0	0.0	0.0	0.0	0.0	0.0	0.0	0.0	0.0	0.0	0.0	0.0	0.0
	ARHGAP31	2.7274075	0.0	2.2862544	0.6	0.0	0.0	0.0	0.0	3.415	0.0	0.0	0.0	0.0	0.0	0.0	0.0	0.0	0.0	0.0	2.9560814	2.8207576	0.0	0.0	0.0	0.0	0.0	2.8929465	0.0	0.0	0.0	0.0	0.0	0.74345136	0.0	0.0	0.0	0.0	1.4896296	0.0	0.0	0.0	0.0	0.0	0.0	0.0	0.0	0.0	0.0
	ARHGAP42	3.141852	1.1893258	1.081338	0.0	0.0	0.0	0.0	0.0	0.0	0.0	0.0	0.0	0.0	0.0	0.0	0.0	0.0	0.0	0.0	0.0	0.0	0.0	0.0	0.0	0.0	0.0	0.0	0.0	7.126383	0.0	0.0	0.0	0.0	0.0	0.0	0.0	0.0	0.0	0.0	0.0	0.0	0.0	0.0	0.0	0.0	0.0	0.0	0.0
	ARHGEF10	1.995	0.2607865	1.155477	0.0	2.7171783	2.4659212	3.7283041	1.7625	1.3670833	0.0	0.30167884	0.32013008	1.3881685	0.0417473	0.10837838	0.6459581	1.3150462	0.5708614	1.2372543	3.16394	6.4495454	1.0012834	0.19589211	0.28019845	0.2705742	1.0361097	1.8591964	1.3931395	1.3234286	2.0490124	0.571588	0.6208182	2.7845132	2.1956906	1.22328	0.96518517	0.9985041	0.3834568	1.2460084	1.1718551	1.7594318	1.3162311	0.97193277	1.1691498	0.41621622	0.729875	1.7750037	1.2075
	ARHGEF15	0.0	0.0	0.0	0.0	0.0	0.0	0.0	0.0	0.0	0.0	0.0	0.0	0.0	0.0	0.0	0.0	0.0	0.0	0.0	0.0	0.0	0.0	0.0	0.0	0.0	0.0	0.0	0.0	0.0	0.0	0.0	0.0	0.0	0.0	0.0	0.0	0.0	0.0	0.0	0.0	0.0	0.0	0.0	0.0	0.0	0.0	0.0	0.0
	ARHGEF19	0.0	0.0	0.0	0.0	0.0	0.0	0.0	0.0	0.0	0.0	0.0	0.0	0.0	0.0	0.0	0.0	0.0	0.0	0.0	0.0	0.0	0.0	0.0	0.0	0.0	0.0	0.0	0.0	0.0	0.0	0.0	0.0	0.0	0.0	0.0	0.0	0.0	0.0	0.0	0.0	0.0	0.0	0.0	0.0	0.0	0.0	0.0	0.0
	ARHGEF26	5.104815	3.706923	4.916748	0.0	0.0	0.0	0.0	0.0	0.0	0.0	0.0	0.0	0.0	0.0	0.0	0.0	0.0	0.0	0.0	0.0	0.8092424	0.0	0.0	0.0	0.0	0.0	0.0	0.0	0.0	0.0	0.0	0.0	0.0	0.0	0.0	0.0	0.0	0.58109754	0.0	0.0	0.0	0.0	0.0	0.0	0.0	0.32556963	0.7675277	0.96375
	ARHGEF37	0.0	0.0	0.0	0.0	0.0	0.5306579	1.9235412	0.0	0.0	0.0	0.0	0.0	0.0	0.0	0.0	0.0	0.0	0.0	0.0	0.0	0.0	0.0	0.0	0.0	0.0	0.0	0.0	0.0	0.0	0.0	0.0	0.0	0.0	0.0	0.0	0.0	0.0	0.0	0.0	0.0	0.0	0.020812184	0.0	0.0	0.0	0.0	0.0	0.0
	ARHGEF40	0.0	0.0	0.0	0.0	0.0	0.0	0.0	0.0	0.0	0.0	0.0	0.0	0.0	0.0	0.0	0.0	0.0	0.0	0.0	0.0	0.0	0.0	0.0	0.0	0.0	0.0	0.0	0.0	0.0	0.0	0.0	0.0	0.0	0.0	0.0	0.0	0.0	0.0	0.0	0.0	0.0	0.0	0.0	0.0	0.0	0.0	0.0	0.0
	ARHGEF5	0.0	0.0	0.0	0.0	0.0	0.0	0.0	0.0	0.0	0.0	0.0	0.0	0.0	0.0	0.0	0.0	0.0	0.0	0.0	0.0	0.0	0.0	0.0	0.0	0.0	0.0	0.0	0.0	0.0	0.0	0.0	0.0	0.0	0.0	0.0	0.0	0.0	0.0	0.0	0.0	0.0	0.0	0.0	0.0	0.0	0.0	0.0	0.0
	ARPC1B	0.0	0.0	0.0	0.0	0.0	0.0	0.0	0.0	0.0	0.0	0.0	0.0	0.0	0.0	0.0	0.0	0.0	0.0	0.0	0.0	0.0	0.0	0.0	0.0	0.0	0.0	0.0	0.0	0.0	0.0	0.0	0.0	0.0	0.0	0.0	0.0	0.0	0.0	0.0	0.0	0.0	0.0	0.0	0.0	0.0	0.0	0.0	0.0
	ARRDC2	0.0	0.0	0.0	0.0	0.0	0.0	0.0	0.0	0.0	0.0	0.0	0.0	0.0	0.0	0.0	0.0	0.0	0.0	0.0	0.0	0.0	0.0	0.0	0.0	0.0	0.0	0.0	0.0	0.0	0.0	0.0	0.0	0.0	0.0	0.0	0.0	0.0	0.0	0.0	0.0	0.0	0.0	0.0	0.0	0.0	0.0	0.0	0.0
	ARRDC4	0.0	0.26280898	0.0	0.0	0.0	0.0	0.0	0.0	0.0	0.0	0.0	0.0	0.0	0.0	0.0	0.0	0.0	0.0	0.0	0.0	0.7622727	0.0	0.0	0.0	0.0	0.0	0.1305357	0.0	0.0	0.19753087	0.0	0.40472728	0.34495574	0.2888398	0.47726476	0.0	0.0	0.12469136	0.0	0.0	0.0	0.4475377	0.0	0.0	0.0	0.0	0.300074	0.0
	ARSD	0.0	0.0	0.0	0.0	0.0	0.0	0.0	0.0	0.0	0.0	0.0	0.0	0.0	0.0	0.0	0.0	0.0	0.0	0.0	0.0	0.0	0.0	0.0	0.0	0.0	0.0	0.0	0.0	0.0	0.0	0.0	0.0	0.0	0.0	0.0	0.0	0.0	0.0	0.0	0.0	0.0	0.0	0.0	0.0	0.0	0.0	0.0	0.0
	ARSI	0.0	0.0	0.0	0.0	0.0	0.0	0.0	0.0	0.0	0.0	0.0	0.0	0.0	0.0	0.0	0.0	0.0	0.0	0.0	0.0	0.0	0.0	0.0	0.0	0.0	0.0	0.0	0.0	0.0	0.0	0.0	0.0	0.0	0.0	0.0	0.0	0.0	0.0	0.0	0.0	0.0	0.0	0.0	0.0	0.0	0.0	0.0	0.0
	ASAP3	0.0	0.0	0.0	0.0	0.0	0.0	0.0	0.0	0.0	0.0	0.0	0.0	0.16522059	0.0	0.0	0.0	0.55624217	0.0	0.0	1.651742	2.5833333	0.02566845	0.0	0.0	0.0	0.0	1.8572321	0.0	0.0	0.0	0.043793105	0.08745454	0.8244248	0.0	0.35364965	0.20314814	0.0	0.0	0.0	0.0	0.0	0.0	0.0	0.8262449	0.041048292	0.0	0.0	0.0
	ASB4	0.0	0.0	0.0	0.0	0.0	0.0	0.0	0.0	0.0	0.0	0.0	0.0	0.0	0.0	0.0	0.0	0.0	0.0	0.0	0.0	0.0	0.0	0.0	0.0	0.0	0.0	0.0	0.0	0.0	0.0	0.0	0.0	0.0	0.0	0.0	0.0	0.0	0.0	0.0	0.0	0.0	0.0	0.0	0.0	0.0	0.0	0.0	0.0
	ASCL1	0.0	0.0	0.0	0.0	0.0	0.0	0.0	0.0	0.0	0.0	0.0	0.0	0.0	0.0	0.0	0.0	0.0	0.0	0.0	0.0	0.0	0.0	0.0	0.0	0.0	0.0	0.0	0.0	0.0	0.0	0.0	0.0	0.0	0.0	0.0	0.0	0.0	0.0	0.0	0.0	0.0	0.0	0.0	0.0	0.0	0.0	0.0	0.0
	ASPH	8.664166	4.8567777	9.064293	0.0	0.0	4.148684	0.17228855	0.0	0.0	4.0141835	6.418242	6.1376543	6.371439	7.0952854	6.6321273	6.4123926	6.532125	6.9634266	6.822132	6.6982484	6.806136	6.8519354	7.29595	7.0746884	7.3772035	6.692397	7.182027	6.378261	6.4593573	6.7001853	7.1316667	7.0630136	6.7013335	6.328699	6.684864	6.597615	6.3483667	6.8210907	6.629371	6.7034817	7.3578334	6.5829773	6.4137974	6.0903683	6.759632	6.7265387	6.3614707	7.283
	ASRGL1	0.0	0.0	0.5533569	0.0	0.0	0.124736845	0.0	0.0	0.0	0.13989796	0.15437956	0.057404164	0.3827506	0.0	0.0	0.17911991	0.8092062	0.03454432	0.5602031	0.93655914	0.8151515	0.07705882	0.0	0.416128	0.8667172	0.37423941	1.359823	1.1359884	1.4394286	2.204815	0.41068965	1.0421818	1.9497346	1.3916022	1.0360014	0.83537036	0.6692828	0.97074074	0.83443516	2.2086797	2.8904545	1.0820202	0.53672266	0.45461226	0.40585193	0.32	0.9603838	1.301875
	ATOH8	0.0	0.0	0.0	0.0	0.0	0.0	0.0	0.0	0.0	0.0	0.0	0.0	0.0	0.0	0.0	0.0	0.0	0.0	0.0	0.0	0.0	0.0	0.0	0.0	0.0	0.0	0.0	0.0	0.0	0.0	0.0	0.0	0.0	0.0	0.0	0.0	0.0	0.0	0.0	0.0	0.0	0.0	0.0	0.0	0.0	0.0	0.0	0.0
	ATP10A	0.0	0.0	0.0	0.0	0.0	0.0	0.0	0.0	10.361875	0.0	0.0	0.0	0.0	0.0	0.0	0.0	0.0	0.0	0.0	0.0	0.770303	0.0	0.0	0.0	0.0	0.0	0.0	0.0	0.0	0.0	1.2896982	1.3129091	0.0	0.0	0.0	0.0	0.0	0.13049382	0.0	0.0	0.0	0.0	0.0	7.927771	0.0	0.0	0.0	0.0
	ATP1A2	8.776667	9.094167	9.854127	0.0	0.0	0.0	0.0	0.0	0.0	0.0	0.0	0.0	0.0	0.0	0.0	0.0	0.18374959	0.0	0.0	0.0	0.0	0.0	0.0	0.0	0.0	0.0	0.0	0.0	0.0	0.0	0.0	0.0	0.0	0.0	0.0	0.6942593	0.0	0.0	0.0	0.0	0.0	0.0	0.0	0.0	0.0	0.0	0.0	0.0
	ATP6	0.41462964	3.3916855	1.6004593	2.9720988	0.763509	3.823421	0.80169576	1.9825	4.1283336	3.0104592	6.732857	6.668743	6.9841175	8.087481	7.479596	7.272855	6.35275	7.967322	6.841519	5.9634295	5.683182	7.333145	8.104392	8.053912	9.437282	7.7135205	6.2305408	6.326174	6.6301427	6.5494447	8.230321	8.123151	7.2238665	7.119835	7.4016485	7.2352777	7.2814364	8.129455	6.9605064	6.9746156	6.279322	7.3406715	7.722625	7.7282424	7.5893993	9.305	7.6116724	8.836
	ATP8	0.0	0.0	0.0	0.0	0.0	0.0	0.0	0.0	0.0	0.0	0.0	0.0	0.0	0.0	0.0	0.0	0.0	0.0	0.0	0.0	0.0	0.0	0.0	0.0	0.0	0.0	0.0	0.0	0.0	0.0	0.0	0.0	0.0	0.0	0.0	0.0	0.0	0.0	0.0	0.0	0.0	0.0	0.0	0.0	0.0	0.0	0.0	0.0
	AXL	0.0	0.0	0.0	0.0	0.0	0.0	0.0	0.0	0.0	0.0	0.0	0.0	0.0	0.0	0.0	0.0	0.0	0.0	0.0	0.0	0.0	0.0	0.0	0.0	0.0	0.0	0.0	0.0	0.0	0.0	0.0	0.0	0.0	0.0	0.0	0.0	0.0	0.0	0.0	0.0	0.0	0.0	0.0	0.0	0.0	0.0	0.0	0.0
	B4GALT1	0.0	0.0	0.0	0.0	0.0	0.0	0.0	0.0	0.0	0.0	0.0	0.0	0.0	0.0	0.0	0.0	0.0	0.0	0.0	0.0	0.0	0.0	0.0	0.0	0.0	0.0	0.0	0.0	0.0	0.0	0.0	0.0	0.0	0.0	0.0	0.0	0.0	0.0	0.0	0.0	0.0	0.0	0.0	0.0	0.0	0.0	0.0	0.0
	BACE2	0.0	0.0	0.0	0.0	0.0	0.0	1.7414464	0.0	0.0	0.0	0.0	0.07626988	0.028641371	0.115142055	0.0	0.105082326	0.91656446	0.0	0.5509612	0.5099356	1.6222727	0.157754	0.0	0.0	0.0	0.0	1.1496428	0.0	0.0	0.0	0.0	0.81873876	0.1539823	0.0	0.5380378	2.4400613	0.0	0.0	0.0	0.0	0.0	0.0	0.0	0.0	0.41790834	0.0	0.0	0.0
	BAG3	0.38722223	0.0	0.0	0.0	0.0	0.0	0.0	0.0	0.0	0.0	0.0	0.0	0.0	0.0	0.0	0.0	0.0	0.0	0.0	0.0	0.0	0.0	0.0	0.0	0.0	0.0	0.0	0.0	0.0	0.0	0.0	0.0	0.0	0.0	0.0	0.0	0.0	0.0	0.0	0.0	0.0	0.0	0.0	0.0	0.0	0.0	0.0	0.0
	BATF2	0.0	0.0	0.0	0.0	0.0	0.0	0.0	0.0	0.0	0.0	0.0	0.0	0.0	0.0	0.0	0.0	0.0	0.0	0.0	0.0	0.0	0.0	0.0	0.0	0.0	0.0	0.0	0.0	0.0	0.0	0.0	0.0	0.0	0.0	0.0	0.0	0.0	0.0	0.0	0.0	0.0	0.0	0.0	0.0	0.0	0.0	0.0	0.0
	BAZ1A	0.0	0.0	0.0	0.0	0.0	0.05736842	0.0	0.0	0.0	0.0	0.076058395	0.087363645	0.9019001	0.0	0.0	0.0049339207	0.99110085	0.0	0.5822203	1.187699	0.9681818	0.0	0.0	0.0	0.0	0.22199005	1.4986607	0.056860466	0.16490476	0.06481481	0.15400863	0.17345455	1.0285841	0.46906078	0.52053165	0.055987656	0.0	0.0	0.058109242	0.02661947	0.805	0.042893402	0.0	0.8351837	0.051684335	0.0	0.0	0.0
	BAZ2B	9.220834	9.301695	9.607016	6.004691	9.280528	8.300577	9.546421	2021-09-11	9.074062	7.7982445	7.5602126	7.7974353	7.2609854	7.8844028	7.9373	7.7735586	7.1319427	8.004749	7.509137	6.7183123	6.6672726	7.521855	7.6752486	7.382164	6.981758	7.8115187	6.8428	7.7327733	7.7432857	7.8542595	7.5014744	7.3979454	7.0553246	7.509262	7.1751666	7.491743	7.679117	8.355454	7.683861	7.641273	7.191017	7.6368423	7.7213926	7.7569327	7.3265843	8.147736	8.185873	7.757
	BBOX1	1.449074	0.0	0.15519434	0.0	0.0	0.0	0.0	0.0	0.0	0.0	0.0	0.0	0.0	0.0	0.0	0.0	0.0	0.0	0.0	0.0	0.0	0.0	0.0	0.0	0.0	0.0	0.0	0.0	0.0	0.0	0.0	0.0	0.0	0.0	0.0	0.0	0.0	0.0	0.0	0.0	0.0	0.0	0.0	0.0	0.0	0.0	0.0	0.0
	BBX	2.262963	0.7189888	1.4366549	1.2550617	4.8352456	7.2860785	8.28145	0.0	1.726875	6.686565	4.1668615	6.804422	6.89255	6.4757423	6.3711762	6.5855775	7.0554748	4.1661496	6.56519	7.1624126	7.665	6.759274	6.852056	6.0132346	6.3051457	6.4164815	6.595811	6.052586	6.5939283	2.3176544	3.9067242	6.1994596	7.1081333	7.0522313	6.158987	6.665185	6.5512366	6.4701853	6.904906	3.254894	5.986833	6.2700763	7.1507597	6.5174546	3.867753	6.9409614	6.8988976	3.1275
	BCAM	0.0	0.0	0.0	0.0	0.0	0.0	0.0	0.0	0.0	0.0	0.0	0.0	0.0	0.0	0.0	0.0	0.0	0.0	0.0	0.0	0.0	0.0	0.0	0.0	0.0	0.0	0.0	0.0	0.0	0.0	0.0	0.0	0.0	0.0	0.0	0.0	0.0	0.0	0.0	0.0	0.0	0.0	0.0	0.0	0.0	0.0	0.0	0.0
	BCAS1	0.0	0.0	0.0	0.0	9.652439	7.4192157	9.571012	9.405	0.0	0.0	0.0	0.0	0.0	0.0	0.0	0.0	0.0	0.0	0.0	0.0	0.0	0.0	0.0	0.0	0.0	0.0	0.0	0.0	0.0	0.0	0.0	0.0	0.0	0.0	0.0	0.0	0.0	0.0	0.0	0.0	0.0	0.0	0.0	0.0	0.0	0.0	0.0	0.0
	BCL2	4.5855556	4.2998877	5.027774	1.8709877	0.0	2.981842	0.0	0.0	0.0	2.4059184	2.1965694	2.605861	0.31969437	2.0803235	2.624431	2.0875	0.0	3.9713438	1.3795263	5.480387	2.9051516	2.2036703	7.028328	6.530404	6.432411	3.1263275	5.5698647	7.9144444	7.884539	8.433703	2.9664378	1.6167272	5.5345335	5.940661	3.1192846	1.8414814	3.581305	6.2262964	6.2464375	8.15582	7.2905083	5.9250374	6.233	0.0	1.6060354	6.4890385	6.833234	2.035
	BCL3	0.0	0.0	0.0	0.0	0.0	0.0	0.0	0.0	0.0	0.0	0.0	0.0	0.0	0.0	0.0	0.0	0.0	0.0	0.0	0.0	0.0	0.0	0.0	0.0	0.0	0.0	0.0	0.0	0.0	0.0	0.0	0.0	0.0	0.0	0.0	0.0	0.0	0.0	0.0	0.0	0.0	0.0	0.0	0.0	0.0	0.0	0.0	0.0
	BCL6	0.8518519	0.08337079	0.13038869	0.0	0.0	0.0	0.0	0.0	0.0	0.0	0.0	0.0	0.0	0.92752093	0.18377559	0.0	0.0	0.0	0.0	3.1535118	3.228788	0.0	0.0	0.0	0.0	0.0	1.9609821	0.0	0.0	0.0	0.0	0.0	0.0	0.0	0.15319942	0.0	0.0	0.0	0.0	0.0	0.0	0.0	0.0	0.0	0.0	0.0	0.0	0.0
	BCL6B	0.0	0.0	0.0	0.0	0.0	0.0	0.0	0.0	0.0	0.0	0.0	0.0	0.0	0.0	0.0	0.0	0.0	0.0	0.0	0.0	0.0	0.0	0.0	0.0	0.0	0.0	0.0	0.0	0.0	0.0	0.0	0.0	0.0	0.0	0.0	0.0	0.0	0.0	0.0	0.0	0.0	0.0	0.0	0.0	0.0	0.0	0.0	0.0
	BCL7C	0.0	0.0	0.0	0.0	0.0	0.0	0.0	0.0	0.0	0.0	0.0	0.0	0.0	0.0	0.0	0.0	0.0	0.0	0.0	0.16726881	0.93208957	0.0	0.0	0.0	0.0	0.0	0.33535713	1.6915698	0.26238096	0.19851851	0.0	0.0	0.6199115	0.5360989	0.0	0.0	0.39460164	0.0	0.71235293	1.3081449	1.7107954	0.9740609	0.96134454	0.0	0.0	0.0	0.0	0.0
	BGN	0.0	0.0	0.0	0.0	0.0	0.0	0.0	0.0	0.0	0.0	0.0	0.0	0.0	0.0	0.0	0.0	0.0	0.0	0.0	0.0	0.0	0.0	0.0	0.0	0.0	0.0	0.0	0.0	0.0	0.0	0.0	0.0	0.0	0.0	0.0	0.0	0.0	0.0	0.0	0.0	0.0	0.0	0.0	0.0	0.0	0.0	0.0	0.0
	BHMT2	0.0	0.0	0.0	0.0	0.0	0.0	0.0	0.0	0.0	0.0	0.0	0.0	0.0	0.0	0.0	0.0	0.0	0.0	0.0	0.0	0.0	0.0	0.0	0.0	0.0	0.0	0.0	0.0	0.0	0.0	0.0	0.0	0.45876107	0.0	0.24020438	0.0	0.0	0.0	0.0	0.0	0.0	0.0	0.0	0.0	0.0	0.0	0.0	0.314375
	BMP7	1.1422222	0.0	0.58639574	0.0	0.0	0.0	0.0	0.0	0.0	0.0	0.0	0.0	0.0	0.0	0.0	0.0	0.0	0.0	0.0	0.0	0.0	0.0	0.0	0.0	0.0	0.0	0.90508926	0.0	0.0	0.0	0.0	0.0	0.0	0.0	0.0	0.0	0.0	0.0	0.0	0.0	0.0	0.0	0.0	0.0	0.0	0.0	0.0	0.0
	BMPR1B	9.594444	5.303371	9.426	0.0	0.0	3.0535526	0.0	0.0	0.0	3.5031633	0.037664235	2.1724658	8.308193	0.0	0.0	0.0	7.636239	0.0	1.919949	0.0	0.06030303	0.0	0.0	0.0	0.0	1.2962594	0.0	0.0	0.0	0.0	0.0	0.0	0.0	0.0	0.0	0.0	0.0	0.0	0.0	0.0	0.0	0.0	0.0	0.0	0.0	0.0	0.0	0.0
	BNIP2	0.0	0.0	0.0	0.0	0.0	0.07263158	0.0	0.0	0.0	0.057091836	0.5839416	0.51098293	0.92857844	0.72571826	0.33659852	1.0951475	1.0110604	0.36311874	0.67534804	1.3786296	2.3948486	0.5263298	0.24068607	0.5946837	0.27532467	0.8223192	1.6953982	0.8987209	0.66038096	0.5233333	0.24288793	0.57585585	1.3575221	1.2619337	1.3814275	0.37919754	0.38587213	1.0162195	0.6419502	0.29069027	1.2332954	1.0157576	0.84210086	0.88780487	0.50261176	0.26088607	0.8360059	0.0
	BOD1L1	1.6733333	0.0	0.47438163	0.51679015	0.8049073	3.3028948	2.8140695	0.0	0.16770834	2.4787245	3.150949	2.956677	3.6955595	5.728958	2.900694	3.3223543	3.73788	3.789369	5.746111	5.939775	5.9470453	3.8171277	3.9630146	6.191237	6.3911185	5.9907064	6.1874323	6.146293	6.3374286	6.4175925	6.224581	6.2089043	6.268133	6.077619	6.18306	6.0070643	6.0593553	6.083273	6.2022786	6.302228	6.2794914	6.1619086	5.933924	6.0476365	5.8518376	6.078269	6.08698	5.961
	BPTF	4.042037	3.178427	3.646855	1.5719754	4.3870296	7.6264706	8.101334	1.7625	1.9002084	7.1482577	7.1412086	7.002334	7.045165	6.9370966	6.9951653	6.8832564	7.220967	7.1660113	7.0493183	6.9075885	7.0844445	7.2312098	7.2332506	7.115218	7.1435	7.1309924	6.9410667	7.2325	7.2508574	7.3032727	7.238645	7.113108	7.208667	7.22187	6.9698696	7.3031483	7.281374	7.4236364	7.398742	7.3467016	7.124833	7.384275	7.204625	7.1375	7.0268135	7.479423	7.5176387	7.389091
	BRCA1	0.0	0.0	0.0	0.0	0.0	0.0	0.0	0.0	0.0	0.0	0.0	0.0	0.0	0.0	0.0	0.0	0.0	0.0	0.0	0.0	0.0	0.0	0.0	0.0	0.0	0.0	0.0	0.0	0.0	0.0	0.0	0.0	0.0	0.0	0.0	0.0	0.0	0.0	0.0	0.0	0.0	0.0	0.0	0.0	0.0	0.0	0.0	0.0
	BST2	0.0	0.0	0.0	0.0	0.0	0.0	0.0	0.0	0.664375	0.0	0.0	0.0	0.0	0.0	0.0	0.0	0.0	0.0	0.0	0.0	0.0	0.0	0.0	0.0	0.0	0.0	0.0	0.0	0.0	0.0	0.0	0.0	0.0	0.0	0.0	0.0	0.0	0.0	0.0	0.0	0.0	0.0	0.0	0.0	0.0	0.0	0.0	0.0
	BTG2	0.0	0.0	0.0	0.0	0.0	0.0	0.0	0.0	0.0	0.0	0.0	0.0	0.0	0.0	0.0	0.0	0.0	0.0	0.0	0.0	0.0	0.0	0.0	0.0	0.0	0.0	0.0	0.0	0.0	0.0	0.0	0.0	0.0	0.0	0.0	0.0	0.0	0.0	0.0	0.0	0.0	0.0	0.0	0.0	0.0	0.0	0.0	0.0
	BTN2A2	0.0	0.0	0.0	0.0	0.0	0.0	0.0	0.0	0.0	0.0	0.0	0.0	0.0	0.0	0.0	0.0	0.0	0.0	0.0	0.0	0.0	0.0	0.0	0.0	0.0	0.0	0.0	0.0	0.0	0.0	0.0	0.0	0.0	0.0	0.0	0.0	0.0	0.0	0.0	0.0	0.0	0.0	0.0	0.0	0.0	0.0	0.0	0.0
	BTN3A2	0.0	0.0	0.0	0.0	0.0	0.0	0.0	0.0	0.0	0.0	0.0	0.0	0.0	0.0	0.0	0.0	0.0	0.0	0.0	0.0	0.12621212	0.0	0.0	0.0	0.0	0.0	0.0	0.0	0.0	0.0	0.0	0.0	0.0	0.0	0.0	0.0	0.0	0.0	0.0	0.0	0.0	0.0	0.0	0.0	0.0	0.0	0.0	0.58625
	BUB1	0.0	0.0	0.0	0.0	0.0	0.0	0.0	0.0	0.0	0.0	0.0	0.0	0.0	0.0	0.0	0.0	0.0	0.0	0.0	0.0	0.0	0.0	0.0	0.0	0.0	0.0	0.0	0.0	0.0	0.0	0.0	0.0	0.0	0.0	0.0	0.0	0.0	0.0	0.0	0.0	0.0	0.0	0.0	0.0	0.0	0.0	0.0	0.0
	C10orf105	0.0	0.0	0.0	0.0	0.0	0.0	0.0	0.0	0.0	0.0	0.0	0.0	0.0	0.0	0.0	0.0	0.0	0.0	0.0	0.0	0.0	0.0	0.0	0.0	0.0	0.0	0.0	0.0	0.0	0.0	0.0	0.0	0.0	0.0	0.0	0.0	0.0	0.0	0.0	0.0	0.0	0.0	0.0	0.0	0.0	0.0	0.0	0.0
	C11orf96	0.0	0.0	0.0	0.0	0.0	0.0	0.0	0.0	0.0	0.0	0.0	0.0	0.0	0.0	0.0	0.0	0.0	0.0	0.0	0.0	0.0	0.0	0.0	0.0	0.0	0.0	0.0	0.0	0.0	0.0	0.0	0.0	0.0	0.0	0.0	0.0	0.0	0.0	0.0	0.0	0.0	0.0	0.0	0.0	0.0	0.0	0.0	0.0
	C16orf74	0.0	0.0	0.0	0.0	0.0	0.0	0.0	0.0	0.0	0.0	0.0	0.0	0.0	0.0	0.0	0.0	0.0	0.0	0.0	0.0	0.0	0.0	0.0	0.0	0.0	0.0	0.0	0.0	0.0	0.0	0.0	0.0	0.0	0.0	0.0	0.0	0.0	0.0	0.0	0.0	0.0	0.0	0.0	0.0	0.0	0.0	0.0	0.0
	C16orf89	0.0	0.0	0.0	0.0	0.0	0.0	0.0	0.0	0.0	0.0	0.0	0.0	0.0	0.0	0.0	0.0	0.0	0.0	0.0	0.0	0.0	0.0	0.0	0.0	0.0	0.0	0.0	0.0	0.0	0.0	0.0	0.0	0.0	0.0	0.0	0.0	0.0	0.0	0.0	0.0	0.0	0.0	0.0	0.0	0.0	0.0	0.0	0.0
	C1QTNF1	0.0	0.0	0.0	0.0	0.0	0.0	0.0	0.0	0.0	0.0	0.0	0.0	0.0	0.0	0.0	0.0	0.0	0.0	0.0	0.0	0.0	0.0	0.0	0.0	0.0	0.0	0.0	0.0	0.0	0.0	0.0	0.0	0.0	0.0	0.0	0.0	0.0	0.0	0.0	0.0	0.0	0.0	0.0	0.0	0.0	0.0	0.0	0.0
	C1QTNF5	0.0	0.0	0.0	0.0	0.0	0.0	0.0	0.0	0.0	0.0	0.0	0.0	0.0	0.0	0.0	0.0	0.0	0.0	0.0	0.0	0.0	0.0	0.0	0.0	0.0	0.0	0.0	0.0	0.0	0.0	0.0	0.0	0.0	0.0	0.0	0.0	0.0	0.0	0.0	0.0	0.0	0.0	0.0	0.0	0.0	0.0	0.0	0.0
	C1R	0.0	0.0	0.0	0.0	0.0	0.0	0.0	0.0	0.0	0.0	0.0	0.0	0.0	0.0	0.0	0.0	0.0	0.0	0.0	0.0	0.0	0.0	0.0	0.0	0.0	0.0	0.0	0.0	0.0	0.0	0.0	0.0	0.0	0.0	0.0	0.0	0.0	0.0	0.0	0.0	0.0	0.0	0.0	0.0	0.0	0.0	0.0	0.0
	C21orf62	0.0	0.0	0.0	0.0	0.0	0.0	0.0	0.0	0.0	0.0	0.0	0.0	0.0	0.0	0.0	0.0	0.0	0.0	0.0	0.0	0.0	0.0	0.0	0.0	0.0	0.0	0.0	0.0	0.0	0.0	0.0	0.0	0.0	0.0	0.0	0.0	0.0	0.0	0.0	0.0	0.0	0.0	0.0	0.0	0.0	0.0	0.0	0.0
	C22orf31	0.0	0.0	0.0	0.0	0.0	0.0	0.0	0.0	0.0	0.0	0.0	0.0	0.0	0.0	0.0	0.0	0.0	0.0	0.0	0.0	0.0	0.0	0.0	0.0	0.0	0.0	0.0	0.0	0.0	0.0	0.0	0.0	0.0	0.0	0.0	0.0	0.0	0.0	0.0	0.0	0.0	0.0	0.0	0.0	0.0	0.0	0.0	0.0
	C2CD4B	0.0	0.0	0.0	0.0	0.0	0.0	0.0	0.0	0.0	0.0	0.0	0.0	0.0	0.0	0.0	0.0	0.0	0.0	0.0	0.0	0.0	0.0	0.0	0.0	0.0	0.0	0.0	0.0	0.0	0.0	0.0	0.0	0.0	0.0	0.0	0.0	0.0	0.0	0.0	0.0	0.0	0.0	0.0	0.0	0.0	0.0	0.0	0.0
	C2orf72	2021-01-28	3.847865	3.6545775	0.0	0.0	1.8060527	0.0	0.0	0.0	1.5547959	1.5560584	3.023516	2.364559	2.5065963	1.8126634	3.1396146	3.5294297	1.030454	2.5784433	2.6119785	3.209697	1.7012835	1.4510396	2.0812938	1.0092092	2.1320949	2.0263393	1.6763583	0.99261904	0.7354321	1.7898276	2.070909	1.949115	1.927541	2.6352556	2.1933951	1.556694	1.1828395	1.592479	1.370954	0.0	0.496599	2.0010924	1.3413877	1.389788	0.99822783	2.5914624	0.0
	C3orf70	0.0	0.0	0.0	0.0	0.0	0.0	0.0	0.0	0.0	1.5522449	0.0	0.588475	0.0	0.8615941	0.0	0.0	0.0	0.0	0.0	1.0910944	1.8836364	0.0	0.0	0.37898734	0.0	0.0	0.60901785	6.2584743	6.302057	6.3901854	0.0	0.0	0.78605264	0.58856356	0.0	0.0	0.91598773	0.0	0.44485354	3.8148854	1.7322727	0.0	3.0756302	0.0	0.0	0.0	0.0	0.0
	C4A	0.0	0.0	0.0	0.0	0.0	0.0	0.0	0.0	0.0	0.0	0.0	0.0	0.0	0.0	0.0	0.0	0.0	0.0	0.0	0.0	0.0	0.0	0.0	0.0	0.0	0.0	0.0	0.0	0.0	0.0	0.0	0.0	0.0	0.0	0.0	0.0	0.0	0.0	0.0	0.0	0.0	0.0	0.0	0.0	0.0	0.0	0.0	0.0
	C4B	0.0	0.0	0.0	0.0	0.0	0.0	0.0	0.0	0.0	0.0	0.0	0.0	0.0	0.0	0.0	0.0	0.0	0.0	0.0	0.0	0.0	0.0	0.0	0.0	0.0	0.0	0.0	0.0	0.0	0.0	0.0	0.0	0.0	0.0	0.0	0.0	0.0	0.0	0.0	0.0	0.0	0.0	0.0	0.0	0.0	0.0	0.0	0.0
	C4orf19	0.5407407	0.0	0.0	0.0	0.0	0.0	0.0	0.0	0.0	0.0	0.0	0.0	0.0	0.0	0.0	0.0	0.0	0.0	0.0	0.0	0.0	0.0	0.0	0.0	0.0	0.0	0.0	3.4113872	3.0545237	0.59962964	0.0	0.0	0.0	0.0	0.0	0.0	0.0	0.0	0.0	0.0	0.0	0.0	0.0	0.0	0.0	0.0	0.0	0.0
	C4orf3	0.0	0.0	0.0	0.0	0.0	0.7282895	0.0	0.0	0.0	0.13581632	1.0770073	1.1312929	2.060208	1.5358536	0.7523833	1.7370485	1.7619663	0.8223562	1.40618	1.5258709	1.7522727	1.4613757	1.571058	1.7214392	2.9160066	1.8186284	2.7723215	1.1283815	1.3687619	1.1027161	1.6277021	2.474909	1.8986726	0.7952198	1.7439985	1.5335186	0.4123963	1.6537805	1.1509664	0.90227115	1.2847728	1.4560914	0.69613445	1.5938212	1.2835412	1.2859493	1.0861317	5.391
	C8orf82	0.0	0.0	0.0	0.0	0.0	0.0	0.0	0.0	0.0	0.0	0.0	0.0	0.0	0.0	0.0	0.0	0.0	0.0	0.0	0.0	0.0	0.0	0.0	0.0	0.0	0.0	0.0	0.0	0.0	0.0	0.0	0.0	0.0	0.0	0.0	0.0	0.0	0.0	0.0	0.0	0.0	0.0	0.0	0.0	0.0	0.0	0.0	0.0
	CA12	0.0	0.0	0.0	0.0	0.0	0.0	0.0	0.0	0.0	0.0	0.0	0.0	0.0	0.0	0.0	0.0	0.0	0.0	0.0	0.0	0.0	0.0	0.0	0.0	0.0	0.0	0.0	0.0	0.0	0.0	0.0	0.0	0.0	0.0	0.0	0.0	0.0	0.0	0.0	0.0	0.0	0.0	0.0	0.0	0.0	0.0	0.0	0.0
	CA5A	0.0	0.0	0.0	0.0	0.0	0.0	0.0	0.0	0.0	0.0	0.0	0.0	0.0	0.0	0.0	0.0	0.0	0.0	0.0	0.0	0.0	0.0	0.0	0.0	0.0	0.0	0.0	0.0	0.0	0.0	0.0	0.0	0.0	0.0	0.0	0.0	0.0	0.0	0.0	0.0	0.0	0.0	0.0	0.0	0.0	0.0	0.0	0.0
	CABLES1	1.5444444	0.0	5.5737457	0.0	0.0	0.5090789	0.0	0.0	0.0	1.4362755	1.2575183	0.3833899	0.0	0.7553141	0.04930385	0.0	0.0	0.9414179	0.0	0.0	0.0	0.21946524	1.5359794	1.6986676	2.2595665	0.4237656	0.0	5.7948694	2.0973334	1.9790124	1.1024569	0.59245455	1.8916814	1.3632597	0.25960582	0.6339506	1.5321608	2.0582716	3.00958	3.4259188	6.023729	5.6223483	2.4131093	5.802317	0.7348474	1.3894937	2.3407242	0.96
	CACFD1	0.0	0.0	0.0	0.0	0.0	0.0	0.0	0.0	0.0	0.0	0.0	0.0	0.0	0.0	0.0	0.0	0.0	0.0	0.0	0.07015021	0.32833335	0.0	0.0	0.0	0.0	0.0	0.0	0.0	0.0	0.0	0.0	0.0	0.0	0.0	0.2980949	0.0	0.0	0.0	0.0	0.0	0.0	0.0	0.0	0.0	0.0	0.0	0.0	0.0
	CACHD1	9.060278	3.1961799	5.3136044	0.0	0.0	0.0	0.0	0.0	0.0	0.0	0.4180292	0.18340829	0.5013065	0.36658537	0.1761507	1.0025576	2.0078893	0.28498438	0.511562	3.537201	0.0	0.0	0.0	0.0	0.0	0.4169652	5.983649	1.6800578	0.0	0.0	0.8075641	0.5833333	0.0379646	0.0	2.6431637	0.31808642	0.0	0.4448148	0.8310924	0.0	0.0	2.428731	0.0	7.6618404	1.2506227	0.0	0.56440914	0.92875
	CALD1	0.0	0.0	0.0	0.0	2.5556836	4.093816	3.5761845	7.58	2.666875	3.3522959	3.7877536	4.1509943	6.9516115	6.6649494	6.7769465	5.8213277	6.9495425	6.86961	6.8241563	6.686206	6.614091	6.1400795	3.3930833	7.0429826	7.527415	6.78583	7.0509334	1.340407	2.921698	0.39518517	6.281218	6.114	7.273158	6.9063115	7.562865	5.7919445	6.1752687	6.099074	7.4055	0.0	2.1342046	7.010526	7.10625	1.4918368	7.3034267	6.4667306	6.191989	7.189
	CAPG	0.0	0.0	0.0	0.0	0.0	0.0	0.0	0.0	0.0	0.0	0.0	0.0	0.0	0.0	0.0	0.0	0.0	0.0	0.0	0.0	0.0	0.0	0.0	0.0	0.0	0.0	0.0	0.0	0.0	0.0	0.0	0.0	0.0	0.0	0.0	0.0	0.0	0.0	0.0	0.0	0.0	0.0	0.0	0.0	0.0	0.0	0.0	0.0
	CARD10	0.0	0.0	0.0	0.0	0.0	0.0	0.0	0.0	0.0	0.0	0.0	0.0	0.0	0.0	0.0	0.0	0.0	0.0	0.0	0.0	0.0	0.0	0.0	0.0	0.0	0.0	0.0	0.0	0.0	0.0	0.0	0.0	0.0	0.0	0.0	0.0	0.0	0.0	0.0	0.0	0.0	0.0	0.0	0.0	0.0	0.0	0.0	0.0
	CARHSP1	0.0	0.0	0.0	0.0	0.0	0.0	0.0	0.0	0.0	0.0	0.0	0.0	0.0	0.0	0.0	0.0	0.0	0.0	0.0	0.0	0.0	0.0	0.0	0.0	0.0	0.0	0.0	0.0	0.0	0.0	0.0	0.0	0.0	0.0	0.0	0.0	0.0	0.0	0.0	0.0	0.0	0.0	0.0	0.0	0.0	0.0	0.0	0.0
	CASC3	0.0	0.0	0.0	0.0	0.0	1.8551316	0.0	2.0125	0.0	1.3488265	2.4262774	1.9730092	2.927353	1.8877804	1.3083538	2.3740065	2.6834705	1.5318578	2.3514771	2.8218803	2.404091	2.1817021	1.4704375	2.1838207	2.31816	2.4521446	3.0980358	2.2148838	2.298436	1.8714815	2.176867	3.1303604	3.1469913	2.6131868	2.9556642	2.1707976	1.9856397	1.408395	2.4805	1.7502998	2.7454545	2.5490403	2.752605	1.7557143	2.0520117	1.7901266	1.8797631	1.304375
	CASKIN2	0.0	0.0	0.0	0.0	0.0	0.0	0.0	0.0	0.0	0.0	0.0	0.0	0.0	0.0	0.0	0.0	0.0	0.0	0.0	0.0	0.0	0.0	0.0	0.0	0.0	0.0	0.0	0.0	0.0	0.0	0.0	0.0	0.0	0.0	0.0	0.0	0.0	0.0	0.0	0.0	0.0	0.0	0.0	0.0	0.0	0.0	0.0	0.0
	CASP4	0.0	0.0	0.0	0.0	0.0	0.0	0.0	0.0	0.0	0.0	0.0	0.0	0.0	0.0	0.0	0.0	0.0	0.0	0.0	0.0	0.0	0.0	0.0	0.0	0.0	0.0	0.0	0.0	0.0	0.0	0.0	0.0	0.0	0.0	0.0	0.0	0.0	0.0	0.0	0.0	0.0	0.0	0.0	0.0	0.0	0.0	0.0	0.0
	CASP7	0.0	0.0	0.0	0.0	0.0	0.0	0.0	0.0	0.0	0.0	0.0	0.0	0.0	0.0	0.0	0.0	0.0	0.0	0.0	0.0	0.0	0.0	0.0	0.0	0.0	0.0	0.0	0.0	0.0	0.0	0.0	0.0	0.0	0.0	0.0	0.0	0.0	0.0	0.0	0.0	0.0	0.0	0.0	0.0	0.0	0.0	0.0	0.0
	CATSPERD	0.0	0.0	0.0	0.0	0.0	0.0	0.0	0.0	0.0	0.0	0.0	0.0	0.0	0.0	0.0	0.0	0.0	0.0	0.0	0.0	0.0	0.0	0.0	0.0	0.0	0.0	0.0	0.0	0.0	0.0	0.0	0.0	0.0	0.0	0.0	0.0	0.0	0.0	0.0	0.0	0.0	0.0	0.0	0.0	0.0	0.0	0.0	0.0
	CAV1	0.0	0.0	0.0	0.0	0.0	0.0	0.0	0.0	0.0	0.0	0.0	0.0	0.0	0.0	0.0	0.0	0.0	0.0	0.0	0.0	0.0	0.0	0.0	0.0	0.0	0.0	0.0	0.0	0.0	0.0	0.0	0.0	0.0	0.0	0.0	0.0	0.0	0.0	0.0	0.0	0.0	0.0	0.0	0.0	0.0	0.0	0.0	0.0
	CCAR1	0.65814817	0.25764045	0.07498233	0.0	0.019727536	3.1503947	1.2276559	4.055	0.0	2.3906631	3.3491242	3.148907	5.7288237	3.789285	2.7384396	5.676902	5.6736298	3.4467437	3.4959762	5.533408	5.3134093	3.4925668	3.2067916	5.7026286	5.8946505	5.777678	5.69473	3.7115116	5.916099	3.0464199	6.0509615	5.981867	5.764	5.7931147	5.5592465	5.7762036	3.5141292	5.7683334	5.847375	3.7586973	5.9848332	5.8745804	6.077975	6.00189	3.7122366	3.3365	5.59204	2.695625
	CCDC102A	0.0	0.0	0.0	0.0	0.0	0.0	0.0	0.0	0.0	0.0	0.0	0.0	0.0	0.0	0.0	0.0	0.0	0.0	0.0	0.0	0.0	0.0	0.0	0.0	0.0	0.0	0.0	0.0	0.0	0.0	0.0	0.0	0.0	0.0	0.0	0.0	0.0	0.0	0.0	0.0	0.0	0.0	0.0	0.0	0.0	0.0	0.0	0.0
	CCDC103	0.0	0.0	0.0	0.0	0.0	0.0	0.0	0.0	0.0	0.0	0.0	0.0	0.0	0.0	0.0	0.0	0.0	0.0	0.0	0.0	0.0	0.0	0.0	0.0	0.0	0.0	0.0	0.0	0.0	0.0	0.0	0.0	0.0	0.0	0.0	0.0	0.0	0.0	0.0	0.0	0.0	0.0	0.0	0.0	0.0	0.0	0.0	0.0
	CCDC15	0.0	0.0	0.0	0.0	0.0	0.0	0.0	0.0	0.0	0.0	0.0	0.0	0.0	0.0	0.0	0.0	0.0	0.0	0.0	0.0	0.0	0.0	0.0	0.0	0.0	0.0	0.0	0.0	0.0	0.0	0.0	0.0	0.0	0.0	0.0	0.0	0.0	0.0	0.0	0.0	0.0	0.0	0.0	0.0	0.0	0.0	0.0	0.0
	CCDC69	0.0	0.0	0.0	0.0	0.0	0.0	0.0	0.0	0.0	0.0	0.0	0.0	0.0	0.0	0.0	0.0	0.0	0.0	0.0	0.0	0.06590909	0.0	0.0	0.0	0.0	0.0	0.0	0.0	0.0	0.0	0.0	0.0	0.30318585	0.0	0.0	0.0	0.0	0.0	0.0	0.0	0.0	0.0	0.0	0.0	0.0	0.0	0.0	0.0
	CCDC8	0.0	0.0	0.0	0.0	0.0	0.0	0.0	0.0	0.0	0.0	0.0	0.0	0.0	0.0	0.0	0.0	0.0	0.0	0.0	0.0	0.0	0.0	0.0	0.0	0.0	0.0	0.0	0.0	0.0	0.0	0.0	0.0	0.0	0.0	0.0	0.0	0.0	0.0	0.0	0.0	0.0	0.0	0.0	0.0	0.0	0.0	0.0	0.0
	CCDC80	0.0	0.0	0.0	0.0	0.0	0.0	0.0	0.0	0.0	0.0	0.0	0.0	0.0	0.0	0.0	0.0	0.0	0.0	0.0	0.0	0.0	0.0	0.0	0.0	0.0	0.0	0.0	2.7605815	0.0	0.0	0.0	0.0	0.0	0.0	0.0	0.0	0.0	0.0	0.0	1.9252827	0.67636365	0.0	0.0	0.0	0.0	0.0	0.0	0.0
	CCDC88A	4.750926	3.8745556	4.4451237	3.315679	9.715666	8.646078	9.89728	2021-09-11	0.159375	7.881364	8.280439	8.074946	8.333485	8.580516	8.4350605	8.527418	8.549843	8.2572365	8.64596	8.851203	8.874773	8.712834	8.151433	8.859663	8.613804	8.41779	8.655131	9.28624	9.050143	8.916481	8.446	8.407397	9.1132	9.09562	8.79593	8.704445	8.941958	8.190727	9.062956	8.902676	8.904915	8.793555	9.128735	7.9795785	8.510211	8.102307	8.514973	8.293
	CCL2	0.0	0.0	0.0	0.0	0.0	0.0	0.0	0.0	0.0	0.0	0.0	0.0	0.0	0.0	0.0	0.0	0.0	0.0	0.0	0.0	0.0	0.0	0.0	0.0	0.0	0.0	0.0	0.0	0.0	0.0	0.0	0.0	0.0	0.0	0.0	0.0	0.0	0.23719512	0.0	0.0	0.0	0.0	0.0	0.0	0.0	0.0	0.0	0.0
	CD109	0.0	0.0	0.0	0.0	0.0	0.0	0.0	0.0	0.0	0.0	0.0	0.0	0.0	0.0	0.0	0.0	0.0	0.0	0.0	0.0	0.0	0.0	0.0	0.0	0.0	0.0	0.0	0.165	0.0	0.0	0.0	0.0	0.0	0.0	0.0	0.0	0.0	0.0	0.0	0.0	0.0	0.0	0.0	0.0	0.0	0.0	0.0	0.0
	CD163	0.0	0.0	0.0	0.0	0.0	0.0	0.0	0.0	0.0	0.0	0.0	0.0	0.0	0.0	0.0	0.0	0.0	0.0	0.0	0.0	0.0	0.0	0.0	0.0	0.0	0.0	0.0	0.0	0.0	0.0	0.0	0.0	0.0	0.0	0.0	0.0	0.0	0.0	0.0	0.0	0.0	0.0	0.0	0.0	0.0	0.0	0.0	0.0
	CD248	0.0	0.0	0.0	0.0	0.0	0.0	0.0	0.0	0.0	0.0	0.0	0.0	0.0	0.0	0.0	0.0	0.0	0.0	0.0	0.0	0.0	0.0	0.0	0.0	0.0	0.0	0.0	0.0	0.0	0.0	0.0	0.0	0.0	0.0	0.0	0.0	0.0	0.0	0.0	0.0	0.0	0.0	0.0	0.0	0.0	0.0	0.0	0.0
	CD34	0.0	0.0	0.0	0.0	0.0	0.0	0.0	0.0	1.85875	0.0	0.0	0.0	0.0	0.0	0.0	0.0	0.0	0.0	0.0	0.0	0.0	0.0	0.0	0.0	0.0	0.0	0.0	0.0	0.0	0.0	0.0	0.0	0.0	0.0	0.0	0.0	0.0	0.0	0.0	0.0	0.0	0.0	0.0	0.0	0.0	0.0	0.0	0.0
	CD3E	0.0	0.0	0.0	0.0	0.0	0.0	0.0	0.0	0.0	0.0	0.0	0.0	0.0	0.0	0.0	0.0	0.0	0.0	0.0	0.0	0.0	0.0	0.0	0.0	0.0	0.0	0.0	0.0	0.0	0.0	0.0	0.0	0.0	0.0	0.0	0.0	0.0	0.0	0.0	0.0	0.0	0.0	0.0	0.0	0.0	0.0	0.0	0.0
	CD40	0.0	0.0	0.0	0.0	0.0	0.0	0.0	0.0	0.0	0.0	0.0	0.0	0.0	0.0	0.0	0.0	0.0	0.0	0.0	0.0	0.0	0.0	0.0	0.0	0.0	0.0	0.0	0.0	0.0	0.0	0.0	0.0	0.0	0.0	0.0	0.0	0.0	0.0	0.0	0.0	0.0	0.0	0.0	0.0	0.0	0.0	0.0	0.0
	CD44	0.0	3.7270787	0.0	0.0	0.0	0.0	0.0	0.0	0.0	0.0	0.0	0.0	0.0	0.0	0.0	0.0	0.0	0.0	0.0	0.0	0.0	0.0	0.0	0.0	0.0	0.0	0.0	0.0	0.0	0.0	0.0	0.0	0.0	0.0	0.0	0.0	0.0	0.0	0.0	0.0	0.0	0.0	0.0	0.0	0.0	0.0	0.0	0.0
	CD59	0.0	0.0	0.0	0.0	0.0	0.49289474	0.0	0.0	2.9766667	0.45646465	1.509489	0.90939397	2.189326	1.4066653	0.9613748	1.4738394	2.0845356	1.3205923	2.2284577	2.7700646	2.1254547	1.8471658	1.57825	2.1117578	2.8315818	2.1445658	5.0075674	2.348372	2.7259524	2.4441974	2.161638	2.7023637	5.0165334	2.5260222	2.9175472	2.481111	1.5166973	2.1049383	2.517857	2.0086396	2.6372728	5.1583204	1.7764167	1.7844309	2.0328622	2.777595	2.1676092	5.419
	CD81	1.2514815	1.5687641	1.3456537	0.0	1.1661401	1.654342	0.90258706	7.49	0.0	0.22566326	0.2240876	0.67056626	0.6945554	1.102138	0.2081833	1.1068347	0.5077128	0.8896319	0.13940577	0.61541754	0.25378788	0.41320854	1.0226876	1.1868904	2.404514	1.3289776	1.5212389	0.96156067	1.2014762	0.6	1.7199571	1.9269091	0.112654865	0.86221623	1.164013	0.5915432	0.7698515	2.1893828	1.219916	1.8615221	1.2047727	2.0315228	0.99184877	0.59987754	0.9107873	2.8911393	2.1549296	1.578125
	CD93	0.0	0.0	0.0	0.0	0.0	0.0	0.0	0.0	0.0	0.0	0.0	0.0	0.0	0.0	0.0	0.0	0.0	0.0	0.0	0.0	0.0	0.0	0.0	0.0	0.0	0.0	0.0	0.0	0.0	0.0	0.0	0.0	0.0	0.0	0.0	0.0	0.0	0.0	0.0	0.0	0.0	0.0	0.0	0.0	0.0	0.0	0.0	0.0
	CD99	0.0	0.0	0.0	0.0	0.0	0.0	0.0	0.0	0.0	0.0	0.0	0.0	0.0	0.0	0.0	0.0	0.0	0.0	0.0	0.0	0.0	0.0	0.0	0.0	0.0	0.0	0.0	0.0	0.0	0.0	0.0	0.0	0.0	0.0	0.0	0.0	0.0	0.17888889	0.0	0.0	0.0	0.0	0.0	0.0	0.0	0.0	0.0	0.89125
	CDA	0.0	0.0	0.0	0.0	0.0	0.0	0.0	0.0	0.0	0.0	0.0	0.0	0.0	0.0	0.0	0.0	0.0	0.0	0.0	0.0	0.0	0.0	0.0	0.0	0.0	0.0	0.0	0.0	0.0	0.0	0.0	0.0	0.0	0.0	0.0	0.0	0.0	0.0	0.0	0.0	0.0	0.0	0.0	0.0	0.0	0.0	0.0	0.0
	CDC42EP4	0.2664815	0.0	0.045865726	0.0	0.0	0.0	0.0	0.0	0.0	0.0	0.0	0.0	0.0	0.0	0.0	0.0	0.0	0.0	0.0	0.0	0.0	0.0	0.0	0.0	0.0	0.0	0.0	0.0	0.0	0.0	0.0	0.0	0.0	0.0	0.0	0.0	0.0	0.0	0.0	0.0	0.0	0.0	0.0	0.0	0.0	0.0	0.0	0.0
	CDC45	0.0	0.0	0.0	0.0	0.0	0.0	0.0	0.0	0.0	0.0	0.0	0.0	0.0	0.0	0.0	0.0	0.0	0.0	0.0	0.0	0.0	0.0	0.0	0.0	0.0	0.0	0.0	0.0	0.0	0.0	0.0	0.0	0.0	0.0	0.0	0.0	0.0	0.0	0.0	0.0	0.0	0.0	0.0	0.0	0.0	0.0	0.0	0.0
	CDH23	0.0	0.0	0.0	0.0	0.0	0.0	0.0	0.0	0.0	0.0	0.0	0.0	0.0	0.0	0.0	0.0	0.0	0.0	0.0	0.0	0.0	0.0	0.0	0.0	0.0	0.0	0.0	0.0	0.0	0.0	0.0	0.0	0.0	0.0	0.0	0.0	0.0	0.0	0.0	0.0	0.0	0.0	0.0	0.0	0.0	0.0	0.0	0.0
	CDH5	0.0	0.0	0.0	0.0	0.0	0.0	0.0	0.0	0.8335417	0.0	0.0	0.0	0.0	0.0	0.0	0.0	0.0	0.0	0.0	0.0	0.0	0.0	0.0	0.0	0.0	0.0	0.0	0.0	0.0	0.0	0.0	0.0	0.0	0.0	0.0	0.0	0.0	0.0	0.0	0.0	0.0	0.0	0.0	0.0	0.0	0.0	0.0	0.0
	CDK2	0.0	0.0	0.0	0.0	0.0	0.0	0.0	0.0	0.0	0.0	0.0	0.0	0.0	0.0	0.0	0.0	0.0	0.0	0.0	0.0	0.0	0.0	0.0	0.0	0.0	0.0	0.0	0.0	0.0	0.0	0.0	0.0	0.0	0.0	0.0	0.0	0.0	0.0	0.0	0.0	0.0	0.0	0.0	0.0	0.0	0.0	0.0	0.0
	CDKN1A	0.0	0.0	0.0	0.0	0.0	0.0	0.0	0.0	0.0	0.0	0.0	0.0	0.0	0.0	0.0	0.0	0.0	0.0	0.0	0.0	0.0	0.0	0.0	0.0	0.0	0.0	0.0	0.0	0.0	0.0	0.0	0.0	0.0	0.0	0.0	0.0	0.0	0.0	0.0	0.0	0.0	0.0	0.0	0.0	0.0	0.0	0.0	0.0
	CDKN2B	0.0	0.0	0.0	0.0	0.0	0.0	0.0	0.0	0.0	0.0	0.0	0.0	0.0	0.0	0.0	0.0	0.0	0.0	0.0	0.0	0.0	0.0	0.0	0.0	0.0	0.0	0.0	0.0	0.0	0.0	0.0	0.0	0.0	0.0	0.0	0.0	0.0	0.0	0.0	0.0	0.0	0.0	0.0	0.0	0.0	0.0	0.0	0.0
	CDKN2C	0.0	0.0	0.0	0.0	0.0	0.0	0.0	0.0	0.0	0.0	0.0	0.0	0.0	0.0	0.0	0.0	0.0	0.0	0.0	0.0	0.0	0.0	0.0	0.0	0.0	0.0	0.0	0.0	0.0	0.0	0.0	0.0	0.0	0.0	0.0	0.0	0.0	0.0	0.0	0.0	0.0	0.0	0.0	0.0	0.0	0.0	0.0	0.0
	CEBPD	0.0	0.0	0.0	0.0	0.0	0.0	0.0	0.0	0.0	0.08397959	0.4348905	0.8837923	0.0	0.0	0.15944354	1.5782766	0.7450708	0.0	0.646678	0.0	0.0	0.0	0.12497917	0.0	0.0	0.0	0.0	0.02511628	0.0	0.53617287	0.0	0.0	0.0	0.0	0.0	0.34913582	0.22923352	0.0	0.54472804	0.0	1.4663637	0.99151516	0.0	1.1510569	0.0	0.0	0.0	1.8725
	CELSR1	0.0	0.0	0.0	0.0	0.0	0.0	0.0	0.0	0.0	0.0	0.0	0.0	0.0	0.0	0.0	0.0	0.0	0.0	0.0	0.0	0.0	0.0	0.0	0.0	0.0	0.0	0.0	0.0	0.0	0.0	0.0	0.0	0.0	0.0	0.0	0.0	0.0	0.0	0.0	0.0	0.0	0.0	0.0	0.0	0.0	0.0	0.0	0.0
	CENPB	0.0	0.0	0.0	0.0	0.0	0.0	0.0	0.0	0.0	0.0	0.0	0.0	0.0	0.0	0.0	0.0	0.0	0.0	0.0	0.0	0.0	0.0	0.0	0.0	0.0	0.0	0.0	0.0	0.0	0.0	0.0	0.0	0.0	0.0	0.0	0.0	0.0	0.0	0.0	0.0	0.0	0.0	0.0	0.0	0.0	0.0	0.0	0.0
	CERS1	0.0	0.0	0.0	0.0	0.0	0.0	0.0	0.0	0.0	0.0	0.0	0.0	0.0	0.0	0.0	0.0	0.0	0.0	0.0	0.0	0.0	0.0	0.0	0.0	0.0	0.0	0.0	0.0	0.0	0.0	0.0	0.0	0.0	0.0	0.0	0.0	0.0	0.0	0.0	0.0	0.0	0.0	0.0	0.0	0.0	0.0	0.0	0.0
	CFAP126	0.0	0.0	0.0	0.0	0.0	0.0	0.0	0.0	0.0	0.0	0.0	0.0	0.0	0.0	0.0	0.0	0.0	0.0	0.0	0.0	0.0	0.0	0.0	0.0	0.0	0.0	0.0	0.0	0.0	0.0	0.0	0.0	0.0	0.0	0.0	0.0	0.0	0.0	0.0	0.0	0.0	0.0	0.0	0.0	0.0	0.0	0.0	0.0
	CFAP53	0.0	0.0	0.0	0.0	0.0	0.0	0.0	0.0	0.0	0.0	0.0	0.0	0.0	0.0	0.0	0.0	0.0	0.0	0.0	0.0	0.0	0.0	0.0	0.0	0.0	0.0	0.0	0.0	0.0	0.0	0.0	0.0	0.0	0.0	0.0	0.0	0.0	0.0	0.0	0.0	0.0	0.0	0.0	0.0	0.0	0.0	0.0	0.0
	CFB	0.0	0.0	0.0	0.0	0.0	0.0	0.0	0.0	0.0	0.0	0.0	0.0	0.0	0.0	0.0	0.0	0.0	0.0	0.0	0.0	0.0	0.0	0.0	0.0	0.0	0.0	0.0	0.0	0.0	0.0	0.0	0.0	0.0	0.0	0.0	0.0	0.0	0.0	0.0	0.0	0.0	0.0	0.0	0.0	0.0	0.0	0.0	0.0
	CFH	0.0	0.0	0.0	0.0	0.0	0.0	0.0	0.0	0.0	0.0	0.0	0.0	0.0	0.0	0.0	0.0	0.0	0.0	0.0	0.0	0.0	0.0	0.0	0.0	0.0	0.0	0.0	0.0	0.0	0.0	0.0	0.0	0.0	0.0	0.0	0.0	0.0	0.0	0.0	0.0	0.0	0.0	0.0	0.0	0.0	0.0	0.0	0.0
	CFHR1	0.0	0.0	0.0	0.0	0.0	0.0	0.0	0.0	0.0	0.0	0.0	0.0	0.0	0.0	0.0	0.0	0.0	0.0	0.0	0.0	0.0	0.0	0.0	0.0	0.0	0.0	0.0	0.0	0.0	0.0	0.0	0.0	0.0	0.0	0.0	0.0	0.0	0.0	0.0	0.0	0.0	0.0	0.0	0.0	0.0	0.0	0.0	0.0
	CFLAR	0.0	0.0	0.0	2.4467902	0.0	1.5726316	0.7561596	0.0	4.5016665	0.255533	2.608467	0.0	0.010367647	0.0	0.0	0.0	0.0	0.0	0.0	0.0	0.9341791	0.0	0.0	0.0	0.0	0.0	0.4217857	0.0	0.0	0.0	0.0	0.0	0.0	0.0	0.0	0.94208586	0.0	0.49209878	0.0	0.0	0.0	0.0	0.0	1.1731707	0.0	0.86962026	0.0	2021-01-24
	CGNL1	0.3772222	0.0	1.315477	0.0	0.0	0.0	0.0	0.0	5.123125	0.0	0.0	0.0	0.0	0.0	0.0	0.0	0.0	0.0	0.0	0.0	0.0	0.0	0.0	0.0	0.0	0.0	0.0	0.0	0.0	0.0	0.0	0.0	0.0	0.0	0.0	0.0	0.0	0.924321	0.0	0.0	0.0	0.0	0.0	0.0	0.0	0.0	0.0	0.0
	CHD2	4.4459257	0.98505616	3.6596112	1.8192593	2.0324695	7.2137256	3.9813218	2.0275	0.5154167	7.2062407	7.443297	7.4537926	7.7094736	7.358743	7.3782864	7.5514054	7.853294	7.325444	7.75401	7.321871	7.299556	7.46192	7.2569256	7.400034	7.283463	7.593643	7.704054	7.3704348	7.4826055	7.491071	7.408968	7.5404053	7.4596	7.442459	7.6345057	7.5546365	7.0845075	7.21537	7.2901864	7.179868	7.456333	7.4305344	7.298228	7.6414723	7.549494	7.123077	7.259659	7.115
	CHD7	1.9644444	0.0	0.23713781	3.434756	3.9918644	3.2697368	8.005185	2021-08-11	0.0	0.0	0.0	0.0	1.6147246	0.47984812	0.0	0.0	0.5534408	0.0	0.0	0.0	0.40575758	0.0	0.0	0.0	0.0	0.0	0.28928572	0.0	0.0	0.0	0.0	0.0	0.0	0.0	0.0	0.0	0.0	0.0	0.0	0.0	0.0	0.0	0.0	0.0	0.0	0.0	0.0	0.0
	CHDH	0.0	0.0	0.0	0.0	0.0	0.0	0.0	0.0	0.0	0.0	0.0	0.0	0.0	0.0	0.0	0.0	0.0	0.0	0.0	0.0	0.0	0.0	0.0	0.0	0.0	0.0	0.0	0.0	0.0	0.0	0.0	0.0	0.0	0.0	0.0	0.0	0.0	0.0	0.0	0.0	0.0	0.0	0.0	0.0	0.0	0.0	0.0	0.0
	CHI3L1	0.0	0.0	0.0	0.0	0.0	0.0	0.0	0.0	0.0	0.0	0.0	0.0	0.0	0.0	0.0	0.0	0.0	0.0	0.0	0.0	0.0	0.0	0.0	0.0	0.0	0.0	0.0	0.0	0.0	0.0	0.0	0.0	0.0	0.0	0.0	0.0	0.0	0.0	0.0	0.0	0.0	0.0	0.0	0.0	0.0	0.0	0.0	0.0
	CHI3L2	0.0	0.0	0.0	0.0	0.0	0.0	0.0	0.0	0.0	0.0	0.0	0.0	0.0	0.0	0.0	0.0	0.0	0.0	0.0	0.0	0.0	0.0	0.0	0.0	0.0	0.0	0.0	0.0	0.0	0.0	0.0	0.0	0.0	0.0	0.0	0.0	0.0	0.0	0.0	0.0	0.0	0.0	0.0	0.0	0.0	0.0	0.0	0.0
	CHST14	0.0	0.0	0.0	0.0	0.0	0.0	0.0	0.0	0.0	0.0	0.0	0.0	0.0	0.0	0.0	0.0	0.0	0.0	0.0	0.0	0.0	0.0	0.0	0.0	0.0	0.0	0.0	0.0	0.0	0.0	0.0	0.0	0.0	0.0	0.0	0.0	0.0	0.0	0.0	0.0	0.0	0.0	0.0	0.0	0.0	0.0	0.0	0.0
	CHST3	0.0	0.0	0.0	0.0	0.0	0.0	0.0	0.0	0.0	0.0	0.0	0.0	0.0	0.0	0.0	0.0	0.0	0.0	0.0	0.0	0.0	0.0	0.0	0.0	0.0	0.0	0.0	0.0	0.0	0.0	0.0	0.0	0.0	0.0	0.0	0.0	0.0	0.0	0.0	0.0	0.0	0.0	0.0	0.0	0.0	0.0	0.0	0.0
	CHST6	0.0	0.0	0.0	0.0	0.0	0.0	0.0	0.0	0.0	0.0	0.0	0.0	0.0	0.0	0.0	0.0	0.0	0.0	0.0	0.0	0.0	0.0	0.0	0.0	0.0	0.0	0.0	0.0	0.0	0.0	0.0	0.0	0.0	0.0	0.0	0.0	0.0	0.0	0.0	0.0	0.0	0.0	0.0	0.0	0.0	0.0	0.0	0.0
	CIB2	0.0	0.0	0.0	0.0	0.0	0.0	0.0	0.0	0.0	0.0	0.0	0.0	0.0	0.0	0.0	0.0	0.0	0.0	0.0	0.0	0.0	0.0	0.0	0.0	0.0	0.0	0.0	0.0	0.0	0.0	0.0	0.0	0.0	0.0	0.0	0.0	0.0	0.0	0.0	0.0	0.14943182	0.0	0.0	0.0	0.0	0.0	0.0	0.0
	CISH	0.0	0.0	0.0	0.0	0.0	0.0	0.0	0.0	0.0	0.0	0.0	0.0	0.0	0.0	0.0	0.0	0.0	0.0	0.0	0.0	0.0	0.0	0.0	0.0	0.0	0.0	0.0	0.0	0.0	0.0	0.0	0.0	0.0	0.0	0.0	0.0	0.0	0.0	0.0	0.0	0.0	0.0	0.0	0.0	0.0	0.0	0.0	0.0
	CLCA4	0.0	0.0	0.0	0.0	0.0	0.0	0.0	0.0	0.0	0.0	0.0	0.0	0.0	0.0	0.0	0.0	0.0	0.0	0.0	0.0	0.0	0.0	0.0	0.0	0.0	0.0	0.0	0.0	0.0	0.0	0.0	0.0	0.0	0.0	0.0	0.0	0.0	0.0	0.0	0.0	0.0	0.0	0.0	0.0	0.0	0.0	0.0	0.0
	CLDN5	0.0	0.0	0.0	0.0	0.0	0.0	0.0	0.0	9.640303	0.0	0.0	0.0	0.0	0.0	0.0	0.0	0.0	0.0	0.0	0.0	0.0	0.0	0.0	0.0	0.0	0.0	0.0	0.0	0.0	0.0	0.0	0.0	0.0	0.0	0.0	0.0	0.0	0.0	0.0	0.0	0.0	0.0	0.0	0.0	0.0	0.0	0.0	0.0
	CLEC1A	0.0	0.0	0.0	0.0	0.0	0.0	0.0	0.0	0.0	0.0	0.0	0.0	0.0	0.0	0.0	0.0	0.0	0.0	0.0	0.0	0.0	0.0	0.0	0.0	0.0	0.0	0.0	0.0	0.0	0.0	0.0	0.0	0.0	0.0	0.0	0.0	0.0	0.0	0.0	0.0	0.0	0.0	0.0	0.0	0.0	0.0	0.0	0.0
	CLEC2B	0.0	0.0	0.0	0.0	0.0	0.0	0.0	0.0	0.0	0.0	0.0	0.0	0.0	0.0	0.0	0.0	0.0	0.0	0.0	0.0	0.0	0.0	0.0	0.0	0.0	0.0	0.0	0.0	0.0	0.0	0.0	0.0	0.0	0.0	0.0	0.0	0.0	0.0	0.0	0.0	0.0	0.0	0.0	0.0	0.0	0.0	0.0	0.0
	CLEC4E	0.0	0.0	0.0	0.0	0.0	0.0	0.0	0.0	0.0	0.0	0.0	0.0	0.0	0.0	0.0	0.0	0.0	0.0	0.0	0.0	0.0	0.0	0.0	0.0	0.0	0.0	0.0	0.0	0.0	0.0	0.0	0.0	0.0	0.0	0.0	0.0	0.0	0.0	0.0	0.0	0.0	0.0	0.0	0.0	0.0	0.0	0.0	0.0
	CLIC1	0.0	0.0	0.0	0.0	0.0	0.0	0.0	0.0	0.0	0.0	0.0	0.0	0.0	0.0	0.0	0.0	0.0	0.0	0.0	0.0	0.0	0.0	0.0	0.0	0.0	0.0	0.0	0.0	0.0	0.0	0.0	0.0	0.0	0.0	0.0	0.0	0.0	0.0	0.0	0.0	0.0	0.0	0.0	0.0	0.0	0.0	0.0	0.0
	CLU	10.2825	10.617	9.709153	0.0	0.0	3.0369737	0.0	0.0	1.1854167	3.9144897	1.0663503	6.2417655	6.150769	2.818972	3.0221949	6.0330744	6.671108	2.912182	6.396802	6.2048874	5.9636364	3.7875936	6.5343614	5.865198	6.69945	6.430412	6.924267	3.6851163	3.32	3.6339507	6.3658977	6.1423287	6.1255264	6.4744263	5.8786683	5.9710093	6.512129	6.4764814	6.615714	3.6559858	5.491833	6.418626	6.2355695	3.538449	6.0667076	2021-06-27	6.2516446	6.505
	CMTM3	0.0	0.0	0.0	0.0	0.0	0.0	0.0	0.0	0.0	0.0	0.0	0.0	0.0	0.0	0.0	0.0	0.0	0.0	0.0	0.0	0.0	0.0	0.0	0.0	0.0	0.0	0.0	0.0	0.0	0.0	0.0	0.0	0.0	0.0	0.0	0.0	0.0	0.0	0.0	0.0	0.0	0.0	0.0	0.0	0.0	0.0	0.0	0.0
	CMTM6	0.0	0.0	0.0	0.0	0.0	0.19671053	0.0	0.0	0.0	0.0	0.0	0.2060661	0.9775917	0.9305953	0.15232407	1.0933553	1.0149803	0.0	1.0947288	1.2960944	0.8981818	0.6917021	0.0	0.6747052	0.3787013	0.76539606	1.5284822	0.02511628	0.0	0.0	0.0	1.2305405	1.8976107	0.96464086	1.4442086	0.5943827	0.0	0.052469134	0.32063025	0.0	0.7901136	0.0	0.235	0.0	0.41288576	0.0	0.40017712	0.0
	CNN3	2.1107407	0.43235955	0.9442254	0.0	0.0	0.0	0.0	0.0	0.62875	0.0	0.0	0.0	0.0	0.0	0.0	0.32508233	0.0	0.0	0.598	0.0	0.0	0.35631016	0.0	0.688431	0.07874323	0.21790524	0.0	2.4534883	0.76390475	0.5954321	1.0684913	1.759	2.203363	1.328895	1.5026163	2.1196296	1.1249104	0.75753087	0.0	0.75037104	0.0	0.0	1.8958678	2.6602857	0.88355714	2.5037975	3.1739218	0.89125
	CNTFR	0.0	0.0	0.63823324	0.0	0.0	0.0	0.0	0.0	0.0	0.0	0.0	0.0	0.0	0.0	0.0	0.0	0.0	0.0	0.0	0.0	0.06590909	0.0	0.0	0.0	0.0	0.0	0.0	0.0	0.0	0.0	0.0	0.0	0.0	0.0	0.0	0.0	0.0	0.0	0.0	0.0	0.0	0.0	0.0	0.0	0.0	0.064177215	0.0	0.0
	CNTLN	0.0	0.17224719	0.0	0.5160494	0.0	0.0	0.0	0.0	1.7535417	0.0	0.0	0.02079116	0.5424756	1.7512829	0.5681245	0.9427423	1.2544229	0.0	1.2912225	2.3195484	2.504697	1.5107486	0.21997921	1.3043268	1.5966811	0.36286783	1.5213274	1.5500581	2.4659524	0.7677778	0.8640517	0.93136364	2.7641592	1.9653039	1.4618201	2.1971605	0.9072168	0.17851852	0.77029413	0.46916816	0.0	0.0	1.1073109	1.773551	0.5567059	0.0	0.4158832	0.0
	CNTNAP3	0.0	0.0	0.0	0.0	0.0	0.0	0.0	0.0	0.0	0.0	0.0	0.0	0.0	2.3790412	0.045520067	0.035830583	0.7330379	0.0	0.0	0.017956989	1.7869697	0.0	0.0	0.0	0.0	0.0	1.3296429	0.0	3.4374285	0.19666667	0.0	0.0	6.201579	6.369752	1.0628219	1.1687037	6.609253	0.6388889	6.0054603	0.0	1.6721349	5.3958015	6.8098736	2.3139184	0.0	2.4029114	2.3265486	5.099
	COL4A1	0.0	0.0	0.0	0.0	0.0	0.0	0.0	0.0	0.0	0.0	0.0	0.0	0.0	0.8908583	0.015045045	0.0	0.0	0.09614616	0.0	0.0	0.0	0.0	0.0	0.6187403	0.45613217	0.0	0.0	2.8821263	0.923	3.5437038	0.109827586	0.0	0.0	0.0	1.2507012	0.0	0.0	0.0	0.0	3.5322301	0.98306817	0.0	0.0	0.0	0.0	0.0	0.0	0.0
	COL6A2	0.0	0.0	0.0	0.0	0.0	0.0	0.0	0.0	0.0	0.0	0.0	0.0	0.0	0.0	0.0	0.0	0.0	0.0	0.0	0.0	0.0	0.0	0.0	0.0	0.0	0.0	0.0	0.0	0.0	0.0	0.0	0.0	0.0	0.0	0.0	0.0	0.0	0.0	0.0	0.0	0.0	0.0	0.0	0.0	0.0	0.0	0.0	0.0
	COLCA2	0.0	0.0	0.0	0.0	0.0	0.0	0.0	0.0	0.0	0.0	0.0	0.0	0.0	0.0	0.0	0.0	0.0	0.0	0.0	0.0	0.0	0.0	0.0	0.0	0.0	0.0	0.0	0.0	0.0	0.0	0.0	0.0	0.0	0.0	0.0	0.0	0.0	0.0	0.0	0.0	0.0	0.0	0.0	0.0	0.0	0.0	0.0	0.0
	COLEC12	0.0	0.0	0.0	0.0	0.0	0.0	0.0	0.0	0.0	0.0	0.0	0.0	0.0	0.0	0.0	0.0	0.0	0.0	0.0	0.0	0.0	0.0	0.0	0.0	0.0	0.0	0.0	0.0	0.0	0.0	0.0	0.0	0.0	0.0	0.0	0.0	0.0	0.0	0.0	0.0	0.0	0.0	0.0	0.0	0.0	0.0	0.0	0.0
	COPZ2	0.0	0.0	0.0	0.0	0.0	0.0	0.0	0.0	0.0	0.0	0.0	0.0	0.0	0.0	0.0	0.0	0.0	0.0	0.0	0.0	0.0	0.0	0.0	0.0	0.0	0.0	0.0	0.0	0.0	0.0	0.0	0.0	0.0	0.0	0.0	0.0	0.0	0.0	0.0	0.0	0.0	0.0	0.0	0.0	0.0	0.0	0.0	0.0
	COX4I2	0.0	0.0	0.0	0.0	0.0	0.0	0.0	0.0	0.0	0.0	0.0	0.0	0.0	0.0	0.0	0.0	0.0	0.0	0.0	0.0	0.0	0.0	0.0	0.0	0.0	0.0	0.0	0.0	0.0	0.0	0.0	0.0	0.0	0.0	0.0	0.0	0.0	0.0	0.0	0.0	0.0	0.0	0.0	0.0	0.0	0.0	0.0	0.0
	CP	0.0	0.0	0.0	0.0	0.0	0.0	0.0	0.0	0.0	0.0	0.0	0.0	0.0	0.0	0.0	0.0	0.0	0.0	0.0	0.0	0.0	0.0	0.0	0.0	0.0	0.0	0.0	0.0	0.0	0.0	0.0	0.0	0.0	0.0	0.0	0.0	0.0	0.0	0.0	0.0	0.0	0.0	0.0	0.0	0.0	0.0	0.0	0.0
	CRACR2B	0.0	0.0	0.0	0.0	0.0	0.0	0.0	0.0	0.0	0.0	0.0	0.0	0.0	0.0	0.0	0.0	0.0	0.0	0.0	0.0	0.0	0.0	0.0	0.0	0.0	0.0	0.0	0.0	0.0	0.0	0.0	0.0	0.0	0.0	0.0	0.0	0.0	0.0	0.0	0.0	0.0	0.0	0.0	0.0	0.0	0.0	0.0	0.0
	CRISPLD2	0.0	0.0	0.0	0.0	0.0	0.0	0.0	0.0	0.0	0.0	0.0	0.0	0.0	0.0	0.0	0.0	0.0	0.0	0.0	0.0	0.0	0.0	0.0	0.0	0.0	0.0	0.0	0.0	0.0	0.0	0.0	0.0	0.0	0.0	0.0	0.0	0.0	0.0	0.0	0.0	0.0	0.0	0.0	0.0	0.0	0.0	0.0	0.0
	CRTAP	0.0	0.0	0.0	0.0	0.0	0.0	0.0	0.0	0.0	0.0	0.0	0.0	0.0	0.0	0.0	0.046321586	0.19845395	0.0	0.0	0.5309013	0.6201515	0.0	0.0	0.4073504	0.6116	0.29201493	0.62223214	0.22598837	0.45961905	0.19580247	0.2676293	0.1289091	0.3818584	0.0	0.5373723	0.0	0.0	0.0	0.36903766	0.0	0.35386363	0.35751268	0.0	0.0	0.0	0.0	0.0032420428	0.0
	CRX	0.0	0.0	0.0	0.0	0.0	0.0	0.0	0.0	0.0	0.0	0.0	0.0	0.0	0.0	0.0	0.0	0.0	0.0	0.0	0.0	0.0	0.0	0.0	0.0	0.0	0.0	0.0	0.0	0.0	0.0	0.0	0.0	0.0	0.0	0.0	0.0	0.0	0.0	0.0	0.0	0.0	0.0	0.0	0.0	0.0	0.0	0.0	0.0
	CTDSP1	0.0	0.0	0.0	0.0	0.0	0.0	0.0	0.0	0.0	0.0	0.0	0.0	0.0	0.0	0.0	0.0	0.0	0.0	0.0	0.0	0.0	0.0	0.0	0.0	0.0	0.0	0.0	0.0	0.0	0.0	0.0	0.0	0.0	0.0	0.0	0.0	0.0	0.0	0.0	0.0	0.0	0.0	0.0	0.0	0.0	0.0	0.0	0.0
	CTDSP2	0.0	0.0	0.0	0.0	0.0	0.95394737	0.0	0.0	0.0	0.85479593	0.7434058	1.0326396	0.6212729	0.40105957	0.111865796	0.8712775	0.79117316	0.32910624	0.19994907	0.9036989	1.5515151	0.37265956	0.10097713	0.7283602	0.51435536	0.43571073	0.94839287	0.55668604	0.19114286	0.0	0.08672414	0.22009091	0.49955752	0.97913045	1.1066837	0.51074076	0.66952044	0.25790122	0.31316668	0.0	0.19352272	1.2503046	0.48621848	0.37579593	0.2530941	0.899375	0.9515521	0.294375
	CTDSPL	4.416852	0.8114607	3.3146832	0.0	0.0	7.9654903	1.3446153	1.7625	0.0	8.227368	8.09044	8.146683	7.662423	7.4269066	7.5442944	7.8854113	8.006492	6.817753	7.807638	7.8409586	7.9165907	7.8283067	3.2182083	7.217202	6.9399676	7.6870413	7.827297	7.431638	7.1459284	6.9092593	7.050449	7.2493153	7.4353333	7.7720327	7.3695116	7.955463	7.7760715	6.1298146	7.6209493	7.3074865	7.137458	6.8180304	7.6483545	8.872485	7.4496136	6.515283	7.1736603	5.558
	CTF1	0.0	0.0	0.0	0.0	0.0	0.0	0.0	0.0	0.0	0.0	0.0	0.0	0.0	0.0	0.0	0.0	0.0	0.0	0.0	0.0	0.0	0.0	0.0	0.0	0.0	0.0	0.0	0.0	0.0	0.0	0.0	0.0	0.0	0.0	0.0	0.0	0.0	0.0	0.0	0.0	0.0	0.0	0.0	0.0	0.0	0.0	0.0	0.0
	CTNNA3	0.0	0.0	0.0	0.0	12.20401	9.943269	12.326384	2021-12-13	0.0	0.72688776	1.400584	2.5723488	3.2269118	3.234254	2.4813492	2.7402856	2.9194627	2.343402	2.6165366	5.660128	5.735	1.6834575	2.8004375	2.795518	2.7679005	2.4882543	6.176757	5.9406033	2.881381	3.0717285	2.7234483	2.7744546	5.3589473	3.3497815	3.2462873	1.2830864	3.13184	6.116909	3.3419328	6.3515306	5.5859323	5.2707634	3.6292436	7.892638	2.3750763	6.365	5.8586564	3.235
	CTNS	0.0	0.0	0.0	0.0	0.0	0.0	0.0	0.0	0.0	0.0	0.0	0.0	0.0	0.0	0.0	0.0	0.0	0.0	0.0	0.0	0.0	0.0	0.0	0.0	0.0	0.0	0.0	0.0	0.0	0.0	0.0	0.0	0.0	0.0	0.0	0.0	0.0	0.0	0.0	0.0	0.0	0.0	0.0	0.0	0.0	0.0	0.0	0.0
	CXCL1	0.0	0.0	0.0	0.0	0.0	0.0	0.0	0.0	0.0	0.0	0.0	0.0	0.0	0.0	0.0	0.0	0.0	0.0	0.0	0.0	0.0	0.0	0.0	0.0	0.0	0.0	0.0	0.0	0.0	0.0	0.0	0.0	0.0	0.0	0.0	0.0	0.0	0.0	0.0	0.0	0.0	0.0	0.0	0.0	0.0	0.0	0.0	0.0
	CXCL10	0.0	0.0	0.0	0.0	0.0	0.0	0.0	0.0	0.0	0.0	0.0	0.0	0.0	0.0	0.0	0.0	0.0	0.0	0.0	0.0	0.0	0.0	0.0	0.0	0.0	0.0	0.0	0.0	0.0	0.0	0.0	0.0	0.0	0.0	0.0	0.0	0.0	0.0	0.0	0.0	0.0	0.0	0.0	0.0	0.0	0.0	0.0	0.0
	CXCL12	0.0	0.0	0.0	0.0	0.0	0.0	0.0	0.0	0.0	0.0	0.0	0.0	0.0	0.0	0.0	0.0	0.0	0.0	0.0	0.0	0.0	0.0	0.0	0.0	0.0	0.0	0.0	0.0	0.0	0.0	0.0	0.0	0.0	0.0	0.0	0.0	0.0	0.0	0.0	0.0	0.0	0.0	0.0	0.0	0.0	0.0	0.0	0.0
	CXCL16	0.0	0.0	0.0	0.0	0.0	0.0	0.0	0.0	0.0	0.0	0.0	0.0	0.0	0.0	0.0	0.0	0.0	0.0	0.0	0.0	0.0	0.0	0.0	0.0	0.0	0.0	0.0	0.0	0.0	0.0	0.0	0.0	0.0	0.0	0.0	0.0	0.0	0.0	0.0	0.0	0.0	0.0	0.0	0.0	0.0	0.0	0.0	0.0
	CXCL3	0.0	0.0	0.0	0.0	0.0	0.0	0.0	0.0	0.0	0.0	0.0	0.0	0.0	0.0	0.0	0.0	0.0	0.0	0.0	0.0	0.0	0.0	0.0	0.0	0.0	0.0	0.0	0.0	0.0	0.0	0.0	0.0	0.0	0.0	0.0	0.0	0.0	0.0	0.0	0.0	0.0	0.0	0.0	0.0	0.0	0.0	0.0	0.0
	CYBRD1	0.12796296	0.0	0.0	0.0	0.0	0.0	0.7519355	0.0	0.0	0.0	0.0	0.0	0.0	0.0	0.0	0.0	0.0	0.0	0.0	0.0	0.91136366	0.0	0.0	0.0	0.0	0.0	0.0	0.0	0.0	0.0	0.0	0.0	0.0	0.0	0.0	0.0	0.0	0.0	0.0	0.0	0.0	0.0	0.0	0.0	0.0	0.0	0.0	0.0
	CYP11A1	0.0	0.0	0.0	0.0	0.0	0.0	0.0	0.0	0.0	0.0	0.0	0.0	0.0	0.0	0.0	0.0	0.0	0.0	0.0	0.0	0.0	0.0	0.0	0.0	0.0	0.0	0.0	0.0	0.0	0.0	0.0	0.0	0.0	0.0	0.0	0.0	0.0	0.0	0.0	0.0	0.0	0.0	0.0	0.0	0.0	0.0	0.0	0.0
	CYP21A2	0.0	0.0	0.0	0.0	0.0	0.0	0.0	0.0	0.0	0.0	0.0	0.0	0.0	0.0	0.0	0.0	0.0	0.0	0.0	0.0	0.0	0.0	0.0	0.0	0.0	0.0	0.0	0.0	0.0	0.0	0.0	0.0	0.0	0.0	0.0	0.0	0.0	0.0	0.0	0.0	0.0	0.0	0.0	0.0	0.0	0.0	0.0	0.0
	CYP4F11	0.0	0.0	0.0	0.0	0.0	0.0	0.0	0.0	0.0	0.0	0.0	0.0	0.0	0.0	0.0	0.0	0.0	0.0	0.0	0.0	0.0	0.0	0.0	0.0	0.0	0.0	0.0	0.0	0.0	0.0	0.0	0.0	0.0	0.0	0.0	0.0	0.0	0.0	0.0	0.0	0.0	0.0	0.0	0.0	0.0	0.0	0.0	0.0
	CYSLTR2	0.0	0.0	0.0	0.0	0.0	0.0	0.0	0.0	0.0	0.0	0.0	0.0	0.0	0.0	0.0	0.0	0.0	0.0	0.0	0.0	0.0	0.0	0.0	0.0	0.0	0.0	0.0	0.0	0.0	0.0	0.0	0.0	0.0	0.0	0.0	0.0	0.0	0.0	0.0	0.0	0.0	0.0	0.0	0.0	0.0	0.0	0.0	0.0
	CSF1	0.0	0.0	0.0	0.0	0.0	0.0	0.0	0.0	0.0	0.0	0.0	0.0	0.0	0.0	0.0	0.0	0.0	0.0	0.0	0.0	0.0	0.0	0.0	0.0	0.0	0.0	0.0	0.0	0.0	0.0	0.0	0.0	0.0	0.0	0.0	0.0	0.0	0.0	0.0	0.0	0.0	0.0	0.0	0.0	0.0	0.0	0.0	0.0
	CSF3	0.0	0.0	0.0	0.0	0.0	0.0	0.0	0.0	0.0	0.0	0.0	0.0	0.0	0.0	0.0	0.0	0.0	0.0	0.0	0.0	0.0	0.0	0.0	0.0	0.0	0.0	0.0	0.0	0.0	0.0	0.0	0.0	0.0	0.0	0.0	0.0	0.0	0.0	0.0	0.0	0.0	0.0	0.0	0.0	0.0	0.0	0.0	0.0
	CSPG4	0.0	0.0	0.0	0.0	0.0	0.0	0.0	0.0	0.0	0.0	0.0	0.0	0.0	0.0	0.0	0.0	0.0	0.0	0.0	0.0	0.0	0.0	0.0	0.0	0.0	0.0	0.0	0.0	0.0	0.0	0.0	0.0	0.0	0.0	0.0	0.0	0.0	0.0	0.0	0.0	0.0	0.0	0.0	0.0	0.0	0.0	0.0	0.0
	CSPP1	0.70185184	0.0	0.20946996	0.08296296	0.56420964	6.797059	2.3742394	0.0	0.0	7.130227	7.074348	7.038102	7.067887	7.030918	7.0367317	7.13838	7.1172037	6.9452577	7.068066	7.067252	7.2940907	7.0576	6.936511	6.9736953	6.750354	6.899776	6.913108	6.9790435	6.9990845	6.9327273	6.9448385	6.8642464	7.228	7.105868	7.1009893	7.222844	6.8992004	6.6801853	7.1417723	6.9983025	7.1887097	7.2513433	7.052658	7.021166	6.9980035	6.8743396	6.8636785	6.939
	CSRNP1	0.0	0.0	0.0	0.0	0.0	0.0	0.0	0.0	0.0	0.0	0.0	0.0	0.0	0.0	0.0	0.0	0.0	0.0	0.0	0.0	0.0	0.0	0.0	0.0	0.0	0.0	0.0	0.0	0.0	0.0	0.0	0.0	0.0	0.0	0.0	0.0	0.0	0.0	0.0	0.0	0.0	0.0	0.0	0.0	0.0	0.0	0.0	0.636875
	CSRP1	1.2646296	0.52146065	1.3922261	0.0	1.8719606	0.74460524	1.4346384	0.0	0.0	0.0	0.0	0.0	0.0	0.0	0.0	0.0	0.0	0.0	0.0	0.0	0.0	0.0	0.0	0.0	0.0	0.0	0.0	0.0	0.0	0.0	0.0	0.0	0.0	0.0	0.0	0.0	0.0	0.0	0.0	0.0	0.0	0.0	0.0	0.0	0.0	0.0	0.0	0.0
	CST3	9.901351	10.687966	10.061368	0.0	0.0	0.0	0.0	0.0	0.81166667	0.0	0.0	0.0	0.0	0.0	0.0	0.0	0.0	0.0	0.0	0.0	0.0	0.0	0.0	0.0	0.0	0.0	0.0	0.0	0.0	0.0	0.0	0.0	0.0	0.0	0.0	0.0	0.0	0.0	0.0	0.0	0.0	0.0	0.0	0.0	0.0	0.0	0.0	0.0
	DAAM2	8.827222	9.721865	3.7647703	0.0	8.837435	6.752941	8.934344	8.283334	0.0	0.0	0.0	0.0	0.0	0.0	0.0	0.0	0.0	0.0	0.0	0.0	0.0	0.0	0.0	0.0	0.0	0.0	0.0	0.0	0.0	0.0	0.0	0.0	0.0	0.0	0.0	0.0	0.0	0.0	0.0	0.0	0.0	0.0	0.0	0.0	0.0	0.0	0.0	0.0
	DAG1	0.0	0.0	0.0	0.0	0.0	0.05736842	0.0	0.0	0.0	0.0	0.07478261	0.43712106	1.04533	0.4447901	0.22572362	0.8551209	1.1307971	0.18775626	0.72167796	1.1572376	1.3998485	0.35705882	0.1255625	0.8009433	0.5043723	0.88177055	1.9623214	0.37575582	0.7298104	0.0	0.74931914	1.7863964	2.320877	0.9978453	1.7553284	0.78116566	0.47033283	0.7624691	1.3741176	0.13879858	1.4055681	1.3588325	0.73525	0.6045714	0.9141882	0.06582279	0.9579985	1.88
	DAP	0.0	0.0	0.0	0.0	0.0	0.0	0.0	0.0	0.0	0.0	0.0	0.0	0.0	0.0	0.0	0.0	0.0	0.0	0.0	0.383412	0.88742423	0.0	0.0	0.0	0.0	0.0	0.39857143	0.0	0.0	0.0	0.0	0.0	0.0	0.0	0.0	0.0	0.0	0.052469134	0.0	0.0	0.0	0.0	0.0	0.0	0.0	1.4869621	0.006062176	0.585625
	DCHS1	0.0	0.0	0.0	0.0	0.0	0.0	0.0	0.0	0.0	0.0	0.0	0.0	0.0	0.0	0.0	0.0	0.0	0.0	0.0	0.0	0.0	0.0	0.0	0.0	0.0	0.0	0.0	0.0	0.0	0.0	0.0	0.0	0.0	0.0	0.0	0.0	0.0	0.0	0.0	0.0	0.0	0.0	0.0	0.0	0.0	0.0	0.0	0.0
	DDAH2	0.0	0.0	0.0	0.0	0.0	0.0	0.0	0.0	0.0	0.0	0.0	0.0	0.0	0.0	0.0	0.0	0.0	0.0	0.0	0.0	0.0	0.0	0.0	0.0	0.0	0.0	0.0	0.0	0.0	0.0	0.0	0.0	0.0	0.0	0.0	0.0	0.0	0.0	0.0	0.0	0.0	0.0	0.0	0.0	0.0	0.0	0.0	0.0
	DDIT4	0.2611111	0.8306742	1.225477	0.0	0.0	0.0	0.0	0.0	0.0	0.0	0.0	0.0	0.0	0.0	0.0	0.0	0.0	0.0	0.0	0.0	0.0	0.0	0.0	0.0	0.0	0.0	0.0	0.0	0.0	0.0	0.0	0.0	0.0	0.0	0.0	0.0	0.0	0.0	0.0	0.0	0.0	0.0	0.0	0.0	0.0	0.0	0.0	0.0
	DDR1	1.3844445	0.991236	0.0	0.0	0.25294322	0.42447367	1.4241935	0.0	0.0	0.0	0.0	0.0	0.0	0.0	0.0	0.0	0.0	0.0	0.0	0.0	0.0	0.0	0.0	0.0	0.0	0.0	0.0	0.0	0.0	0.0	0.0	0.0	0.0	0.0	0.0	0.0	0.0	0.0	0.0	0.0	0.0	0.0	0.0	0.0	0.0	0.0	0.0	0.0
	DDR2	1.236	0.0	0.0	0.0	0.0	0.0	0.0	0.0	0.0	0.0	0.0	0.0	0.0	0.0	0.0	0.0	0.0	0.0	0.0	0.5953118	0.0	0.0	0.0	0.0	0.0	0.0	5.725405	0.0	0.0	0.0	0.0	0.0	3.732301	7.2622952	0.0	0.0	2.5949845	1.227284	6.153019	0.0	0.0	0.0	7.166329	0.0	0.0	0.0	3.9542751	0.0
	DDX60	0.0	0.0	0.0	0.0	0.0	0.0	0.0	0.0	0.0	0.0	0.0	0.0	0.0	0.0	0.0	0.0	0.0	0.0	0.0	1.5443991	1.2581818	0.0	0.0	0.0	0.0	0.0	0.0	0.0	0.0	0.0	0.0	0.0	0.0	0.0	0.0	0.0	0.0	0.0	0.0	0.0	0.0	0.0	0.0	0.0	0.0	0.0	0.0	0.0
	DENND2A	0.0	0.0	0.0	0.0	0.0	2.1094737	0.0	0.0	0.0	1.4627041	0.47664234	0.0	0.0	0.0	0.0	0.22304824	0.0	0.0	0.0	0.0	0.0	0.0	0.0	0.0	0.0	0.0	0.0	0.0	0.0	0.0	0.0	0.0	0.0	0.0	0.0	0.0	0.0	5.9505553	0.0	0.0	0.0	0.0	0.0	0.0	0.0	0.58962023	3.852034	0.0
	DHRS3	0.0	0.0	0.0	0.0	0.0	0.0	0.0	0.0	0.0	0.0	0.0	0.0	0.0	0.0	0.0	0.0	0.0	0.0	0.0	0.0	0.0	0.0	0.0	0.0	0.0	0.0	0.0	0.0	0.0	0.0	0.0	0.0	0.0	0.0	0.0	0.0	0.0	0.0	0.0	0.0	0.0	0.0	0.0	0.0	0.0	0.060759492	0.0	0.0
	DHTKD1	0.0	0.0	0.0	0.0	0.0	0.0	0.0	0.0	0.0	0.0	0.0	0.0	0.30888754	0.4429932	0.0	0.32488474	0.7033531	0.0	0.7364686	1.4479355	1.3260607	0.38320854	0.0	0.586545	0.23926327	0.54541147	1.558938	1.1224855	1.8616037	0.41049382	0.06465517	0.869	2.1850443	1.4320995	1.5289212	1.0125926	0.27182376	0.6935366	1.3394958	0.4464903	1.6825843	1.1550761	0.76858336	0.31865305	0.51895297	0.7906329	0.7668736	1.5225
	DLL4	0.0	0.0	0.0	0.0	0.0	0.0	0.0	0.0	0.0	0.0	0.0	0.0	0.0	0.0	0.0	0.0	0.0	0.0	0.0	0.0	0.0	0.0	0.0	0.0	0.0	0.0	0.0	0.0	0.0	0.0	0.0	0.0	0.0	0.0	0.0	0.0	0.0	0.0	0.0	0.0	0.0	0.0	0.0	0.0	0.0	0.0	0.0	0.0
	DNAJB1	0.0	0.0	0.0	0.0	0.0	0.0	0.0	0.0	0.0	0.0	0.0	0.0	0.0	0.16345462	0.0	0.13623762	0.0	0.0	0.074227504	0.8656559	1.0443939	0.0	0.0	0.20571798	0.5112108	0.14334165	0.8863717	0.5202907	0.16547619	0.0	0.19909483	0.5360909	0.41956523	0.0	0.96419287	0.0	0.0	0.0	0.0	0.07276106	0.205	0.06756345	0.0	0.056693878	0.08958775	0.0	0.30389342	0.0
	DOCK1	4.040185	2.4361799	4.1469965	0.0	8.820502	6.672353	8.683858	9.235	5.83	0.0	0.0	0.0	0.0	0.0	0.0	0.0	0.0	0.0	0.0	0.0	0.0	0.0	0.0	0.0	0.0	0.0	0.0	0.0	0.0	0.0	0.0	0.0	0.0	0.0	0.0	0.0	0.0	0.2548148	0.0	0.0	0.0	0.0	0.0	0.0	0.0	0.379125	0.0	0.640625
	DOCK6	0.0	0.0	0.0	0.0	0.0	0.0	0.0	0.0	0.0	0.0	0.0	0.0	0.0	0.0	0.0	0.0	0.0	0.0	0.0	0.0	0.0	0.0	0.0	0.0	0.0	0.0	0.0	0.0	0.0	0.0	0.0	0.0	0.0	0.0	0.0	0.0	0.0	0.0	0.0	0.0	0.0	0.0	0.0	0.0	0.0	0.0	0.0	0.0
	DOK1	0.0	0.0	0.0	0.0	0.0	0.0	0.0	0.0	0.0	0.0	0.0	0.0	0.0	0.0	0.0	0.0	0.0	0.0	0.0	0.0	0.0	0.0	0.0	0.0	0.0	0.0	0.0	0.0	0.0	0.0	0.0	0.0	0.0	0.0	0.0	0.0	0.0	0.0	0.0	0.0	0.0	0.0	0.0	0.0	0.0	0.0	0.0	0.0
	DPEP2	0.0	0.0	0.0	0.0	0.0	0.0	0.0	0.0	0.0	0.0	0.0	0.0	0.0	0.0	0.0	0.0	0.0	0.0	0.0	0.0	0.0	0.0	0.0	0.0	0.0	0.0	0.0	0.0	0.0	0.0	0.0	0.0	0.0	0.0	0.0	0.0	0.0	0.0	0.0	0.0	0.0	0.0	0.0	0.0	0.0	0.0	0.0	0.0
	DSP	0.0	0.0	0.0	0.0	0.0	0.0	0.0	0.0	0.0	0.0	0.0	0.0	0.0	0.0	0.0	0.0	0.0	0.0	0.0	0.0	0.0	0.0	0.0	0.0	0.0	0.0	0.0	0.0	0.0	0.0	0.0	0.0	0.0	0.0	0.0	0.0	0.0	0.0	0.0	0.0	0.0	0.0	0.0	0.0	0.0	0.0	0.0	0.0
	DTNA	11.649445	10.7045	11.485803	1.6962963	4.186021	9.24549	9.047004	2021-08-11	0.0	9.382121	9.232417	9.141894	9.774649	8.25641	8.505786	8.865757	9.904003	7.771271	9.472955	9.329839	9.048863	9.072097	8.166075	9.031403	9.212524	8.740593	9.725135	9.500258	9.58156	9.820741	8.575613	8.803733	10.193027	10.048049	8.751732	9.330363	9.792026	9.376667	9.758239	9.604488	9.382373	9.286183	9.797341	8.562317	8.979614	8.345769	8.980244	8.653
	DTX3L	0.0	0.0	0.0	0.0	0.0	0.0	0.0	0.0	0.0	0.0	0.0	0.0	0.0	0.0	0.0	0.0	0.0	0.0	0.0	0.0	0.0	0.0	0.0	0.0	0.0	0.0	0.0	0.0	0.0	0.0	0.0	0.0	0.0	0.0	0.0	0.0	0.0	0.0	0.0	0.0	0.0	0.0	0.0	0.0	0.0	0.0	0.0	0.0
	DUSP1	0.0	0.0	0.0	0.0	0.0	0.0	0.0	0.0	1.428125	0.0	0.0	0.0	1.7890564	0.46003196	0.0	0.0	0.11259137	0.0	0.19327673	0.84141934	0.0	0.0	0.8012448	0.01267703	0.891461	0.30868158	1.8690178	0.0	0.0	0.0	0.0	1.1433636	1.2007017	0.025966851	0.099247076	0.0	0.0	2.4534569	0.5909244	0.0	2.2910228	0.8707107	0.0	0.0	0.084258825	0.0	0.0	3.0
	DUSP5	0.0	0.0	0.0	0.0	0.0	0.0	0.0	0.0	0.0	0.0	0.0	0.0	0.7184926	0.0	0.0	0.0	0.0	0.0	0.0	0.0	0.0	0.0	0.0	0.0	0.0	0.0	0.0	0.0	0.0	0.0	0.0	0.0	0.0	0.0	0.0	0.0	0.0	0.89271605	0.0	0.0	0.0	0.0	0.0	0.0	0.0	0.0	0.0	2.248125
	DYNC1LI2	0.0	0.0	0.0	0.0	1.3432677	6.3629413	2.3079352	2021-08-08	0.48166665	2.9565306	6.0373406	3.5395117	5.755	5.7846518	3.1111917	5.755941	3.6604812	3.0185456	3.312292	5.6824837	5.5406666	3.0343316	2.8843334	5.831995	6.0985065	3.6522694	5.8014865	3.7339535	3.4655714	3.1214814	3.335905	5.87	5.8196	5.5817356	5.730924	3.5928395	3.4821887	5.969815	5.731582	3.5918596	5.887627	5.7803054	5.5132914	5.704847	3.5246542	3.4092405	5.6953435	5.673
	EBF1	0.0	0.0	0.0	0.0	0.0	0.0	0.0	0.0	10.20875	0.0	0.0	0.0	0.0	0.0	0.0	0.0	0.0	0.0	0.0	0.0	0.0	0.0	0.0	0.0	0.0	0.0	0.0	0.0	0.0	0.0	0.0	0.0	0.0	0.0	0.0	0.0	0.0	0.0	0.0	0.0	0.0	0.0	0.0	0.0	0.0	0.0	0.0	0.0
	ECE1	0.37185186	0.0	0.0	0.0	0.0	0.0	0.0	0.0	0.0	0.0	1.6948551	0.02271543	0.0	2.575102	1.5563227	1.7338749	0.0	2.0930138	1.3332767	0.0	0.0	1.762032	1.5664657	1.9873087	1.7214843	2.3998754	0.88116074	0.0	0.0	0.0	2.2809913	1.4304545	0.0	0.0	2.5884283	1.2316564	0.3233914	2.071358	1.6357143	0.0	0.0	2.8049238	0.2469748	0.643551	1.7018589	1.981519	0.7318847	0.291875
	ECSCR	0.0	0.0	0.0	0.0	0.0	0.0	0.0	0.0	0.0	0.0	0.0	0.0	0.0	0.0	0.0	0.0	0.0	0.0	0.0	0.0	0.0	0.0	0.0	0.0	0.0	0.0	0.0	0.0	0.0	0.0	0.0	0.0	0.0	0.0	0.0	0.0	0.0	0.0	0.0	0.0	0.0	0.0	0.0	0.0	0.0	0.0	0.0	0.0
	EDA	0.0	0.0	0.0	1.0485185	0.0	0.20342106	0.0	0.0	0.0	0.0	0.116058394	0.11613775	0.26968136	0.09806477	0.0	0.56746435	0.7793184	0.39812735	0.5462373	0.0	0.0	0.7618617	0.0	0.0	0.0	0.6110225	0.37910715	1.6302326	0.63757145	1.6125926	1.1141379	1.8053637	1.7007965	0.6125967	0.36947444	3.7997532	0.79631525	0.16765432	0.09861345	0.27706194	0.0	0.5529442	0.0	3.4851837	0.08875147	0.714125	1.4849741	1.62625
	EDN1	0.0	0.0	0.0	0.0	0.0	0.0	0.0	0.0	0.0	0.0	0.0	0.0	0.0	0.0	0.0	0.0	0.0	0.0	0.0	0.0	0.0	0.0	0.0	0.0	0.0	0.0	0.0	0.0	0.0	0.0	0.0	0.0	0.0	0.0	0.0	0.0	0.0	0.0	0.0	0.0	0.0	0.0	0.0	0.0	0.0	0.0	0.0	0.0
	EFEMP1	3.8692594	4.9338202	3.6930742	0.0	0.0	0.0	0.0	0.0	0.0	0.0	0.0	0.0	0.0	0.0	0.0	0.0	0.0	0.0	0.0	0.0	0.0	0.0	0.0	0.0	0.0	0.0	0.0	0.0	0.0	0.0	0.0	0.0	0.0	0.0	0.0	0.0	0.0	0.0	0.0	0.0	0.0	0.0	0.0	0.0	0.0	0.0	0.0	0.0
	EFEMP2	0.0	0.0	0.0	0.0	0.0	0.0	0.0	0.0	0.0	0.0	0.0	0.0	0.0	0.0	0.0	0.0	0.0	0.0	0.0	0.0	0.0	0.0	0.0	0.0	0.0	0.0	0.0	0.0	0.0	0.0	0.0	0.0	0.0	0.0	0.0	0.0	0.0	0.0	0.0	0.0	0.0	0.0	0.0	0.0	0.0	0.0	0.0	0.0
	EFNB1	0.0	0.0	0.0	0.0	0.0	0.0	0.0	0.0	0.0	0.0	0.0	0.0	0.0	0.0	0.0	0.0	0.0	0.0	0.0	0.0	0.0	0.0	0.0	0.0	0.0	0.0	0.0	0.0	0.0	0.0	0.0	0.0	0.0	0.0	0.0	0.0	0.0	0.0	0.0	0.0	0.0	0.0	0.0	0.0	0.0	0.0	0.0	0.0
	EGFR	2.6507406	0.0	3.1054063	0.0	0.0	0.0	0.0	0.0	1.0264584	0.0	0.0	0.0	0.0	0.0	0.0	0.0	0.0	0.0	0.0	0.0	0.0	0.0	0.0	0.0	0.0	0.0	0.0	0.0	0.0	0.0	0.0	0.0	0.0	0.0	0.0	0.0	0.0	0.0	0.0	0.0	0.0	0.0	0.0	0.0	0.0	0.0	0.0	0.0
	EHD2	0.0	0.0	0.0	0.0	0.0	0.0	0.0	0.0	0.0	0.0	0.0	0.0	0.0	0.0	0.0	0.0	0.0	0.0	0.0	0.0	0.0	0.0	0.0	0.0	0.0	0.0	0.0	0.0	0.0	0.0	0.0	0.0	0.0	0.0	0.0	0.0	0.0	0.106790125	0.0	0.0	0.0	0.0	0.0	0.0	0.0	0.0	0.0	0.0
	EHD4	0.0	0.0	0.0	0.0	0.0	0.0	0.0	0.0	0.0	0.0	0.0	0.0	0.0	0.0	0.0	0.0	0.0	0.0	0.0	0.0	0.0	0.0	0.0	0.0	0.0	0.0	0.0	0.0	0.0	0.0	0.0	0.0	0.0	0.0	0.0	0.0	0.0	0.0	0.0	0.0	0.0	0.0	0.0	0.0	0.0	0.0	0.026151	0.0
	EIF4EBP1	0.0	0.0	0.0	0.0	0.0	0.0	0.0	0.0	0.0	0.0	0.0	0.0	0.0	0.0	0.0	0.0	0.0	0.0	0.0	0.0	0.0	0.0	0.0	0.0	0.0	0.0	0.0	0.0	0.0	0.0	0.0	0.0	0.0	0.0	0.0	0.0	0.0	0.0	0.0	0.0	0.0	0.0	0.0	0.0	0.0	0.0	0.0	0.0
	EIF4EBP2	0.0	0.0	0.0	0.0	0.0	0.0	0.0	0.0	0.0	0.0	0.0	0.0	0.4275245	0.61486995	0.13150696	0.48440528	0.5365656	0.0	0.58057725	0.7633619	1.0462121	0.7962234	0.3492116	0.7698308	1.3647835	0.43406484	1.0201786	0.7896	0.5321327	0.062962964	0.35656652	1.4137273	1.4368142	0.7667403	1.1620787	0.4395679	0.09530738	0.71037036	0.9156067	0.0	0.9555682	0.7404569	0.1194958	0.0	0.41627797	0.0	0.28213018	1.245
	ELK3	0.0	0.0	0.0	0.0	0.0	0.0	0.0	0.0	0.0	0.0	0.0	0.0	0.0	0.0	0.0	0.0	0.0	0.0	0.0	0.0	0.0	0.0	0.0	0.0	0.0	0.0	0.0	0.0	0.0	0.0	0.0	0.0	0.0	0.0	0.0	0.0	0.0	0.0	0.0	0.0	0.0	0.0	0.0	0.7349388	0.0	0.0	0.0	0.0
	ELOVL7	0.0	0.0	0.0	0.0	0.1820058	1.1072369	2.4445636	0.0	9.900937	0.0	2.2240875	0.9689137	6.2786055	1.2980767	0.80162984	0.2959406	3.062865	0.2284697	2.5788116	3.4566095	3.175303	0.026684493	0.8892292	1.355824	0.76357836	1.3749005	3.1816814	1.6880232	2.2461138	1.2601235	0.33448276	2.2137272	6.0316	3.0228176	5.1711473	0.4734568	1.1277261	3.6355555	3.2389958	0.68659014	5.8108473	5.806641	1.8821849	3.7584615	2.669294	2.1548102	2.291966	5.957
	ELP4	4.3664813	1.094719	2.6096842	0.9392683	0.9302087	6.6845098	2.1879852	1.7625	0.33645833	6.5417557	6.7130437	6.504427	6.293552	6.908611	6.632451	7.0921016	6.571181	6.674437	6.7837405	6.1778207	6.335	7.204597	4.269215	6.505889	6.2852674	6.6373897	6.2693243	6.5768642	6.6709285	6.5687275	6.6707096	6.804324	6.674342	6.4843802	6.6385045	6.9966664	6.571501	4.0340743	6.557799	6.4484434	6.8331146	6.741955	6.5783544	7.0721817	6.448307	6.188077	6.4461346	6.886
	EMCN	0.0	0.0	0.0	0.0	0.0	0.0	0.0	0.0	5.2804165	0.0	0.0	0.0	0.0	0.0	0.0	0.0	0.0	0.0	0.0	0.0	0.0	0.0	0.0	0.0	0.0	0.0	0.0	0.0	0.0	0.0	0.0	0.0	0.0	0.0	0.0	0.0	0.0	0.0	0.0	0.0	0.0	0.0	0.0	0.0	0.0	0.0	0.0	0.0
	EMID1	3.1125927	0.9983146	1.0422262	0.0	0.0	0.0	0.0	0.0	0.0	0.28489795	0.0	0.014165955	0.0	0.0	0.0	0.0	0.0	0.0	0.0	0.0	0.0	0.0	0.0	0.0	0.0	0.0	0.0	0.22627907	0.0	0.0	0.0	0.0	0.0	0.0	0.0	0.0	0.0	0.0	0.0	0.19462897	0.0	0.0	0.0	0.0	0.0	0.0	0.0	0.0
	EMILIN1	0.0	0.0	0.0	0.0	0.0	0.0	0.0	0.0	0.0	0.0	0.0	0.0	0.0	0.0	0.0	0.0	0.0	0.0	0.0	0.0	0.0	0.0	0.0	0.0	0.0	0.0	0.0	0.0	0.0	0.0	0.0	0.0	0.0	0.0	0.0	0.0	0.0	0.0	0.0	0.0	0.0	0.0	0.0	0.0	0.0	0.0	0.0	0.0
	EMILIN2	0.0	0.0	0.0	0.0	0.0	0.0	0.0	0.0	0.0	0.0	0.0	0.0	0.0	0.0	0.0	0.0	0.0	0.0	0.0	0.0	0.0	0.0	0.0	0.0	0.0	0.0	0.0	0.0	0.0	0.0	0.0	0.0	0.0	0.0	0.0	0.0	0.0	0.0	0.0	0.0	0.0	0.0	0.0	0.0	0.0	0.0	0.0	0.0
	EML3	0.0	0.0	0.0	0.0	0.0	0.0	0.0	0.0	0.0	0.0	0.0	0.0	0.0	0.0	0.0	0.0	0.0	0.0	0.0	0.0	0.0	0.0	0.0	0.0	0.0	0.0	0.0	0.0	0.0	0.0	0.0	0.0	0.0	0.0	0.0	0.0	0.0	0.0	0.0	0.0	0.0	0.0	0.0	0.0	0.0	0.0	0.0	0.0
	EMP1	0.0	0.0	0.0	0.0	0.0	0.0	0.0	0.0	0.0	0.0	0.0	0.0	0.0	0.0	0.0	0.0	0.0	0.0	0.0	0.0	0.0	0.0	0.0	0.0	0.0	0.0	0.0	0.0	0.0	0.0	0.0	0.0	0.0	0.0	0.0	0.0	0.0	0.0	0.0	0.0	0.0	0.0	0.0	0.0	0.0	0.0	0.0	0.0
	EMP2	0.0	0.0	0.0	0.0	0.0	0.0	0.0	0.0	2.0614285	0.0	0.0	0.0	0.0	0.0	0.0	0.0	0.0	0.0	0.0	0.0	0.0	0.0	0.0	0.0	0.0	0.0	0.0	0.0	0.0	0.0	0.0	0.0	0.0	0.0	0.0	0.0	0.0	0.0	0.0	0.0	0.0	0.0	0.0	0.0	0.0	0.0	0.0	0.0
	EMP3	0.0	0.0	0.0	0.0	0.0	0.0	0.0	0.0	0.0	0.0	0.0	0.0	0.0	0.0	0.0	0.0	0.0	0.0	0.0	0.0	0.0	0.0	0.0	0.0	0.0	0.0	0.0	0.0	0.0	0.0	0.0	0.0	0.0	0.0	0.0	0.0	0.0	0.0	0.0	0.0	0.0	0.0	0.0	0.0	0.0	0.0	0.0	0.0
	EMX2	0.0	0.0	0.0	0.0	0.0	0.0	0.0	0.0	0.0	0.0	0.0	0.0	0.0	0.0	0.0	0.0	0.0	0.0	0.0	0.0	0.0	0.0	0.0	0.0	0.0	0.0	0.0	0.0	0.0	0.0	0.0	0.0	0.0	0.0	0.0	0.0	0.0	0.0	0.0	0.0	0.0	0.0	0.0	0.0	0.0	0.0	0.0	0.0
	ENG	0.0	0.0	0.0	0.0	0.0	0.0	0.0	0.0	3.0204167	0.0	0.0	0.0	0.0	0.0	0.0	0.0	0.0	0.0	0.0	0.0	0.0	0.0	0.0	0.0	0.0	0.0	0.0	0.0	0.0	0.0	0.0	0.0	0.0	0.0	0.0	0.0	0.0	0.0	0.0	0.0	0.0	0.0	0.0	0.0	0.0	0.0	0.0	0.0
	ENHO	0.95296293	0.0	1.0907042	0.0	0.0	0.0	0.0	0.0	0.0	0.0	0.0	0.0	0.0	0.0	0.0	0.0	0.0	0.0	0.0	0.0	0.0	0.0	0.0	0.0	0.58399785	0.0	0.0	0.13488372	0.06909524	0.0	0.0	0.0	0.0	0.0	0.26621622	0.0	0.0	0.0	0.0	0.0	0.0	0.0	0.0	0.0	0.0	0.0	0.0	0.0
	ENTPD2	0.0	0.0	0.0	0.0	0.0	0.0	0.0	0.0	0.0	0.0	0.0	0.0	0.0	0.0	0.0	0.0	0.0	0.0	0.0	0.0	0.0	0.0	0.0	0.0	0.0	0.0	0.0	0.0	0.0	0.0	0.0	0.0	0.0	0.0	0.0	0.0	0.0	0.0	0.0	0.0	0.0	0.0	0.0	0.0	0.0	0.0	0.0	0.0
	EPAS1	0.0	0.0	0.0	0.0	0.0	0.0	0.0	0.0	9.809375	0.0	0.0	0.0	0.0	0.0	0.0	0.0	0.0	0.0	0.0	0.0	0.0	0.0	0.0	0.0	0.0	0.0	0.0	0.0	0.0	0.0	0.0	0.0	0.0	0.0	0.0	0.0	0.0	0.0	0.0	0.0	0.0	0.0	0.0	0.0	0.0	0.0	0.0	0.0
	EPB41L5	1.6455555	0.0	0.12989399	0.0	0.0	2.5010526	0.0	7.49	0.0	3.4956632	3.1183333	3.7837923	5.7489724	6.3373747	3.6820898	5.9492636	6.053513	2.6760736	6.039598	6.587645	6.6477275	6.26376	3.2261457	6.610782	6.5374556	3.789177	6.239342	6.418103	6.575357	6.6735716	3.9664655	5.9253426	6.3653336	6.4487605	6.199726	6.2321296	6.2258115	6.367963	6.521572	6.534895	6.1071186	6.045188	6.5437975	5.7314544	5.992081	6.3540382	6.4734874	6.385
	EPHA2	0.0	0.0	0.0	0.0	0.0	0.0	0.0	0.0	0.0	0.0	0.0	0.0	0.0	0.0	0.0	0.0	0.0	0.0	0.0	0.0	0.0	0.0	0.0	0.0	0.0	0.0	0.0	0.0	0.0	0.0	0.0	0.0	0.0	0.0	0.0	0.0	0.0	0.0	0.0	0.0	0.0	0.0	0.0	0.0	0.0	0.0	0.0	0.0
	EPHB4	0.0	0.0	0.0	0.0	0.0	0.0	0.0	0.0	0.0	0.0	0.0	0.0	0.0	0.0	0.0	0.0	0.0	0.0	0.0	0.0	0.0	0.0	0.0	0.0	0.0	0.0	0.0	0.0	0.0	0.0	0.0	0.0	0.0	0.0	0.0	0.0	0.0	0.0	0.0	0.0	0.0	0.0	0.0	0.0	0.0	0.0	0.0	0.0
	EPHX1	0.0	0.0	0.0	0.0	0.0	0.0	0.0	0.0	0.0	0.0	0.0	0.0	0.0	0.0	0.0	0.0	0.0	0.0	0.0	0.16357602	0.0	0.0	0.0	0.0	0.0	0.0	0.07223214	0.0	0.0	0.0	0.0	0.0	0.0	0.0	0.0	0.0	0.0	0.0	0.0	0.0	0.0	0.0	0.0	0.0	0.0	0.0	0.0	0.0
	EPS8	1.2672222	0.0	0.7738516	2.2649384	0.06195942	0.13894737	2.4148629	0.0	1.18375	0.0	0.0	0.0	0.0	0.0	0.0	0.0	0.0	0.0	0.0	1.3886266	0.3510606	0.0	0.0	0.0	0.0	0.0	0.0	0.0	0.0	0.0	0.0	0.0	0.0	0.0	0.0	0.0	0.0	0.0	0.0	0.0	0.0	0.0	0.0	0.0	0.0	0.0	0.0	0.294375
	EPSTI1	0.0	0.0	0.0	0.18691358	0.0	0.0	0.0	0.0	1.3229166	0.0	0.0	0.0	0.0	0.0	0.0	0.0	0.0	0.0	0.0	0.0	0.0	0.0	0.0	0.0	0.0	0.0	0.0	0.0	0.0	0.0	0.0	0.0	0.0	0.0	0.0	0.0	0.0	0.0	0.0	0.0	0.0	0.0	0.0	0.0	0.0	0.0	0.0	0.0
	ERBB2	0.0	0.0	0.0	0.0	0.0	0.0	0.0	0.0	0.0	0.0	0.0	0.0	0.0	0.0	0.0	0.0	0.0	0.0	0.0	0.0	0.0	0.0	0.0	0.0	0.0	0.0	0.0	0.0	0.0	0.0	0.0	0.0	0.0	0.0	0.0	0.0	0.0	0.0	0.0	0.0	0.0	0.0	0.0	0.0	0.0	0.0	0.0	0.0
	ERG	0.0	0.0	0.0	0.0	0.0	0.0	0.0	0.0	5.110625	0.0	0.0	0.0	0.0	0.0	0.0	0.0	0.0	0.0	0.0	7.1549196	7.2645454	0.0	0.0	0.0	0.0	0.0	0.0	6.5040517	0.32342857	7.1625924	0.0	0.0	0.0	0.0	0.0	0.0	0.0	8.046296	0.0	7.3701844	7.137119	0.0	0.0	0.0	0.0	7.8407693	6.3576965	2.259375
	ERLIN2	0.0	0.0	0.0	0.0	0.0	0.0	0.0	0.0	0.0	0.0	0.0	0.0	0.0	0.0	0.0	0.0	0.0	0.0	0.0	0.0	0.0	0.0	0.0	0.0	0.0	0.0	0.0	0.0	0.0	0.0	0.0	0.0	0.0	0.0	0.0	0.0	0.0	0.0	0.0	0.0	0.0	0.0	0.0	0.0	0.0	0.0	0.0	0.0
	ESAM	0.0	0.0	0.0	0.0	0.0	0.0	0.0	0.0	0.31979167	0.0	0.0	0.0	0.0	0.0	0.0	0.0	0.0	0.0	0.0	1.3823175	1.959091	0.0	0.0	0.0	0.0	0.0	0.0	0.0	0.0	0.0	0.0	0.0	0.0	0.0	0.0	0.0	0.0	0.0	0.0	0.0	0.0	0.0	0.0	0.0	0.0	0.0	0.0	0.0
	ETNK2	0.0	0.0	0.0	0.0	0.0	0.0	0.0	0.0	0.0	0.0	0.0	0.0	0.0	0.0	0.0	0.0	0.0	0.0	0.0	0.0	0.0	0.0	0.0	0.0	0.0	0.0	0.0	0.0	0.0	0.0	0.0	0.0	0.0	0.0	0.0	0.0	0.0	0.0	0.0	0.0	0.0	0.0	0.0	0.0	0.0	0.0	0.0	0.0
	ETNPPL	3.8090742	3.2793334	4.0664787	0.0	0.0	0.0	0.0	0.0	0.0	0.0	0.0	0.0	0.0	0.0	0.0	0.0	0.0	0.0	0.0	0.0	0.0	0.0	0.0	0.0	0.0	0.0	0.0	0.0	0.0	0.0	0.0	0.0	0.0	0.0	0.0	0.0	0.0	0.0	0.0	0.0	0.0	0.0	0.0	0.0	0.0	0.0	0.0	0.0
	EVA1B	0.0	0.0	0.0	0.0	0.0	0.0	0.0	0.0	0.0	0.0	0.0	0.0	0.0	0.0	0.0	0.0	0.0	0.0	0.0	0.0	0.0	0.0	0.0	0.0	0.0	0.0	0.0	0.0	0.0	0.0	0.0	0.0	0.0	0.0	0.0	0.0	0.0	0.0	0.0	0.0	0.0	0.0	0.0	0.0	0.0	0.0	0.0	0.0
	EVC	0.0	0.0	0.0	0.0	0.0	0.0	0.0	0.0	0.0	0.0	0.0	0.0	0.0	0.0	0.0	0.0	0.0	0.0	0.0	0.0	0.0	0.0	0.0	0.0	0.0	0.0	0.0	0.0	0.0	0.0	0.0	0.0	0.0	0.0	0.0	0.0	0.0	0.0	0.0	0.0	0.0	0.0	0.0	0.0	0.0	0.0	0.0	0.0
	EYA1	3.3785186	1.5187777	4.61535	0.0	0.0	0.0	0.0	0.0	0.0	0.0	0.0	0.0	0.0	0.0	0.0	0.0	0.0	0.0	0.0	0.0	0.0	0.0	0.0	0.0	0.0	0.0	0.0	0.0	0.0	0.0	0.0	0.0	0.0	0.0	0.0	0.0	0.0	0.0	0.0	0.0	0.0	0.0	0.0	0.0	0.0	0.0	0.0	0.0
	EYA2	2.4838889	2.0805619	3.2828622	0.0	0.0	0.0	0.0	0.0	0.0	0.0	0.0	0.0	0.0	0.0	0.0	0.0	0.0	0.0	0.0	0.0	0.0	0.0	0.0	0.0	0.0	0.0	0.0	0.0	0.0	0.0	0.0	0.0	0.0	0.0	0.0	0.0	0.0	0.0	0.0	0.0	0.0	0.0	0.0	0.0	0.0	0.0	0.0	0.0
	EZR	3.0	1.1234832	1.8408451	0.0	0.0	0.0	0.0	0.0	0.0	0.0	0.0	0.0	0.0	0.0	0.0	0.0	0.0	0.0	0.0	0.0	0.0	0.0	0.0	0.0	0.0	0.0	0.0	0.0	0.0	0.0	0.0	0.0	0.0	0.0	0.0	0.0	0.0	0.0	0.0	0.0	0.0	0.0	0.0	0.0	0.0	0.0	0.0	0.0
	F11R	0.0	0.0	0.0	0.0	0.0	0.0	0.0	0.0	0.0	0.0	0.0	0.0	0.0	0.0	0.0	0.0	0.0	0.0	0.0	0.0	0.0	0.0	0.0	0.0	0.0	0.0	0.0	0.0	0.0	0.0	0.0	0.0	0.0	0.0	0.0	0.0	0.0	0.0	0.0	0.0	0.0	0.0	0.0	0.0	0.0	0.0	0.0	0.0
	F2RL3	0.0	0.0	0.0	0.0	0.0	0.0	0.0	0.0	0.0	0.0	0.0	0.0	0.0	0.0	0.0	0.0	0.0	0.0	0.0	0.0	0.0	0.0	0.0	0.0	0.0	0.0	0.0	0.0	0.0	0.0	0.0	0.0	0.0	0.0	0.0	0.0	0.0	0.0	0.0	0.0	0.0	0.0	0.0	0.0	0.0	0.0	0.0	0.0
	F3	3.7518518	2.7255557	4.3535438	0.0	0.0	0.0	0.0	0.0	0.0	0.0	0.0	0.0	0.0	0.0	0.0	0.0	0.0	0.0	0.0	0.0	0.0	0.0	0.0	0.0	0.0	0.0	0.0	0.0	0.0	0.0	0.0	0.0	0.0	0.0	0.0	0.0	0.0	0.0	0.0	0.0	0.0	0.0	0.0	0.0	0.0	0.0	0.0	0.0
	FADS2	0.9987037	0.52404493	0.21409895	0.0	0.0	0.0	0.0	0.0	0.0	0.0	0.0	0.0	0.0	0.0	0.0	0.0	0.0	0.0	0.0	0.42776343	0.13333334	0.0	0.0	0.0	0.0	0.5088806	0.15258929	0.0	0.0	0.0	0.0	0.0	0.0	0.0	1.0397388	0.40975308	0.0	0.0	0.0	0.0	0.0	0.06705584	0.0	0.0	0.15706713	0.0	0.0	0.0
	FAH	0.0	0.0	0.0	0.0	0.0	0.0	0.0	0.0	0.0	0.0	0.0	0.0	0.0	0.0	0.0	0.0	0.0	0.0	0.0	0.0	0.0	0.0	0.0	0.0	0.0	0.0	0.0	0.0	0.0	0.0	0.0	0.0	0.0	0.0	0.0	0.0	0.0	0.0	0.0	0.0	0.0	0.0	0.0	0.0	0.0	0.0	0.0	0.0
	FAM107A	0.0	0.53898877	0.904417	0.0	0.0	0.0	0.0	0.0	0.0	0.0	0.0	0.0	0.0	0.0	0.0	0.0	0.0	0.0	0.0	0.0	0.0	0.0	0.0	0.0	0.0	0.0	0.0	0.0	0.0	0.0	0.0	0.0	0.0	0.0	0.0	0.0	0.0	0.0	0.0	0.0	0.0	0.0	0.0	0.0	0.0	0.0	0.0	0.0
	FAM110D	0.0	0.0	0.0	0.0	0.0	0.0	0.0	0.0	0.0	0.0	0.0	0.0	0.0	0.0	0.0	0.0	0.0	0.0	0.0	0.0	0.0	0.0	0.0	0.0	0.0	0.0	0.0	0.0	0.0	0.0	0.0	0.0	0.0	0.0	0.0	0.0	0.0	0.0	0.0	0.0	0.0	0.0	0.0	0.0	0.0	0.0	0.0	0.0
	FAM111A	0.0	0.0	0.0	0.0	0.0	0.0	0.0	0.0	0.0	0.0	0.0	0.0	0.0	0.0	0.0	0.0	0.0	0.0	0.0	0.0	0.0	0.0	0.0	0.0	0.0	0.0	0.0	0.0	0.0	0.0	0.0	0.0	0.0	0.0	0.0	0.0	0.0	0.0	0.0	0.0	0.0	0.0	0.0	0.0	0.0	0.0	0.0	0.0
	FAM114A1	0.0	0.0	0.0	0.0	0.0	0.0	0.0	0.0	0.0	0.0	0.0	0.0	0.0	0.0	0.0	0.0	0.0	0.0	0.0	0.0	0.0	0.0	0.0	0.0	0.0	0.0	0.0	0.0	0.0	0.0	0.0	0.0	0.0	0.0	0.0	0.0	0.0	0.0	0.0	0.0	0.20375	0.0	0.0	0.0	0.0	0.0	0.0	0.0
	FAM167A	0.0	0.0	0.0	0.0	0.0	0.0	0.0	0.0	0.0	0.0	0.0	0.0	0.0	0.0	0.0	0.0	0.0	0.0	0.0	0.0	0.0	0.0	0.0	0.0	0.0	0.0	0.0	0.0	0.0	0.0	0.0	0.0	0.0	0.0	0.0	0.0	0.0	0.0	0.0	0.0	0.0	0.0	0.0	0.0	0.0	0.0	0.0	0.0
	FAM167B	0.0	0.0	0.0	0.0	0.0	0.0	0.0	0.0	0.0	0.0	0.0	0.0	0.0	0.0	0.0	0.0	0.0	0.0	0.0	0.0	0.0	0.0	0.0	0.0	0.0	0.0	0.0	0.0	0.0	0.0	0.0	0.0	0.0	0.0	0.0	0.0	0.0	0.0	0.0	0.0	0.0	0.0	0.0	0.0	0.0	0.0	0.0	0.0
	FAM181A	0.0	0.0	0.0	0.0	0.0	0.0	0.0	0.0	0.0	0.0	0.0	0.0	0.0	0.0	0.0	0.0	0.0	0.0	0.0	0.0	0.0	0.0	0.0	0.0	0.0	0.0	0.0	0.0	0.0	0.0	0.0	0.0	0.0	0.0	0.0	0.0	0.0	0.0	0.0	0.0	0.0	0.0	0.0	0.0	0.0	0.0	0.0	0.0
	FAM189A2	8.684167	9.628305	2.6969259	0.0	0.0	0.0	0.0	0.0	0.0	0.0	0.0	0.0	0.0	0.0	0.0	0.0	0.0	0.0	0.0	0.0	0.0	0.0	0.0	0.0	0.0	0.0	0.0	0.0	0.0	0.0	0.0	0.0	0.0	0.0	0.0	0.0	0.0	0.0	0.0	0.0	0.0	0.0	0.0	0.0	0.0	0.0	0.0	0.0
	FAM89A	0.0	0.0	0.0	0.0	0.0	0.0	0.0	0.0	0.0	0.0	0.0	0.0	0.0	0.0	0.0	0.0	0.0	0.0	0.0	0.0	0.0	0.0	0.0	0.0	0.0	0.0	0.0	5.8266087	3.8107142	3.6144445	0.0	0.0	0.0	0.0	0.0	0.0	0.0	0.0	0.0	1.4241239	0.0	0.0	0.0	0.0	0.0	0.0	0.0	0.0
	FAT1	0.6940741	0.0	0.13067138	0.0	0.0	0.0	0.0	0.0	0.0	0.0	0.0	0.0	0.0	0.0	0.0	0.0	0.0	0.0	0.0	0.46312633	0.0	0.0	0.0	0.4485587	1.385685	0.0	0.0	3.5790699	3.7354286	2.9304938	1.1306866	0.77154547	0.0	0.0	1.129364	0.0	0.0	0.0	0.0	1.0644956	0.0	0.0	0.0	0.0	0.0	0.0	0.0	0.0
	FBXW4	0.39018518	0.0	0.0	0.0	0.0	3.7077632	1.9422195	0.0	0.0	3.6038265	3.8051825	3.6429107	5.940914	5.9072013	3.2791653	5.9378843	5.9468284	4.1354637	5.950863	5.851234	5.9304547	3.9414816	3.8855717	5.8595457	3.6857774	5.958134	5.8697295	6.058261	6.2446427	3.8604877	6.066258	5.7535615	5.800667	6.063471	5.850185	5.7676854	5.900084	3.688642	5.896584	3.9508672	5.9018645	5.9125953	5.6005063	6.0123925	3.8420165	3.3415189	3.6604214	6.157
	FCGBP	0.0	0.0	0.0	0.0	0.0	0.0	0.0	0.0	0.0	0.0	0.0	0.0	0.0	0.0	0.0	0.0	0.0	0.0	0.0	0.0	0.0	0.0	0.0	0.0	0.0	0.0	0.0	0.0	0.0	0.0	0.0	0.0	0.0	0.0	0.0	0.0	0.0	0.0	0.0	0.0	0.0	0.0	0.0	0.0	0.0	0.0	0.0	0.0
	FCGRT	0.0	0.0	0.0	0.0	0.0	0.0	0.0	0.0	0.0	0.0	0.0	0.0	0.0	0.0	0.0	0.0	0.0	0.0	0.0	0.0	0.0	0.0	0.0	0.0	0.0	0.0	0.0	0.0	0.0	0.0	0.0	0.0	0.0	0.0	0.0	0.0	0.0	0.0	0.0	0.0	0.0	0.0	0.0	0.0	0.0	0.0	0.0	0.0
	FES	0.0	0.0	0.0	0.0	0.0	0.0	0.0	0.0	0.0	0.0	0.0	0.0	0.0	0.0	0.0	0.0	0.0	0.0	0.0	0.0	0.0	0.0	0.0	0.0	0.0	0.0	0.0	0.0	0.0	0.0	0.0	0.0	0.0	0.0	0.0	0.0	0.0	0.0	0.0	0.0	0.0	0.0	0.0	0.0	0.0	0.0	0.0	0.0
	FFAR2	0.0	0.0	0.0	0.0	0.0	0.0	0.0	0.0	0.0	0.0	0.0	0.0	0.0	0.0	0.0	0.0	0.0	0.0	0.0	0.0	0.0	0.0	0.0	0.0	0.0	0.0	0.0	0.0	0.0	0.0	0.0	0.0	0.0	0.0	0.0	0.0	0.0	0.0	0.0	0.0	0.0	0.0	0.0	0.0	0.0	0.0	0.0	0.0
	FGF1	0.6914815	0.5211236	0.58519435	0.0	1.5332851	1.9447368	1.4980446	0.0	0.0	0.0	0.0	0.0	0.0	0.48704356	0.35287583	0.0	0.0	0.49980626	0.39351442	3.312344	2.0069697	0.0	0.0	0.92613286	0.23494054	0.8654726	2.8573685	2.171686	1.5633175	2.129753	0.20228449	0.85745454	1.7905309	0.94640887	1.8812326	0.0	0.0	1.8765432	2.561799	2.1641946	2.9438636	3.0532994	1.2868067	0.0	0.59481746	0.51607597	1.6635085	5.293
	FGF11	0.0	0.0	0.0	0.0	0.0	0.0	0.0	0.0	0.0	0.0	0.0	0.0	0.0	0.0	0.0	0.0	0.0	0.0	0.0	0.0	0.0	0.0	0.0	0.0	0.0	0.0	0.0	0.0	0.0	0.0	0.0	0.0	0.0	0.0	0.0	0.0	0.0	0.0	0.0	0.0	0.0	0.0	0.0	0.0	0.0	0.0	0.0	0.0
	FGFR3	9.050278	5.525955	9.413263	0.0	0.0	0.0	0.0	0.0	0.0	0.0	0.0	0.0	0.0	0.0	0.0	0.0	0.0	0.0	0.0	0.0	0.0	0.0	0.0	0.0	0.0	0.0	0.0	0.0	0.0	0.0	0.0	0.0	0.0	0.0	0.0	0.0	0.0	0.0	0.0	0.0	0.0	0.0	0.0	0.0	0.0	0.0	0.0	0.0
	FGFRL1	0.0	0.0	0.0	0.0	0.0	0.0	0.0	0.0	0.0	0.0	0.0	0.0	0.0	0.0	0.0	0.0	0.0	0.0	0.0	0.0	0.0	0.0	0.0	0.0	0.0	0.0	0.0	0.0	0.0	0.0	0.0	0.0	0.0	0.0	0.0	0.0	0.0	0.0	0.0	0.0	0.0	0.0	0.0	0.0	0.0	0.0	0.0	0.0
	FGR	0.0	0.0	0.0	0.0	0.0	0.0	0.0	0.0	0.0	0.0	0.0	0.0	0.0	0.0	0.0	0.0	0.0	0.0	0.0	0.0	0.0	0.0	0.0	0.0	0.0	0.0	0.0	0.0	0.0	0.0	0.0	0.0	0.0	0.0	0.0	0.0	0.0	0.0	0.0	0.0	0.0	0.0	0.0	0.0	0.0	0.0	0.0	0.0
	FIBIN	0.0	0.0	0.0	0.0	0.0	0.0	0.0	0.0	0.0	0.0	0.0	0.0	0.0	0.0	0.0	0.0	0.0	0.0	0.0	0.0	0.0	0.0	0.0	0.0	0.0	0.0	0.0	0.0	0.0	0.0	0.0	0.0	0.0	0.0	0.0	0.0	0.0	0.0	0.0	0.0	0.0	0.0	0.0	0.0	0.0	0.0	0.0	0.0
	FKBP5	0.0	0.0	0.0	0.0	0.0	1.4810526	0.0	0.0	0.0	1.447602	1.7615329	1.3528295	2.1594505	0.0	0.0	1.0925742	6.307654	0.0	3.3500848	0.0	0.80348486	2.5137968	0.0	0.0	0.0	1.986833	1.6645535	0.0	0.0	0.0	0.0	1.0877273	0.0	0.0	1.3660845	3.491605	0.23713262	0.0	0.0	0.0	0.0	0.0	0.0	3.8678367	0.9210941	0.8121519	0.0	0.0
	FLI1	0.0	0.0	0.0	3.4691358	0.0	0.0	0.0	0.0	9.508788	0.0	0.0	0.0	0.0	0.0	0.0	0.0	0.0	0.0	0.0	0.0	0.0	0.0	0.0	0.0	0.0	0.0	0.0	0.0	0.0	0.0	0.0	0.0	0.0	0.0	0.0	0.0	0.0	0.0	0.0	0.0	0.0	0.0	0.0	0.0	0.0	0.0	0.0	0.0
	FLT1	0.0	0.0	0.0	0.0	0.0	0.0	0.0	0.0	11.317813	0.0	0.0	0.0	0.0	0.0	0.0	0.0	0.0	0.0	0.0	0.0	0.28030303	0.0	0.0	0.0	0.0	0.0	0.0	0.0	0.0	0.0	0.0	0.0	0.0	0.0	0.0	0.0	0.0	0.0	0.0	0.0	0.0	0.0	0.0	0.0	0.0	0.0	0.0	0.0
	FLT3LG	0.0	0.0	0.0	0.0	0.0	0.0	0.0	0.0	0.0	0.0	0.0	0.0	0.0	0.0	0.0	0.0	0.0	0.0	0.0	0.0	0.0	0.0	0.0	0.0	0.0	0.0	0.0	0.0	0.0	0.0	0.0	0.0	0.0	0.0	0.0	0.0	0.0	0.0	0.0	0.0	0.0	0.0	0.0	0.0	0.0	0.0	0.0	0.0
	FLT4	0.0	0.0	0.0	0.0	0.0	0.0	0.0	0.0	0.0	0.0	0.0	0.0	0.0	0.0	0.0	0.0	0.0	0.0	0.0	0.0	0.0	0.0	0.0	0.0	0.0	0.0	0.0	0.0	0.0	0.0	0.0	0.0	0.0	0.0	0.0	0.0	0.0	0.0	0.0	0.0	0.0	0.0	0.0	0.0	0.0	0.0	0.0	0.0
	FLVCR2	0.0	0.0	0.0	0.0	0.0	0.0	0.0	0.0	0.0	0.0	0.0	0.0	0.0	0.0	0.0	0.0	0.0	0.0	0.0	0.0	0.0	0.0	0.0	0.0	0.0	0.0	0.0	0.0	0.0	0.0	0.0	0.0	0.0	0.0	0.0	0.0	0.0	0.0	0.0	0.0	0.0	0.0	0.0	0.0	0.0	0.0	0.0	0.0
	FN1	0.0	0.0	0.0	0.0	0.0	0.0	0.0	0.0	4.6408334	0.0	0.0	0.0	0.0	0.041536614	0.0	0.030154185	0.1404547	0.0	0.0	0.22432259	1.1904546	0.0	0.0	0.0	0.0	0.023042394	0.66392857	0.34589595	0.14289099	0.25987655	0.0	0.0	0.30247787	0.52961326	0.41773722	0.47006172	0.0	0.0	0.0	0.0	0.3553409	0.36924243	0.0	0.0	0.0	0.0	0.5767997	0.0
	FOS	3.4833333	2.340337	0.0	0.0	0.0	0.0	0.0	0.0	0.0	0.0	0.0	0.0	0.39806372	0.0	0.0	0.0	0.0	0.0	0.0	0.0	0.0	0.0	0.0	0.0	0.31472942	0.0	0.0	0.0	0.0	0.0	0.0	0.041454546	0.0	0.0	0.0	0.0	0.0	0.11481482	0.0	0.0	0.0	0.0	0.0	0.0	0.0	0.0	0.0	0.96125
	FOSL1	0.0	0.0	0.0	0.0	0.0	0.0	0.0	0.0	0.0	0.0	0.0	0.0	0.0	0.0	0.0	0.0	0.0	0.0	0.0	0.0	0.0	0.0	0.0	0.0	0.0	0.0	0.0	0.0	0.0	0.0	0.0	0.0	0.0	0.0	0.0	0.0	0.0	0.0	0.0	0.0	0.0	0.0	0.0	0.0	0.0	0.0	0.0	0.0
	FOSL2	0.0	0.0	0.0	0.0	0.0	0.0	0.0	0.0	0.0	0.0	0.34413043	0.25897524	2.9589853	0.0	0.0	0.0	0.99422646	0.0	0.653	0.0	0.0	0.0	0.0	0.0	0.3048754	0.27022445	0.5836607	0.0	0.0	0.0	0.0	1.9437273	1.7364912	0.7758242	0.6947953	0.0	0.0	0.5026829	0.055	0.0	0.15545455	0.5809548	0.038487393	0.1729796	0.32222354	0.0	0.0	1.598125
	FOXC1	0.0	0.0	0.0	0.0	0.0	0.0	0.0	0.0	0.0	0.0	0.0	0.0	0.0	0.0	0.0	0.0	0.0	0.0	0.0	0.0	0.0	0.0	0.0	0.0	0.0	0.0	0.0	0.0	0.0	0.0	0.0	0.0	0.0	0.0	0.0	0.0	0.0	0.0	0.0	0.0	0.0	0.0	0.0	0.0	0.0	0.0	0.0	0.0
	FOXC2	0.0	0.0	0.0	0.0	0.0	0.0	0.0	0.0	0.0	0.0	0.0	0.0	0.0	0.0	0.0	0.0	0.0	0.0	0.0	0.0	0.0	0.0	0.0	0.0	0.0	0.0	0.0	0.0	0.0	0.0	0.0	0.0	0.0	0.0	0.0	0.0	0.0	0.0	0.0	0.0	0.0	0.0	0.0	0.0	0.0	0.0	0.0	0.0
	FOXD1	0.0	0.0	0.0	0.0	0.0	0.0	0.0	0.0	0.0	0.0	0.0	0.0	0.0	0.0	0.0	0.0	0.0	0.0	0.0	0.0	0.0	0.0	0.0	0.0	0.0	0.0	0.0	0.0	0.0	0.0	0.0	0.0	0.0	0.0	0.0	0.0	0.0	0.0	0.0	0.0	0.0	0.0	0.0	0.0	0.0	0.0	0.0	0.0
	FOXF1	0.0	0.0	0.0	0.0	0.0	0.0	0.0	0.0	0.0	0.0	0.0	0.0	0.0	0.0	0.0	0.0	0.0	0.0	0.0	0.0	0.0	0.0	0.0	0.0	0.0	0.0	0.0	0.0	0.0	0.0	0.0	0.0	0.0	0.0	0.0	0.0	0.0	0.0	0.0	0.0	0.0	0.0	0.0	0.0	0.0	0.0	0.0	0.0
	FOXJ1	0.0	0.0	0.0	0.0	0.0	0.0	0.0	0.0	0.0	0.0	0.0	0.0	0.0	0.0	0.0	0.0	0.0	0.0	0.0	0.0	0.0	0.0	0.0	0.0	0.0	0.0	0.0	0.0	0.0	0.0	0.0	0.0	0.0	0.0	0.0	0.0	0.0	0.0	0.0	0.0	0.0	0.0	0.0	0.0	0.0	0.0	0.0	0.0
	FOXL2	0.0	0.0	0.0	0.0	0.0	0.0	0.0	0.0	0.0	0.0	0.0	0.0	0.0	0.0	0.0	0.0	0.0	0.0	0.0	0.0	0.0	0.0	0.0	0.0	0.0	0.0	0.0	0.0	0.0	0.0	0.0	0.0	0.0	0.0	0.0	0.0	0.0	0.0	0.0	0.0	0.0	0.0	0.0	0.0	0.0	0.0	0.0	0.0
	FOXO1	2021-08-22	1.8267416	3.1809895	0.0	1.187597	1.3055844	2.9778054	8.205	3.1395833	0.7709137	0.0	0.0	0.0	0.0	0.0	0.0	0.0	3.4196327	0.0	0.0	0.0	0.0	0.9332708	0.0	0.3793723	0.0	0.0	0.0	0.0	0.0	0.2989655	0.0	0.0	0.0	0.0	0.0	0.0	0.0	0.0	0.0	0.0	0.0	0.0	0.0	0.064228505	0.0	0.0	0.0
	FOXO4	0.0	0.0	0.0	0.0	0.0	0.0	0.0	0.0	0.0	0.0	0.0	0.0	0.0	0.0	0.0	0.0	0.0	0.0	0.0	0.0	0.0	0.0	0.0	0.0	0.0	0.0	0.0	0.0	0.0	0.0	0.0	0.0	0.0	0.0	0.0	0.0	0.0	0.0	0.0	0.0	0.0	0.0	0.0	0.0	0.0	0.0	0.0	0.0
	FOXQ1	0.0	0.0	0.0	0.0	0.0	0.0	0.0	0.0	0.0	0.0	0.0	0.0	0.0	0.0	0.0	0.0	0.0	0.0	0.0	0.0	0.0	0.0	0.0	0.0	0.0	0.0	0.0	0.0	0.0	0.0	0.0	0.0	0.0	0.0	0.0	0.0	0.0	0.0	0.0	0.0	0.0	0.0	0.0	0.0	0.0	0.0	0.0	0.0
	FREM2	0.0	0.0	0.0	0.0	0.0	0.0	0.0	0.0	0.0	0.0	0.0	0.0	0.0	0.0	0.0	0.0	0.0	0.0	0.0	0.0	0.0	0.0	0.0	0.0	0.0	0.0	0.0	0.0	0.0	0.0	0.0	0.0	0.0	0.0	0.0	0.0	0.0	0.0	0.0	0.0	1.157841	0.0	0.0	0.0	0.0	0.0	0.0	0.0
	FSTL1	0.0	0.0	0.21021126	0.0	0.0	0.0	0.0	0.0	0.0	0.0	0.0	0.0	1.7731211	2.3447602	0.48379084	0.0	0.38648915	0.0	0.1359661	0.0	0.0	1.4494653	1.1743153	0.0	0.0920973	0.0	0.0	0.0	0.0	0.0	0.0	0.0	0.0	0.0	0.0	0.0	0.0	0.0	0.0	0.0	0.0	0.0	0.0	0.0	0.0	0.0	0.0	0.0
	FTL	1.4283333	0.54422224	0.88519436	2.2704937	4.8926044	6.6460786	8.154232	1.7625	1.435	2.0474489	3.3772993	2.6574757	2.7153423	6.039415	3.5365114	3.6366923	2.4442155	6.3702974	6.2681518	5.3450646	3.0322387	6.0667744	6.5376563	6.4015403	6.7697725	6.491835	6.1333785	6.8231306	6.551197	6.3766665	6.461226	6.3728766	5.8352	5.5319834	6.5606093	6.400833	3.2913203	6.372	6.099938	6.595884	6.378983	6.70209	5.5929112	6.162331	6.363619	6.568868	6.0948467	7.104
	FUT10	3.190185	2.440899	2.5741696	0.0	0.0	0.1275	0.0	0.0	0.0	0.4708163	0.0	0.23369767	1.0416402	0.595776	0.02968878	0.6211111	1.360366	0.040874455	0.88962775	1.8651717	2.142388	0.875615	0.010645834	0.37159804	0.25216684	0.53089774	2.62	0.4732558	0.6375472	0.0	0.5181545	1.5641441	2.7958772	1.4498895	0.88014597	1.3275309	0.8073531	0.0	1.6744537	0.0	0.62693185	0.3662944	1.9818333	0.5199592	0.53058755	0.0	0.0	0.0
	FXYD1	0.0	0.0	0.0	0.0	0.0	0.0	0.0	0.0	0.0	0.0	0.0	0.0	0.0	0.0	0.0	0.0	0.0	0.0	0.0	0.0	0.0	0.0	0.0	0.0	0.0	0.0	0.0	0.0	0.0	0.0	0.0	0.0	0.0	0.0	0.0	0.0	0.0	0.0	0.0	0.0	0.0	0.0	0.0	0.0	0.0	0.0	0.0	0.0
	FXYD3	0.0	0.0	0.0	0.0	0.0	0.0	0.0	0.0	0.0	0.0	0.0	0.0	0.0	0.0	0.0	0.0	0.0	0.0	0.0	0.0	0.0	0.0	0.0	0.0	0.0	0.0	0.0	0.0	0.0	0.0	0.0	0.0	0.0	0.0	0.0	0.0	0.0	0.0	0.0	0.0	0.0	0.0	0.0	0.0	0.0	0.0	0.0	0.0
	FYCO1	0.0	0.0	0.0	0.0	0.0	0.0	0.0	0.0	0.0	0.0	0.0	0.0	0.0	0.0	0.0	0.0	0.0	0.0	0.0	0.0	0.0	0.0	0.0	0.0	0.0	0.0	0.0	0.0	0.0	0.0	0.0	0.0	0.0	0.0	0.0	0.0	0.0	0.0	0.0	0.0	0.0	0.0	0.0	0.0	0.0	0.0	0.0	0.0
	FZD7	0.0	0.0	0.0	0.0	0.0	0.0	0.0	0.0	0.0	0.0	0.0	0.0	0.0	0.0	0.0	0.0	0.0	0.0	0.0	0.0	0.0	0.0	0.0	0.0	0.0	0.0	0.0	0.0	0.0	0.0	0.0	0.0	0.0	0.0	0.0	0.0	0.0	0.0	0.0	0.0	0.0	0.0	0.0	0.0	0.0	0.0	0.0	0.0
	GAB2	0.6814815	0.0	0.0	5.6771603	8.876371	7.1960783	9.092874	2021-08-28	0.0	0.0	2.9767883	2.4363391	3.3716137	3.794051	4.052494	6.036244	3.6696277	7.1697206	6.5591707	6.4417043	6.253409	3.3690908	6.74125	6.4610705	6.1921234	7.0098133	6.5351353	1.8848838	2.8067453	1.3854321	6.4857693	6.3521624	6.3777633	6.464793	6.9912486	6.229174	6.8215337	6.8092594	6.598805	0.6443463	3.4393334	7.278333	5.852405	7.945399	6.784517	7.78	7.1636453	7.764
	GABRE	0.0	0.0	0.0	0.0	0.0	0.0	0.0	0.0	0.0	0.0	0.0	0.0	0.0	0.0	0.0	0.0	0.0	0.0	0.0	0.0	0.0	0.0	0.0	0.0	0.0	0.0	0.0	0.0	0.0	0.0	0.0	0.0	0.0	0.0	0.0	0.0	0.0	0.0	0.0	0.0	0.0	0.0	0.0	0.0	0.0	0.0	0.0	0.0
	GABRG1	2.0014815	1.7333333	2.5237455	0.0	0.0	0.0	0.0	0.0	0.0	0.0	0.0	0.0	0.0	0.0	0.0	0.0	0.0	0.54134375	0.0	0.0	0.0	0.0	2.0748541	0.0	0.0	0.0	0.0	0.0	0.0	0.0	0.5758369	0.0	0.0	0.0	0.0	0.0	0.0	0.0	0.0	0.0	0.0	0.0	0.0	0.0	0.0	2.1906328	0.0	1.261875
	GADD45B	0.0	0.0	0.0	0.0	0.0	0.0	0.0	0.0	0.0	0.0	0.0	0.0	0.0	0.0	0.0	0.0	0.0	0.0	0.0	0.0	0.0	0.0	0.0	0.0	0.0	0.0	0.0	0.0	0.0	0.0	0.0	0.0	0.0	0.0	0.0	0.0	0.0	0.0	0.0	0.0	0.0	0.0	0.0	0.0	0.0	0.0	0.0	0.0
	GADD45G	0.0	0.0	0.0	0.0	0.0	0.0	0.0	0.0	0.0	0.0	0.0	0.0	0.0	0.0	0.0	0.0	0.0	0.0	0.0	0.0	0.0	0.0	0.0	0.0	0.0	0.0	0.0	0.0	0.0	0.0	0.0	0.0	0.0	0.0	0.0	0.0	0.0	0.0	0.0	0.0	0.0	0.0	0.0	0.0	0.0	0.0	0.0	0.0
	GALNT10	0.0	0.0	0.0	1.0148149	0.0	0.4105263	0.18597014	0.0	0.0	0.0	0.0	0.0	0.0	0.0	0.0	0.07734582	0.0	0.0	0.03614601	0.7407527	1.510606	0.3313369	0.0	0.0	0.0	0.0	0.3342857	7.868889	1.8864762	6.6985188	0.0	0.0	1.9615929	0.67049724	0.7263404	2.090552	0.11614044	0.2508642	0.0	3.980247	0.6417978	0.53005075	1.0090834	0.17776422	0.0	0.18822785	2.5668976	0.72
	GALNT4	0.0	0.0	0.0	0.0	0.0	0.0	0.0	0.0	0.0	0.0	0.0	0.0	0.0	0.0	0.0	0.0	0.0	0.0	0.0	0.0	0.0	0.0	0.0	0.0	0.0	0.0	0.0	0.0	0.0	0.0	0.0	0.0	0.0	0.0	0.0	0.0	0.0	0.0	0.0	0.0	0.0	0.0	0.0	0.0	0.0	0.0	0.0	0.0
	GBP1	0.0	0.0	0.0	0.0	0.0	0.0	0.0	0.0	0.0	0.0	0.0	0.0	0.0	0.0	0.0	0.0	0.0	0.0	0.0	0.0	0.0	0.0	0.0	0.0	0.0	0.0	0.0	0.0	0.0	0.0	0.0	0.0	0.0	0.0	0.0	0.0	0.0	0.0	0.0	0.0	0.0	0.0	0.0	0.0	0.0	0.0	0.0	0.0
	GBP2	0.0	0.0	0.0	0.0	0.0	0.0	0.0	0.0	0.0	0.0	0.0	0.0	0.0	0.0	0.0	0.0	0.0	0.0	0.0	0.0	0.0	0.0	0.0	0.0	0.0	0.0	0.0	0.0	0.0	0.0	0.0	0.0	0.0	0.0	0.0	0.0	0.0	0.0	0.0	0.0	0.0	0.5904061	0.0	0.0	0.0	0.0	0.0	5.404
	GCSH	0.0	0.0	0.0	0.0	0.0	0.28697369	0.0	0.0	0.0	0.0	0.0	0.097321235	0.23159313	0.551791	0.11570728	0.7014207	0.40435255	0.0	0.39248312	1.0365665	1.2481818	0.40590426	0.0	0.69659394	0.9296104	0.34521198	1.8833928	0.22953488	0.16514286	0.0	0.06465517	0.30236363	1.1526549	0.5329834	1.1223632	0.8006173	0.0	0.0	0.34092438	0.018	0.19465908	0.5411168	0.36462185	1.0496734	0.2841266	0.0	0.2883666	0.29125
	GDF1	0.0	0.0	0.0	0.0	0.0	0.0	0.0	0.0	0.0	0.0	0.0	0.0	0.0	0.0	0.0	0.0	0.0	0.0	0.0	0.0	0.0	0.0	0.0	0.0	0.0	0.0	0.0	0.0	0.0	0.0	0.0	0.0	0.0	0.0	0.0	0.0	0.0	0.0	0.0	0.0	0.0	0.0	0.0	0.0	0.0	0.0	0.0	0.0
	GDF11	0.0	0.0	0.0	0.0	0.0	0.0	0.0	0.0	0.0	0.0	0.0	0.0	0.0	0.0	0.0	0.0	0.0	0.0	0.0	0.0	0.06030303	0.0	0.0	0.0	0.0	0.0	0.0	0.0	0.0	0.0	0.0	0.0	0.0	0.0	0.0	0.0	0.0	0.0	0.0	0.0	0.0	0.0	0.0	0.0	0.0	0.0	0.0	0.0
	GDPD2	0.0	0.0	0.0	0.0	0.0	0.0	0.0	0.0	0.0	0.0	0.0	0.0	0.0	0.0	0.0	0.0	0.0	0.0	0.0	0.0	0.0	0.0	0.0	0.0	0.0	0.0	0.0	0.0	0.0	0.0	0.0	0.0	0.0	0.0	0.0	0.0	0.0	0.0	0.0	0.0	0.0	0.0	0.0	0.0	0.0	0.0	0.0	0.0
	GFAP	9.497778	10.782034	1.8893661	0.0	0.0	0.0	0.0	0.0	0.0	0.0	0.0	0.0	0.0	0.0	0.0	0.0	0.0	0.0	0.0	0.0	0.0	0.0	0.0	0.0	0.0	0.0	0.0	0.0	0.0	0.0	0.0	0.0	0.0	0.0	0.0	0.0	0.0	0.0	0.0	0.0	0.0	0.0	0.0	0.0	0.0	0.0	0.0	0.0
	GGT5	0.0	0.0	0.0	0.0	0.0	0.0	0.0	0.0	0.0	0.0	0.0	0.0	0.0	0.0	0.0	0.0	0.0	0.0	0.0	0.0	0.0	0.0	0.0	0.0	0.0	0.0	0.0	0.0	0.0	0.0	0.0	0.0	0.0	0.0	0.0	0.0	0.0	0.0	0.0	0.0	0.0	0.0	0.0	0.0	0.0	0.0	0.0	0.0
	GIMAP1-GIMAP5	0.0	0.0	0.0	0.0	0.0	0.0	0.0	0.0	0.0	0.0	0.0	0.0	0.0	0.0	0.0	0.0	0.0	0.0	0.0	0.0	0.0	0.0	0.0	0.0	0.0	0.0	0.0	0.0	0.0	0.0	0.0	0.0	0.0	0.0	0.0	0.0	0.0	0.0	0.0	0.0	0.0	0.0	0.0	0.0	0.0	0.0	0.0	0.0
	GIMAP2	0.0	0.0	0.0	0.0	0.0	0.0	0.0	0.0	0.0	0.0	0.0	0.0	0.0	0.0	0.0	0.0	0.0	0.0	0.0	0.0	0.0	0.0	0.0	0.0	0.0	0.0	0.0	0.0	0.0	0.0	0.0	0.0	0.0	0.0	0.0	0.0	0.0	0.0	0.0	0.0	0.0	0.0	0.0	0.0	0.0	0.0	0.0	0.0
	GIMAP5	0.0	0.0	0.0	0.0	0.0	0.0	0.0	0.0	0.0	0.0	0.0	0.0	0.0	0.0	0.0	0.0	0.0	0.0	0.0	0.0	0.0	0.0	0.0	0.0	0.0	0.0	0.0	0.0	0.0	0.0	0.0	0.0	0.0	0.0	0.0	0.0	0.0	0.0	0.0	0.0	0.0	0.0	0.0	0.0	0.0	0.0	0.0	0.0
	GIMAP7	0.0	0.0	0.0	0.0	0.0	0.0	0.0	0.0	0.0	0.0	0.0	0.0	0.0	0.0	0.0	0.0	0.0	0.0	0.0	0.0	0.0	0.0	0.0	0.0	0.0	0.0	0.0	0.0	0.0	0.0	0.0	0.0	0.0	0.0	0.0	0.0	0.0	0.0	0.0	0.0	0.0	0.0	0.0	0.0	0.0	0.0	0.0	0.0
	GJA1	5.4314814	4.85	4.9192605	0.0	0.0	0.0	0.0	0.0	0.0	0.0	0.0	0.0	0.0	0.0	0.0	0.0	0.0	0.0	0.0	0.0	0.0	0.0	0.0	0.0	0.0	0.0	0.0	0.0	0.0	0.0	0.0	0.0	0.0	0.0	0.0	0.0	0.0	0.0	0.0	0.0	0.0	0.0	0.0	0.0	0.0	0.0	0.0	0.0
	GJA4	0.0	0.0	0.0	0.0	0.0	0.0	0.0	0.0	0.0	0.0	0.0	0.0	0.0	0.0	0.0	0.0	0.0	0.0	0.0	0.0	0.0	0.0	0.0	0.0	0.0	0.0	0.0	0.0	0.0	0.0	0.0	0.0	0.0	0.0	0.0	0.0	0.0	0.0	0.0	0.0	0.0	0.0	0.0	0.0	0.0	0.0	0.0	0.0
	GJB6	0.0	0.0	0.80639577	0.0	0.0	0.0	0.0	0.0	0.0	0.0	0.0	0.0	0.0	0.0	0.0	0.0	0.0	0.0	0.0	0.0	0.0	0.0	0.0	0.0	0.0	0.0	0.0	0.0	0.0	0.0	0.0	0.0	0.0	0.0	0.0	0.0	0.0	0.0	0.0	0.0	0.0	0.0	0.0	0.0	0.0	0.0	0.0	0.0
	GLI2	0.0	0.0	0.0	0.0	0.0	0.0	0.0	0.0	0.0	0.0	0.0	0.0	0.0	0.0	0.0	0.0	0.0	0.0	0.0	0.0	0.0	0.0	0.0	0.0	0.0	0.0	0.0	0.0	0.0	0.0	0.0	0.0	0.0	0.0	0.0	0.0	0.0	0.0	0.0	0.0	0.0	0.0	0.0	0.0	0.0	0.0	0.0	0.0
	GLI3	8.388611	5.043708	5.582615	0.0	0.0	0.0	0.0	0.0	0.0	0.0	0.0	0.0	0.0	0.0	0.0	0.0	0.0	0.0	0.0	0.0	0.0	0.0	0.0	0.0	0.0	0.0	0.0	0.0	0.0	0.0	0.0	0.0	0.0	0.0	0.0	0.0	0.0	0.0	0.0	0.0	0.0	0.0	0.0	0.0	0.0	0.0	0.0	0.0
	GLIPR1L2	0.0	0.0	0.0	0.0	0.0	0.0	0.0	0.0	0.0	0.0	0.0	0.0	0.0	0.0	0.0	0.0	0.0	0.0	0.0	0.43888173	0.88835824	0.0	0.0	0.0	0.0	0.0	0.43410715	0.0	0.024095237	0.0	0.0	0.0	0.039115045	0.31234974	0.0	0.0	0.0	0.0	0.2597908	0.0	0.0	0.7382828	0.0	0.0	0.0	0.87455696	0.41133678	0.0
	GLIS2	0.0	0.0	0.0	0.0	0.0	0.0	0.0	0.0	0.0	0.0	0.0	0.0	0.0	0.0	0.0	0.0	0.0	0.0	0.0	0.0	0.0	0.0	0.0	0.0	0.0	0.0	0.0	0.0	0.0	0.0	0.0	0.0	0.0	0.0	0.0	0.0	0.0	0.0	0.0	0.0	0.0	0.0	0.0	0.0	0.0	0.0	0.0	0.0
	GLIS3	10.043056	10.368983	9.6809	0.29160494	0.0	0.20736842	0.0	0.0	0.0	0.0	0.0	0.73356414	0.0	0.0	0.0	2.1006382	0.0	0.0	0.16981356	0.0	0.40955225	0.0	0.0	0.0	0.0	0.0	0.0	0.0	0.0	0.0	0.0	0.0	0.0	0.0	0.0	0.0	0.0	0.0	0.0	0.0	0.0	0.0	0.0	0.0	0.0	0.0	0.9852434	0.0
	GLRA1	0.0	0.0	0.0	0.0	0.0	0.0	0.0	0.0	0.0	0.0	0.0	0.0	0.0	0.0	0.0	0.0	0.0	0.0	0.0	0.0	0.0	0.0	0.0	0.0	0.0	0.0	0.0	0.0	0.0	0.0	0.0	0.0	0.0	0.0	0.0	0.0	0.0	0.0	0.0	0.0	0.0	0.0	0.0	0.0	0.0	0.0	0.0	0.0
	GLUL	9.333889	0.71932584	10.127249	0.0	5.1988435	3.1876316	7.979851	3.244	1.7529167	0.0	0.0	0.0	0.0	0.0	0.0	0.0	0.0	0.0	0.0	0.0	0.0	0.0	0.0	0.0	0.0	0.0	0.0	0.0	0.0	0.0	0.0	0.0	0.34336284	0.0	0.0	0.0	0.0	0.0	0.0	0.0	0.0	0.0	0.0	0.0	0.0	0.0	0.0	0.0
	GMPR	0.0	0.0	0.0	0.0	0.0	0.0	0.0	0.0	0.0	0.0	0.0	0.0	0.0	0.0	0.0	0.0	0.13610086	0.0	0.0	0.03531183	0.615	0.0	0.0	0.0	0.0	0.0	0.94973683	0.0	0.0	0.0	0.0	0.0	0.9471681	0.0	0.0	0.0	0.0	0.0	0.0	0.0	0.0	0.0	0.0	0.0	0.0	0.0	0.0	0.0
	GNA12	0.0	0.0	0.0	0.0	0.0	1.2859211	0.0	0.0	0.0	1.4945408	1.3266424	1.9484345	2.4430966	1.9160489	1.4036252	2.1884413	2.473241	1.6329415	2.088661	2.8372962	2.9456716	1.4713368	0.8623701	2.1502476	1.5693723	1.7830673	3.0838053	3.560814	3.011143	2.9930863	1.5008584	1.8720909	5.1923685	5.549672	5.086543	2.3530247	2.4959836	2.59	3.410294	2.6045132	5.8240676	5.6937404	3.0962186	3.5269387	2.4514554	2.2720253	3.2657132	3.100625
	GNA14	2.4942594	0.7179775	4.3253	0.0	0.0	0.0	0.0	0.0	0.0	0.0	0.0	0.4345202	1.3242805	0.4941087	0.18096642	0.98964953	0.9732458	0.21559376	0.9266836	1.2728602	0.0669697	0.49	0.362875	0.0	0.0	0.8827363	0.0	2.909942	6.4783096	2.421358	0.6362232	1.2799091	1.9188496	0.4850276	0.0	0.624321	0.0	0.0	2.083125	2.2994158	7.023051	0.067918785	1.160168	0.0	0.0	0.0	0.0	0.0
	GNG11	0.0	0.0	0.0	0.0	0.0	0.0	0.0	0.0	0.77666664	0.0	0.0	0.0	0.0	0.0	0.0	0.0	0.0	0.0	0.0	0.0	0.0	0.0	0.0	0.0	0.0	0.0	0.0	0.0	0.0	0.0	0.0	0.0	0.0	0.0	0.0	0.0	0.0	0.0	0.0	0.0	0.0	0.0	0.0	0.0	0.0	0.0	0.0	0.0
	GNG12	1.2512727	0.0858427	0.0	0.0	0.0	0.0	0.0	0.0	0.0	0.0	0.0	0.0	0.0	0.0	0.0	0.0	0.0	0.0	0.0	0.0	0.0	0.0	0.0	0.0	0.0	0.0	0.0	0.0	0.0	0.0	0.0	0.0	0.0	0.0	0.0	0.0	0.0	0.19086419	0.0	0.0	0.0	0.0	0.0	0.0	0.0	0.0	0.0	0.0
	GNG5	0.0	0.0	0.0	0.0	0.0	0.0	0.0	0.0	0.0	0.0	0.0	0.0	0.0	0.0	0.0	0.0	0.0	0.0	0.0	0.0	0.0	0.0	0.0	0.0	0.0	0.0	0.47035715	0.0	0.0	0.0	0.0	0.0	0.0	0.0	0.0	0.0	0.0	0.0	0.0	0.0	0.0	0.0	0.0	0.0	0.0	0.0	0.0	0.0
	GOLGA4	2.328889	2.4244943	2.5890813	1.1495062	3.3745108	7.344706	8.029925	0.0	2.4375	7.2649255	7.228804	7.242414	7.4273396	7.4209905	7.3246827	7.3543515	7.593522	7.0970063	7.6683083	7.663814	7.5279546	7.590403	7.2789407	7.513572	7.4685235	7.3394403	7.7166233	7.7152176	7.715248	7.681667	7.450641	7.443733	8.124933	7.947273	7.471399	7.8528705	7.6821847	7.502222	7.784348	7.5653563	7.4974575	7.4515038	7.8805	7.4305487	7.4052625	7.165769	7.6614947	7.293
	GOLGA6L10	0.0	0.0	0.0	0.0	0.0	0.0	0.0	0.0	0.0	0.0	0.0	0.0	0.0	0.0	0.0	0.0	0.0	0.0	0.0	0.0	0.0	0.0	0.0	0.0	0.0	0.0	0.0	0.0	0.0	0.0	0.0	0.0	0.0	0.0	0.0	0.0	0.0	0.0	0.0	0.0	0.0	0.0	0.0	0.0	0.0	0.0	0.0	0.0
	GOLGA8F	0.0	0.0	0.0	0.0	0.0	0.0	0.0	0.0	0.0	0.0	0.0	0.0	0.0	0.0	0.0	0.0	0.0	0.0	0.0	0.0	0.0	0.0	0.0	0.0	0.0	0.0	0.0	0.0	0.0	0.0	0.0	0.0	0.0	0.0	0.0	0.0	0.0	0.0	0.0	0.0	0.0	0.0	0.0	0.0	0.0	0.0	0.0	0.0
	GOLIM4	4.232963	1.3719101	2.5389047	0.0	0.0	0.0	0.050174564	0.0	0.0	0.0	0.0	0.0	0.0	6.1491275	2.4826324	0.0	0.06015481	3.2145011	0.24108474	0.0	0.0	1.5539361	6.871477	0.0	0.0	2.1480799	0.0	0.0	0.0	0.0	0.62047416	0.0	0.83342105	0.0	0.069349416	0.32493827	0.0	5.9257407	0.0	0.0	6.717458	0.0	0.0	0.0	0.0	0.0	2.9331315	1.683125
	GPAM	0.0	0.0	1.7892253	0.0	0.0	0.0	0.0	0.0	0.0	0.0	0.0	0.0	0.03359853	0.0	0.0	0.0	0.053758655	0.0	0.0	0.4319785	1.0070149	0.0	0.0	0.0	0.0	0.0	0.40455356	0.0	0.0	0.26185185	0.0	0.21963637	1.0372566	0.44232044	0.24337217	0.26515338	0.0	0.0	0.2968595	0.0	0.24965909	0.13563451	0.0	0.0	0.0	0.0	0.0	0.0
	GPC5	12.215278	11.511833	12.8292265	0.0	0.0	4.0836844	0.0	0.0	0.0	0.5375	1.9824817	1.1251926	0.36023256	1.102636	0.32771686	0.86483514	1.7670642	2.5762148	1.4373684	0.16395698	0.61955225	1.4137968	3.149605	2.1904514	3.5824242	2.8223941	0.6646429	11.813827	11.515315	0.90234566	1.7114655	0.836	1.0322124	1.2776796	1.1538714	1.2037654	1.052893	3.1359756	1.9344537	0.0	0.04806818	2.1367004	1.4152101	3.948449	1.7287191	3.6283545	2.5776315	10.214
	GPER1	0.0	0.0	0.0	0.0	0.0	0.0	0.0	0.0	0.0	0.0	0.0	0.0	0.0	0.0	0.0	0.0	0.0	0.0	0.0	0.0	0.0	0.0	0.0	0.0	0.0	0.0	0.0	0.0	0.0	0.0	0.0	0.0	0.0	0.0	0.0	0.0	0.0	0.0	0.0	0.0	0.0	0.0	0.0	0.0	0.0	0.0	0.0	0.0
	GPR137B	0.0	0.0	0.0	0.0	0.0	0.0	0.0	0.0	0.0	0.0	0.0	0.0	0.77864134	0.8009149	0.25266775	0.5429956	1.0281713	0.4119588	0.99955934	1.3153633	1.5089394	0.8019681	0.9169375	0.8596259	1.0957019	0.7536409	1.8582143	0.08110465	0.0	0.0	0.8326724	1.1809009	0.113274336	0.05038674	1.7950839	0.79839504	0.1731186	0.0	1.0836134	0.0	0.20420454	1.72533	0.0	0.8958943	0.7603055	0.578481	0.23559171	0.634375
	GPR143	0.0	0.0	0.0	0.0	0.0	0.0	0.0	0.0	0.0	0.0	0.0	0.0	0.0	0.0	0.0	0.0	0.0	0.0	0.0	0.0	0.0	0.0	0.0	0.0	0.0	0.0	0.0	0.0	0.0	0.0	0.0	0.0	0.0	0.0	0.0	0.0	0.0	0.0	0.0	0.0	0.0	0.0	0.0	0.0	0.0	0.0	0.0	0.0
	GPR146	0.0	0.0	0.0	0.0	0.0	0.0	0.0	0.0	0.0	0.0	0.0	0.0	0.0	0.0	0.0	0.0	0.0	0.0	0.0	0.0	0.0	0.0	0.0	0.0	0.0	0.0	0.0	0.0	0.0	0.0	0.0	0.0	0.0	0.0	0.0	0.0	0.0	0.0	0.0	0.0	0.0	0.0	0.0	0.0	0.0	0.0	0.0	0.0
	GPR37L1	1.8385185	0.0	1.5394366	0.0	0.0	0.0	0.0	0.0	0.0	0.0	0.0	0.0	0.0	0.0	0.0	0.0	0.0	0.0	0.0	0.0	0.0	0.0	0.0	0.0	0.0	0.0	0.0	0.0	0.0	0.0	0.0	0.0	0.0	0.0	0.0	0.0	0.0	0.0	0.0	0.0	0.0	0.0	0.0	0.0	0.0	0.0	0.0	0.0
	GPR39	0.0	0.0	0.0	0.0	0.0	0.0	0.0	0.0	0.0	0.0	0.0	0.0	0.0	0.0	0.0	0.0	0.0	0.0	0.0	0.0	1.192388	0.0	0.0	0.0	0.0	0.0	0.0	1.3101163	0.09457143	0.0	0.0	0.0	0.0	0.0	0.0	0.0	0.0	0.0	0.0	0.43854868	0.0	0.0	0.0	0.0	0.0	0.0	0.0	0.0
	GPR4	0.0	0.0	0.0	0.0	0.0	0.0	0.0	0.0	0.0	0.0	0.0	0.0	0.0	0.0	0.0	0.0	0.0	0.0	0.0	0.0	0.0	0.0	0.0	0.0	0.0	0.0	0.0	0.0	0.0	0.0	0.0	0.0	0.0	0.0	0.0	0.0	0.0	0.0	0.0	0.0	0.0	0.0	0.0	0.0	0.0	0.0	0.0	0.0
	GPRC5C	0.0	0.0	0.0	0.0	0.0	0.0	0.0	0.0	0.0	0.0	0.0	0.0	0.0	0.0	0.0	0.0	0.0	0.0	0.0	0.0	0.0	0.0	0.0	0.0	0.0	0.0	0.0	0.0	0.0	0.0	0.0	0.0	0.0	0.0	0.0	0.0	0.0	0.0	0.0	0.0	0.0	0.0	0.0	0.0	0.0	0.0	0.0	0.0
	GPSM3	0.0	0.0	0.0	0.0	0.0	0.0	0.0	0.0	0.0	0.0	0.0	0.0	0.0	0.0	0.0	0.0	0.0	0.0	0.0	0.0	0.0	0.0	0.0	0.0	0.0	0.0	0.0	0.0	0.0	0.0	0.0	0.0	0.0	0.0	0.0	0.0	0.0	0.0	0.0	0.0	0.0	0.0	0.0	0.0	0.0	0.0	0.0	0.0
	GRAMD1C	4.0112963	0.16977528	3.620848	0.0	0.0	0.66907895	0.0	0.0	0.0	1.4211224	0.749927	1.6091335	2.0337133	2.0870697	0.6304504	2.345247	1.0178908	0.5569975	0.59730965	2.5189033	0.47333333	0.0	0.0	1.2689726	0.10147346	0.78064835	2.4811606	0.0	0.0	0.0	0.73797417	1.8652728	1.9376991	2.6980662	5.7565937	0.5061111	2.6548977	2.1861727	5.578987	0.0	2.4767046	5.8382707	2.8662186	3.3938212	2.1062942	6.288846	2.2777014	5.787
	GRAP	0.0	0.0	0.0	0.0	0.0	0.0	0.0	0.0	0.0	0.0	0.0	0.0	0.0	0.0	0.0	0.0	0.0	0.0	0.0	0.0	0.0	0.0	0.0	0.0	0.0	0.0	0.0	0.0	0.0	0.0	0.0	0.0	0.0	0.0	0.0	0.0	0.0	0.0	0.0	0.0	0.0	0.0	0.0	0.0	0.0	0.0	0.0	0.0
	GRAPL	0.0	0.0	0.0	0.0	0.0	0.0	0.0	0.0	0.0	0.0	0.0	0.0	0.0	0.0	0.0	0.0	0.0	0.0	0.0	0.0	0.0	0.0	0.0	0.0	0.0	0.0	0.0	0.0	0.0	0.0	0.0	0.0	0.0	0.0	0.0	0.0	0.0	0.0	0.0	0.0	0.0	0.0	0.0	0.0	0.0	0.0	0.0	0.0
	GRIN2C	2.0990741	1.0049438	3.525265	0.0	0.0	0.0	0.0	0.0	0.0	0.0	0.0	0.0	0.0	0.0	0.0	0.0	0.0	0.0	0.0	0.0	0.0	0.0	0.0	0.0	0.0	0.0	0.0	0.0	0.0	0.0	0.0	0.0	0.0	0.0	0.0	0.0	0.0	0.0	0.0	0.0	0.0	0.0	0.0	0.0	0.0	0.0	0.0	0.0
	GSDMD	0.0	0.0	0.0	0.0	0.0	0.0	0.0	0.0	0.0	0.0	0.0	0.0	0.0	0.0	0.0	0.0	0.0	0.0	0.0	0.0	0.0	0.0	0.0	0.0	0.0	0.0	0.0	0.0	0.0	0.0	0.0	0.0	0.0	0.0	0.0	0.0	0.0	0.0	0.0	0.0	0.0	0.0	0.0	0.0	0.0	0.0	0.0	0.0
	GSTM1	0.0	0.0	0.0	0.0	0.0	0.0	0.0	0.0	0.0	0.0	0.0	0.0	0.0	0.0	0.0	0.0	0.0	0.0	0.0	0.0	0.0	0.0	0.0	0.0	0.0	0.0	0.0	0.0	0.0	0.0	0.0	0.0	0.0	0.0	0.0	0.0	0.0	0.0	0.0	0.0	0.0	0.0	0.0	0.0	0.0	0.0	0.0	0.0
	GSTM2	0.0	0.0	0.0	0.0	0.0	0.0	0.0	0.0	0.0	0.0	0.0	0.0	0.0	0.0	0.0	0.0	0.0	0.0	0.0	0.0	0.0	0.0	0.0	0.0	0.0	0.0	0.0	0.0	0.0	0.0	0.0	0.0	0.0	0.0	0.0	0.0	0.0	0.0	0.0	0.0	0.0	0.0	0.0	0.0	0.0	0.0	0.0	0.0
	GSTM5	0.2775926	0.0	0.0	0.0	0.0	0.0	0.0	0.0	0.0	0.0	0.0	0.0	0.0	0.0	0.0	0.0	0.0	0.0	0.0	0.0	0.0	0.0	0.0	0.0	0.0	0.0	0.0	0.0	0.0	0.0	0.0	0.0	0.0	0.0	0.0	0.0	0.0	0.0	0.0	0.0	0.0	0.0	0.0	0.0	0.0	0.0	0.0	0.0
	GXYLT1	0.0	0.0	0.0	0.0	0.0	0.19447368	0.0	0.0	0.0	0.0	0.0	0.062918134	0.11667892	0.5666813	0.12751023	0.5263366	0.59160423	0.5518063	0.57261825	0.77841544	1.1748484	0.73454547	0.31264034	0.4388259	0.2937905	0.78725684	0.32849556	0.7198266	0.79380953	0.39987653	0.802931	0.5838182	1.6913275	0.73767954	1.122852	0.91530865	0.40581587	0.43195122	0.7209664	0.22730973	1.0325	0.99142134	0.6065546	1.0995967	0.47908127	0.53822786	0.6833161	0.316875
	H6PD	0.0	0.0	0.0	0.0	0.0	0.0	0.0	0.0	0.0	0.0	0.0	0.0	0.0	0.0	0.0	0.0	0.0	0.0	0.0	0.6588602	0.6632836	0.0	0.0	0.0	0.0	0.0	0.5888393	0.31790698	0.2407583	0.13012345	0.0	0.13236363	0.62699115	0.0	0.6397078	0.0	0.0	0.052469134	0.0	0.0	0.56886363	0.51849246	0.0	0.0	0.0	0.0	0.10636566	0.0
	HAP1	0.0	0.0	0.0	0.0	0.0	0.0	0.0	0.0	0.0	0.0	0.0	0.0	0.0	0.0	0.0	0.0	0.0	0.0	0.0	0.0	0.0	0.0	0.0	0.0	0.0	0.0	0.0	0.0	0.0	0.0	0.0	0.0	0.0	0.0	0.0	0.0	0.0	0.0	0.0	0.0	0.0	0.0	0.0	0.0	0.0	0.0	0.0	0.0
	HAPLN3	0.0	0.0	0.0	0.0	0.0	0.0	0.0	0.0	0.0	0.0	0.0	0.0	0.0	0.0	0.0	0.0	0.0	0.0	0.0	0.0	0.0	0.0	0.0	0.0	0.0	0.0	0.0	0.0	0.0	0.0	0.0	0.0	0.0	0.0	0.0	0.0	0.0	0.0	0.0	0.0	0.0	0.0	0.0	0.0	0.0	0.0	0.0	0.0
	HELZ2	0.0	0.0	0.0	0.0	0.0	0.0	0.0	0.0	0.0	0.0	0.0	0.0	0.0	0.0	0.0	0.0	0.0	0.0	0.0	0.0	0.0	0.0	0.0	0.0	0.0	0.0	0.0	0.0	0.0	0.0	0.0	0.0	0.0	0.0	0.0	0.0	0.0	0.0	0.0	0.0	0.0	0.0	0.0	0.0	0.0	0.0	0.0	0.0
	HEPACAM	5.032778	2.414944	4.504507	0.0	2.9072595	2.3228948	3.4825623	2.0275	0.0	0.0	0.0	0.0	0.0	0.0	0.0	0.0	0.0	0.0	0.0	0.0	0.0	0.0	0.0	0.0	0.0	0.0	0.0	0.0	0.0	0.0	0.0	0.0	0.0	0.0	0.0	0.0	0.0	0.0	0.0	0.0	0.0	0.0	0.0	0.0	0.0	0.0	0.0	0.0
	HEPH	1.3557408	0.0	1.1822262	0.0	0.0	0.0	0.0	0.0	0.0	0.0	0.0	0.0	0.0	0.0	0.0	0.0	0.0	0.0	0.0	0.0	0.0	0.0	0.0	0.0	0.0	0.0	0.0	0.0	0.0	0.0	0.0	0.0	0.0	0.0	0.0	0.0	0.0	0.0	0.0	0.0	0.0	0.0	0.0	0.0	0.0	0.0	0.0	0.0
	HEPN1	2.7766666	0.0	1.3091873	0.0	1.4912024	1.2005264	2.755162	0.0	0.0	0.0	0.0	0.0	0.0	0.0	0.0	0.0	0.0	0.0	0.0	0.0	0.0	0.0	0.0	0.0	0.0	0.0	0.0	0.0	0.0	0.0	0.0	0.0	0.0	0.0	0.0	0.0	0.0	0.0	0.0	0.0	0.0	0.0	0.0	0.0	0.0	0.0	0.0	0.0
	HERC5	0.0	0.0	0.0	0.0	0.0	0.0	0.0	0.0	0.0	0.0	0.0	0.0	0.0	0.0	0.0	0.0	0.0	0.0	0.0	0.0	0.0	0.0	0.0	0.0	0.0	0.0	0.0	0.0	0.0	0.0	0.0	0.0	0.0	0.0	0.0	0.0	0.0	0.0	0.0	0.0	0.0	0.0	0.0	0.0	0.0	0.0	0.0	0.0
	HES1	0.0	0.0858427	0.0	0.0	0.0	0.0	0.0	0.0	0.0	0.0	0.0	0.0	0.0	0.0	0.0	0.0	0.0	0.0	0.0	0.0	0.0	0.0	0.0	0.0	0.0	0.0	0.0	0.0	0.0	0.0	0.38575107	0.0	0.0	0.0	0.0	0.6291358	0.0	0.0	0.0	0.0	0.0	0.0	0.0	0.0	0.0	0.0	0.0	0.0
	HES6	0.0	0.0	0.39713782	0.0	0.0	0.0	0.0	0.0	0.0	0.0	0.0	0.0	0.0	2.1802237	0.11217854	0.056934066	0.0	0.0	0.39464408	0.26458064	1.3619403	0.6015873	0.0	1.3041029	0.81836754	0.0	1.7286607	0.7230814	0.34338096	0.3917284	0.0	0.0	0.0	0.0	1.302279	0.055	0.0	0.0	0.0	0.76572436	0.0	0.0	0.0	0.0	0.0	0.0	0.0	0.0
	HEYL	0.0	0.0	0.0	0.0	0.0	0.0	0.0	0.0	0.0	0.0	0.0	0.0	0.0	0.0	0.0	0.0	0.0	0.0	0.0	0.0	0.0	0.0	0.0	0.0	0.0	0.0	0.0	0.0	0.0	0.0	0.0	0.0	0.0	0.0	0.0	0.0	0.0	0.0	0.0	0.0	0.0	0.0	0.0	0.0	0.0	0.0	0.0	0.0
	HFE	0.0	0.0	0.0	0.0	0.0	0.0	0.0	0.0	0.0	0.0	0.0	0.0	0.0	0.0	0.0	0.0	0.0	0.0	0.0	0.0	0.0	0.0	0.0	0.0	0.0	0.0	0.0	0.0	0.0	0.0	0.0	0.0	0.0	0.0	0.0	0.0	0.0	0.0	0.0	0.0	0.0	0.0	0.0	0.0	0.0	0.0	0.0	0.0
	HIF3A	4.598704	2.5964046	5.5663285	0.0	0.0	0.0	0.0	0.0	0.80041665	0.0	0.0	0.0	0.0	0.0	0.0	0.0	0.0	0.0	0.0	0.0	0.0	0.0	0.0	0.0	0.0	0.0	0.0	0.0	0.0	0.0	0.0	0.0	0.0	0.0	0.0	0.0	0.0	0.0	0.0	0.0	0.0	0.0	0.0	0.0	0.0	0.0	0.0	0.0
	HIGD1B	0.0	0.0	0.0	0.0	0.0	0.0	0.0	0.0	0.0	0.0	0.0	0.0	0.0	0.0	0.0	0.0	0.0	0.0	0.0	0.0	0.0	0.0	0.0	0.0	0.0	0.0	0.0	0.0	0.0	0.0	0.0	0.0	0.0	0.0	0.0	0.0	0.0	0.0	0.0	0.0	0.0	0.0	0.0	0.0	0.0	0.0	0.0	0.0
	HILPDA	0.0	0.0	0.0	0.0	0.0	0.0	0.0	0.0	0.0	0.0	0.0	0.0	0.0	0.0	0.0	0.0	0.0	0.0	0.0	0.0	0.0	0.0	0.0	0.0	0.0	0.0	0.0	0.0	0.0	0.0	0.0	0.0	0.0	0.0	0.0	0.0	0.0	0.0	0.0	0.0	0.0	0.0	0.0	0.0	0.0	0.0	0.0	0.0
	HIPK2	2.0064814	0.44168538	0.95106006	0.0	9.066813	6.794706	8.522788	2021-09-11	0.31333333	0.1714796	0.95160586	0.25790247	0.9581028	0.36083934	0.2569992	0.43950495	0.9515415	0.1480637	1.058	1.2078495	0.96378785	0.24791443	0.0	0.45583525	0.37159264	1.3986034	2.448482	3.4413953	2.828381	3.5301235	0.04336207	0.6786364	2.268053	2.0811603	1.6106131	0.2608642	1.2146598	1.2219753	2.9408402	1.9840354	5.9945765	3.0298476	2.3277311	2.3429797	1.0665294	1.956962	1.0307075	2.53875
	HLA-B	0.0	0.0	0.0	0.0	0.0	0.0	0.0	0.0	5.831042	0.0	0.0	0.0	0.0	0.0	0.0	0.0	0.0	0.0	0.0	0.0	0.0	0.0	0.0	0.0	0.0	0.0	0.0	0.0	0.0	0.0	0.0	0.0	0.0	0.0	0.0	0.0	0.0	0.0	0.0	0.0	0.0	1.4287878	0.0	0.0	0.0	1.2846836	0.0	6.046
	HLA-E	0.0	0.0	0.0	0.0	0.0	0.0	0.0	0.0	5.0983334	0.0	0.0	0.0	0.0	0.0	0.0	0.0	0.0	0.0	0.0	0.0	0.0	0.0	0.0	0.0	0.0	0.0	0.0	0.0	0.0	0.0	0.0	0.0	0.0	0.0	0.0	0.0	0.0	0.0	0.0	0.0	0.0	0.0	0.0	0.0	0.0	0.0	0.0	0.0
	HMG20B	0.0	0.0	0.0	0.0	0.0	0.0	0.0	0.0	0.0	0.0	0.0	0.0	0.0	0.0	0.0	0.0	0.0	0.0	0.0	0.0	0.0	0.0	0.0	0.0	0.0	0.0	0.0	0.0	0.0	0.0	0.0	0.0	0.0	0.0	0.0	0.0	0.0	0.0	0.0	0.0	0.0	0.0	0.0	0.0	0.0	0.0	0.0	0.0
	HMGN5	0.0	0.0	0.0	0.0	0.0	0.0	0.0	0.0	0.0	0.0	0.0	0.0	0.28	0.26966	0.0	0.15955947	0.2875501	0.0	0.21079661	0.15821506	0.0	0.0	0.0	0.0	0.0	0.20825437	0.13642856	0.0	0.0	0.0	0.0	0.17481819	0.19486725	0.0	0.062975146	0.0	0.0	0.0	0.0	0.0	0.0	0.0	0.0	0.0	0.0	0.3887342	0.40329385	0.0
	HMOX1	0.0	0.0	0.0	0.0	0.0	0.0	0.0	0.0	0.0	0.0	0.0	0.0	0.0	0.0	0.0	0.0	0.0	0.0	0.0	0.0	0.0	0.0	0.0	0.0	0.0	0.0	0.0	0.0	0.0	0.0	0.0	0.0	0.0	0.0	0.0	0.0	0.0	0.0	0.0	0.0	0.0	0.0	0.0	0.0	0.0	0.0	0.0	0.0
	HPR	0.0	0.0	0.0	0.0	0.0	0.0	0.0	0.0	0.0	0.0	0.0	0.0	0.0	0.0	0.0	0.0	0.0	0.0	0.0	0.0	0.0	0.0	0.0	0.0	0.0	0.0	0.0	0.0	0.0	0.0	0.0	0.0	0.0	0.0	0.0	0.0	0.0	0.0	0.0	0.0	0.0	0.0	0.0	0.0	0.0	0.0	0.0	0.0
	HPSE2	0.43444446	4.8392134	10.760947	0.0	0.0	0.0	0.0	0.0	0.0	0.0	0.0	0.0	0.0	0.0	0.0	0.0	0.0	0.0	0.0	0.0	0.05939394	0.0	0.0	0.0	0.0	0.0	0.215	0.0	0.0	0.0	0.0	0.0	0.0	0.0	0.0	0.0	0.0	0.0	0.0	0.0	0.0	0.0	0.0	4.7614226	0.0	0.0	0.0	0.0
	HRCT1	0.0	0.0	0.0	0.0	0.0	0.0	0.0	0.0	0.0	0.0	0.0	0.0	0.0	0.0	0.0	0.0	0.0	0.0	0.0	0.0	0.0	0.0	0.0	0.0	0.0	0.0	0.0	0.0	0.0	0.0	0.0	0.0	0.0	0.0	0.0	0.0	0.0	0.0	0.0	0.0	0.0	0.0	0.0	0.0	0.0	0.0	0.0	0.0
	HS3ST3B1	0.0	0.0	0.0	0.0	0.0	0.0	0.0	0.0	0.0	0.0	0.0	0.0	0.0	0.0	0.0	0.0	0.0	0.0	0.0	0.0	0.0	1.6704787	0.38570833	0.0	0.0	0.0	0.0	0.0	0.0	0.0	2.3772962	0.0	0.0	0.0	0.0	0.08407407	0.0	0.0	0.0	0.0	0.0	0.0	0.0	0.0	0.0	1.976962	0.35416728	0.0
	HSD3B7	0.0	0.0	0.0	0.0	0.0	0.0	0.0	0.0	0.0	0.0	0.0	0.0	0.0	0.0	0.0	0.0	0.0	0.0	0.0	0.0	0.0	0.0	0.0	0.0	0.0	0.0	0.0	0.0	0.0	0.0	0.0	0.0	0.0	0.0	0.0	0.0	0.0	0.0	0.0	0.0	0.0	0.0	0.0	0.0	0.0	0.0	0.0	0.0
	HSDL2	0.0	0.0	0.0	0.0	0.0	0.0	0.0	0.0	0.0	0.0	0.0	0.0	0.0	0.119352	0.0	0.40475246	0.42809084	0.0	0.5234687	1.2529122	1.6342424	0.24540107	0.0	0.097833715	0.21854979	0.09640898	0.8254867	0.025988372	0.072714284	0.062962964	0.29090518	0.6802727	1.1625664	0.68906075	0.7424183	1.2860123	0.0	0.0	0.3576569	0.0	0.5206818	0.5209548	0.0	0.8927347	0.010341578	0.0	0.3439291	0.294375
	HSPA6	0.0	0.0	0.0	0.0	0.0	0.0	0.0	0.0	0.0	0.0	0.0	0.0	0.0	0.0	0.0	0.0	0.0	0.0	0.0	0.0	0.0	0.0	0.0	0.0	0.0	0.0	0.0	0.0	0.0	0.0	0.0	0.0	0.0	0.0	0.0	0.0	0.0	0.0	0.0	0.0	0.0	0.0	0.0	0.0	0.0	0.0	0.0	0.0
	HSPB1	0.14074074	0.9386517	0.0	0.0	0.0	0.0	0.0	0.0	0.30958334	0.0	0.0	0.0	0.0	0.0	0.0	0.0	0.0	0.0	0.0	0.0	0.0	0.0	0.0	0.0	0.0	0.0	0.0	0.0	0.0	0.0	0.0	0.0	0.0	0.0	0.0	0.0	0.0	0.0	0.0	0.0	0.0	0.0	0.0	0.0	0.0	0.0	0.0	0.0
	HSPB2	0.0	0.0	0.0	0.0	0.0	0.0	0.0	0.0	0.0	0.0	0.0	0.0	0.0	0.0	0.0	0.0	0.0	0.0	0.0	0.0	0.0	0.0	0.0	0.0	0.0	0.0	0.0	0.0	0.0	0.0	0.0	0.0	0.0	0.0	0.0	0.0	0.0	0.0	0.0	0.0	0.0	0.0	0.0	0.0	0.0	0.0	0.0	0.0
	HSPB7	0.0	0.0	0.0	0.0	0.0	0.0	0.0	0.0	0.0	0.0	0.0	0.0	0.0	0.0	0.0	0.0	0.0	0.0	0.0	0.0	0.0	0.0	0.0	0.0	0.0	0.0	0.0	0.0	0.0	0.0	0.0	0.0	0.0	0.0	0.0	0.0	0.0	0.0	0.0	0.0	0.0	0.0	0.0	0.0	0.0	0.0	0.0	0.0
	HSPG2	0.0	0.0	0.0	0.0	0.0	0.0	0.0	0.0	0.0	0.0	0.0	0.0	0.0	0.0	0.0	0.0	0.0	0.0	0.0	0.0	0.0	0.0	0.0	0.0	0.0	0.0	0.0	0.0	0.0	0.0	0.0	0.0	0.0	0.0	0.0	0.0	0.0	0.0	0.0	0.0	0.0	0.0	0.0	0.0	0.0	0.0	0.0	0.0
	HVCN1	0.0	0.0	0.0	0.0	0.0	0.0	0.0	0.0	0.0	0.0	0.0	0.0	0.0	0.0	0.0	0.0	0.0	0.0	0.0	0.0	0.0	0.0	0.0	0.0	0.0	0.0	0.0	0.0	0.0	0.0	0.0	0.0	0.0	0.0	0.0	0.0	0.0	0.0	0.0	0.0	0.0	0.0	0.0	0.0	0.0	0.0	0.0	0.0
	HYAL2	0.0	0.0	0.0	0.0	0.0	0.0	0.0	0.0	0.0	0.0	0.0	0.0	0.0	0.0	0.0	0.0	0.0	0.0	0.0	0.0	0.0	0.0	0.0	0.0	0.0	0.0	0.0	0.0	0.0	0.0	0.0	0.0	0.0	0.0	0.0	0.0	0.0	0.0	0.0	0.0	0.0	0.0	0.0	0.0	0.0	0.0	0.0	0.0
	ICAM1	0.0	0.0	0.0	0.0	0.0	0.0	0.0	0.0	0.0	0.0	0.0	0.0	0.0	0.0	0.0	0.0	0.0	0.0	0.0	0.0	0.0	0.0	0.0	0.0	0.0	0.0	0.0	0.0	0.0	0.0	0.0	0.0	0.0	0.0	0.0	0.0	0.0	0.0	0.0	0.0	0.0	0.0	0.0	0.0	0.0	0.0	0.0	0.0
	ICAM2	0.0	0.0	0.0	0.0	0.0	0.0	0.0	0.0	0.14958334	0.0	0.0	0.0	0.0	0.0	0.0	0.0	0.0	0.0	0.0	0.0	0.0	0.0	0.0	0.0	0.0	0.0	0.0	0.0	0.0	0.0	0.0	0.0	0.0	0.0	0.0	0.0	0.0	0.0	0.0	0.0	0.0	0.0	0.0	0.0	0.0	0.0	0.0	0.0
	ID3	2.7714815	0.822809	0.0	0.0	0.0	0.0	0.0	0.0	4.3910418	0.0	0.0	0.0	0.0	0.0	0.0	0.0	0.0	0.0	0.0	0.0	0.0	0.0	0.0	0.0	0.0	0.0	0.0	0.0	0.0	0.0	0.0	0.0	0.0	0.0	0.0	0.0	0.0	0.0	0.0	0.0	0.0	0.0	0.0	0.0	0.0	0.0	0.0	0.0
	ID4	5.1335187	4.386629	3.0455635	0.0	0.0	0.0	0.0	0.0	0.0	0.0	0.0	0.0	0.0	0.0	0.0	0.0	0.0	0.0	0.0	0.0	0.0	0.0	0.0	0.0	0.0	0.0	0.0	0.0	0.0	0.0	0.0	0.0	0.0	0.0	0.0	0.0	0.0	0.0	0.0	0.0	0.21159092	0.0	0.0	0.0	0.0	0.0	0.0	0.0
	IER3	0.0	0.0	0.0	0.0	0.0	0.0	0.0	0.0	0.0	0.0	0.0	0.0	0.0	0.0	0.0	0.0	0.0	0.0	0.0	0.0	0.0	0.0	0.0	0.0	0.0	0.0	0.0	0.0	0.0	0.0	0.0	0.0	0.0	0.0	0.0	0.0	0.0	0.0	0.0	0.0	0.0	0.0	0.0	0.0	0.0	0.0	0.0	0.926875
	IFI27	0.0	0.0	0.0	0.0	0.0	0.0	0.0	0.0	5.25625	0.0	0.0	0.0	0.0	0.0	0.0	0.0	0.0	0.0	0.0	0.0	0.0	0.0	0.0	0.0	0.0	0.0	0.0	0.0	0.0	0.0	0.0	0.0	0.0	0.0	0.0	0.0	0.0	0.0	0.0	0.0	0.0	0.0	0.0	0.0	0.0	0.0	0.0	0.0
	IFI30	0.0	0.0	0.0	0.0	0.0	0.0	0.0	0.0	0.0	0.0	0.0	0.0	0.0	0.0	0.0	0.0	0.0	0.0	0.0	0.0	0.0	0.0	0.0	0.0	0.0	0.0	0.0	0.0	0.0	0.0	0.0	0.0	0.0	0.0	0.0	0.0	0.0	0.0	0.0	0.0	0.0	0.0	0.0	0.0	0.0	0.0	0.0	0.0
	IFI35	0.0	0.0	0.0	0.0	0.0	0.0	0.0	0.0	0.0	0.0	0.0	0.0	0.0	0.0	0.0	0.0	0.0	0.0	0.0	0.0	0.0	0.0	0.0	0.0	0.0	0.0	0.0	0.0	0.0	0.0	0.0	0.0	0.0	0.0	0.0	0.0	0.0	0.0	0.0	0.0	0.0	0.0	0.0	0.0	0.0	0.0	0.0	0.0
	IFI44L	0.0	0.0	0.0	0.0	0.0	0.0	0.0	0.0	3.840625	0.0	0.0	0.0	0.0	0.0	0.0	0.0	0.0	0.0	0.0	0.0	0.0	0.0	0.0	0.0	0.0	0.0	0.0	0.0	0.0	0.0	0.0	0.0	0.0	0.0	0.0	0.0	0.0	0.0	0.0	0.0	0.0	0.0	0.0	0.0	0.0	0.0	0.0	0.0
	IFITM1	0.0	0.0	0.0	0.0	0.0	0.0	0.0	0.0	1.3760417	0.0	0.0	0.0	0.0	0.0	0.0	0.0	0.0	0.0	0.0	0.0	0.0	0.0	0.0	0.0	0.0	0.0	0.0	0.0	0.0	0.0	0.0	0.0	0.0	0.0	0.0	0.0	0.0	0.0	0.0	0.0	0.0	0.0	0.0	0.0	0.0	0.0	0.0	0.0
	IFITM2	0.0	0.0	0.0	0.0	0.0	0.0	0.0	0.0	0.0	0.0	0.0	0.0	0.0	0.0	0.0	0.0	0.0	0.0	0.0	0.0	0.0	0.0	0.0	0.0	0.0	0.0	0.0	0.0	0.0	0.0	0.0	0.0	0.0	0.0	0.0	0.0	0.0	0.0	0.0	0.0	0.0	0.0	0.0	0.0	0.0	0.0	0.0	0.0
	IFITM3	0.0	0.0	0.0	0.0	0.0	0.0	0.0	0.0	1.6061225	0.0	0.0	0.0	0.0	0.0	0.0	0.0	0.0	0.0	0.0	0.0	0.0	0.0	0.0	0.0	0.0	0.0	0.0	0.0	0.0	0.0	0.0	0.0	0.0	0.0	0.0	0.0	0.0	0.0	0.0	0.0	0.0	0.0	0.0	0.0	0.0	0.0	0.0	0.0
	IGDCC4	0.0	0.0	0.0	0.0	0.0	0.0	0.0	0.0	0.0	0.0	0.0	0.0	0.0	0.0	0.0	0.0	0.0	0.0	0.0	0.0	0.0	0.0	0.0	0.0	0.0	0.0	0.0	0.0	0.0	0.0	0.0	0.0	0.0	0.0	0.0	0.0	0.0	0.0	0.0	0.0	0.0	0.0	0.0	0.0	0.0	0.0	0.0	0.0
	IGFBP5	0.1261111	1.9555056	0.0	0.0	0.0	0.0	0.0	0.0	0.0	2.6710205	0.76335764	0.108715326	0.0	0.0	0.0	0.0	0.0	0.0	0.0	0.0	0.0	0.0	0.0	0.0	0.0	0.0	0.0	0.0	0.0	0.0	0.0	0.0	0.0	0.0	0.0	0.0	0.0	0.0	0.0	0.0	0.0	0.0	0.0	0.0	0.0	0.0	0.0	0.0
	IL10RA	0.0	0.0	0.0	0.0	0.0	0.0	0.0	0.0	0.0	0.0	0.0	0.0	0.0	0.0	0.0	0.0	0.0	0.0	0.0	0.0	0.0	0.0	0.0	0.0	0.0	0.0	0.0	0.0	0.0	0.0	0.0	0.0	0.0	0.0	0.0	0.0	0.0	0.0	0.0	0.0	0.0	0.0	0.0	0.0	0.0	0.0	0.0	0.0
	IL13RA1	0.0	0.0	0.0	0.71679014	0.0	0.0	0.0	0.0	0.0	0.0	0.0	0.0	0.0	0.0	0.0	0.0	0.0	0.0	0.0	0.0	0.0	0.0	0.0	0.0	0.0	0.0	0.0	0.0	0.0	0.0	0.0	0.0	0.0	0.0	0.0	0.0	0.0	0.0	0.0	0.0	0.0	0.0	0.0	0.0	0.0	0.0	0.0	0.0
	IL15RA	0.0	0.0	0.0	0.0	0.0	0.0	0.0	0.0	0.0	0.0	0.0	0.0	0.0	0.0	0.0	0.0	0.0	0.0	0.0	0.0	0.0	0.0	0.0	0.0	0.0	0.0	0.0	0.6537209	0.0	0.0	0.0	0.0	0.974	0.30845305	0.0	0.0	0.0	0.0	0.0	0.0	0.25261363	0.0	0.0	0.0	0.0	0.0	0.0	0.0
	IL17D	1.1255555	0.0	0.23073943	0.0	0.0	0.95026314	0.0	0.0	0.0	0.25556123	0.19109489	0.75163096	2.1671078	0.0	0.0	0.9436762	2.1607776	0.0	1.3786441	0.04455914	0.6180303	0.63579786	0.0	0.453139	0.63406926	0.36778054	1.9695575	0.6751445	0.8170952	0.0	0.06413793	1.0361261	4.976267	2.682186	1.4200655	1.6298765	1.4698877	1.1024691	2.0318487	0.523646	1.5843182	1.8355838	1.929916	2.0189795	0.79305166	0.32468355	0.57412285	1.230625
	IL17RC	0.0	0.0	0.0	0.0	0.0	0.0	0.0	0.0	0.0	0.0	1.280073	0.0	0.056544118	0.0	0.0	0.0	0.24052042	0.0	0.0	0.0	0.0	0.0	0.0	0.0	0.0	0.0	0.0	0.0	0.0	0.0	0.0	0.0	0.0	0.0	0.0	0.0	0.0	0.0	0.0	0.0	0.0	0.0	0.0	0.0	0.0	0.0	0.0	0.0
	IL17RD	0.0	0.0	0.0	0.0	0.0	0.0	0.0	0.0	0.0	0.0	0.0	0.0	0.0	0.0	0.0	0.0	0.0	0.0	0.0	0.0	0.0	0.0	0.0	0.0	0.0	0.0	0.0	0.0	0.0	0.0	0.0	0.0	0.0	0.0	0.0	0.0	0.0	0.0	0.0	0.0	0.0	0.0	0.0	0.0	0.0	0.0	0.0	0.0
	IL18R1	0.0	0.0	0.0	0.0	0.0	0.0	0.0	0.0	0.0	0.0	0.0	0.0	0.0	0.0	0.0	0.0	0.0	0.0	0.0	0.0	0.0	0.0	0.0	0.0	0.0	0.0	0.0	0.0	0.0	0.0	0.0	0.0	0.0	0.0	0.0	0.0	0.0	0.0	0.0	0.0	0.0	0.0	0.0	0.0	0.0	0.0	0.0	0.0
	IL1R1	0.0	0.0	0.0	0.0	0.0	0.0	0.0	0.0	0.0	0.0	0.0	0.0	0.0	0.0	0.0	0.0	0.0	0.0	0.0	0.0	0.0	0.0	0.0	0.0	0.0	0.0	0.0	0.0	0.0	0.0	0.0	0.0	0.0	0.0	0.0	0.0	0.0	0.0	0.0	0.0	0.0	0.0	0.0	0.0	0.0	0.0	0.0	0.0
	IL1R2	0.0	0.0	0.0	0.0	0.0	0.0	0.0	0.0	0.0	0.0	0.0	0.0	0.0	0.0	0.0	0.0	0.0	0.0	0.0	0.0	0.0	0.0	0.0	0.0	0.0	0.0	0.0	0.0	0.0	0.0	0.0	0.0	0.0	0.0	0.0	0.0	0.0	0.0	0.0	0.0	0.0	0.0	0.0	0.0	0.0	0.0	0.0	0.0
	IL1RL1	0.0	0.0	0.0	0.0	0.0	0.0	0.0	0.0	0.0	0.0	0.0	0.0	0.0	0.0	0.0	0.0	0.0	0.0	0.0	0.0	0.0	0.0	0.0	0.0	0.0	0.0	0.0	0.0	0.0	0.0	0.0	0.0	0.0	0.0	0.0	0.0	0.0	0.0	0.0	0.0	0.0	0.0	0.0	0.0	0.0	0.0	0.0	0.0
	IL32	0.0	0.0	0.0	0.0	0.0	0.0	0.0	0.0	0.0	0.0	0.0	0.0	0.0	0.0	0.0	0.0	0.0	0.0	0.0	0.0	0.0	0.0	0.0	0.0	0.0	0.0	0.0	0.0	0.0	0.0	0.0	0.0	0.0	0.0	0.0	0.0	0.0	0.0	0.0	0.0	0.0	0.0	0.0	0.0	0.0	0.0	0.0	0.0
	IL3RA	0.0	0.0	0.0	0.0	0.0	0.0	0.0	0.0	0.0	0.0	0.0	0.0	0.0	0.0	0.0	0.0	0.0	0.0	0.0	0.0	0.0	0.0	0.0	0.0	0.0	0.0	0.49696428	0.9131609	0.33682466	1.0275309	0.0	0.0	0.11122807	0.0	0.0	0.0	0.0	0.0	0.0	0.6124205	0.31556818	0.0	0.0	0.0	0.0	0.0	0.0	0.0
	IL4R	0.0	0.0	0.0	0.0	0.0	0.0	0.0	0.0	0.0	0.0	0.0	0.0	0.0	0.0	0.0	0.0	0.0	0.0	0.0	0.0	0.0	0.0	0.0	0.0	0.0	0.0	0.0	0.0	0.0	0.0	0.0	0.0	2.1038938	1.7853591	0.0	0.0	0.45810133	0.0	0.0	0.0	0.0	0.0	1.0861666	0.0	0.0	0.0	0.0	0.0
	IL6	0.0	0.0	0.0	0.0	0.0	0.0	0.0	0.0	0.0	0.0	0.0	0.0	0.0	0.0	0.0	0.0	0.0	0.0	0.0	0.0	0.0	0.0	0.0	0.0	0.0	0.0	0.0	0.0	0.0	0.0	0.0	0.0	0.0	0.0	0.0	0.0	0.0	0.0	0.0	0.0	0.0	0.0	0.0	0.0	0.0	0.0	0.0	0.0
	IL6R	0.0	0.0	0.0	0.69222224	0.0	0.0	0.0	0.0	0.0	0.0	0.0	0.0	0.5000612	0.0	0.0	0.0	0.38367954	0.0	0.0	0.0	0.0	0.0	0.0	0.0	0.0	0.0	0.0	0.0	0.0	0.0	0.0	0.0	0.7529203	0.0	0.0	0.0	0.0	0.0	0.0	0.0	0.0	0.15913706	0.0	0.0	0.0	0.0	0.0	0.291875
	IMPA2	0.0	0.0	0.0	0.0	0.0	0.0	0.0	0.0	0.0	0.0	0.0	0.0	0.16895834	0.0	0.0	0.0	0.48972964	0.0	0.0	0.0	0.0	0.0	0.0	0.0	0.0	0.0	0.0	0.0	0.0	0.0	0.0	0.0	0.6711404	0.2301105	0.0	0.0	0.0	1.0420988	0.037941176	0.0	0.0	0.0	0.0	0.0	0.0	0.0	0.762154	0.0
	INHBB	0.0	0.0	0.0	0.0	0.0	0.0	0.0	0.0	0.0	0.0	0.0	0.0	0.0	0.0	0.0	0.0	0.0	0.0	0.0	0.0	0.0	0.0	0.0	0.0	0.0	0.0	0.0	0.0	0.0	0.0	0.0	0.0	0.0	0.0	0.0	0.0	0.0	0.0	0.0	0.0	0.0	0.0	0.0	0.0	0.0	0.0	0.0	0.0
	INPP5D	0.0	0.0	0.0	5.552963	0.0	0.0	0.0	0.0	2.0833333	0.0	0.0	0.0	0.0	0.0	0.0	0.0	0.0	0.0	0.0	0.0	0.0	0.0	0.0	0.0	0.0	0.0	0.0	0.0	0.0	0.0	0.0	0.0	0.0	0.0	0.0	0.0	0.0	0.0	0.0	0.0	0.0	0.0	0.0	0.0	0.0	0.0	0.0	0.0
	IQCA1	2.5142593	2.0601125	3.6231449	0.0	0.0	0.65394735	0.0	0.0	0.0	1.7042131	0.0	1.787369	0.0	2.3310392	1.6004832	2.582467	0.88714993	0.20176654	0.87592906	5.642315	6.0693183	0.4863298	0.0	2.0414577	0.70491874	0.3951621	2.7601786	2.041279	3.4431906	1.4446342	0.0	0.0	3.2234514	1.8812155	3.0065522	1.3816049	0.51263505	0.9780247	1.2123013	0.37746903	1.1047727	0.63262624	1.4905041	0.72695124	0.67705536	1.2273418	1.6354028	0.585625
	IRAK3	0.0	0.0	0.0	1.8876543	0.0	0.0	0.0	0.0	1.0177083	0.0	0.0	0.0	0.0	0.0	0.0	0.0	0.0	0.0	0.0	0.0	0.0	0.0	0.0	0.0	0.0	0.0	0.0	0.0	0.0	0.0	0.0	0.0	0.0	0.0	0.0	0.0	0.0	0.0	0.0	0.0	0.0	0.0	0.0	0.0	0.0	0.0	0.0	0.0
	IRF1	0.0	0.0	0.0	0.0	0.0	0.0	0.0	0.0	0.0	0.0	0.0	0.0	0.0	0.0	0.0	0.0	0.0	0.0	0.0	0.0	0.0	0.0	0.0	0.0	0.0	0.0	0.0	0.0	0.0	0.0	0.0	0.0	0.0	0.0	0.0	0.0	0.0	0.0	0.0	0.0	0.0	0.0	0.0	0.0	0.0	0.0	0.0	0.0
	IRF7	0.0	0.0	0.0	0.0	0.0	0.0	0.0	0.0	0.0	0.0	0.0	0.0	0.0	0.0	0.0	0.0	0.0	0.0	0.0	0.0	0.0	0.0	0.0	0.0	0.0	0.0	0.0	0.0	0.0	0.0	0.0	0.0	0.0	0.0	0.0	0.0	0.0	0.0	0.0	0.0	0.0	0.0	0.0	0.0	0.0	0.0	0.0	0.0
	ISG20	0.0	0.0	0.0	0.0	0.0	0.0	0.0	0.0	0.0	0.0	0.0	0.0	0.0	0.0	0.0	0.0	0.0	0.0	0.0	0.0	0.0	0.0	0.0	0.0	0.0	0.0	0.0	0.0	0.0	0.0	0.0	0.0	0.0	0.0	0.0	0.0	0.0	0.0	0.0	0.0	0.0	0.0	0.0	0.0	0.0	0.0	0.0	0.0
	ITGA1	0.0	0.0	0.0	0.0	0.0	0.0	0.0	0.0	3.1797917	0.0	0.0	0.0	0.0	0.0	0.0	0.0	0.0	0.0	0.0	0.0	0.0	0.0	0.0	0.0	0.0	0.0	0.0	0.0	0.0	0.0	0.0	0.0	0.0	0.0	0.0	0.0	0.0	1.9309756	0.0	0.0	0.0	0.0	0.0	0.0	0.0	0.59594935	1.0529256	0.0
	ITGA5	0.0	0.0	0.0	0.0	0.0	0.0	0.0	0.0	0.0	0.0	0.0	0.0	0.0	0.0	0.0	0.0	0.0	0.0	0.0	0.0	0.0	0.0	0.0	0.0	0.0	0.0	0.0	0.0	0.0	0.0	0.0	0.0	0.0	0.0	0.0	0.0	0.0	0.0	0.0	0.0	0.0	0.0	0.0	0.0	0.0	0.0	0.0	0.0
	ITGA6	3.026852	0.70011234	0.71749115	0.0	0.0	0.0	0.0	0.0	6.00375	0.0	0.0	0.0	0.0	0.0	0.0	0.0	0.0	0.0	0.0	0.0	0.0	0.0	0.0	0.0	0.0	0.0	1.6626786	0.0	0.0	0.0	0.0	0.0	1.460708	0.0	0.0	0.0	0.0	0.0	0.42571428	0.0	6.492373	3.2038693	0.0	0.0	0.0	0.0	0.0	3.014375
	ITGB1	0.0	0.0	0.0	0.0	0.0	2.215	1.070424	2.0125	1.3457143	0.57807106	1.2108759	1.3092405	3.2702816	3.2287276	2.136705	2.7224863	3.577519	1.288269	3.7408304	5.808258	6.0520453	5.9005647	1.5571309	2.9666321	2.9369946	2.9830847	5.841216	2.6694186	2.133619	1.1481482	2.3573618	3.4903636	6.5560527	6.3212395	5.1718516	5.6345873	3.431836	6.243704	6.0278263	1.1500881	3.229659	3.485127	5.737	1.7991093	2.574146	3.019367	6.129867	5.421
	ITGB3	0.0	0.0	0.0	0.0	0.0	0.0	0.0	0.0	0.0	0.0	0.0	0.0	0.0	0.0	0.0	0.0	0.0	0.0	0.0	0.0	0.0	0.0	0.0	0.0	0.0	0.0	0.0	0.0	0.0	0.0	0.0	0.0	0.0	0.0	0.0	0.0	0.0	0.0	0.0	0.0	0.0	0.0	0.0	0.0	0.0	0.0	0.0	0.0
	ITGB4	0.81296295	1.9425555	0.0	0.0	0.0	0.0	0.0	0.0	0.0	0.0	0.0	0.0	0.0	0.0	0.0	0.0	0.0	0.0	0.0	0.0	0.0	0.0	0.0	0.0	0.0	0.0	0.0	0.0	0.0	0.0	0.0	0.0	0.0	0.0	0.0	0.0	0.0	0.0	0.0	0.0	0.0	0.0	0.0	0.0	0.0	0.0	0.0	0.0
	ITGB5	0.40703705	0.0	0.0504947	0.72567904	0.0	0.0	0.0	0.0	0.0	0.0	0.0	0.0	0.0	0.0	0.0	0.0	0.0	0.0	0.0	0.0	0.0	0.0	0.0	0.0	0.0	0.0	0.0	0.0	0.0	0.0	0.0	0.0	0.0	0.0	0.0	0.0	0.0	0.0	0.0	0.0	0.0	0.0	0.0	0.0	0.0	0.0	0.0	0.0
	ITIH5	0.0	0.0	0.0	0.0	0.0	0.0	0.0	0.0	2.7095833	0.0	0.0	0.0	0.0	0.0	0.0	0.0	0.0	0.0	0.0	0.0	0.0	0.0	0.0	0.0	0.0	0.0	0.0	0.0	0.0	0.0	0.0	0.0	0.0	0.0	0.0	0.0	0.0	0.0	0.0	0.0	0.0	0.0	0.0	0.0	0.0	0.0	0.0	0.0
	ITPKB	4.793148	5.4795504	4.076035	0.1791358	1.0563072	0.8076623	1.915	0.0	0.45354167	0.0	0.0	0.0	0.0	0.0	0.0	0.0	0.0	0.0	0.0	0.0	0.0	0.0	0.0	0.0	0.0	0.0	0.0	0.0	0.0	0.0	0.0	0.0	0.0	0.0	0.0	0.0	0.0	0.0	0.0	0.0	0.0	0.0	0.0	0.0	0.0	0.0	0.0	0.0
	ITPKC	0.0	0.0	0.0	0.0	0.0	0.0	0.0	0.0	0.0	0.0	0.1473913	0.0	0.0	0.0	0.0	0.0	0.0	0.0	0.0	0.1848927	0.46727273	0.0	0.0	0.0	0.0	0.0	0.094017856	0.0	0.0	0.0	0.0	0.0	0.19035399	0.024696132	0.24394757	0.0	0.0	0.0	0.0	0.0	0.2941573	0.020812184	0.0	0.2724898	0.0	0.0	0.0	0.583125
	ITPR2	9.951389	4.755281	9.77	11.7450905	0.0	8.175769	0.0	0.0	0.49	8.493359	3.0359855	8.870553	9.1232605	7.7764916	7.2306724	8.9492	9.349501	1.9764552	8.796675	6.427412	6.919318	8.75872	3.5325418	3.4183598	7.2467694	6.6641417	7.155135	8.061552	7.3151774	7.775	6.580128	8.397808	8.719067	8.75248	7.167631	9.111909	7.762066	9.442037	7.566832	2.8398407	6.4081354	2.0102031	8.444178	3.714	3.9367685	7.411346	9.572632	5.419
	ITPRIP	0.0	0.0	0.0	0.0	0.0	0.0	0.0	0.0	0.0	0.0	0.0	0.0	0.0	0.0	0.0	0.0	0.0	0.0	0.0	0.0	0.0	0.0	0.0	0.0	0.0	0.0	0.0	0.0	0.0	0.0	0.0	0.0	0.0	0.0	0.0	0.0	0.0	0.0	0.0	0.0	0.0	0.0	0.0	0.0	0.0	0.0	0.0	0.291875
	ITPRIPL2	0.0	0.0	0.0	0.0	0.0	0.0	0.0	0.0	0.0	0.0	0.0	0.0	0.0	0.0	0.0	0.0	0.0	0.0	0.0	0.0	0.0	0.0	0.0	0.0	0.0	0.0	0.0	0.0	0.0	0.0	0.0	0.0	0.0	0.0	0.0	0.0	0.0	0.0	0.0	0.0	0.0	0.0	0.0	0.0	0.0	0.0	0.0	0.0
	ITSN2	2021-01-02	0.9825843	0.0	2.661358	2.0411305	6.9428844	3.1198006	0.0	3.5675	6.825954	6.8454943	6.6648903	6.7210927	7.0701013	6.9989066	6.908907	6.855015	7.0891123	6.855598	7.2160826	7.177273	6.58928	6.9608383	7.2953157	7.1406937	6.9237547	7.027703	7.501282	7.4519014	7.3654547	7.076774	6.963649	6.9153333	6.99281	7.153186	6.766111	7.0693903	6.977963	7.2632074	7.336684	7.6115	7.552481	7.1936707	7.027178	7.172628	7.1271696	6.8843865	7.741
	JAG1	0.0	0.0	0.0	0.0	0.0	0.21039474	0.0	0.0	0.0	2.622704	0.0	0.48158956	0.0	0.0	0.0	0.0	0.0	0.0	0.0	0.0	0.0	0.0	0.0	0.0	0.0	0.0	0.0	0.0	0.0	0.0	0.0	0.0	0.0	0.0	0.0	0.0	0.0	0.5704938	0.0	0.0	0.0	0.0	0.0	0.0	0.0	0.0	0.25280118	3.07875
	JUNB	3.3585186	1.9842696	0.29844522	0.0	0.0	0.0	0.0	0.0	0.0	0.0	0.0	0.0	0.8636797	0.0	0.0	0.0	0.0	0.0	0.0	0.0	0.0	0.0	0.0	0.0	0.07930661	0.0	0.6480357	0.0	0.0	0.0	0.0	0.3988182	0.11070796	0.024696132	0.0690431	0.0	0.0	0.06283951	0.0	0.0	0.048977274	0.0	0.0	0.0	0.0	0.0	0.0	0.0
	JUP	0.0	0.0	0.0	0.0	0.0	0.0	0.0	0.0	0.0	0.0	0.0	0.0	0.0	0.0	0.0	0.0	0.0	0.0	0.0	0.0	0.0	0.0	0.0	0.0	0.0	0.0	0.0	0.0	0.0	0.0	0.0	0.0	0.0	0.0	0.0	0.0	0.0	0.0	0.0	0.0	0.0	0.0	0.0	0.0	0.0	0.0	0.0	0.0
	KANK1	9.419444	5.7211237	5.7099304	0.0	3.2044759	2.3085527	0.82399505	2.075	2.6714582	0.0	0.0	0.0	0.0	1.8172629	0.0	0.0	0.010211012	0.17247036	0.0	0.0	0.39954546	0.0	0.0	0.0	0.0	0.0	0.0	0.0	0.0	0.0	0.0	0.0	0.15150443	0.0	0.114886776	0.0	0.0	0.0	0.34159663	0.0	7.358305	1.8906091	0.0	0.0	0.0	0.0	0.0	5.805
	KANK2	0.0	0.0	0.0	0.0	0.0	0.0	0.0	0.0	0.0	0.0	0.0	0.0	0.0	0.0	0.0	0.0	0.0	0.0	0.0	0.0	0.0	0.0	0.0	0.0	0.0	0.0	0.0	0.0	0.0	0.0	0.0	0.0	0.0	0.0	0.0	0.0	0.0	0.0	0.0	0.0	0.0	0.0	0.0	0.0	0.0	0.0	0.0	0.0
	KANK3	0.0	0.0	0.0	0.0	0.0	0.0	0.0	0.0	0.0	0.0	0.0	0.0	0.0	0.0	0.0	0.0	0.0	0.0	0.0	0.0	0.0	0.0	0.0	0.0	0.0	0.0	0.0	0.0	0.0	0.0	0.0	0.0	0.0	0.0	0.0	0.0	0.0	0.0	0.0	0.0	0.0	0.0	0.0	0.0	0.0	0.0	0.0	0.0
	KAT2B	4.2401853	2.2829213	3.5362191	0.0	3.0404696	2.678421	3.1842394	1.9825	0.0	0.70489794	0.0	0.61430705	1.1567726	2.103718	1.0886041	1.9509791	1.7362908	0.9569207	1.6220204	2.2034335	2.178788	2.5468984	0.38663203	0.7800806	0.86853737	1.6208478	2.162857	1.8649418	1.3745714	0.39962962	1.3069828	1.9857273	3.0731578	3.009116	1.6996565	2.509321	1.1223927	0.12358025	1.850042	0.0	0.57681817	0.7606599	2.0666387	0.0	1.599014	0.0	0.84553254	0.0
	KCNE4	0.0	0.0	0.0	0.0	0.0	0.0	0.0	0.0	0.0	0.0	0.0	0.0	0.0	0.0	0.0	0.0	0.0	0.0	0.0	0.0	0.0	0.0	0.0	0.0	0.0	0.0	0.0	0.0	0.0	0.0	0.0	0.0	0.0	0.0	0.0	0.0	0.0	0.0	0.0	0.0	0.0	0.0	0.0	0.0	0.0	0.0	0.0	0.0
	KCNE5	0.0	0.0	0.0	0.0	0.0	0.0	0.0	0.0	0.0	0.0	0.0	0.0	0.0	0.0	0.0	0.0	0.0	0.0	0.0	0.0	0.0	0.0	0.0	0.0	0.0	0.0	0.0	0.0	0.0	0.0	0.0	0.0	0.0	0.0	0.0	0.0	0.0	0.0	0.0	0.0	0.0	0.0	0.0	0.0	0.0	0.0	0.0	0.0
	KCNJ16	0.0	0.0	0.0	0.0	0.0	0.0	0.0	0.0	0.0	0.0	0.0	0.0	0.0	0.0	0.0	0.0	0.0	0.0	0.0	0.0	0.0	0.0	0.0	0.0	0.0	0.0	0.0	0.0	0.0	0.0	0.0	0.0	0.0	0.0	0.0	0.0	0.0	0.0	0.0	0.0	0.0	0.0	0.0	0.0	0.0	0.0	0.0	0.0
	KIAA0040	0.0	0.0	0.0	0.0	0.0	0.0	0.0	0.0	0.0	0.0	0.0	0.0	0.0	0.0	0.0	0.0	0.0	0.0	0.0	0.0	0.0	0.0	0.0	0.0	0.0	0.0	0.0	0.0	0.0	0.0	0.0	0.0	0.0	0.0	0.0	0.0	0.0	0.0	0.0	0.0	0.0	0.0	0.0	0.0	0.0	0.0	0.0	0.0
	KIF1C	0.0	0.0	0.0	0.0	0.0	0.0	0.0	0.0	0.0	0.0	0.0	0.0	0.0	0.0	0.0	0.0	0.0	0.0	0.0	0.0	0.0	0.0	0.0	0.0	0.0	0.0	0.0	0.0	0.0	0.0	0.0	0.0	0.0	0.0	0.10509861	0.0	0.0	0.0	0.0	0.0	0.0	0.0	0.0	0.055265307	0.0	0.0	0.0	0.0
	KIF5B	0.0	0.0	0.0	0.08296296	0.42169854	2.7784212	1.8614464	0.0	3.505625	2.097296	2.450584	2.7039247	3.6262393	3.0870347	2.2885597	3.1944225	3.285599	2.822751	3.2203898	5.5426044	5.3258696	2.5045989	2.937526	3.69139	3.8018985	5.616255	5.635921	3.6798837	3.5093334	3.4546914	3.5731897	5.6893334	5.6381335	5.5314636	5.531239	3.3069136	3.3032856	5.9224076	5.6242137	3.5673144	5.819667	5.758788	5.5205	5.776319	3.2286942	3.3013923	5.9303412	5.738
	KLF15	0.0	0.0	0.0	0.0	0.0	0.0	0.0	0.0	0.0	0.0	0.0	0.0	0.0	0.0	0.0	0.0	0.0	0.0	0.0	0.0	0.0	0.0	0.0	0.0	0.0	0.0	0.0	0.0	0.0	0.0	0.0	0.0	0.0	0.0	0.0	0.0	0.0	0.0	0.0	0.0	0.0	0.0	0.0	0.0	0.0	0.0	0.0	0.0
	KLF2	0.0	0.0	0.0	0.0	0.0	0.0	0.0	0.0	3.0535417	0.0	0.0	0.0	0.0	0.0	0.0	0.0	0.0	0.0	0.0	0.0	0.0	0.0	0.0	0.0	0.0	0.0	0.0	0.0	0.0	0.0	0.0	0.0	0.0	0.0	0.0	0.0	0.0	0.0	0.0	0.0	0.0	0.0	0.0	0.0	0.0	0.0	0.0	0.0
	KLF6	0.0	0.0	0.0	0.0	0.0	0.0	0.0	0.0	2021-01-14	0.0	0.0	0.10031817	0.0	2.703613	1.2441981	1.0218571	0.0	0.57899374	0.12237691	1.5078495	1.7415152	0.025454545	0.010645834	1.7455897	1.2470518	0.6330273	2.162478	1.2290117	0.9826667	0.744321	1.2555794	2.6422727	1.4500877	0.9045902	2.358898	1.6115432	0.5680594	1.7919753	1.2081933	0.8521164	2.7160227	2.1335533	0.8541667	2.1152246	1.2784706	2.1707594	1.7402071	0.9675
	KLHL36	0.0	0.0	0.0	0.0	0.0	0.0	0.0	0.0	0.0	0.0	0.0	0.1050971	0.49158344	0.17071229	0.0	0.3978108	0.42704275	0.0	0.1464686	0.46707526	0.9022727	0.2653476	0.0	0.19388314	0.17184182	0.0	1.0507079	1.1039884	0.58428574	1.0193827	0.53780174	0.21363637	1.0867257	0.8467391	0.71342087	0.0	0.14245002	0.18888889	0.054411765	0.12063717	0.56784093	0.83994925	0.316	0.3162195	0.24123675	0.518125	0.49039087	0.0
	KLHL5	0.13611111	0.0	0.0	2.6754322	0.5032697	1.3748684	0.15543641	7.7566667	4.9979167	0.22581632	0.0	0.0	0.2096201	0.0	0.0	0.0	0.5229477	0.70189375	0.29755518	5.7540193	5.489773	0.0	0.25465697	6.4530525	7.2353735	0.42698255	3.1923215	7.7493963	7.156993	7.876	2.6534336	2.8003635	2.7804387	2.4649172	3.1964426	1.4803681	6.76531	7.2535186	6.673228	7.9712896	8.181187	7.395564	5.6237974	0.0	3.1461766	7.522453	7.7546687	6.962
	KREMEN1	1.5531482	0.0	0.0	0.0	0.0	0.0	0.0	0.0	0.0	0.97152287	0.0	0.19378491	0.03417892	0.14869548	0.0	0.025	0.98900425	0.0	0.0	1.2271183	2.1374242	0.0	0.0	0.0	0.0	0.0	0.65919644	0.0	0.0	0.0	0.0	0.0	0.5505263	0.0	0.0	0.0	0.0	0.0	0.0	0.0	0.0	0.0	0.0	0.0	0.0	0.0	0.10435651	0.0
	KRT18	0.0	0.0	0.0	0.0	0.0	0.0	0.0	0.0	0.0	0.0	0.0	0.0	0.0	0.0	0.0	0.0	0.0	0.0	0.0	0.0	0.0	0.0	0.0	0.0	0.0	0.0	0.0	0.0	0.0	0.0	0.0	0.0	0.0	0.0	0.0	0.0	0.0	0.0	0.0	0.0	0.0	0.0	0.0	0.0	0.0	0.0	0.0	0.0
	KRT8	0.0	0.0	0.0	0.0	0.0	0.0	0.0	0.0	0.0	0.0	0.0	0.0	0.0	0.0	0.0	0.0	0.0	0.0	0.0	0.0	0.0	0.0	0.0	0.0	0.0	0.0	0.0	0.0	0.0	0.0	0.0	0.0	0.0	0.0	0.0	0.0	0.0	0.0	0.0	0.0	0.0	0.0	0.0	0.0	0.0	0.0	0.0	0.0
	KTN1	0.97851855	0.3441573	0.3740845	1.1204938	2.111852	6.47098	3.2234166	3.244	3.7144897	4.192995	6.238791	6.3105454	6.5527787	6.5411057	6.4567156	6.2363877	6.5597196	6.4799533	6.7552032	7.232949	7.2826667	6.6326613	6.7891383	6.9309893	6.7031116	6.5133333	7.1063156	6.6697392	6.86831	6.791111	6.6157327	6.816849	7.2121334	6.8705783	7.038856	6.705963	6.6031017	7.397963	6.9543395	6.586079	7.2811475	6.9891667	6.8773417	6.7685366	6.870421	7.368679	7.4783335	2021-06-07
	LAMB2	0.0	0.0	0.0	0.0	0.0	0.0	0.0	0.0	0.0	0.0	0.0	0.0	0.0	0.0	0.0	0.0	0.0	0.0	0.0	0.0	0.0	0.0	0.0	0.0	0.0	0.0	0.0	0.0	0.0	0.0	0.0	0.0	0.0	0.0	0.0	0.0	0.0	0.0	0.0	0.0	0.0	0.0	0.0	0.0	0.0	0.0	0.0	0.0
	LAMC3	0.0	0.0	0.0	0.0	0.0	0.0	0.0	0.0	0.0	0.0	0.0	0.0	0.0	0.0	0.0	0.0	0.0	0.0	0.0	0.0	0.0	0.0	0.0	0.0	0.0	0.0	0.0	0.0	0.0	0.0	0.0	0.0	0.0	0.0	0.0	0.0	0.0	0.0	0.0	0.0	0.0	0.0	0.0	0.0	0.0	0.060886078	0.0646711	0.0
	LATS2	0.0	0.0	0.0	0.0	0.0	0.0	0.0	0.0	0.0	0.0	0.0	0.0	0.0	0.0	0.0	0.0	0.0	0.0	0.0	0.0	0.0	0.0	0.0	0.0	0.0	0.0	0.0	0.0	0.0	0.0	0.0	0.0	0.0	0.0	0.0	0.0	0.0	0.0	0.0	0.0	0.0	0.0	0.0	0.0	0.0	0.0	0.0	0.0
	LCAT	0.0	0.0	0.0	0.0	0.0	0.0	0.0	0.0	0.0	0.0	0.0	0.0	0.0	0.0	0.0	0.0	0.0	0.0	0.0	0.0	0.0	0.0	0.0	0.0	0.0	0.0	0.0	0.0	0.0	0.0	0.0	0.0	0.0	0.0	0.0	0.0	0.0	0.0	0.0	0.0	0.0	0.0	0.0	0.0	0.0	0.0	0.0	0.0
	LCN10	0.0	0.0	0.0	0.0	0.0	0.0	0.0	0.0	0.0	0.0	0.0	0.0	0.0	0.0	0.0	0.0	0.0	0.0	0.0	0.0	0.0	0.0	0.0	0.0	0.0	0.0	0.0	0.0	0.0	0.0	0.0	0.0	0.0	0.0	0.0	0.0	0.0	0.0	0.0	0.0	0.0	0.0	0.0	0.0	0.0	0.0	0.0	0.0
	LCN6	0.0	0.0	0.0	0.0	0.0	0.0	0.0	0.0	0.0	0.0	0.0	0.0	0.0	0.0	0.0	0.0	0.0	0.0	0.0	0.0	0.0	0.0	0.0	0.0	0.0	0.0	0.0	0.0	0.0	0.0	0.0	0.0	0.0	0.0	0.0	0.0	0.0	0.0	0.0	0.0	0.0	0.0	0.0	0.0	0.0	0.0	0.0	0.0
	LDLR	0.0	0.0	0.0	0.0	0.0	0.0	0.0	0.0	0.0	0.0	0.0	0.0	0.0	0.54047483	0.0	0.0	0.0	0.68857056	1.0839593	2.3157082	1.3509091	0.69967914	0.0	0.91208804	0.51918745	1.8314109	2.791416	0.7637209	0.8670476	0.0	0.67897	1.4953153	0.0	0.0	2.7514682	1.0421473	0.0	0.0	0.0	0.16831858	0.10045455	0.0	0.0	0.0	1.0989765	0.0	0.0	0.0
	LDLRAD2	0.0	0.0	0.0	0.0	0.0	0.0	0.0	0.0	0.0	0.0	0.0	0.0	0.0	0.0	0.0	0.0	0.0	0.0	0.0	0.0	0.0	0.0	0.0	0.0	0.0	0.0	0.0	0.0	0.0	0.0	0.0	0.0	0.0	0.0	0.0	0.0	0.0	0.0	0.0	0.0	0.0	0.0	0.0	0.0	0.0	0.0	0.0	0.0
	LEF1	0.0	0.0	0.0	0.0	0.0	0.0	0.0	0.0	5.8516665	0.0	0.0	0.0	0.0	0.0	0.0	0.0	0.0	0.0	0.0	0.0	0.0	0.0	0.0	0.0	0.0	0.0	0.0	0.0	0.0	0.0	0.0	0.0	0.0	0.0	0.0	0.0	0.0	0.0	0.0	0.0	0.0	0.0	0.0	0.0	0.0	0.0	0.0	0.0
	LFNG	0.0	0.0	0.0	0.0	0.0	0.0	0.0	0.0	0.0	0.0	0.0	0.0	0.0	0.0	0.0	0.0	0.0	0.0	0.0	0.0	0.0	0.0	0.0	0.0	0.0	0.0	0.0	0.0	0.0	0.0	0.0	0.0	0.0	0.0	0.0	0.0	0.0	0.0	0.0	0.0	0.0	0.0	0.0	0.0	0.0	0.0	0.0	0.0
	LGALS3	0.0	0.0	0.0	0.0	0.0	0.0	0.0	0.0	0.0	0.0	0.0	0.0	0.0	0.0	0.0	0.0	0.0	0.0	0.0	0.0	0.0	0.0	0.0	0.0	0.0	0.0	0.0	0.0	0.0	0.0	0.0	0.0	0.0	0.0	0.0	0.0	0.0	0.0	0.0	0.0	0.0	0.0	0.0	0.0	0.0	0.0	0.0	0.0
	LGALS9	0.0	0.0	0.0	0.0	0.0	0.0	0.0	0.0	0.0	0.0	0.0	0.0	0.0	0.0	0.0	0.0	0.0	0.0	0.0	0.0	0.0	0.0	0.0	0.0	0.0	0.0	0.0	0.0	0.0	0.0	0.0	0.0	0.0	0.0	0.0	0.0	0.0	0.0	0.0	0.0	0.0	0.0	0.0	0.0	0.0	0.0	0.0	0.0
	LGI4	0.0	0.0	1.0279505	0.0	0.0	0.79013157	0.0	0.0	0.0	1.4367677	1.4580292	1.9673289	0.97920734	0.69731367	0.80050695	1.7218033	1.4127682	0.59166145	0.9814671	1.5988412	1.795	0.21486631	0.18553014	1.5116738	0.9897944	1.1738653	1.8325893	0.0	0.0	0.0	1.6688842	1.434	1.149646	1.2903847	2.3412335	1.4985802	1.6155652	0.0	1.0439916	0.0	0.0	0.25363636	0.7859664	1.9500408	1.1571496	0.0	0.63410807	0.0
	LHX2	0.8548148	0.0	0.69780916	0.0	0.0	0.0	0.0	0.0	0.0	0.17066327	0.6218248	0.9993641	0.760306	1.6305653	0.8923631	1.4378681	0.49442983	1.4601938	1.0721222	0.0	0.0	1.1864362	0.0	3.355346	2.5848105	1.7020948	0.0	0.0	0.0	0.0	1.5929362	2.4981818	0.0	0.0	5.2767797	0.9211111	0.0	0.0	0.0	0.0	0.0	0.0	0.0	0.0	1.9142286	0.0	0.0	0.0
	LIF	0.0	0.0	0.0	0.0	0.0	0.0	0.0	0.0	0.0	0.0	0.0	0.0	0.0	0.0	0.0	0.0	0.0	0.0	0.0	0.0	0.0	0.0	0.0	0.0	0.0	0.0	0.0	0.0	0.0	0.0	0.0	0.0	0.0	0.0	0.0	0.0	0.0	0.0	0.0	0.0	0.0	0.0	0.0	0.0	0.0	0.0	0.0	0.0
	LILRB1	0.0	0.0	0.0	0.0	0.0	0.0	0.0	0.0	0.0	0.0	0.0	0.0	0.0	0.0	0.0	0.0	0.0	0.0	0.0	0.0	0.0	0.0	0.0	0.0	0.0	0.0	0.0	0.0	0.0	0.0	0.0	0.0	0.0	0.0	0.0	0.0	0.0	0.0	0.0	0.0	0.0	0.0	0.0	0.0	0.0	0.0	0.0	0.0
	LIMK2	0.0	0.0	0.0	0.0	0.0	0.0	0.0	0.0	0.0	0.0	0.0	0.0	0.0	0.0	0.0	0.0	0.0	0.0	0.0	0.0	0.06030303	0.0	0.0	0.0	0.0	0.0	0.0	0.74593025	0.3157143	0.12814815	0.0	0.0	0.0	0.0	0.0	0.0	0.0	0.0	0.0	0.072	0.0	0.0	0.0	0.0	0.0	0.0	0.0	0.0
	LIMS2	0.0	0.0	0.0	0.0	0.0	0.0	0.0	0.0	1.3347917	0.0	0.0	0.0	0.0	0.0	0.0	0.0	0.0	0.0	0.0	0.0	0.0	0.0	0.0	0.0	0.0	0.0	0.0	0.0	0.0	0.0	0.0	0.0	0.0	0.0	0.0	0.0	0.0	0.0	0.0	0.0	0.0	0.0	0.0	0.0	0.0	0.0	0.0	0.0
	LONRF3	0.0	0.0	0.0	0.0	0.0	0.0	0.0	0.0	0.0	0.0	0.0	0.0	0.0	0.0	0.0	0.0	0.0	0.0	0.0	0.0	0.0	0.0	0.0	0.0	0.0	0.0	0.0	0.0	0.0	0.0	0.0	0.0	0.0	0.0	0.0	0.0	0.0	0.0	0.0	0.0	0.0	0.0	0.0	0.0	0.0	0.0	0.0	0.0
	LPAR1	0.0	0.0	0.0	3.4845679	9.510269	7.4945097	9.097154	2021-08-02	0.0	0.0	0.0	0.0	0.0	0.0	0.0	0.0	0.0	0.0	0.0	0.0	0.0	0.0	0.0	0.0	0.0	0.0	0.0	0.0	0.0	0.0	0.0	0.0	0.0	0.0	0.0	0.0	0.0	0.0	0.0	0.0	0.0	0.0	0.0	0.0	0.0	0.0	0.0	0.0
	LPAR3	0.0	0.0	0.0	0.0	0.0	0.0	0.0	0.0	0.0	0.0	0.0	0.0	0.0	0.0	0.0	0.0	0.0	0.0	0.0	0.0	0.0	0.0	0.0	0.0	0.0	0.0	0.0	0.0	0.0	0.0	0.0	0.0	0.0	0.0	0.0	0.0	0.0	0.0	0.0	0.0	0.0	0.0	0.0	0.0	0.0	0.0	0.0	0.0
	LPIN3	0.0	0.0	0.0	0.0	0.0	0.0	0.0	0.0	0.0	0.0	0.0	0.0	0.0	0.0	0.0	0.0	0.0	0.0	0.0	0.8923656	0.0	0.0	0.0	0.0	0.0	0.0	0.4811607	1.3343352	0.34290478	0.0	0.0	0.0	0.0	0.0	0.0	0.0	0.0	0.0	0.0	0.0	0.0	0.0	0.0	0.0	0.0	0.0	0.0	0.0
	LPP	8.775833	4.415955	8.922698	9.43537	2.823318	4.2996054	4.9134903	2021-08-11	2.9785416	1.7681726	4.234493	6.839698	7.22053	8.772261	8.238649	7.63046	6.5597286	3.1405733	6.7707596	8.676751	8.963555	3.9871123	2.191729	6.7861013	3.458777	6.1834946	8.342838	3.4781609	6.6385818	6.483091	2.7873707	3.204909	6.1646667	3.5011601	7.681605	3.644753	1.281433	6.579091	3.4612606	2.409416	2.9655056	5.595038	2.6763024	2.5111837	6.5462146	2.1035442	5.831775	2.01625
	LRIG1	8.848108	4.9426966	8.923016	0.0	0.0	1.0218421	0.20579602	0.0	0.0	0.0	0.0	0.12968957	0.0	0.0	0.0	0.0	0.0	0.0	0.0	0.0	0.60318184	0.0	0.0	0.0	0.0	0.0	0.3749107	0.0	0.0	0.0	0.0	0.0	1.790708	0.0	0.28778994	0.0	0.0	3.0614815	0.15470588	0.0	0.0	1.163401	0.19529411	1.5474286	0.0	0.0	2.2969134	0.0
	LRP10	0.0	0.0	0.0	0.0	0.0	0.0	0.0	0.0	0.0	0.0	0.0	0.0	0.0	0.0	0.0	0.0	0.0	0.0	0.0	0.0	0.0	0.0	0.0	0.0	0.0	0.0	0.0	0.0	0.0	0.0	0.0	0.0	0.0	0.0	0.0	0.0	0.0	0.0	0.0	0.0	0.0	0.0	0.0	0.0	0.0	0.0	0.0	0.0
	LRP4	3.9644444	0.0	2.52053	0.0	0.0	0.87328947	0.0	0.0	0.0	0.34489796	0.8982482	0.8882764	1.2346829	1.0402915	0.68572015	1.2974119	1.4039117	0.51488763	1.3742275	1.9641505	2.2024639	0.7205882	0.22854772	1.2858013	0.35742146	1.147182	2.3041964	0.84697676	0.8089524	0.39222223	1.0310638	1.3570535	2.5243104	1.789558	2.6453836	0.9087037	1.0525281	0.6912346	1.5657741	0.50561064	1.6184269	1.5740101	2.427479	1.2243496	1.2330153	0.5212658	1.0057217	0.291875
	LRP5	0.0	0.0	0.0	0.0	0.0	0.0	0.0	0.0	0.0	0.0	0.0	0.0	0.0	0.0	0.0	0.0	0.0	0.0	0.0	0.0	0.0	0.0	0.0	0.0	0.0	0.0	0.0	0.0	0.0	0.0	0.0	0.0	0.0	0.0	0.0	0.0	0.0	0.0	0.0	0.0	0.0	0.0	0.0	0.0	0.0	0.0	0.0	0.0
	LRRC1	1.8164815	0.0	0.0	0.0	1.6604222	1.345658	3.5776865	1.9825	0.0	0.0	0.0	0.0	0.0	0.0	0.0	0.0	0.51749754	0.0	0.96615255	0.2968172	1.1142424	1.0248128	0.0	0.0	0.3568364	0.17027363	0.0	6.217815	7.2078013	6.576182	0.0	0.0	5.230395	1.9574726	0.43879738	2.2999382	0.9604485	0.0	0.3344538	2.9985867	0.20613636	1.5377158	0.2402521	0.0	0.0986808	1.319114	0.04066568	0.305
	LRRC3	0.0	0.0	0.0	0.0	0.0	0.0	0.0	0.0	0.0	0.0	0.0	0.0	0.0	0.0	0.0	0.0	0.0	0.0	0.0	0.0	0.0	0.0	0.0	0.0	0.0	0.0	0.0	0.0	0.0	0.0	0.0	0.0	0.0	0.0	0.0	0.0	0.0	0.0	0.0	0.0	0.0	0.0	0.0	0.0	0.0	0.0	0.0	0.0
	LRRC32	0.0	0.0	0.0	0.0	0.0	0.0	0.0	0.0	0.0	0.0	0.0	0.0	0.0	0.0	0.0	0.0	0.0	0.0	0.0	0.0	0.0	0.0	0.0	0.0	0.0	0.0	0.0	0.0	0.0	0.0	0.0	0.0	0.0	0.0	0.0	0.0	0.0	0.0	0.0	0.0	0.0	0.0	0.0	0.0	0.0	0.0	0.0	0.0
	LRRC8A	1.6948148	0.0	0.0	0.0	0.0	0.0	0.0	0.0	0.0	0.0	0.0	0.0	0.6252934	0.0	0.0	0.35038546	0.8257035	0.0	0.2631695	0.7944086	0.3957576	0.0	0.0	0.35824123	1.0376273	0.16857855	1.4608929	0.29139534	0.0	0.0	0.0	0.44636363	1.2789474	1.1583426	0.9532383	0.055925924	0.19967759	0.64382714	0.58983195	0.0	0.47829545	0.8347475	0.15907563	0.0	0.18608952	0.0	0.5123908	0.29125
	LRRCC1	0.0	0.0	0.0	0.0	0.0	0.0	0.0	0.0	0.0	0.0	0.0	0.0	0.0	0.0	0.0	0.0	0.0	0.0	0.0	0.0	0.06469697	0.0	0.0	0.0	0.0	0.0	0.0	0.028372092	0.0	0.12987654	0.0	0.0	0.0	0.0	0.0	0.0	0.0	0.0	0.0	0.30863717	0.51820225	0.0	0.0	0.0	0.0	0.0	0.0	0.959375
	LRRIQ1	0.0	0.0	0.0	0.0	0.0	1.033421	0.0	0.0	0.0	1.7417347	1.3817518	1.6127301	0.45627907	1.3010392	0.57873875	1.6227753	0.0119380355	0.16285446	0.10587436	5.43729	3.2351515	0.16545455	0.0	0.1127346	0.0	0.34733167	1.5974107	0.0	0.0	0.0	0.22793104	0.8197273	0.8384071	0.585	1.2193207	0.8658642	0.8176076	1.6279012	0.34594142	0.0	0.0	0.2095939	0.66277313	3.6816328	0.23	2.1932912	2.1528087	0.0
	LRTOMT	0.0	0.0	0.0	0.0	0.0	0.0	0.0	0.0	0.0	0.0	0.0	0.0	0.0	0.0	0.0	0.0	0.0	0.0	0.0	0.0	0.0	0.0	0.0	0.0	0.0	0.0	0.0	0.0	0.0	0.0	0.0	0.0	0.0	0.0	0.0	0.0	0.0	0.0	0.0	0.0	0.0	0.0	0.0	0.0	0.0	0.0	0.0	0.0
	LSR	0.0	0.0	0.0	0.0	0.0	0.0	0.0	0.0	1.175625	0.0	0.0	0.0	0.0	0.0	0.0	0.0	0.0	0.0	0.0	0.0	0.0	0.0	0.0	0.0	0.0	0.0	0.0	0.0	0.0	0.0	0.0	0.0	0.0	0.0	0.0	0.0	0.0	0.0	0.0	0.0	0.0	0.0	0.0	0.0	0.0	0.0	0.0	0.0
	LTBR	0.0	0.0	0.0	0.0	0.0	0.0	0.0	0.0	0.0	0.0	0.0	0.0	0.0	0.0	0.0	0.0	0.0	0.0	0.0	0.0	0.0	0.0	0.0	0.0	0.0	0.0	0.0	0.0	0.0	0.0	0.0	0.0	0.0	0.0	0.0	0.0	0.0	0.0	0.0	0.0	0.0	0.0	0.0	0.0	0.0	0.0	0.0	0.0
	LTF	0.0	0.0	0.0	0.0	0.0	0.0	0.0	0.0	0.0	0.0	0.0	0.0	0.0	0.0	0.0	0.0	0.0	0.0	0.0	0.0	0.0	0.0	0.0	0.0	0.0	0.0	0.0	0.0	0.0	0.0	0.0	0.0	0.0	0.0	0.0	0.0	0.0	0.0	0.0	0.0	0.0	0.0	0.0	0.0	0.0	0.0	0.0	0.0
	LUC7L3	8.337778	4.030225	4.6715546	1.7469512	4.460664	7.4235296	7.9257565	2021-08-28	1.555	7.199771	7.2747254	7.136023	6.767114	6.9148207	7.0567927	7.073785	6.735911	7.505252	6.936035	6.8884397	6.740889	7.064127	7.286491	7.084817	7.108279	7.1872964	6.8266215	7.3497434	7.2648225	7.3085456	7.5354486	7.342466	6.7117333	6.9322133	7.0307527	7.1088076	7.217424	7.075741	7.00761	7.568206	7.122034	7.0141983	6.9867086	7.5746665	7.0973415	7.249623	7.169077	7.152
	LYN	0.0	0.0	0.0	4.225432	0.0	0.0	0.0	0.0	0.0	0.0	0.0	0.0	0.0	0.0	0.0	0.0	0.0	0.0	0.0	0.0	0.0	0.0	0.0	0.0	0.0	0.0	0.0	0.0	0.0	0.0	0.0	0.0	0.0	0.0	0.0	0.0	0.0	0.0	0.0	0.0	0.0	0.0	0.0	0.0	0.0	0.0	0.0	0.0
	LYPD1	0.0	0.0	0.0	0.0	0.0	0.0	0.0	0.0	0.0	0.0	0.0	0.0	0.0	0.0	0.0	0.0	0.0	0.0	0.0	0.0	0.0	0.0	0.0	0.0	0.0	0.0	0.8936283	1.155407	0.0	0.0	0.0	0.0	0.0	0.0	0.0	0.0	0.0	0.0	0.0	0.9377915	0.0	0.0	0.0	0.0	0.0	0.0	0.0	5.714
	MAFF	0.0	0.0	0.0	0.0	0.0	0.0	0.0	0.0	0.0	0.0	0.0	0.0	0.0	0.0	0.0	0.0	0.0	0.0	0.0	0.0	0.0	0.0	0.0	0.0	0.0	0.0	0.0	0.0	0.0	0.0	0.0	0.0	0.0	0.0	0.0	0.0	0.0	0.0	0.0	0.0	0.0	0.0	0.0	0.0	0.0	0.0	0.0	0.0
	MAML2	10.262703	10.029322	9.782275	10.860893	3.0750928	7.8484316	4.079801	2021-08-11	2.2389584	2.1334183	8.584725	4.176319	7.9260035	0.0	0.0	0.39542353	8.128033	0.0	1.5873684	7.916431	6.979318	0.0	0.0	0.0	0.0	0.0	7.8390665	0.0	0.0	0.0	0.0	0.0	0.19575222	0.42712706	1.1644793	0.0	0.97476166	0.0	0.1347479	0.0	0.0	1.0086802	0.0	3.3956504	1.1864194	0.0	0.0	0.0
	MAOA	0.0	0.0	0.0	0.0	0.0	0.0	0.0	0.0	0.9558333	0.0	0.0	0.0	0.0	0.0	0.0	0.0	0.0	0.0	0.0	0.0	0.0	0.0	0.0	0.0	0.0	0.0	0.0	0.0	0.0	0.0	0.0	0.0	0.0	0.0	0.0	0.0	0.0	0.0	0.0	0.0	0.0	0.0	0.0	0.0	0.0	0.0	0.0	0.621875
	MAP3K6	0.0	0.0	0.0	0.0	0.0	0.0	0.0	0.0	0.0	0.0	0.0	0.0	0.0	0.0	0.0	0.0	0.0	0.0	0.0	0.0	0.0	0.0	0.0	0.0	0.0	0.0	0.0	0.0	0.0	0.0	0.0	0.0	0.0	0.0	0.0	0.0	0.0	0.0	0.0	0.0	0.0	0.0	0.0	0.0	0.0	0.0	0.0	0.0
	MAP4	2.741111	1.1989888	2.4087632	0.19407408	2.3686872	3.9032896	4.6039653	7.7566667	1.92125	2.6338265	6.039011	3.660612	5.7816	6.0142646	3.4079394	5.954745	5.7121615	3.3107789	5.8081865	6.5136333	6.6104546	2.9318616	3.6378794	6.1385083	3.8828757	6.0281715	6.647733	6.020609	6.665571	3.9188888	2.9275863	5.6425676	6.3296	6.120909	6.4639306	5.8058333	3.5138426	6.6318517	6.1388125	6.3130727	5.8884745	6.6103005	5.8864555	6.3449078	6.139753	7.1460376	6.4045286	7.205
	MAP4K4	8.797567	3.1125844	5.6227207	9.851455	10.292073	8.773922	10.489326	9.81	3.535625	7.6428246	8.335384	7.9498506	7.885521	8.0434065	8.099988	7.970576	7.7854886	7.982899	8.054383	8.279457	8.126223	8.06824	8.043271	7.627001	7.623839	8.087575	8.185135	6.842435	6.788662	7.0474076	7.9232693	7.9284	6.7157893	7.162439	7.8576274	7.6864815	7.315272	6.7627273	7.3727217	7.2260733	7.49661	7.4086366	7.0396295	7.8572726	7.923134	6.978846	6.8755765	7.566
	MAP7D3	0.0	0.0	0.0	0.0	0.0	0.0	0.0	0.0	0.0	0.0	0.0	0.0	0.0	0.0	0.0	0.0	0.0	0.0	0.0	0.0	0.0	0.0	0.0	0.0	0.0	0.0	0.0	0.0	0.0	0.0	0.0	0.0	0.0	0.0	0.0	0.0	0.0	0.0	0.0	0.0	0.0	0.0	0.0	0.0	0.0	0.0	0.0	0.0
	MAPKAPK2	0.0	0.0	0.0	0.0	0.0	0.0	0.0	0.0	0.0	0.0	0.0	0.0	0.0	0.0	0.0	0.0	0.0	0.0	0.0	0.5254624	0.5193939	0.0	0.0	0.0	0.0	0.0	0.8625439	0.28838152	0.26490477	0.4640244	0.0	0.0	0.96283185	0.2323757	0.17660336	0.0	0.0	0.0	0.48225942	0.0	0.3541573	0.37324873	0.0	0.0	0.0	0.0	0.0	0.0
	MAPKAPK3	0.0	0.0	0.0	0.0	0.0	0.0	0.0	0.0	0.0	0.0	0.0	0.0	0.0	0.0	0.0	0.0	0.0	0.0	0.0	0.0	0.0	0.0	0.0	0.0	0.0	0.0	0.0	0.0	0.0	0.0	0.0	0.0	0.0	0.0	0.0	0.0	0.0	0.0	0.0	0.0	0.0	0.0	0.0	0.0	0.0	0.0	0.0	0.0
	MASP1	0.0	0.0	0.0	0.0	0.0	0.0	0.0	0.0	0.0	0.0	0.0	0.0	0.0	0.0	0.0	0.0	0.0	0.0	0.0	0.0	0.0	0.0	0.0	0.0	0.0	0.0	0.0	0.0	0.0	0.0	0.0	0.0	0.0	0.0	0.0	0.0	0.0	0.0	0.0	0.0	0.0	0.0	0.0	0.0	0.0	0.0	0.0	0.0
	MATN3	0.0	0.0	0.0	0.0	0.0	0.0	0.0	0.0	0.0	0.0	0.0	0.0	0.0	0.0	0.0	0.0	0.0	0.0	0.0	0.0	0.0	0.0	0.0	0.0	0.0	0.0	0.0	0.0	0.0	0.0	0.0	0.0	0.0	0.0	0.0	0.0	0.0	0.0	0.0	0.0	0.0	0.0	0.0	0.0	0.0	0.0	0.0	0.0
	MAVS	0.0	0.0	0.0	0.0	0.0	0.0	0.0	0.0	0.0	0.0	0.19167884	0.2002476	0.8611206	0.46770215	0.12268632	0.4090429	0.94396245	0.0	0.5881187	1.1020861	1.2087879	0.0	0.0	0.5717657	0.06451299	0.15699005	1.4433929	0.87395346	0.6299526	0.19111112	0.19818966	0.5420909	1.9668142	0.90729284	1.4454386	0.2851852	0.39188555	0.06234568	1.0109205	0.21187611	1.1220454	1.3269544	0.40890756	0.35693878	0.46056405	0.5098734	0.817804	0.58625
	MBP	0.0	0.0	0.0	0.9088889	11.696724	9.607647	11.892777	2021-12-04	0.0	0.0	0.0	1.2653011	0.50732845	2.748318	2.1368766	2.3651705	0.0	0.0	1.0997796	0.0	0.0	0.63675535	1.0331808	6.1512327	6.423485	0.095885284	1.3690178	3.186221	3.0750952	0.88901234	3.0660086	2.6168182	0.92734516	0.59541434	5.3398037	0.8482209	0.0	6.3646297	1.1860925	0.0	0.0	0.5680808	1.4752941	0.0	2.3778327	0.12164557	5.851083	0.919375
	MCL1	0.0	0.0	0.0	0.0	0.0	0.0	0.0	0.0	0.0	0.0	0.0	0.0	0.14432599	0.0	0.0	0.0	0.0	0.0	0.0	0.0	0.0	0.0	0.0	0.0	0.0	0.0	0.0	0.0	0.0	0.0	0.0	0.0	0.0	0.0	0.0	0.0	0.0	0.0	0.0	0.0	0.0	0.0	0.0	0.0	0.0	0.0	0.0	0.0
	MCM7	0.0	0.0	0.0	0.0	0.0	0.0	0.0	0.0	0.0	0.0	0.0	0.0	0.0	0.0	0.0	0.0	0.0	0.0	0.0	0.0	0.0	0.0	0.0	0.0	0.0	0.0	0.0	0.0	0.0	0.0	0.0	0.0	0.0	0.0	0.0	0.0	0.0	0.0	0.0	0.0	0.0	0.0	0.0	0.0	0.0	0.0	0.0	0.0
	MDFI	0.0	0.0	0.0	0.0	0.0	0.0	0.0	0.0	0.0	0.0	0.0	0.0	0.0	0.0	0.0	0.0	0.0	0.0	0.0	0.0	0.0	0.0	0.0	0.0	0.0	0.0	0.0	0.0	0.0	0.0	0.0	0.0	0.0	0.0	0.0	0.0	0.0	0.0	0.0	0.0	0.0	0.0	0.0	0.0	0.0	0.0	0.0	0.0
	MDFIC	0.0	0.0	0.0	0.0	0.0	0.0	0.0	0.0	0.0	0.0	0.0	0.0	0.0	0.0	0.0	0.0	0.41004932	0.0	0.0	0.0	0.0	0.0	0.0	2.5009065	2.3803134	0.0	0.0	2.2030058	0.0	0.0	3.1035776	3.6584547	1.7944248	0.15044199	2.6560235	0.4275926	0.0	8.761455	0.017857144	1.1138407	1.1322727	0.0	0.0	0.0	2.104094	8.084906	8.543595	0.0
	MECOM	0.0	0.0	0.0	0.0	0.0	0.7475	0.0	0.0	10.991875	1.1652551	0.07364964	0.34296113	0.0	0.0	0.0	0.0	0.0	0.0	0.0	0.0	0.0	0.0	0.0	0.0	0.069718614	0.0	0.0	0.0	0.0	0.0	0.0	0.0	0.0	0.12779005	0.0	0.0	0.16605222	0.0	0.0	0.0	0.0	0.0	0.7868067	0.03626016	0.0	0.0	0.0	0.0
	METRN	1.1268518	1.6017977	1.2772791	0.0	0.0	0.43052632	1.0448387	0.0	0.0	0.0	0.0	0.0	0.0	0.0	0.0	0.0	0.0	0.0	0.0	0.14710301	0.0	0.0	0.0	0.0	0.0	0.0	0.6880357	0.0	0.0	0.0	0.0	0.0	0.0	0.0	0.0	0.0	0.0	0.0608642	0.0	0.0	0.0	0.0	0.0	0.0	0.0	0.0	0.03381199	0.0
	METRNL	0.0	0.0	0.0	0.0	0.0	0.0	0.0	0.0	0.0	0.0	0.0	0.0	0.0	0.0	0.0	0.0	0.0	0.0	0.0	0.0	0.0	0.0	0.0	0.0	0.0	0.0	0.0	0.0	0.0	0.0	0.0	0.0	0.0	0.0	0.0	0.0	0.0	0.0	0.0	0.0	0.0	0.0	0.0	0.0	0.0	0.0	0.0	0.0
	METTL7B	0.0	0.0	0.0	0.0	0.0	0.0	0.0	0.0	0.0	0.0	0.0	0.0	0.0	0.0	0.0	0.0	0.0	0.0	0.0	0.0	0.0	0.0	0.0	0.0	0.0	0.0	0.6077876	0.0	0.0	0.0	0.0	0.0	0.0	0.0	0.0	0.0	0.0	0.0	0.0	0.0	0.0	0.0	0.0	0.0	0.0	0.0	0.0	0.0
	MFGE8	0.0	0.0	0.0	0.0	0.0	0.0	0.0	0.0	0.0	0.0	0.0	0.0	0.69294983	0.0	0.0	0.0	1.0004181	0.0	1.5536503	0.0	0.0	0.0	0.0	0.0	0.0	0.0	0.0	0.0	0.0	0.0	0.0	0.0	0.0	0.0	0.0	0.0	0.0	0.0	0.0	0.0	0.0	0.0	0.0	0.0	0.0	0.0	0.0	0.0
	MFNG	0.0	0.0	0.0	0.0	0.0	0.0	0.0	0.0	0.0	0.0	0.0	0.0	0.0	0.0	0.0	0.0	0.0	0.0	0.0	0.0	0.0	0.0	0.0	0.0	0.0	0.0	0.0	0.0	0.0	0.0	0.0	0.0	0.0	0.0	0.0	0.0	0.0	0.0	0.0	0.0	0.0	0.0	0.0	0.0	0.0	0.0	0.0	0.0
	MFRP	0.0	0.0	0.0	0.0	0.0	0.0	0.0	0.0	0.0	0.0	0.0	0.0	0.0	0.0	0.0	0.0	0.0	0.0	0.0	0.0	0.0	0.0	0.0	0.0	0.0	0.0	0.0	0.0	0.0	0.0	0.0	0.0	0.0	0.0	0.0	0.0	0.0	0.0	0.0	0.0	0.0	0.0	0.0	0.0	0.0	0.0	0.0	0.0
	MFSD2A	0.0	0.0	0.0	0.0	0.0	0.0	0.0	0.0	1.9032654	0.0	0.0	0.0	0.0	0.0	0.0	0.0	0.0	0.0	0.0	0.0	0.0	0.0	0.0	0.0	0.0	0.0	0.0	0.0	0.0	0.0	0.0	0.0	0.0	0.0	0.0	0.0	0.0	0.0	0.0	0.0	0.0	0.0	0.0	0.0	0.0	0.0	0.0	0.0
	MGST1	2.6807408	2.0711236	1.9768198	0.0	0.0	0.0	0.0	0.0	0.0	0.0	0.0	0.0	0.0	0.0	0.0	0.0	0.0	0.0	0.0	0.4582227	2.1273134	0.0	0.0	0.0	0.0	0.0	0.0	0.0	0.0	0.0	0.43672413	0.684	0.0	0.0	0.0	0.28472394	0.30137154	0.7234568	0.0	0.0	0.0	0.45345178	0.0	0.0	0.0	0.0	2.3037841	0.0
	MICA	0.0	0.0	0.0	0.0	0.0	0.0	0.0	0.0	0.0	0.0	0.0	0.0	0.0	0.0	0.0	0.0	0.0	0.0	0.0	1.4284086	3.084091	0.0	0.0	0.0	0.0	0.0	1.4733928	0.0	0.0	0.0	0.0	0.0	1.6266956	0.6141989	0.0	0.0	0.0	0.0	0.0	0.0	0.0	0.0	0.0	0.0	0.0	0.0	0.0	0.0
	MID1	2.9216666	0.80266666	2.0631096	0.0	0.0	0.14539474	0.0	0.0	0.0	0.0	0.0	0.0	0.0	0.98521686	0.0	0.0	0.0	0.0	0.0	2.0579872	5.407273	0.65566844	0.0	2.1912134	0.26595882	0.0	0.9675	2.8782558	5.9952855	0.0	0.0	0.3100909	0.15132743	0.0	0.4894242	0.0	0.0	0.0	0.15516807	1.3832567	5.7501693	2.5565152	0.0	0.0	0.0	0.0	0.0	0.316875
	MID1IP1	0.0	0.0	0.0	0.0	0.0	0.0	0.0	0.0	0.0	0.0	0.0	0.0	0.0	0.0	0.0	0.0	0.0	0.0	0.0	0.0	0.0	0.0	0.0	0.0	0.0	0.0	0.0	0.0	0.0	0.0	0.0	0.0	0.0	0.0	0.0	0.0	0.0	0.0	0.0	0.0	0.0	0.0	0.0	0.0	0.0	0.0	0.0	0.0
	MIDN	0.0	0.0	0.0	0.0	0.0	0.0	0.0	0.0	0.0	0.0	0.0	0.0	0.3546634	0.0	0.0	0.0	0.0	0.0	0.0	0.02544086	0.32666665	0.0	0.0	0.0	0.0	0.0	0.5675221	0.0	0.0	0.0	0.0	0.0	0.03778761	0.07607735	0.17340378	0.0	0.0	0.0	0.0	0.0	0.0	0.0	0.0	0.0	0.0	0.3085	0.0	0.0
	MKNK2	0.0	0.0	0.0	0.0	0.0	0.0	0.0	0.0	0.0	0.0	0.0	0.0	0.0	0.0	0.0	0.0	0.0	0.0	0.0	0.0	0.0	0.0	0.0	0.0	0.0	0.0	0.0	0.0	0.0	0.0	0.0	0.0	0.036902655	0.0	0.0	0.0	0.0	0.0	0.0	0.0	0.0	0.0	0.0	0.0	0.0	0.0	0.0	0.0
	MLC1	1.7212963	1.0225843	2.248834	0.0	0.0	0.0	0.0	0.0	0.0	0.0	0.0	0.0	0.0	0.0	0.0	0.0	0.0	0.0	0.0	0.0	0.0	0.0	0.0	0.0	0.0	0.0	0.0	0.0	0.0	0.0	0.0	0.0	0.0	0.0	0.0	0.0	0.0	0.0	0.0	0.0	0.0	0.0	0.0	0.0	0.0	0.0	0.0	0.0
	MLKL	0.0	0.0	0.0	0.0	0.0	0.0	0.0	0.0	0.0	0.0	0.0	0.0	0.0	0.0	0.0	0.0	0.0	0.0	0.0	0.0	0.0	0.0	0.0	0.0	0.0	0.0	0.0	0.0	0.0	0.0	0.0	0.0	0.0	0.0	0.0	0.0	0.0	0.0	0.0	0.0	0.0	0.0	0.0	0.0	0.0	0.0	0.0	0.0
	MLPH	0.0	0.0	0.0	0.0	0.0	0.0	0.0	0.0	0.0	0.0	0.0	0.0	0.0	0.0	0.0	0.0	0.0	0.0	0.0	0.0	0.0	0.0	0.0	0.0	0.0	0.0	0.0	0.0	0.0	0.0	0.0	0.0	0.0	0.0	0.0	0.0	0.0	0.0	0.0	0.0	0.0	0.0	0.0	0.0	0.0	0.0	0.0	0.0
	MMD2	8.278055	2.7423596	5.7257953	0.0	0.0	0.0	0.0	0.0	0.0	0.31954083	0.0	0.049479924	0.0	0.0	0.0	0.0	0.0	0.0	0.0	1.5788198	0.32909092	0.0	0.0	0.0	0.0	0.0	0.5978571	3.8788953	3.8462858	6.207963	0.0	0.0	0.0	0.0	0.0	0.0	0.0	0.0	0.0	3.0698054	0.15522727	0.0	0.038487393	0.87069386	0.0	0.6107595	0.31981537	0.0
	MMP15	0.0	0.0	0.0	0.0	0.0	0.0	0.0	0.0	0.0	0.0	0.0	0.0	0.0	0.0	0.0	0.0	0.0	0.0	0.0	0.0	0.0	0.0	0.0	0.0	0.0	0.0	0.0	0.0	0.0	0.0	0.0	0.0	0.0	0.0	0.0	0.0	0.0	0.0	0.0	0.0	0.0	0.0	0.0	0.0	0.0	0.0	0.0	0.0
	MMP2	0.0	0.0	0.0	0.0	0.0	0.0	0.0	0.0	0.0	0.0	0.0	0.0	0.0	0.0	0.0	0.0	0.0	0.0	0.0	0.0	0.0	0.0	0.0	0.0	0.0	0.0	0.0	0.0	0.0	0.0	0.0	0.0	0.0	0.0	0.0	0.0	0.0	0.0	0.0	0.0	0.0	0.0	0.0	0.0	0.0	0.0	0.0	0.0
	MMP28	0.0	0.0	0.0	0.0	0.0	0.0	0.0	0.0	0.0	0.0	0.0	0.0	0.0	0.0	0.0	0.0	0.0	0.0	0.0	0.0	0.0	0.0	0.0	0.0	0.0	0.0	0.0	0.0	0.0	0.0	0.0	0.0	0.0	0.0	0.0	0.0	0.0	0.0	0.0	0.0	0.0	0.0	0.0	0.0	0.0	0.0	0.0	0.0
	MMRN2	0.0	0.0	0.0	0.0	0.0	0.0	0.0	0.0	0.0	0.0	0.0	0.0	0.0	0.0	0.0	0.0	0.0	0.0	0.0	0.0	0.0	0.0	0.0	0.0	0.0	0.0	0.0	0.0	0.0	0.0	0.0	0.0	0.0	0.0	0.0	0.0	0.0	0.0	0.0	0.0	0.0	0.0	0.0	0.0	0.0	0.0	0.0	0.0
	MOB3C	0.0	0.0	0.0	0.0	0.0	0.0	0.0	0.0	0.0	0.0	0.0	0.0	0.0	0.0	0.0	0.0	0.0	0.0	0.0	0.0	0.0	0.0	0.0	0.0	0.0	0.0	0.0	0.0	0.0	0.0	0.0	0.0	0.0	0.0	0.0	0.0	0.0	0.0	0.0	0.0	0.0	0.0	0.0	0.0	0.0	0.0	0.0	0.0
	MOBP	0.0	0.0	0.0	0.0	10.547649	8.309808	11.155424	10.56	0.0	0.0	0.0	0.0	0.0	0.0	0.0	0.0	0.0	0.0	0.0	0.0	0.0	0.0	0.0	0.0	0.0	0.0	0.0	0.37231213	0.0	0.0	0.0	0.4411818	0.0	0.0	0.0	0.0	0.0	0.0	0.0	0.0	0.0	0.0	0.0	0.0	0.0	0.0	0.0	0.0
	MOCS1	0.0	0.0	0.0	0.0	0.0	0.0	0.0	0.0	0.0	0.0	0.0	0.0	0.0	0.0	0.0	0.0	0.0	0.0	0.0	0.0	0.25514707	0.0	0.0	0.0	0.0	0.0	0.0	0.0	0.0	0.0	0.0	0.0	0.0	0.0	0.0	0.0	0.0	0.0	0.0	0.0	0.0	0.0	0.0	0.0	0.0	0.0	0.0	0.0
	MORC4	0.0	0.0	0.0	0.0	0.0	0.0	0.0	0.0	0.0	0.0	0.0	0.0	0.0	0.0	0.0	0.0	0.0	0.0	0.0	0.0	0.1319403	0.0	0.0	0.0	0.0	0.0	0.0	0.0	0.0	0.0	0.0	0.0	0.0	0.0	0.0	0.0	0.0	0.0	0.0	0.0	0.0	0.0	0.0	0.0	0.0	0.0	0.0	0.294375
	MPZL2	0.0	0.0	0.0	0.0	0.0	0.0	0.0	0.0	0.0	0.0	0.0	0.0	0.0	0.0	0.0	0.0	0.0	0.0	0.0	0.0	0.0	0.0	0.0	0.0	0.0	0.0	0.0	0.0	0.0	0.0	0.0	0.0	0.0	0.0	0.0	0.0	0.0	0.0	0.0	0.0	0.0	0.0	0.0	0.0	0.0	0.0	0.0	0.0
	MR1	0.0	0.0	0.0	0.0	0.0	0.0	0.0	0.0	0.0	0.0	0.0	0.0	0.0	0.0	0.0	0.0	0.0	0.0	0.0	0.0	0.0	0.0	0.0	0.0	0.0	0.0	0.0	0.0	0.0	0.0	0.0	0.0	0.0	0.0	0.0	0.0	0.0	0.0	0.0	0.0	0.0	0.0	0.0	0.0	0.0	0.0	0.0	0.0
	MRO	0.0	0.0	0.0	0.0	0.0	0.0	0.0	0.0	0.0	0.0	0.0	0.0	0.0	0.0	0.0	0.0	0.0	0.0	0.0	0.0	0.18863636	0.0	0.0	0.0	0.0	0.0	0.0	0.0	0.0	0.0	0.0	0.0	0.0	0.0	0.0	0.0	0.0	0.0	0.0	0.0	0.0	0.0	0.0	0.0	0.0	0.0	0.0	0.0
	MROH9	0.0	0.0	0.0	0.0	0.0	0.0	0.0	0.0	0.0	0.0	0.0	0.0	0.0	0.0	0.0	0.0	0.0	0.0	0.0	0.0	0.0	0.0	0.0	0.0	0.0	0.0	0.0	0.0	0.0	0.0	0.0	0.0	0.0	0.0	0.0	0.0	0.0	0.0	0.0	0.0	0.0	0.0	0.0	0.0	0.0	0.0	0.0	0.0
	MS4A6A	0.0	0.0	0.0	0.72037035	0.0	0.0	0.0	0.0	0.0	0.0	0.0	0.0	0.0	0.0	0.0	0.0	0.0	0.0	0.0	0.0	0.0	0.0	0.0	0.0	0.0	0.0	0.0	0.0	0.0	0.0	0.0	0.0	0.0	0.0	0.0	0.0	0.0	0.0	0.0	0.0	0.0	0.0	0.0	0.0	0.0	0.0	0.0	0.0
	MS4A7	0.0	0.0	0.0	1.6852438	0.0	0.0	0.0	0.0	0.0	0.0	0.0	0.0	0.0	0.0	0.0	0.0	0.0	0.0	0.0	0.0	0.0	0.0	0.0	0.0	0.0	0.0	0.0	0.0	0.0	0.0	0.0	0.0	0.0	0.0	0.0	0.0	0.0	0.0	0.0	0.0	0.0	0.0	0.0	0.0	0.0	0.0	0.0	0.0
	MSI2	10.479167	9.845254	10.423073	1.6050618	0.6992593	3.7276316	3.832258	2021-08-11	4.0402083	2.2265306	3.1820438	3.3394911	6.536746	5.9717655	3.116544	5.7664027	6.5711203	2.4362648	6.3747344	6.9319935	7.066818	6.21048	3.2994387	6.1058292	6.2821918	3.6778305	6.9424	7.0567827	7.9251065	8.123333	3.2700431	6.3430667	7.1014667	6.93	5.9983115	5.9982567	6.0855923	6.1807275	6.715723	7.495937	7.80661	6.620076	6.527215	3.2064898	3.9404695	2.906709	5.8204083	6.7490907
	MSN	0.0	0.0	0.0	0.59876543	0.0	0.0	0.0	0.0	0.97625	0.0	0.0	0.0	0.0	0.0	0.0	0.0	0.0	0.0	0.0	0.0	0.0	0.0	0.0	0.0	0.0	0.0	0.0	0.0	0.0	0.0	0.0	0.0	0.0	0.0	0.0	0.0	0.0	0.0	0.0	0.0	0.0	0.0	0.0	0.0	0.0	0.0	0.0	0.596875
	MSRB3	0.53055555	0.0	0.5958304	0.0	0.0	1.2747369	0.0	0.0	3.073125	1.9277551	1.6213869	1.2387766	1.6957527	1.6959131	1.4698362	2.0732598	1.8768785	3.5874002	2.952775	0.2591183	2.1542425	2.8332086	6.84175	2.743209	3.423236	6.050669	1.4635398	0.0	1.9194787	0.19950618	3.3381035	6.426081	6.3953333	5.7078514	2.8189855	5.8160186	2.3523834	5.904074	5.902733	1.3740813	6.1225	2.1296954	2.647479	1.8948163	2.762073	0.063164555	1.7548039	5.407
	MSX1	0.0	0.0	0.0	0.0	0.0	0.0	0.0	0.0	0.0	0.0	0.0	0.0	0.0	0.0	0.0	0.0	0.0	0.0	0.0	0.0	0.0	0.0	0.0	0.0	0.0	0.0	0.0	0.0	0.0	0.0	0.0	0.0	0.0	0.0	0.0	0.0	0.0	0.0	0.0	0.0	0.0	0.0	0.0	0.0	0.0	0.0	0.0	0.0
	MT1A	0.0	0.0	0.0	0.0	0.0	0.0	0.0	0.0	0.0	0.0	0.0	0.0	0.0	0.0	0.0	0.0	0.0	0.0	0.0	0.0	0.0	0.0	0.0	0.0	0.0	0.0	0.0	0.0	0.0	0.0	0.0	0.0	0.0	0.0	0.0	0.0	0.0	0.0	0.0	0.0	0.0	0.0	0.0	0.0	0.0	0.0	0.0	0.0
	MT1E	0.1387037	0.084269665	0.3215901	0.0	0.0	0.0	0.0	0.0	0.0	0.0	0.0	0.0	0.0	0.0	0.0	0.0	0.0	0.0	0.0	0.0	0.0	0.0	0.0	0.0	0.0	0.0	0.0	0.0	0.0	0.0	0.0	0.0	0.0	0.0	0.0	0.0	0.0	0.0	0.0	0.0	0.0	0.0	0.0	0.0	0.0	0.0	0.0	0.0
	MT1F	0.0	0.0	0.0	0.0	0.0	0.0	0.0	0.0	0.0	0.0	0.0	0.0	0.0	0.0	0.0	0.0	0.0	0.0	0.0	0.0	0.0	0.0	0.0	0.0	0.0	0.0	0.0	0.0	0.0	0.0	0.0	0.0	0.0	0.0	0.0	0.0	0.0	0.0	0.0	0.0	0.0	0.0	0.0	0.0	0.0	0.0	0.0	0.0
	MT1G	0.0	0.0	0.0	0.0	0.0	0.0	0.0	0.0	0.0	0.0	0.0	0.0	0.0	0.0	0.0	0.0	0.0	0.0	0.0	0.0	0.0	0.0	0.0	0.0	0.0	0.0	0.0	0.0	0.0	0.0	0.0	0.0	0.0	0.0	0.0	0.0	0.0	0.0	0.0	0.0	0.0	0.0	0.0	0.0	0.0	0.0	0.0	0.0
	MT1M	0.0	0.0	0.0	0.0	0.0	0.0	0.0	0.0	0.0	0.0	0.0	0.0	0.0	0.0	0.0	0.0	0.0	0.0	0.0	0.0	0.0	0.0	0.0	0.0	0.0	0.0	0.0	0.0	0.0	0.0	0.0	0.0	0.0	0.0	0.0	0.0	0.0	0.0	0.0	0.0	0.0	0.0	0.0	0.0	0.0	0.0	0.0	0.0
	MT1X	0.0	0.0	0.0	0.0	0.0	0.0	0.0	0.0	0.0	0.0	0.0	0.0	0.0	0.0	0.0	0.0	0.0	0.0	0.0	0.0	0.60402983	0.0	0.0	0.0	0.0	0.0	0.0	0.0	0.0	0.0	0.0	0.0	1.0272566	0.2319337	0.0	0.0	0.0	0.0	0.0	0.0	0.0	0.0	0.0	0.0	0.0	0.0	0.0	0.0
	MT2A	3.63	3.414719	2.2362897	0.0	0.0	0.0	0.0	0.0	2.1108334	0.0	0.0	0.0	0.0	0.0	0.0	0.0	0.0	0.0	0.0	0.0	0.0	0.0	0.0	0.0	0.0	0.0	0.0	0.0	0.0	0.0	0.0	0.0	0.0	0.0	0.0	0.0	0.0	0.0	0.0	0.0	0.0	0.0	0.0	0.0	0.0	0.0	0.0	0.0
	MTRNR2L12	0.0	0.0	0.0	0.0	0.0	0.0	0.0	0.0	0.0	0.0	0.0	0.0	0.0	0.0	0.0	0.0	0.0	0.0	0.0	0.0	0.0	0.0	0.0	0.0	0.0	0.0	0.0	0.0	0.0	0.0	0.0	0.0	0.0	0.0	0.0	0.0	0.0	0.0	0.0	0.0	0.0	0.0	0.0	0.0	0.0	0.0	0.0	0.0
	MTRNR2L8	0.0	0.0	0.0	0.0	0.0	0.0	0.0	0.0	0.0	0.0	0.0	0.0	0.0	0.0	0.0	0.0	0.0	0.0	0.0	0.0	0.0	0.0	0.0	0.0	0.0	0.0	0.0	0.0	0.0	0.0	0.0	0.0	0.0	0.0	0.0	0.0	0.0	0.0	0.0	0.0	0.0	0.0	0.0	0.0	0.0	0.0	0.0	0.0
	MTTP	0.0	0.0	0.0	0.0	0.0	0.0	0.0	0.0	0.0	0.0	0.0	0.0	0.0	0.0	0.0	0.0	0.0	0.0	0.0	0.0	0.0	0.0	0.0	0.0	0.0	0.0	0.0	0.0	0.0	0.0	0.0	0.0	0.0	0.0	0.0	0.0	0.0	0.0	0.0	0.0	0.0	0.0	0.0	0.0	0.0	0.0	0.0	0.0
	MTURN	0.0	0.0	0.0	0.0	0.39873192	3.8952632	1.4013216	0.0	0.0	2.2571573	3.5227008	3.4125068	2.6610146	5.974008	3.2570763	5.827467	2.274266	3.5219924	3.0754669	2.8572862	5.0068183	3.258351	4.0715594	5.9288254	6.556811	6.0387316	5.105135	3.3744185	2.485	2.437284	6.338217	6.4136486	5.2429333	5.7061787	5.474821	3.639321	5.9604883	7.0014815	6.308418	3.1506162	6.0571666	6.4696994	6.352561	5.752393	5.81007	6.383962	6.7749724	6.696
	MUC1	0.0	0.0	0.0	0.0	0.0	0.0	0.0	0.0	0.0	0.0	0.0	0.0	0.0	0.0	0.0	0.0	0.0	0.0	0.0	0.0	0.0	0.0	0.0	0.0	0.0	0.0	0.0	0.0	0.0	0.0	0.0	0.0	0.0	0.0	0.0	0.0	0.0	0.0	0.0	0.0	0.0	0.0	0.0	0.0	0.0	0.0	0.0	0.0
	MX2	0.0	0.0	0.0	0.0	0.0	0.0	0.0	0.0	0.0	0.0	0.0	0.0	0.0	0.0	0.0	0.0	0.0	0.0	0.0	0.0	0.0	0.0	0.0	0.0	0.0	0.0	0.0	0.0	0.0	0.0	0.0	0.0	0.0	0.0	0.0	0.0	0.0	0.0	0.0	0.0	0.0	0.0	0.0	0.0	0.0	0.0	0.0	0.0
	MYBPC1	0.1261111	0.0	0.0	0.0	0.0	0.0	0.0	0.0	0.0	0.0	0.0	0.0	0.0	0.0	0.0	0.0	0.0	0.0	0.0	0.008838709	0.0	0.0	0.0	0.0	0.0	0.0	0.106875	0.0	0.0	0.0	0.0	0.0	0.07769912	1.4447514	0.32147232	0.0	0.0	0.0	3.1155648	0.0	0.0	0.0	2.657731	0.0	0.0	0.0	0.0	0.0
	MYD88	0.0	0.0	0.0	0.0	0.0	0.0	0.0	0.0	0.0	0.0	0.0	0.0	0.0	0.0	0.0	0.0	0.0	0.0	0.0	0.0	0.0	0.0	0.0	0.0	0.0	0.0	0.0	0.0	0.0	0.0	0.0	0.0	0.0	0.0	0.0	0.0	0.0	0.0	0.0	0.0	0.0	0.0	0.0	0.0	0.0	0.0	0.0	0.0
	MYH15	0.0	0.0	0.0	0.0	0.0	0.0	0.0	0.0	0.0	0.0	0.0	0.0	0.0	0.0	0.0	0.5131388	0.0	0.0	0.0	0.0	0.0	0.0	0.0	0.0	0.0	0.23176616	0.0	3.0665116	1.715	1.0845679	0.0	0.0	0.0	0.0	0.3342753	0.05382716	0.0	0.0	0.0	1.0576056	0.0	0.0	0.0	0.0	0.0	0.0	0.0	0.0
	MYL3	0.0	0.0	0.0	0.0	0.0	0.0	0.0	0.0	0.0	0.0	0.0	0.0	0.0	0.0	0.0	0.0	0.0	0.0	0.0	0.0	0.0	0.0	0.0	0.0	0.0	0.0	0.0	0.0	0.0	0.0	0.0	0.0	0.0	0.0	0.0	0.0	0.0	0.0	0.0	0.0	0.0	0.0	0.0	0.0	0.0	0.0	0.0	0.0
	MYO10	2.5162964	1.8738202	3.4997528	0.0	0.0	0.0	0.0	0.0	3.7825	0.0	0.0	0.0	0.0	0.0	0.0	0.0	0.0	0.0	0.0	0.0	0.0	0.0	0.0	0.0	0.0	0.0	0.0	0.0	0.0	0.0	0.0	0.0	0.0	0.0	0.0	0.0	0.0	0.0	0.0	0.0	0.8793182	0.0	0.0	0.05787755	0.0	0.0	0.0	0.0
	MYO1C	0.0	0.0	0.0	0.0	0.0	0.0	0.0	0.0	0.0	0.0	0.0	0.0	0.0	0.0	0.0	0.0	0.0	0.0	0.0	0.0	0.0	0.0	0.0	0.0	0.0	0.0	0.0	0.0	0.0	0.0	0.0	0.0	0.0	0.0	0.0	0.0	0.0	0.0	0.0	0.0	0.0	0.0	0.0	0.0	0.0	0.0	0.0	0.0
	MYO6	8.455277	3.1413333	8.814421	0.0	8.773705	7.9453845	8.744254	2.0275	2.6110418	7.5046616	7.390879	7.3141804	7.5447717	7.360993	7.2875214	7.670936	7.7939844	6.9471865	7.657056	7.332803	7.313182	7.66129	7.200526	7.3782377	7.243366	7.3760295	7.552973	7.2617393	7.509097	7.3798146	7.3069677	7.50137	7.737763	7.489365	7.448063	7.633119	7.2720566	7.3355556	7.4820127	6.970184	7.507627	7.3658776	7.57225	7.494634	7.3428597	7.0634613	7.1270285	6.72
	MYOF	0.0	0.0	0.0	0.08296296	0.0	0.0	0.0	0.0	0.30895832	0.0	0.0	0.0	0.0	0.0	0.0	0.0	0.0	0.0	0.0	0.0	0.0	0.0	0.0	0.0	0.0	0.0	0.0	0.0	0.0	0.0	0.0	0.0	0.9135398	0.0	0.0	0.0	0.0	0.5749383	0.07672269	0.0	0.0	6.159323	0.0	0.0	0.0	1.897625	0.0	6.602
	MYOM1	0.0	0.0	0.0	0.0	0.0	0.0	0.0	0.0	0.0	0.0	0.0	0.0	0.0	0.0	0.0	0.0	0.0	0.0	0.0	0.0	0.0	0.0	0.0	0.0	0.0	0.0	0.0	0.0	0.0	0.0	0.0	0.0	0.0	0.0	0.0	0.0	0.0	0.0	0.0	0.0	0.0	0.0	0.0	0.0	0.0	0.0	0.0	0.0
	MYOT	0.0	0.0	0.0	0.0	0.0	0.0	0.0	0.0	0.0	0.0	0.0	0.0	0.0	0.0	0.0	0.0	0.0	0.0	0.0	0.0	0.0	0.0	0.0	0.0	0.0	0.0	0.0	0.0	0.0	0.0	0.0	0.0	0.0	0.0	0.0	0.0	0.0	0.0	0.0	0.0	0.0	0.0	0.0	0.0	0.0	0.0	0.0	0.0
	MYOZ1	0.0	0.0	0.0	0.0	0.0	0.0	0.0	0.0	0.0	0.0	0.0	0.0	0.0	0.0	0.0	0.0	0.0	0.0	0.0	0.0	0.0	0.0	0.0	0.0	0.0	0.0	0.0	0.0	0.0	0.0	0.0	0.0	0.0	0.0	0.0	0.0	0.0	0.0	0.0	0.0	0.0	0.0	0.0	0.0	0.0	0.0	0.0	0.0
	N4BP2	0.0	0.0	0.0	0.0	0.0	0.9652631	0.0	0.0	0.0	0.14168367	2.3978102	0.22742961	0.65600735	0.0	0.13891892	0.55330396	0.32703656	1.2124407	0.5487267	0.0	0.0	1.0288235	1.5085447	0.78547156	2.3670423	1.4196758	0.25285715	0.0	1.6461905	1.1640741	2.044655	2.1331818	0.0	0.17977901	0.40321404	1.5061111	0.1763432	0.51148146	0.94369745	0.0179823	1.0313636	0.9343147	0.8855462	1.4470612	0.69507056	0.5181013	0.0	0.928125
	NAA16	0.11777778	0.0	0.0	0.0	0.0	3.6680262	0.5933831	0.0	0.0	2.5806122	3.3035767	2.8558815	6.000531	3.094577	2.5252209	3.7266922	6.3161716	2.8467813	6.1103797	6.222839	6.377111	6.0424	3.031102	5.894511	5.886185	5.789631	6.4806666	6.0668697	6.0915	3.4630864	3.7635193	5.7027025	6.603947	6.2164755	5.9563975	5.960185	3.7054815	5.8825927	6.2809315	6.1226964	6.3088136	6.0272517	6.215366	3.7037652	3.7023249	3.659114	5.6223893	5.562
	NACC2	1.1105555	0.0	0.9151237	0.0	0.0	0.0	0.3333167	0.0	0.0	0.0	0.0	0.0	0.0	0.0	0.0	0.0	0.0	0.0	0.0	0.0	0.8606061	0.0	0.0	0.0	0.0	0.0	0.0	0.0	0.0	0.0	0.0	0.0	0.18823008	0.0	0.0	0.0	0.0	0.0	0.0	0.0	0.0	0.0	0.0	0.0	0.0	0.0	0.0	0.0
	NAMPT	0.0	0.0	0.0	0.0	0.0	1.0948684	0.0	0.0	2.430625	0.6918782	1.9975913	1.2867835	2.2832518	2.0715501	1.2759314	1.841161	2.1071668	1.282277	1.6014527	2.3601935	2.0307577	1.7279145	1.3168334	1.9360334	1.8608658	1.9193017	2.712478	2.1124418	2.2118096	1.7791358	1.8238627	1.7398182	2.0722125	1.6565193	2.489308	1.9564197	1.4486797	2.4907408	2.37159	1.326124	2.1197727	2.158934	1.6289076	1.354187	1.3528706	0.858875	1.4689275	5.613
	NANOS1	0.0	0.0	0.0	0.0	0.0	0.0	0.0	0.0	0.0	0.0	0.0	0.0	0.0	0.0	0.0	0.0	0.0	0.0	0.0	0.0	0.0	0.0	0.0	0.0	0.0	0.0	0.0	0.0	0.0	0.0	0.0	0.0	0.0	0.0	0.0	0.0	0.0	0.0	0.0	0.0	0.0	0.0	0.0	0.0	0.0	0.0	0.0	0.0
	NBPF10	0.0	0.0	0.0	0.0	0.0	0.0	0.0	0.0	0.0	0.0	0.0	0.0	0.0	0.0	0.0	0.0	0.0	0.0	0.0	0.0	0.0	0.0	0.0	0.0	0.0	0.0	0.0	0.0	0.0	0.0	0.0	0.0	0.0	0.0	0.0	0.0	0.0	0.0	0.0	0.0	0.0	0.0	0.0	0.0	0.0	0.0	0.0	0.0
	NBPF14	1.1092592	0.25449437	1.7275352	0.0	0.0	0.0	0.0	0.0	0.0	0.0	0.0	0.0	0.0	1.369124	0.0	0.0	0.0	0.0	0.0	0.0	0.0	0.0	0.0	0.0	0.0	0.0	0.0	0.0	0.0	0.0	0.0	0.0	0.0	0.0	0.0	0.0	0.0	0.0	0.0	0.0	0.0	0.0	0.0	0.0	0.0	0.0	0.0	0.0
	NBPF20	0.0	0.0	0.0	0.0	0.0	0.0	0.0	0.0	0.0	0.0	0.0	0.0	0.0	0.0	0.0	0.0	0.0	0.0	0.0	0.09888172	0.0	0.0	0.0	0.0	0.0	0.0	0.68607146	0.17226744	0.21361905	0.0	0.0	0.0	0.037256636	0.0	0.43331632	0.0	0.108103536	0.0	0.3559664	0.0	0.04806818	0.018274112	0.0	0.0	0.0	0.0	0.0	1.293125
	NBPF26	0.0	0.0	0.0	0.0	0.0	0.0	0.0	0.0	0.0	0.0	0.0	0.0	0.0	0.0	0.0	0.0	0.0	0.0	0.0	0.0	0.0	0.0	0.0	0.0	0.0	0.0	0.0	0.0	0.0	0.0	0.0	0.0	0.0	0.0	0.0	0.0	0.0	0.0	0.0	0.0	0.0	0.0	0.0	0.0	0.0	0.0	0.0	0.0
	NBPF9	0.0	0.0	0.0	0.0	0.0	0.0	0.0	0.0	0.0	0.0	0.0	0.0	0.0	0.0	0.0	0.0	0.23777741	0.0	0.0	0.74172044	0.9077273	0.0	0.0	0.0	0.0	0.0	1.4673214	0.025988372	0.0	0.0	0.0	0.0	0.574	0.628956	0.68581873	0.3174074	0.0	0.0	0.0	0.0	0.10545454	0.09040609	0.5647899	0.0	0.0	0.0	0.061554406	2021-01-22
	NCKAP5	9.2705555	5.1195555	9.604656	4.382963	11.217323	8.911765	11.313321	11.43	0.0	0.0	0.0	0.0	0.0	0.0	0.0	0.0	0.0	0.0	0.15988135	7.9185853	8.800682	0.0	0.0	0.0	0.0	0.0	4.0639286	4.146977	0.0	0.0	0.0	0.0	0.5219469	0.0	0.76819444	0.0	0.0	0.17703703	0.0	2.657363	0.45	0.0	0.0	0.0	0.089316845	0.0	0.0	0.0
	ND1	0.0	0.08662921	0.0	0.5230864	0.0	2.9967532	0.0	0.0	1.1708333	1.7587755	2.4647446	3.4404273	6.0161204	6.76997	3.6348526	6.0602145	3.1214662	6.943479	3.4954715	2.2633762	1.9151515	6.1224	7.4408383	6.988309	8.450276	6.5729103	3.1075	2.6608093	2.3453555	2.4980247	7.3703203	7.1867123	5.6189475	5.724016	5.942784	5.9863887	3.7708175	7.3216667	5.9829116	3.5468674	3.0043182	6.148626	6.2135444	6.437927	6.4127464	7.8238463	6.6039114	7.591
	ND2	0.0	0.2607865	0.0	0.39012346	0.0	2.037763	0.0	0.0	2.1322916	1.2097449	1.9389781	2.6995497	3.028885	6.2797303	2.9746928	3.5263107	2.3029253	3.896977	2.6621392	2.1529677	1.270303	3.3503742	4.120166	6.2896156	7.740616	4.0158105	2.2494643	2.45093	2.4969523	1.615	6.4514837	6.592877	5.634267	3.1371822	5.541104	3.4295678	3.123393	6.858148	3.3820083	2.585593	2.3643181	3.5620813	3.4266386	6.0543556	3.6292815	7.5190387	6.1197667	6.928
	ND3	0.0	1.7783146	0.0	0.40987656	0.0	1.9677632	0.2423192	1.7625	2.0014584	1.007296	1.6732846	2.2168176	2.4969363	6.41568	3.1643782	3.2097359	1.9122497	4.0714827	2.6301868	1.9923011	1.2448485	2.9794652	3.8618672	6.545587	7.8221464	3.9577806	2.6536608	1.9692442	2.2776666	1.628642	6.723355	6.656133	5.4188	3.1001105	5.868246	3.5650618	3.4967947	6.642963	3.3735564	2.7731216	2.7218182	5.9591665	6.020127	6.557546	3.984694	7.753077	6.2141085	7.131
	ND4	0.8512963	3.4351685	2.1183393	2.1412346	0.8422814	6.889608	0.8161347	2.0275	4.2720833	3.494439	6.722637	6.7857733	6.9815598	8.111817	7.6506004	7.2778583	6.4384713	8.2441845	7.0611677	6.3654194	5.6518183	7.4469357	8.365648	8.382834	9.7115345	7.9747386	6.588108	6.4784346	6.735	4.292469	8.711859	8.570822	7.3492	7.428595	7.7125463	7.56787	7.575414	8.685185	7.5100627	7.1666055	6.6318645	7.8546567	7.5403795	7.718528	8.032376	9.435769	7.948431	9.224
	ND4L	0.0	0.0	0.0	0.0	0.0	0.0	0.0	0.0	0.0	0.0	0.0	0.0	0.0	0.0	0.0	0.0	0.0	0.0	0.0	0.0	0.0	0.0	0.0	0.0035473653	1.2555292	0.0	0.0	0.0	0.0	0.0	0.0	0.085090905	0.0	0.0	0.0	0.0	0.0	0.0	0.0	0.0	0.0	0.0	0.0	0.0	0.0	0.87164557	0.0	0.0
	ND5	0.0	0.0	0.0	0.0	0.0	0.7252632	0.0	0.0	0.0	0.0	0.9660584	0.8444622	1.3492156	2.753727	1.3655119	1.799956	0.8747749	2.0551965	1.2247119	1.0412232	0.0	1.7114362	2.55158	3.1826756	6.9307966	2.413035	0.6207143	1.1762791	0.9050237	0.60407406	3.2601292	5.9114866	1.8468142	1.8567955	2.6007164	2.0776687	1.6707731	3.291111	1.9683614	1.3648591	1.6674157	2.5990863	1.7213446	2.3083673	2.4412324	6.5240383	2.427203	6.4963636
	ND6	0.0	0.0	0.0	0.0	0.0	0.0	0.0	0.0	0.0	0.0	0.0	0.0	0.0	0.0	0.0	0.0	0.0	0.0	0.0	0.0	0.0	0.0	0.0	0.0	0.0	0.0	0.0	0.0	0.0	0.0	0.0	0.0	0.0	0.0	0.0	0.0	0.0	0.0	0.0	0.0	0.0	0.0	0.0	0.0	0.0	0.0	0.0	0.0
	NDRG1	0.0	0.0	0.0	0.0	2.2106974	2.4555264	3.0985856	2021-08-09	0.83166665	0.19786802	0.0	0.41760197	0.0	0.10730292	0.0	0.3364835	0.0	0.0	0.0	0.0	0.0	0.0	0.0	0.0	0.0	0.0	0.0	0.0	0.0	0.0	0.0	0.0	0.0	0.0	0.0	0.0	0.0	0.0	0.0	0.0	0.0	0.0	0.0	0.0	0.0	0.0	0.0	0.0
	NDRG2	4.7275925	5.076778	9.430688	0.0	0.7099711	0.7567105	0.0	0.0	0.0	0.0	0.0	0.0	0.0	0.0	0.0	0.0	0.0	0.0	0.0	0.0	0.0	0.0	0.0	0.0	0.0	0.0	0.0	0.0	0.0	0.0	0.0	0.0	0.0	0.0	0.0	0.0	0.0	0.0	0.0	0.0	0.0	0.0	0.0	0.0	0.0	0.0	0.0	0.0
	NDUFA4L2	0.0	0.0	0.0	0.0	0.0	0.0	0.0	0.0	0.0	0.0	0.0	0.0	0.0	0.0	0.0	0.0	0.0	0.0	0.0	0.0	0.0	0.0	0.0	0.0	0.0	0.0	0.0	0.0	0.0	0.0	0.0	0.0	0.0	0.0	0.0	0.0	0.0	0.0	0.0	0.0	0.0	0.0	0.0	0.0	0.0	0.0	0.0	0.0
	NECAP2	0.0	0.0	0.0	0.0	0.0	0.0	0.0	0.0	0.0	0.0	0.0	0.0	0.0	0.0	0.0	0.0	0.0	0.0	0.0	0.0	0.3360606	0.0	0.0	0.0	0.0	0.0	0.16357143	0.0	0.0	0.0	0.0	0.0	0.18911505	0.0	0.3053762	0.0	0.0	0.052469134	0.0	0.0	0.20363636	0.0	0.0	0.0	0.0	0.0	0.0	0.291875
	NEDD1	0.0	0.0	0.0	0.0	0.0	0.0	0.0	0.0	0.0	0.0	0.0	0.0	0.0	0.0	0.0	0.0	0.0	0.0	0.0	0.0	0.0	0.0	0.0	0.0	0.0	0.0	0.0	0.0	0.0	0.0	0.0	0.0	0.0	0.0	0.0	0.0	0.0	0.0	0.0	0.0	0.0	0.0	0.0	0.0	0.0	0.13050632	0.0	0.291875
	NEDD4	0.0	0.0	0.0	0.0	0.0	0.0	0.067206986	0.0	0.6670833	0.0	0.0	0.0	0.0	0.0	0.0	0.0	0.0	0.0	0.0	0.0	0.0	0.0	0.0	0.0	0.0	0.0	0.0	0.0	0.0	0.0	0.0	0.0	0.0	0.0	0.0	0.0	0.0	0.062222224	0.0	0.0	0.0	0.0	0.0	0.0	0.0	0.3277215	0.77978534	1.570625
	NEK1	3.7316666	1.995618	3.437774	0.0	2.7304456	6.8415384	7.8857303	2021-08-02	0.0	3.5272958	7.167935	6.5741076	7.23439	7.39531	7.2185364	7.059769	7.3895383	7.1194057	7.555149	7.286166	7.564318	7.5455647	7.356075	7.281628	7.230306	7.2794404	7.493243	7.077647	7.34	7.196909	7.333871	7.417397	7.6385527	7.3894215	7.4104943	7.5257273	7.0483117	6.779074	7.1398125	7.0360527	7.4771185	7.174627	7.1555696	7.1864243	7.396359	6.814808	6.7522635	7.326
	NEK6	0.0	0.0	0.0	0.0	0.0	0.0	0.0	0.0	0.0	0.0	0.0	0.0	0.0	0.059191354	0.0	0.0	0.0	0.0	0.0	0.117982835	0.2612121	0.0	0.0	0.8534809	0.38295776	0.0	0.0	0.0	0.0	0.0	0.0	0.041454546	0.0	0.0	0.50209063	0.0	0.0	0.0	0.0	0.0	0.099886365	0.0	0.0	0.0	0.0	0.0	0.0	0.0
	NEK7	0.8525926	0.0	0.7830282	1.5544444	2.4061422	1.9810526	2.9104974	1.9825	3.519375	0.0	0.29642335	0.0	0.0	0.7593515	0.34690672	0.0	0.0	1.6490381	0.36466894	1.284206	1.9831818	1.4426203	1.5853958	0.95198447	1.2693282	1.3328288	0.8609821	1.1562209	0.83085716	2021-02-27	1.5328879	1.996	2.442124	1.5754144	1.0431314	1.6143558	1.2144144	0.7076543	1.3185774	1.515062	5.870678	2.5411167	1.0130252	2.4345715	0.89467835	2.8735442	0.66290563	6.632
	NES	0.0	0.0	0.0	0.0	0.0	0.0	0.0	0.0	0.0	0.0	0.0	0.0	0.0	0.0	0.0	0.0	0.0	0.0	0.0	0.0	0.0	0.0	0.0	0.0	0.0	0.0	0.0	0.0	0.0	0.0	0.0	0.0	0.0	0.0	0.0	0.0	0.0	0.0	0.0	0.0	0.0	0.0	0.0	0.0	0.0	0.0	0.0	0.0
	NEXN	0.0	0.0	0.0	0.0	0.0	0.14236842	0.0	0.0	0.0	0.85617346	2.0444527	1.6271546	2.252338	1.8045244	1.5919542	2.1120484	2.1456099	1.188625	2.0249066	2.4279828	1.9763637	1.6041712	0.9084823	1.8008307	1.2802814	1.9015881	2.2861607	2.443663	2.164	1.7334567	1.7564224	1.6835135	2.9188495	2.0660655	2.7039342	1.9062346	1.2686124	1.8370371	1.7744167	1.5592921	2.3717046	2.5448222	2.1317647	2.1836326	1.6873852	1.6353165	2.3233652	0.32375
	NFATC1	0.0	0.0	0.0	0.0	0.0	0.0	0.0	0.0	0.0	0.0	0.0	0.0	0.0	0.0	0.0	0.0	0.0	0.0	0.0	0.0	0.0	0.0	0.0	0.0	0.0	0.0	0.0	0.0	0.0	0.0	0.0	0.0	0.0	0.0	0.0	0.0	0.0	0.0	0.0	0.0	0.0	0.0	0.0	0.0	0.0	0.0	0.0	0.0
	NFATC2	0.0	0.0	0.0	2.7229629	0.0	0.0	0.0	0.0	0.0	0.0	0.0	0.0	0.0	0.0	0.0	0.0	0.0	0.0	0.0	0.0	0.0	0.0	0.0	0.0	0.0	0.0	0.6066372	0.0	0.0	0.0	0.0	0.0	0.0	0.0	0.0	0.0	0.0	0.0	0.0	0.0	0.0	0.0	0.11890756	0.0	0.0	0.0	0.0	0.0
	NFATC4	0.0	0.0	0.6408834	0.0	0.0	0.0	0.0	0.0	0.0	0.0	0.0	0.0	0.0	0.0	0.0	0.0	0.0	0.0	0.0	0.0	0.0	0.0	0.0	0.0	0.0	0.0	0.0	0.0	0.0	0.0	0.0	0.0	0.0	0.0	0.0	0.0	0.0	0.0	0.0	0.0	0.0	0.0	0.0	0.0	0.0	0.0	0.0	0.0
	NFIA	10.253056	10.378644	10.157906	2.972469	8.850851	8.01353	8.380225	8.506667	8.884687	3.9627042	7.404286	6.6823177	7.3632965	1.0119696	2.6575513	3.1847692	7.470375	0.78264374	6.7195177	7.465527	7.337727	1.8736364	0.0	1.4238975	1.7182882	6.437	7.8281083	2.0890698	3.5729048	6.367037	1.716681	2.4395454	7.7776318	7.7587705	7.135349	6.1444445	7.7428646	9.626909	7.7804375	3.1579115	7.3386664	8.095076	7.61963	7.346135	7.336109	9.4960375	9.535817	8.934
	NFKB2	0.0	0.0	0.0	0.0	0.0	0.0	0.0	0.0	0.0	0.0	0.0	0.0	0.0	0.0	0.0	0.0	0.0	0.0	0.0	0.0	0.0	0.0	0.0	0.0	0.0	0.0	0.0	0.0	0.0	0.0	0.0	0.0	0.0	0.0	0.0	0.0	0.0	0.0	0.0	0.0	0.0	0.0	0.0	0.0	0.0	0.0	0.0	0.0
	NFKBIA	0.0	0.0	0.0	0.0	0.0	0.0	0.0	0.0	1.3344898	0.0	0.0	0.0	0.0	0.0	0.0	0.0	0.0	0.0	0.0	0.0	0.0	0.0	0.0	0.0	0.14950162	0.0	0.5878571	0.31813952	0.0	0.0	0.0	0.08854546	0.8645614	0.0	0.051059943	0.0	0.0	0.0	0.19953781	0.082619466	0.19875	0.0	0.0	0.0	0.0	0.0	0.0	0.58625
	NHSL1	9.7125	4.4583335	9.583938	0.80209875	0.0	0.0	0.0	0.0	0.30395833	0.0	0.0	0.0	0.0	0.0	0.0	0.0	0.0	0.0	0.0	0.0	0.0	0.0	0.0	0.0	0.0	0.0	0.0	0.0	0.0	0.0	0.0	0.0	0.0	0.0	0.0	0.0	0.0	0.0	0.0	0.0	0.0	0.0	0.0	0.0	0.0	0.0	0.0	0.0
	NID1	0.0	0.0	0.0	0.0	0.0	0.0	0.0	0.0	0.0	0.0	0.0	0.0	0.0	0.0	0.0	0.0	0.0	0.0	0.0	0.0	0.0	0.0	0.0	0.0	0.0	0.0	0.0	0.0	0.0	0.0	0.0	0.0	0.0	0.0	0.0	0.0	0.0	0.0	0.0	0.0	0.0	0.0	0.0	0.0	0.0	0.0	0.0	0.0
	NKAIN3	11.019722	10.641525	10.96217	0.0	0.0	0.0	0.0	0.0	0.0	0.0	0.6328467	0.0	7.8705816	0.0	0.0	0.0	3.7731466	0.0	0.0	0.45602563	2.1292424	0.0	0.0	0.0	0.0	0.0	2.2808037	1.5974419	2.7268095	1.6465433	0.0	0.0	3.437345	1.4432597	0.0	0.0	0.19871414	0.0	1.1151464	6.8559685	2.0490909	1.6167513	0.7305833	2.6160407	0.0	3.9368355	0.04764793	3.579375
	NKAIN4	0.0	0.0	0.0	0.0	0.0	0.0	0.0	0.0	0.0	0.0	0.0	0.0	0.0	0.0	0.0	0.0	0.0	0.0	0.0	0.0	0.0	0.0	0.0	0.0	0.0	0.0	0.0	0.0	0.0	0.0	0.0	0.0	0.0	0.0	0.0	0.0	0.0	0.0	0.0	0.0	0.0	0.0	0.0	0.0	0.0	0.0	0.0	0.0
	NKD1	0.0	0.0	0.0	0.0	0.0	0.0	0.0	0.0	0.0	0.0	0.0	0.0	0.0	0.0	0.0	0.0	0.0	0.0	0.0	0.0	0.0	0.0	0.0	0.0	0.0	0.0	0.0	0.0	0.0	0.0	0.0	0.0	0.0	0.0	0.0	0.0	0.0	0.0	0.0	0.0	0.0	0.0	0.0	0.0	0.0	0.0	0.0	0.0
	NKG7	0.0	0.0	0.0	0.0	0.0	0.0	0.0	0.0	0.0	0.0	0.0	0.0	0.0	0.0	0.0	0.0	0.0	0.0	0.0	0.0	0.0	0.0	0.0	0.0	0.0	0.0	0.0	0.0	0.0	0.0	0.0	0.0	0.0	0.0	0.0	0.0	0.0	0.0	0.0	0.0	0.0	0.0	0.0	0.0	0.0	0.0	0.0	0.0
	NKTR	4.564815	1.3946067	3.7952113	2.5134568	4.467484	7.8135295	8.338465	1.7625	5.53375	7.5453787	7.575652	7.37401	7.3698535	7.2755437	7.276589	7.305474	7.39454	7.5579643	7.3013926	7.111859	7.003864	7.39704	7.5718694	7.3428364	7.3548226	7.4937177	7.2964473	7.3483763	7.4102836	7.4583335	7.612911	7.3094597	7.1848	7.236281	7.093441	7.463091	7.300419	7.2483335	7.3490505	7.502173	7.2768335	7.2830825	7.3383546	7.6994543	7.240157	7.3448076	7.2741666	7.1136365
	NKX3-1	0.0	0.0	0.0	0.0	0.0	0.0	0.0	0.0	0.0	0.0	0.0	0.0	0.0	0.0	0.0	0.0	0.0	0.0	0.0	0.0	0.0	0.0	0.0	0.0	0.0	0.0	0.0	0.0	0.0	0.0	0.0	0.0	0.0	0.0	0.0	0.0	0.0	0.0	0.0	0.0	0.0	0.0	0.0	0.0	0.0	0.0	0.0	0.0
	NLRC5	0.0	0.0	0.0	0.0	0.0	0.0	0.0	0.0	0.0	0.0	0.0	0.0	0.0	0.0	0.0	0.0	0.0	0.0	0.0	0.0	0.0	0.0	0.0	0.0	0.0	0.0	0.0	0.0	0.0	0.0	0.0	0.0	0.0	0.0	0.0	0.0	0.0	0.0	0.0	0.0	0.0	0.0	0.0	0.0	0.0	0.0	0.0	0.0
	NMB	0.0	0.0	0.0	0.0	0.0	0.0	0.0	0.0	0.0	0.0	0.0	0.0	0.0	0.0	0.0	0.0	0.0	0.0	0.0	0.0	0.0	0.0	0.0	0.0	0.0	0.0	0.0	0.0	0.0	0.0	0.0	0.0	0.0	0.0	0.0	0.0	0.0	0.0	0.0	0.0	0.0	0.0	0.0	0.0	0.0	0.0	0.0	2.281875
	NMI	0.0	0.0	0.0	0.0	0.0	0.0	0.0	0.0	0.0	0.0	0.0	0.0	0.0	0.0	0.0	0.0	0.0	0.0	0.0	0.0	0.0	0.0	0.0	0.0	0.0	0.0	0.0	0.0	0.0	0.0	0.0	0.0	0.0	0.0	0.0	0.0	0.0	0.0	0.0	0.0	0.0	0.0	0.0	0.0	0.0	0.0	0.0	0.0
	NOL8	0.0	0.0	0.0	0.0	0.0	0.21315789	0.0	0.0	0.0	0.0	0.0	0.0	0.05577206	0.12894759	0.0	0.103901096	0.4766338	0.0	0.43351445	1.213699	1.1978788	0.0	0.0	0.41176015	0.3190791	0.3442786	1.2569911	1.1819654	0.86146224	0.53	0.13111588	0.87336284	1.4158407	1.0769061	1.4184207	0.5256442	0.4128088	0.054320987	1.0338235	0.35088494	1.0776136	0.8976382	0.91358334	0.6138367	0.27973035	0.189	0.60146344	1.903125
	NOS3	0.0	0.0	0.0	0.0	0.0	0.0	0.0	0.0	0.0	0.0	0.0	0.0	0.0	0.0	0.0	0.0	0.0	0.0	0.0	0.0	0.0	0.0	0.0	0.0	0.0	0.0	0.0	0.0	0.0	0.0	0.0	0.0	0.0	0.0	0.0	0.0	0.0	0.0	0.0	0.0	0.0	0.0	0.0	0.0	0.0	0.0	0.0	0.0
	NOSTRIN	0.0	0.0	0.0	0.0	0.0	0.0	0.0	0.0	2.3177083	0.0	0.0	0.0	0.0	0.0	0.0	0.0	0.0	0.0	0.0	0.0	0.0	0.0	0.0	0.0	0.0	0.0	0.0	0.0	0.0	0.0	0.0	0.0	0.0	0.0	0.0	0.0	0.0	0.0	0.0	0.0	0.0	0.0	0.0	0.0	0.0	0.0	0.0	0.0
	NOTCH1	1.3503704	0.08662921	0.4245583	0.0	0.0	0.0	0.0	0.0	0.0	0.0	0.0	0.0	0.0	0.0	0.0	0.0	0.0	0.0	0.0	0.0	0.0	0.0	0.0	0.0	0.0	0.0	0.0	0.0	0.0	0.0	0.0	0.0	0.0	0.0	0.0	0.0	0.0	0.0	0.0	0.0	0.0	0.0	0.0	0.0	0.0	0.0	0.0	0.0
	NOTCH2	2.8735185	1.1947191	2.1973145	0.0	0.0	0.0	0.0	0.0	0.0	0.0	0.0	0.0	0.0	1.046312	0.0	0.0	0.0	0.0	0.0	0.0	0.0	0.0	0.0	0.0	0.0	0.0	0.0	0.0	0.0	0.0	0.0	0.0	0.0	0.0	0.0	0.0	0.0	0.0	0.0	0.0	0.0	0.0	0.0	0.0	0.0	0.0	0.0	0.0
	NOTCH3	0.0	0.0	0.0	0.0	0.0	0.0	0.0	0.0	0.0	0.0	0.0	0.0	0.0	0.0	0.0	0.0	0.0	0.0	0.0	0.0	0.0	0.0	0.0	0.0	0.0	0.0	0.0	0.0	0.0	0.0	0.0	0.0	0.0	0.0	0.0	0.0	0.0	0.0	0.0	0.0	0.0	0.0	0.0	0.0	0.0	0.0	0.0	0.0
	NOTCH4	0.0	0.0	0.0	0.0	0.0	0.0	0.0	0.0	0.0	0.0	0.0	0.0	0.0	0.0	0.0	0.0	0.0	0.0	0.0	0.0	0.0	0.0	0.0	0.0	0.0	0.0	0.0	0.0	0.0	0.0	0.0	0.0	0.0	0.0	0.0	0.0	0.0	0.0	0.0	0.0	0.0	0.0	0.0	0.0	0.0	0.0	0.0	0.0
	NPAS3	12.7175	12.05339	12.396958	0.30481482	10.949402	9.239434	11.047201	11.595	0.0	8.497349	0.56253624	8.724292	8.256746	8.372569	8.020146	9.162174	9.253564	1.3789569	9.051033	6.4627976	6.255	9.150645	2.4043126	8.149312	7.7466183	7.349331	7.5687838	8.114569	8.112928	8.626296	7.193742	8.345754	9.512895	9.321789	8.20063	9.576	8.449248	8.667455	8.713101	7.4394445	4.4886518	1.3111167	9.447342	8.191334	7.5600176	2.1601267	8.92183	1.159375
	NPL	4.2476363	1.9355056	2.8301754	3.767531	0.0	0.0	0.0	0.0	0.0	0.0	0.0	0.0	0.0	0.0	0.0	0.0	0.058522914	0.0	0.0	0.09886021	0.9024242	0.0	0.0	0.0	0.0	0.0	0.4017857	0.0	0.0	0.0	0.0	0.0	1.0223008	0.26176795	0.2574654	0.5306749	0.0	0.0	0.0	0.0	0.0	0.0	0.0	0.0	0.0	0.0	0.0	0.0
	NQO1	0.0	0.0	0.0	0.0	0.0	0.0	0.0	0.0	0.0	0.0	0.0	0.0	0.0	0.0	0.0	0.0	0.0	0.0	0.0	0.0	0.0	0.0	0.0	0.0	0.0	0.0	0.0	0.0	0.0	0.0	0.0	0.0	0.0	0.0	0.0	0.0	0.0	0.0	0.0	0.0	0.0	0.0	0.0	0.0	0.0	0.0	0.0	0.0
	NRM	0.0	0.0	0.0	0.0	0.0	0.0	0.0	0.0	0.0	0.0	0.0	0.0	0.0	0.0	0.0	0.0	0.0	0.0	0.0	0.0	0.0	0.0	0.0	0.0	0.0	0.0	0.0	0.0	0.0	0.0	0.0	0.0	0.0	0.0	0.0	0.0	0.0	0.0	0.0	0.0	0.0	0.0	0.0	0.0	0.0	0.0	0.0	0.0
	NSRP1	0.40425926	0.0	0.0	0.0	0.5314948	1.5676316	2.0626054	0.0	0.84125	0.4641837	1.8883333	1.3947012	2.2668133	2.3865361	1.6581327	1.9960922	2.3680785	1.7768956	2.4019525	5.3140516	5.1602273	2.230909	1.9049584	2.3586411	2.0874405	2.463591	2.9924107	2.757093	2.8686666	3.1445122	2.2865517	1.9383637	5.111184	3.168398	3.113365	2.5071604	2.094353	1.7696296	2.6867228	2.0432744	3.080568	2.7707036	2.7326891	2.4667346	2.0830705	2.543291	2.524878	1.26375
	NT5DC2	0.0	0.0	0.0	0.0	0.0	0.0	0.0	0.0	0.0	0.0	0.0	0.0	0.0	0.0	0.0	0.0	0.0	0.0	0.0	0.0	0.0	0.0	0.0	0.0	0.0	0.0	0.0	0.0	0.0	0.0	0.0	0.0	0.0	0.0	0.0	0.0	0.0	0.0	0.0	0.0	0.0	0.0	0.0	0.0	0.0	0.0	0.0	0.0
	NTRK2	10.63	10.180327	10.878093	0.0	1.0640614	9.181569	0.6571393	0.0	0.0	8.662977	8.772418	9.569112	10.699854	9.828794	9.628565	9.68574	9.350035	9.469304	9.600911	10.002109	9.987272	9.539113	9.700216	9.624859	9.5479355	9.341761	9.951842	9.341293	9.211242	9.172909	9.289807	9.983288	9.741447	9.907459	9.522009	8.789358	9.493098	9.912778	9.562875	9.433605	9.199181	9.2422905	9.663625	8.192727	9.528791	9.539622	9.444239	2021-09-01
	NTSR2	0.0	0.0	0.0	0.0	0.0	0.0	0.0	0.0	0.0	0.0	0.0	0.0	0.0	0.0	0.0	0.0	0.0	0.0	0.0	0.0	0.0	0.0	0.0	0.0	0.0	0.0	0.0	0.0	0.0	0.0	0.0	0.0	0.0	0.0	0.0	0.0	0.0	0.0	0.0	0.0	0.0	0.0	0.0	0.0	0.0	0.0	0.0	0.0
	NUDT16	0.0	0.0	0.0	0.0	0.0	0.0	0.0	0.0	0.0	0.0	0.0	0.0	0.0	0.0	0.0	0.0	0.0	0.0	0.0	0.0	0.0	0.0	0.0	0.0	0.026847238	0.0	0.0	0.0	0.0	0.0	0.0	0.0	0.0	0.0	0.028969299	0.0	0.0	0.0	0.0	0.0	0.0	0.0	0.0	0.0	0.0	0.0	0.0	0.0
	NUPR1	0.0	0.0	0.0	0.0	0.0	0.0	0.0	0.0	0.0	0.0	0.0	0.0	0.0	0.0	0.0	0.0	0.0	0.0	0.0	0.0	0.0	0.0	0.0	0.0	0.0	0.0	0.0	0.0	0.0	0.0	0.0	0.0	0.0	0.0	0.0	0.0	0.0	0.0	0.0	0.0	0.0	0.0	0.0	0.0	0.0	0.0	0.0	0.0
	NWD1	0.13314815	0.0	0.0	0.0	0.0	0.0	0.0	0.0	0.0	0.0	0.0	0.0	0.0	0.0	0.0	0.0	0.0	0.0	0.0	0.0	0.0	0.0	0.0	0.0	0.0	0.0	0.0	0.0	0.0	0.0	0.0	0.0	0.0	0.0	0.0	0.0	0.0	0.0	0.0	0.0	0.0	0.0	0.0	0.0	0.0	0.0	0.0	0.0
	NXN	0.0	0.0	0.0	0.0	0.0	0.0	0.0	0.0	3.7666667	0.0	0.0	0.0	0.0	0.0	0.0	0.0	0.0	0.0	0.0	0.46049464	0.0	0.0	0.0	0.0	0.0	0.0	0.0	0.0	0.0	0.0	0.0	0.0	0.0	0.0	0.26037902	0.0	0.0	0.0	0.0	0.0	0.0	0.0	0.0	0.0	0.0	0.0	0.0	0.0
	NXNL1	0.0	0.0	0.0	0.0	0.0	0.0	0.0	0.0	0.0	0.0	0.0	0.0	0.0	0.0	0.0	0.0	0.0	0.0	0.0	0.0	0.0	0.0	0.0	0.0	0.0	0.0	0.0	0.0	0.0	0.0	0.0	0.0	0.0	0.0	0.0	0.0	0.0	0.0	0.0	0.0	0.0	0.0	0.0	0.0	0.0	0.0	0.0	0.0
	NXT2	0.0	0.0	0.0	0.0	0.0	0.0	0.0	0.0	0.0	0.0	0.0	0.0	0.0	0.0	0.0	0.0	0.0	0.0	0.0	0.0	0.0	0.0	0.0	0.0	0.0	0.0	0.0	0.0	0.0	0.0	0.0	0.0	0.0	0.0	0.0	0.0	0.0	0.0	0.0	0.0	0.0	0.0	0.0	0.0	0.0	0.0	0.0	0.0
	OAF	2.463148	0.0	2.0535212	0.0	0.0	0.0	0.0	0.0	0.0	0.0	0.0	0.0	0.0	0.0	0.0	0.0	0.0	0.0	0.0	0.0	0.0	0.0	0.0	0.0	0.0	0.0	0.0	0.0	0.0	0.0	0.0	0.0	0.0	0.0	0.0	0.0	0.0	0.0	0.0	0.0	0.0	0.0	0.0	0.0	0.0	0.0	0.0	0.0
	OAS3	0.0	0.0	0.0	0.0	0.0	0.0	0.0	0.0	0.0	0.0	0.0	0.0	0.0	0.0	0.0	0.0	0.0	0.0	0.0	0.0	0.0	0.0	0.0	0.0	0.0	0.0	0.0	0.0	0.0	0.0	0.0	0.0	0.0	0.0	0.0	0.0	0.0	0.0	0.0	0.0	0.0	0.0	0.0	0.0	0.0	0.0	0.0	0.0
	ODF3B	0.0	0.0	0.0	0.0	0.0	0.0	0.0	0.0	0.0	0.0	0.0	0.0	0.0	0.0	0.0	0.0	0.0	0.0	0.0	0.0	0.0	0.0	0.0	0.0	0.0	0.0	0.0	0.0	0.0	0.0	0.0	0.0	0.0	0.0	0.0	0.0	0.0	0.0	0.0	0.0	0.0	0.0	0.0	0.0	0.0	0.0	0.0	0.0
	ODF3L2	0.0	0.0	0.0	0.0	0.0	0.0	0.0	0.0	0.0	0.0	0.0	0.0	0.0	0.0	0.0	0.0	0.0	0.0	0.0	0.0	0.0	0.0	0.0	0.0	0.0	0.0	0.0	0.0	0.0	0.0	0.0	0.0	0.0	0.0	0.0	0.0	0.0	0.0	0.0	0.0	0.0	0.0	0.0	0.0	0.0	0.0	0.0	0.0
	OLFML1	0.0	0.0	0.0	0.0	0.0	0.0	0.0	0.0	0.0	0.0	0.0	0.0	0.0	0.0	0.0	0.0	0.0	0.0	0.0	0.0	0.0	0.0	0.0	0.0	0.0	0.0	0.0	0.0	0.0	0.0	0.0	0.0	0.0	0.0	0.0	0.0	0.0	0.0	0.0	0.0	0.0	0.0	0.0	0.0	0.0	0.0	0.0	0.0
	OLIG1	0.0	0.0	0.0	0.0	2.1215808	1.4411842	2.3000498	2.0125	0.0	0.0	0.0	0.0	0.0	0.0	0.0	0.0	0.0	0.0	0.0	0.0	0.0	0.0	0.0	0.0	0.0	0.0	0.0	0.0	0.0	0.0	0.0	0.0	0.0	0.0	0.0	0.0	0.0	0.0	0.0	0.0	0.0	0.0	0.0	0.0	0.0	0.0	0.0	0.0
	OPHN1	9.165556	5.0861797	9.094817	0.0	0.0	3.8051317	0.0	0.0	0.159375	7.069549	6.841099	6.5782332	6.514743	6.14343	4.0599346	6.3531914	6.590411	6.629692	6.5998726	5.8315506	5.841591	6.4258065	3.9425833	6.3855076	3.626764	6.818327	6.395	3.2865117	3.552619	2.3569136	6.607372	6.5144	5.950667	5.954754	6.751754	6.944907	3.8301685	6.1129093	5.655633	3.2001946	5.8638983	5.5594735	5.7475	6.567866	6.5423374	6.1363463	6.809487	5.624
	OR6V1	0.0	0.0	0.0	0.0	0.0	0.0	0.0	0.0	0.0	0.0	0.0	0.0	0.0	0.0	0.0	0.0	0.0	0.0	0.0	0.0	0.0	0.0	0.0	0.0	0.0	0.0	0.0	0.0	0.0	0.0	0.0	0.0	0.0	0.0	0.0	0.0	0.0	0.0	0.0	0.0	0.0	0.0	0.0	0.0	0.0	0.0	0.0	0.0
	ORAI3	0.0	0.0	0.0	0.0	0.0	0.0	0.0	0.0	0.0	0.0	0.0	0.0	0.0	0.0	0.0	0.0	0.0	0.0	0.0	0.0	0.0	0.0	0.0	0.0	0.0	0.0	0.0	0.0	0.0	0.0	0.0	0.0	0.0	0.0	0.0	0.0	0.0	0.0	0.0	0.0	0.0	0.0	0.0	0.0	0.0	0.0	0.0	0.0
	OSMR	0.0	0.0	0.0	0.0	0.0	0.0	0.0	0.0	0.8727083	0.0	0.0	0.0	0.0	0.0	0.0	0.0	0.0	0.0	0.0	0.0	0.0	0.0	0.0	0.0	0.0	0.0	0.0	0.0	0.0	0.0	0.0	0.0	0.0	0.0	0.0	0.0	0.0	0.0	0.0	0.0	0.0	0.0	0.0	0.0	0.0	0.0	0.0	0.0
	OTOS	0.0	0.0	0.0	0.0	0.0	0.0	0.0	0.0	0.0	0.0	0.0	0.0	0.0	0.0	0.0	0.0	0.0	0.0	0.0	0.0	0.0	0.0	0.0	0.0	0.0	0.0	0.0	0.0	0.0	0.0	0.0	0.0	0.0	0.0	0.0	0.0	0.0	0.0	0.0	0.0	0.0	0.0	0.0	0.0	0.0	0.0	0.0	0.0
	OTUD7B	0.8388889	0.0	0.0	0.0	2.6484125	2.5369737	4.7104487	7.7566667	0.0	0.7027551	1.3929927	0.79008317	1.5211016	1.4799402	0.7501556	1.0757803	1.7755636	0.69244695	1.4674407	2.0141075	2.125909	1.2951871	0.61906445	1.2710336	1.0045081	1.3291543	2.2673213	1.2505232	1.2969524	0.47172838	0.8771121	1.2705406	2.1225665	1.5395604	1.9277412	1.8239506	0.473956	0.3119753	1.347605	0.7029682	0.6957955	1.0420707	1.1868067	1.0493118	1.3270588	0.0	0.7352511	0.29125
	P2RY2	0.0	0.0	0.0	0.0	0.0	0.0	0.0	0.0	0.0	0.0	0.0	0.0	0.0	0.0	0.0	0.0	0.0	0.0	0.0	0.0	0.0	0.0	0.0	0.0	0.0	0.0	0.0	0.0	0.0	0.0	0.0	0.0	0.0	0.0	0.0	0.0	0.0	0.0	0.0	0.0	0.0	0.0	0.0	0.0	0.0	0.0	0.0	0.0
	PAIP2B	0.0	0.0	0.0	0.0	0.0	0.0	0.0	0.0	0.0	0.0	0.0	0.0	0.0	0.0	0.0	0.0	0.0	0.0	0.0	0.0	0.0	0.0	0.0	0.0	0.0	0.0	0.0	2.0551724	0.71242857	1.2514815	0.0	0.0	0.15070796	0.0	0.0	0.0	0.0	0.0	0.0	1.3457143	2.245909	0.0	0.0	0.0	0.0	0.0	0.0	0.0
	PALLD	2.7994444	2.4582024	3.1577384	0.0	0.0	1.033158	0.0	0.0	0.0	0.95811224	0.0	1.2218909	1.9135897	3.013775	1.4370949	2.8185241	2.5583453	0.0	2.010169	6.5595818	6.5152273	2.2204278	1.2176299	2.4857936	1.7521838	0.979601	5.631216	3.0914536	3.199143	1.7265432	0.0	0.3120909	5.1552	2.4075139	1.1914151	2.237284	0.18566462	0.0	2.087437	3.0394866	3.3538637	0.0	1.7735294	0.5247347	0.2575761	0.0	0.013256847	0.0
	PAMR1	5.144074	3.7506742	9.277672	0.0	0.0	0.12618421	0.0	0.0	0.0	0.0	6.752857	0.79290175	2.2589462	0.0	0.08945946	0.0	0.0	0.0	0.2753141	0.0	0.0	0.0	0.0	0.0	0.0	0.0	0.0	0.0	0.0	0.0	0.0	0.0	0.11274336	0.0	0.0958845	0.0	0.0	0.0	0.0	0.0	0.34727272	0.0	0.0	0.0	1.1196353	0.0	0.0	1.65625
	PAPLN	2.1337037	0.0	2.8399293	0.0	0.0	0.0	0.0	0.0	0.0	0.0	0.0	0.0	0.0	0.0	0.0	0.0	0.0	0.0	0.0	0.0	0.0	0.0	0.0	0.0	0.0	0.0	0.0	0.0	0.0	0.0	0.0	0.0	0.0	0.0	0.0	0.0	0.0	0.0	0.0	0.0	0.0	0.0	0.0	0.0	0.0	0.0	0.0	0.0
	PAQR5	0.0	0.0	0.0	0.0	0.0	0.0	0.0	0.0	0.0	0.0	0.0	0.0	0.0	0.0	0.0	0.0	0.0	0.0	0.0	0.0	0.0	0.0	0.0	0.0	0.0	0.0	0.0	0.0	0.0	0.0	0.0	0.0	0.0	0.0	0.0	0.0	0.0	0.0	0.0	0.0	0.0	0.0	0.0	0.0	0.0	0.0	0.0	0.0
	PAQR6	0.0	0.0	0.0	0.0	0.0	0.0	1.9429064	0.0	0.0	0.0	0.0	0.0	0.0	0.0	0.0	0.0	0.0	0.0	0.0	0.0	0.0	0.0	0.0	0.0	0.0	0.0	0.0	0.0	0.0	0.0	0.0	0.0	0.0	0.0	0.0	0.0	0.0	0.0	0.0	0.0	0.0	0.0	0.0	0.0	0.0	0.0	0.0	0.0
	PAQR8	2.3946297	0.26	3.7654576	0.0	4.428569	4.119605	8.473821	8.61	1.8569387	0.0	0.50240874	0.1401366	2.3885312	1.72326	1.0839429	1.5237734	1.8144386	0.8078977	2.3882034	5.814341	5.4908695	1.8034391	0.88635415	1.409871	1.7006392	1.9661634	6.055946	0.38598838	0.7624762	0.0	1.1960344	2.130091	2.110531	1.1683978	1.924905	1.7135583	0.8087865	0.2954878	0.8345798	0.0	0.30295455	0.57055837	0.9867769	1.644449	1.6398827	0.0	0.0	0.0
	PARD3	9.685833	5.622472	9.244021	0.0	0.0	0.0	0.0	0.0	4.106875	7.5862594	0.0	0.0	0.0	0.0	0.0	0.0	0.0	0.0	0.0	0.0	0.0	0.0	0.0	0.0	0.0	0.0	0.0	0.0	0.0	0.0	0.0	0.0	0.0	0.0	0.0	0.0	0.0	0.0	0.0	0.0	0.0	0.0	0.0	0.0	0.0	0.0	0.0	0.0
	PARD3B	9.641081	5.5217977	9.44545	0.0	0.0	0.21710527	3.2253616	0.0	3.3054166	0.0	0.0	0.0	0.0	0.0	0.0	0.0	0.0	0.0	0.0	0.0	0.6310606	0.0	0.0	0.0	0.0	0.0	0.23883928	0.0	0.0	0.0	0.0	0.0	0.11389381	0.0	0.0	0.14617284	0.0	0.0	0.0	0.0	0.0	0.0	0.0	0.0	0.0	0.0	0.0	0.0
	PARP12	0.0	0.0	0.0	0.0	0.0	0.0	0.0	0.0	0.0	0.0	0.0	0.0	0.0	0.0	0.0	0.0	0.0	0.0	0.0	0.14675269	0.06590909	0.0	0.0	0.0	0.0	0.0	0.0	0.0	0.0	0.0	0.0	0.0	0.0	0.0	0.0	0.0	0.0	0.0	0.0	0.0	0.0	0.0	0.0	0.0	0.0	0.0	0.0	0.0
	PARP14	0.0	0.0	0.0	1.8180246	0.0	0.0	0.0	0.0	2.278125	0.0	0.0	0.0	0.0	0.0	0.0	0.0	0.0	0.0	0.0	0.0	0.0	0.0	0.0	0.0	0.0	0.0	0.0	0.0	0.0	0.0	0.0	0.0	0.0	0.0	0.0	0.0	0.0	0.0	0.0	0.0	0.0	0.0	0.0	0.0	0.0	0.0	0.0	0.0
	PARP9	0.0	0.0	0.0	0.0	0.0	0.0	0.0	0.0	0.83729166	0.0	0.0	0.0	0.0	0.0	0.0	0.0	0.0	0.0	0.0	0.0	0.0	0.0	0.0	0.0	0.0	0.0	0.0	0.0	0.0	0.0	0.0	0.0	0.0	0.0	0.0	0.0	0.0	0.0	0.0	0.0	0.0	0.0	0.0	0.0	0.0	0.0	0.0	0.0
	PAX6	1.2614815	1.4495505	0.5644523	0.0	0.0	0.0	0.0	0.0	0.0	0.0	0.0	0.0	0.0	0.38387355	0.0	1.1506051	0.0	0.0	0.0	0.0	0.0	0.0	0.0	0.0	0.0	0.0	0.0	0.0	0.0	0.0	0.0	0.0	0.0	0.0	0.0	0.0	0.0	0.0	0.0	0.0	0.0	0.0	0.0	0.0	0.0	0.0	0.0	0.0
	PBXIP1	0.0	0.08337079	0.07806338	0.0	0.0	0.0	0.0	0.0	0.0	0.0	0.0	0.0	0.0	0.0	0.0	0.0	0.0	0.0	0.0	0.0	0.0	0.0	0.0	0.0	0.0	0.0	0.0	0.0	0.0	0.0	0.0	0.0	0.0	0.0	0.0	0.0	0.0	0.0	0.0	0.0	0.0	0.0	0.0	0.0	0.0	0.0	0.0	0.0
	PCK1	0.0	0.0	0.0	0.0	0.0	0.0	0.0	0.0	0.0	0.0	0.0	0.0	0.0	0.0	0.0	0.0	0.0	0.0	0.0	0.0	0.0	0.0	0.0	0.0	0.0	0.0	0.0	0.0	0.0	0.0	0.0	0.0	0.0	0.0	0.0	0.0	0.0	0.0	0.0	0.0	0.0	0.0	0.0	0.0	0.0	0.0	0.0	0.0
	PDGFRB	0.8246296	0.0	1.2303181	0.0	0.0	0.0	0.0	0.0	0.0	0.0	0.0	0.0	0.0	0.0	0.0	0.0	0.0	0.0	0.62081355	0.49545065	2.0062122	1.7138503	0.0	0.23447898	0.07073593	0.8180348	0.31375	0.0	0.0	0.0	0.4562931	0.21990909	0.81526315	0.15414365	0.23843795	2.0865433	0.0	0.0	0.0	0.0	0.0	0.0	0.23991667	0.0	0.0	0.0	0.0	0.0
	PDK4	2.2607408	0.6422472	0.76063603	0.0	0.0	0.0	0.0	0.0	0.0	0.0	0.0	0.0	0.0	0.0	0.0	0.0	0.0	0.0	0.0	0.0	0.0	0.0	0.0	0.0	0.0	0.0	0.0	0.0	0.0	0.0	0.0	0.0	0.0	0.0	0.0	0.0	0.0	0.0	0.0	0.0	0.0	0.0	0.0	0.0	0.0	0.0	0.0	0.0
	PDLIM1	0.0	0.0	0.0	0.0	0.0	0.0	0.0	0.0	0.0	0.0	0.0	0.0	0.0	0.0	0.0	0.0	0.0	0.0	0.0	0.0	0.0	0.0	0.0	0.0	0.0	0.0	0.0	0.7642442	0.0	0.0	0.0	0.0	0.0	0.0	0.0	0.0	0.0	0.0	0.0	0.7135689	1.1933708	0.0	0.0	0.0	0.0	0.0	0.0	0.0
	PDLIM2	0.0	0.0	0.0	0.0	0.0	0.0	0.0	0.0	0.0	0.0	0.0	0.0	0.0	0.0	0.0	0.0	0.0	0.0	0.0	0.0	0.0	0.0	0.0	0.0	0.0	0.0	0.0	0.0	0.0	0.0	0.0	0.0	0.0	0.0	0.0	0.0	0.0	0.0	0.0	0.0	0.0	0.0	0.0	0.0	0.0	0.0	0.0	0.0
	PDLIM3	0.0	0.0	0.0	0.0	0.0	0.0	0.0	0.0	0.0	0.0	0.0	0.0	0.0	0.0	0.0	0.0	0.0	0.0	0.0	0.21922581	0.0	0.0	0.0	0.0	0.0	0.0	0.90580356	0.0	0.0	0.0	0.0	0.0	0.0	0.0	0.0	0.0	0.0	3.5306172	0.0	0.0	0.0	0.0	0.0	0.0	0.0	1.5859494	1.177809	0.328125
	PDLIM4	0.0	0.0	0.0	0.0	0.0	0.0	0.0	0.0	0.0	0.0	0.0	0.0	0.0	0.0	0.0	0.0	0.0	0.0	0.0	0.0	0.0	0.0	0.0	0.0	0.0	0.0	0.0	0.0	0.0	0.0	0.0	0.0	0.0	0.0	0.0	0.0	0.0	0.0	0.0	0.0	0.0	0.0	0.0	0.0	0.0	0.0	0.0	0.0
	PDZK1IP1	0.0	0.0	0.0	0.0	0.0	0.0	0.0	0.0	0.0	0.0	0.0	0.0	0.0	0.0	0.0	0.0	0.0	0.0	0.0	0.0	0.0	0.0	0.0	0.0	0.0	0.0	0.0	0.0	0.0	0.0	0.0	0.0	0.0	0.0	0.0	0.0	0.0	0.0	0.0	0.0	0.0	0.0	0.0	0.0	0.0	0.0	0.0	0.0
	PEAR1	0.0	0.0	0.0	0.0	0.0	0.0	0.0	0.0	0.0	0.0	0.0	0.0	0.0	0.0	0.0	0.0	0.0	0.0	0.0	0.0	0.0	0.0	0.0	0.0	0.0	0.0	0.0	0.0	0.0	0.0	0.0	0.0	0.0	0.0	0.0	0.0	0.0	0.0	0.0	0.0	0.0	0.0	0.0	0.0	0.0	0.0	0.0	0.0
	PECAM1	0.0	0.0	0.0	0.0	0.0	0.0	0.0	0.0	0.9975	0.0	0.0	0.0	0.0	0.0	0.0	0.0	0.0	0.0	0.0	0.0	0.0	0.0	0.0	0.0	0.0	0.0	0.0	0.0	0.0	0.0	0.0	0.0	0.0	0.0	0.0	0.0	0.0	0.0	0.0	0.0	0.0	0.0	0.0	0.0	0.0	0.0	0.0	0.0
	PERP	0.0	0.0	0.0	0.0	0.0	0.0	0.0	0.0	0.0	0.0	0.0	0.0	0.0	0.0	0.0	0.0	0.0	0.0	0.0	0.0	0.0	0.0	0.0	0.0	0.0	0.0	0.0	0.0	0.0	0.0	0.0	0.0	0.0	0.0	0.0	0.0	0.0	0.0	0.0	0.0	0.0	0.0	0.0	0.0	0.0	0.0	0.0	0.0
	PGAM2	0.0	0.0	0.0	0.0	0.0	0.0	0.0	0.0	0.0	0.0	0.0	0.0	0.0	0.0	0.0	0.0	0.0	0.0	0.0	0.0	0.0	0.0	0.0	0.0	0.0	0.0	0.0	0.0	0.0	0.0	0.0	0.0	0.0	0.0	0.0	0.0	0.0	0.0	0.0	0.0	0.0	0.0	0.0	0.0	0.0	0.0	0.0	0.0
	PGF	0.0	0.0	0.0	0.0	0.0	0.0	0.0	0.0	0.0	0.0	0.0	0.0	0.0	0.0	0.0	0.0	0.0	0.0	0.0	0.0	0.0	0.0	0.0	0.0	0.0	0.0	0.0	0.0	0.0	0.0	0.0	0.0	0.0	0.0	0.0	0.0	0.0	0.0	0.0	0.0	0.0	0.0	0.0	0.0	0.0	0.0	0.0	0.0
	PGPEP1	0.0	0.0	0.0	0.0	0.0	0.0	0.0	0.0	0.0	0.0	0.11160584	0.0450774	0.5128799	0.0	0.0	0.19413641	0.44011486	0.0	0.2446859	0.69199145	0.4760606	0.0	0.0	0.09232009	0.0	0.0	0.900625	0.3700578	0.16438095	0.0	0.0	0.21781819	1.0685965	0.5569061	1.0261258	0.0	0.2856653	0.18037038	0.44083682	0.0	1.0021591	0.9581	0.5283193	0.0	0.092526436	0.0	0.13496669	0.0
	PHEX	0.0	0.0	0.0	0.0	0.0	0.0	0.0	0.0	0.0	0.0	0.0	0.0	0.0	0.0	0.0	0.0	0.0	0.0	0.0	0.0	0.0	0.0	0.0	0.0	0.0	0.0	0.0	0.0	0.0	0.0	0.0	0.0	0.0	0.0	0.0	0.0	0.0	0.0	0.0	0.0	0.0	0.0	0.0	0.0	0.0	0.0	0.0	0.0
	PHF21B	0.83444446	0.08662921	1.7557244	0.0	0.0	0.0	0.0	0.0	0.0	0.0	0.0	0.0	0.0	0.0	0.0	0.0	0.0	0.0	0.0	0.0	0.0	0.0	0.0	0.0	0.0	0.0	0.0	0.0	0.0	0.0	0.0	0.0	0.0	0.0	0.0	0.0	0.0	0.0	0.0	0.0	0.0	0.0	0.0	0.0	0.0	0.0	0.0	0.0
	PHKA1	1.1485186	0.0	1.374947	0.0	0.0	0.0	0.0	0.0	0.0	0.0	0.0	0.0	0.0	0.0	0.0	0.0	0.18795589	0.0	0.0	0.0	0.19924243	0.0	0.0	0.0	0.0	0.0	1.3745536	0.9269186	1.0218096	0.46604937	0.0	0.0	1.9352212	0.94027627	0.0	0.0	0.0	0.5682716	0.46756303	0.59886724	2.0094318	0.34451777	0.70084035	0.0	0.0	0.0	0.0	1.58
	PHYHD1	0.8183333	0.6208989	0.0	0.0	0.0	0.0	0.0	0.0	0.0	0.0	0.0	0.0	0.0	0.0	0.0	0.0	0.0	0.0	0.0	0.0	0.0	0.0	0.0	0.0	0.0	0.0	0.0	0.0	0.0	0.0	0.0	0.0	0.0	0.0	0.0	0.0	0.0	0.0	0.0	0.0	0.0	0.0	0.0	0.0	0.0	0.0	0.0	0.0
	PIEZO1	0.0	0.0	0.0	0.0	0.0	0.0	0.0	0.0	0.0	0.0	0.0	0.0	0.0	0.0	0.0	0.0	0.0	0.0	0.0	0.0	0.0	0.0	0.0	0.0	0.0	0.0	0.0	0.0	0.0	0.0	0.0	0.0	0.0	0.0	0.0	0.0	0.0	0.0	0.0	0.0	0.0	0.0	0.0	0.0	0.0	0.0	0.0	0.0
	PIFO	0.0	0.0	0.0	0.0	0.0	0.0	0.0	0.0	0.0	0.0	0.0	0.0	0.0	0.0	0.0	0.0	0.0	0.0	0.0	0.0	0.0	0.0	0.0	0.0	0.0	0.0	0.0	0.0	0.0	0.0	0.0	0.0	0.0	0.0	0.0	0.0	0.0	0.0	0.0	0.0	0.0	0.0	0.0	0.0	0.0	0.0	0.0	0.0
	PIK3IP1	0.0	0.0	0.0	0.0	0.0	0.0	0.0	0.0	0.0	0.0	0.0	0.0	0.0	0.0	0.0	0.0	0.0	0.0	0.0	0.0	0.0	0.0	0.0	0.12985036	0.37724325	0.0	0.45455357	0.0	0.0	0.0	0.13478449	0.0	0.0	0.07679558	0.70827734	0.0	0.0	0.0	0.0	0.0	0.0	0.41624364	0.0	0.0	0.0	0.0	0.0	0.0
	PINLYP	0.0	0.0	0.0	0.0	0.0	0.0	0.0	0.0	0.0	0.0	0.0	0.0	0.0	0.0	0.0	0.0	0.0	0.0	0.0	0.0	0.0	0.0	0.0	0.0	0.0	0.0	0.0	0.0	0.0	0.0	0.0	0.0	0.0	0.0	0.0	0.0	0.0	0.0	0.0	0.0	0.0	0.0	0.0	0.0	0.0	0.0	0.0	0.0
	PIPOX	0.0	0.0	0.0	0.0	0.0	0.0	0.0	0.0	0.0	0.0	0.0	0.0	0.0	0.0	0.0	0.0	0.0	0.0	0.0	0.0	0.0	0.0	0.0	0.0	0.0	0.0	0.0	0.0	0.0	0.0	0.0	0.0	0.0	0.0	0.0	0.0	0.0	0.0	0.0	0.0	0.0	0.0	0.0	0.0	0.0	0.0	0.0	0.0
	PIRT	0.0	0.0	0.0	0.0	0.0	0.0	0.0	0.0	0.0	0.0	0.0	0.0	0.0	0.0	0.0	0.0	0.0	0.0	0.0	0.0	0.0	0.0	0.0	0.0	0.0	0.0	0.0	0.0	0.0	0.0	0.0	0.0	0.0	0.0	0.0	0.0	0.0	0.0	0.0	0.0	0.0	0.0	0.0	0.0	0.0	0.0	0.0	0.0
	PITPNC1	11.022778	10.463559	11.068063	0.3045679	0.0	2.003816	0.0	0.0	2.2808332	4.405	0.22620438	3.3025846	6.903272	6.711619	2.4924078	6.827754	6.6668677	0.9716386	3.5435026	1.5663519	2.3284848	7.486613	1.2060455	2.8425784	2.1688094	1.9705459	7.4562163	1.298779	6.3924284	6.3955555	1.7865087	2.7764544	9.319481	8.741721	3.2275329	7.269174	7.9070845	8.676842	8.210563	2.111363	2.1256819	6.8006105	8.53367	0.4204878	1.7807184	8.183077	8.023838	8.594
	PKN3	0.0	0.0	0.0	0.0	0.0	0.0	0.0	0.0	0.0	0.0	0.0	0.0	0.0	0.0	0.0	0.0	0.0	0.0	0.0	0.0	0.0	0.0	0.0	0.0	0.0	0.0	0.0	0.0	0.0	0.0	0.0	0.0	0.0	0.0	0.0	0.0	0.0	0.0	0.0	0.0	0.0	0.0	0.0	0.0	0.0	0.0	0.0	0.0
	PKP4	0.0	0.0	0.0	0.0	9.644606	8.90196	10.219702	2021-10-05	5.3402085	8.314849	8.505435	8.371518	8.5364895	7.7347927	7.865171	8.39607	8.580428	7.4167166	8.094758	7.988718	8.282272	8.151259	6.986832	8.016861	7.682136	7.601333	8.008266	8.50319	7.855282	8.686786	7.3761783	7.658919	8.313684	8.334032	7.9944444	7.888991	8.338825	8.552778	8.17114	8.882619	8.277288	8.134545	8.111519	7.902209	7.8092265	8.986346	8.763002	8.519
	PLA1A	0.0	0.0	0.0	0.0	0.0	0.0	0.0	0.0	0.0	0.0	0.0	0.0	0.0	0.0	0.0	0.0	0.0	0.0	0.0	0.0	0.0	0.0	0.0	0.0	0.0	0.0	0.0	0.0	0.0	0.0	0.0	0.0	0.0	0.0	0.0	0.0	0.0	0.0	0.0	0.0	0.0	0.0	0.0	0.0	0.0	0.0	0.0	0.0
	PLA2G5	0.0	0.0	0.0	0.0	0.0	0.0	0.0	0.0	0.0	0.0	0.0	0.0	0.0	0.0	0.0	0.0	0.0	0.0	0.0	0.0	0.0	0.0	0.0	0.0	0.0	0.0	0.0	0.0	0.0	0.0	0.0	0.0	0.0	0.0	0.0	0.0	0.0	0.0	0.0	0.0	0.0	0.0	0.0	0.0	0.0	0.0	0.0	0.0
	PLAC9	0.0	0.0	0.0	0.0	0.0	0.0	0.0	0.0	0.0	0.0	0.0	0.0	0.0	0.0	0.0	0.0	0.0	0.0	0.0	0.0	0.0	0.0	0.0	0.0	0.0	0.0	0.0	0.0	0.0	0.0	0.0	0.0	0.0	0.0	0.0	0.0	0.0	0.0	0.0	0.0	0.0	0.0	0.0	0.0	0.0	0.0	0.0	0.0
	PLAUR	0.0	0.0	0.0	0.0	0.0	0.0	0.0	0.0	0.0	0.0	0.0	0.0	0.0	0.0	0.0	0.0	0.0	0.0	0.0	0.0	0.0	0.0	0.0	0.0	0.0	0.0	0.0	0.0	0.0	0.0	0.0	0.0	0.0	0.0	0.0	0.0	0.0	0.0	0.0	0.0	0.0	0.0	0.0	0.0	0.0	0.0	0.0	0.0
	PLCD1	0.0	0.0	0.0	0.0	0.0	0.0	0.0	0.0	0.0	0.0	0.0	0.0	0.0	0.0	0.0	0.0	0.0	0.0	0.0	0.0	0.0	0.0	0.0	0.0	0.0	0.0	0.0	0.0	0.0	0.0	0.0	0.0	0.0	0.0	0.0	0.0	0.0	0.0	0.0	0.0	0.0	0.0	0.0	0.0	0.0	0.0	0.0	0.0
	PLCD3	0.0	0.0	0.0	0.0	0.0	0.0	0.0	0.0	0.0	0.0	0.0	0.0	0.0	0.0	0.0	0.0	0.0	0.0	0.0	0.0	0.0	0.0	0.0	0.0	0.0	0.0	0.0	0.0	0.0	0.0	0.0	0.0	0.0	0.0	0.0	0.0	0.0	0.0	0.0	0.0	0.0	0.0	0.0	0.0	0.0	0.0	0.0	0.0
	PLD2	0.0	0.0	0.0	0.0	0.0	0.0	0.0	0.0	0.0	0.0	0.0	0.0	0.0	0.0	0.0	0.0	0.0	0.0	0.0	0.0	0.0	0.0	0.0	0.0	0.0	0.0	0.0	0.0	0.0	0.0	0.0	0.0	0.0	0.0	0.0	0.0	0.0	0.0	0.0	0.0	0.0	0.0	0.0	0.0	0.0	0.0	0.0	0.0
	PLEKHA4	0.0	0.0	0.0	0.0	0.0	0.0	0.0	0.0	0.0	0.0	0.0	0.0	0.0	0.0	0.0	0.0	0.0	0.0	0.0	0.0	0.0	0.0	0.0	0.0	0.0	0.0	0.0	0.0	0.0	0.0	0.0	0.0	0.0	0.0	0.0	0.0	0.0	0.0	0.0	0.0	0.0	0.0	0.0	0.0	0.0	0.0	0.0	0.0
	PLEKHA7	3.819815	1.1053933	1.4726855	0.0	0.0	2.2337663	0.25678304	7.58	0.64125	2.6301532	0.9629197	1.4761659	0.9275245	0.0	0.0	0.50576925	0.4912364	0.0	0.0	0.0	0.19686568	0.0	0.0	0.06969479	0.5576216	0.0	0.4661947	5.8773046	3.7272513	6.2683334	0.40772533	0.12881818	1.1857895	0.7001105	0.38618806	0.0	1.5052481	0.36407408	0.0	3.4124205	2.800341	0.58570707	1.63725	1.4067886	0.0	0.65683544	0.2061493	0.619375
	PLEKHB1	0.0	0.0	0.0	0.0	0.9475188	0.3	2.4327543	0.0	0.0	0.0	0.0	0.0	0.0	0.0	0.0	0.0	0.0	0.0	0.0	0.0	0.0	0.0	0.0	0.0	0.0	0.0	0.0	0.0	0.0	0.0	0.0	0.0	0.0	0.0	0.0	0.0	0.0	0.0	0.0	0.0	0.0	0.0	0.0	0.0	0.0	0.0	0.0	0.0
	PLEKHG2	0.0	0.0	0.0	0.0	0.0	0.0	0.0	0.0	0.0	0.0	0.0	0.0	0.0	0.0	0.0	0.0	0.0	0.0	0.0	0.0	0.0	0.0	0.0	0.0	0.0	0.0	0.0	0.0	0.0	0.0	0.0	0.0	0.0	0.0	0.0	0.0	0.0	0.0	0.0	0.0	0.0	0.0	0.0	0.0	0.0	0.0	0.0	0.0
	PLEKHO2	0.0	0.0	0.0	0.0	0.0	0.0	0.0	0.0	0.0	0.0	0.0	0.0	0.0	0.0	0.0	0.0	0.0	0.0	0.0	0.0	0.0	0.0	0.0	0.0	0.0	0.0	0.0	0.0	0.0	0.0	0.0	0.0	0.0	0.0	0.0	0.0	0.0	0.0	0.0	0.0	0.0	0.0	0.0	0.0	0.0	0.0	0.0	0.0
	PLIN2	0.0	0.0	0.0	0.0	0.0	0.0	0.0	0.0	0.0	0.0	0.0	0.0	0.0	0.0	0.0	0.0	0.0	0.0	0.0	0.0	0.0	0.0	0.0	0.0	0.0	0.0	0.0	0.0	0.0	0.0	0.0	0.0	0.0	0.0	0.0	0.0	0.0	0.0	0.0	0.0	0.0	0.0	0.0	0.0	0.0	0.0	0.0	0.0
	PLIN4	0.0	0.0	0.0	0.0	0.0	0.0	0.0	0.0	0.0	0.0	0.0	0.0	0.0	0.0	0.0	0.0	0.0	0.0	0.0	0.0	0.0	0.0	0.0	0.0	0.0	0.0	0.0	0.0	0.0	0.0	0.0	0.0	0.0	0.0	0.0	0.0	0.0	0.0	0.0	0.0	0.0	0.0	0.0	0.0	0.0	0.0	0.0	0.0
	PLIN5	0.0	0.0	0.10208481	0.0	0.0	0.0	0.0	0.0	0.0	0.0	0.0	0.0	0.0	0.0	0.0	0.0	0.0	0.0	0.0	0.0	0.0	0.0	0.0	0.0	0.0	0.0	0.0	0.0	0.0	0.0	0.0	0.0	0.0	0.0	0.0	0.0	0.0	0.0	0.0	0.0	0.0	0.0	0.0	0.0	0.0	0.0	0.0	0.0
	PLP2	0.0	0.0	0.0	0.0	0.0	0.0	0.0	0.0	0.0	0.0	0.0	0.0	0.0	0.0	0.0	0.0	0.0	0.0	0.0	0.0	0.0	0.0	0.0	0.0	0.0	0.0	0.0	0.0	0.0	0.0	0.0	0.0	0.0	0.0	0.0	0.0	0.0	0.0	0.0	0.0	0.0	0.0	0.0	0.0	0.0	0.0	0.0	0.0
	PLSCR1	0.0	0.0	0.0	0.0	0.0	0.0	0.0	0.0	0.46895835	0.0	0.0	0.0	0.0	0.0	0.0	0.0	0.0	0.0	0.0	1.2155914	1.5945455	0.0	0.0	0.0	0.30652222	0.0	0.86375	0.0	0.11571429	0.0	0.0	0.0	0.0	0.0	0.0	0.0	0.0	1.1271605	0.0	0.0	0.0	0.20827411	0.0	0.0	0.0	0.0	1.0710709	0.0
	PLSCR4	4.465273	2.1185393	2.3598232	0.0	0.0	0.0	0.0	0.0	0.0	0.0	0.0	0.0	0.0	0.0	0.0	0.0	0.0	0.0	0.0	0.0	0.0	0.0	0.0	0.0	0.0	0.0	0.0	0.0	0.0	0.0	0.0	0.0	0.0	0.0	0.0	0.0	0.0	0.0	0.0	0.0	0.0	0.0	0.0	0.0	0.0	0.0	0.0	0.0
	PLXNB1	1.2516667	2.0606666	2.4536395	0.0	0.32981482	0.0	0.7194789	1.7625	0.0	0.0	0.0	0.0	0.0	0.0	0.0	0.0	0.0	0.0	0.0	0.0	0.0	0.0	0.0	0.0	0.0	0.0	0.0	0.8892442	0.0	0.0	0.0	0.0	0.0	0.0	0.0	0.0	0.0	0.0	0.0	0.0	0.0	0.0	0.0	0.0	0.0	0.0	0.0	0.0
	PMP2	0.5438182	0.52820224	0.5375265	0.0	0.13909039	0.2794737	2.6515594	0.0	0.0	0.0	0.0	0.0	0.0	0.0	0.0	0.0	0.0	0.0	0.0	0.0	0.0	0.0	0.0	0.0	0.0	0.0	0.0	0.0	0.0	0.0	0.0	0.0	0.0	0.0	0.0	0.0	0.0	0.0	0.0	0.0	0.0	0.0	0.0	0.0	0.0	0.0	0.0	0.0
	PNISR	8.950556	9.054576	8.997761	4.269136	4.634691	8.480392	7.9047036	2.0125	3.4133334	8.474046	8.284066	8.262979	8.062199	8.031292	8.1083355	8.053594	8.085203	8.210354	7.9934683	8.041282	8.051591	8.291746	8.389907	8.018744	8.018685	8.053321	7.8864474	8.265218	8.349291	8.25375	8.273205	8.1124	8.055	8.144344	7.7788253	8.13367	8.2208605	8.364465	8.146441	8.374634	8.069661	7.951679	8.296962	8.396196	7.9415116	8.309231	8.361972	7.747
	PNP	0.0	0.0	0.0	0.0	0.0	0.0	0.0	0.0	0.0	0.0	0.0	0.0	0.0	0.0	0.0	0.0	0.0	0.0	0.0	0.0	0.0	0.0	0.0	0.0	0.0	0.0	0.0	0.0	0.0	0.0	0.0	0.0	0.0	0.0	0.0	0.0	0.0	0.0	0.0	0.0	0.0	0.0	0.0	0.0	0.0	0.0	0.0	0.0
	POC1B-GALNT4	0.0	0.0	0.0	0.0	0.0	0.0	0.0	0.0	0.0	0.0	0.0	0.0	0.0	0.0	0.0	0.0	0.0	0.0	0.0	0.0	0.0	0.0	0.0	0.0	0.0	0.0	0.0	0.0	0.0	0.0	0.0	0.0	0.0	0.0	0.0	0.0	0.0	0.0	0.0	0.0	0.0	0.0	0.0	0.0	0.0	0.0	0.0	0.0
	PODN	0.0	0.0	0.0	0.0	0.0	0.0	0.0	0.0	0.0	0.0	0.0	0.0	0.0	0.0	0.0	0.0	0.0	0.0	0.0	0.0	0.0	0.0	0.0	0.0	0.0	0.0	0.0	0.0	0.0	0.0	0.0	0.0	0.0	0.0	0.0	0.0	0.0	0.0	0.0	0.0	0.0	0.0	0.0	0.0	0.0	0.0	0.0	0.0
	PODNL1	0.0	0.0	0.0	0.0	0.0	0.0	0.0	0.0	0.0	0.0	0.0	0.0	0.0	0.0	0.0	0.0	0.0	0.0	0.0	0.0	0.0	0.0	0.0	0.0	0.0	0.0	0.0	0.0	0.0	0.0	0.0	0.0	0.0	0.0	0.0	0.0	0.0	0.0	0.0	0.0	0.0	0.0	0.0	0.0	0.0	0.0	0.0	0.0
	PODXL	0.0	0.0	0.0	0.0	0.0	0.0	0.0	0.0	5.1185417	0.14056122	0.0	0.33701417	0.24317013	0.0	0.0	0.39006594	0.91643256	0.0	0.0	1.1551605	0.6121212	0.0	0.0	0.0	0.0	0.0	2.3983185	0.0	0.0	0.0	0.0	0.0	0.30052173	0.0	0.0	0.0	0.0	0.0	0.0	0.0	0.0	0.0	0.0	0.0	0.0	0.0	0.0	0.0
	POLD4	0.0	0.0	0.0	0.0	0.0	0.0	0.0	0.0	0.0	0.0	0.0	0.0	0.0	0.0	0.0	0.0	0.0	0.0	0.07444822	0.0	0.061969697	0.0	0.0	0.0	0.0	0.0	0.10535714	0.23110466	0.0	0.0	0.0	0.13045454	0.5521239	0.0	0.46756935	0.0	0.0	0.0	0.22957984	0.0	0.7877273	0.20005076	0.0	0.0	0.0	0.0	0.0	0.0
	PON2	9.0627775	4.7132583	8.991905	0.0	2.4261494	1.5094737	2.718288	8.205	2.3152084	0.0	0.0	0.0	0.0	0.0	0.0	0.0	0.0	0.0	0.0	0.0	0.0	0.0	0.0	0.0	0.0	0.0	0.0	0.0	0.0	0.0	0.0	0.0	0.0	0.0	0.0	0.0	0.0	0.0	0.0	0.0	0.0	0.0	0.0	0.0	0.0	0.0	0.0	0.0
	PON3	0.0	0.0	0.0	0.0	0.0	0.0	0.0	0.0	0.0	0.0	0.0	0.0	0.0	0.0	0.0	0.0	0.0	0.0	0.0	0.0	0.0	0.0	0.0	0.0	0.0	0.0	0.0	0.0	0.0	0.0	0.0	0.0	0.0	0.0	0.0	0.0	0.0	0.0	0.0	0.0	0.0	0.0	0.0	0.0	0.0	0.0	0.0	0.0
	PPARA	0.5388889	0.0	0.0	0.0	0.0	0.0	0.0	0.0	0.0	0.0	0.0	0.0	0.0	0.0	0.0	0.0	0.0	0.0	0.0	0.0	0.0	0.0	0.0	0.0	0.0	0.0	0.0	0.76063585	0.0	0.0	0.0	0.0	0.0	0.0	0.0	0.0	0.0	0.0	0.0	0.0	0.0	0.0	0.0	0.0	0.0	0.0	0.0	0.0
	PPP1R13L	0.0	0.0	0.0	0.0	0.0	0.0	0.0	0.0	0.0	0.0	0.0	0.0	0.0	0.0	0.0	0.0	0.0	0.0	0.0	0.0	0.0	0.0	0.0	0.0	0.0	0.0	0.0	0.0	0.0	0.0	0.0	0.0	0.0	0.0	0.0	0.0	0.0	0.0	0.0	0.0	0.0	0.0	0.0	0.0	0.0	0.0	0.0	0.0
	PPP1R14B	0.0	0.0	0.0	0.0	0.0	0.0	0.0	0.0	0.0	0.0	0.0	0.0	0.0	0.0	0.0	0.0	0.0	0.0	0.0	0.0	0.0	0.0	0.0	0.0	0.0	0.0	0.0	0.0	0.0	0.0	0.0	0.0	0.0	0.0	0.0	0.0	0.0	0.0	0.0	0.0	0.0	0.0	0.0	0.0	0.0	0.0	0.0	0.0
	PPP1R18	0.0	0.0	0.0	0.0	0.0	0.0	0.0	0.0	0.0	0.0	0.0	0.0	0.0	0.0	0.0	0.0	0.0	0.0	0.0	0.0	0.0	0.0	0.0	0.0	0.0	0.0	0.0	0.0	0.0	0.0	0.0	0.0	0.0	0.0	0.0	0.0	0.0	0.0	0.0	0.0	0.0	0.0	0.0	0.0	0.0	0.0	0.0	0.0
	PPP1R1B	0.0	0.0	0.0	0.0	0.0	0.0	0.0	0.0	0.0	0.0	0.0	0.0	0.0	0.0	0.0	0.0	0.0	0.0	0.0	0.0	0.0	0.0	0.0	0.0	0.1291441	0.0	0.0	0.0	0.0	0.0	0.0	0.0	0.0	0.0	0.0	0.0	0.0	0.0	0.0	0.0	0.0	0.0	0.0	0.0	0.0	0.0	0.0	0.0
	PPP1R3B	0.0	0.0	0.0	0.0	0.0	0.0	0.0	0.0	0.0	0.0	0.0	0.0	0.0	0.0	0.0	0.0	0.0	0.0	0.0	0.0	0.06030303	0.0	0.0	0.0	0.0	0.0	0.0	0.0	0.0	0.0	0.0	0.0	0.0	0.0	0.0	0.0	0.0	0.0	0.0	0.0	0.0	0.0	0.0	0.0	0.0	0.0	0.0	0.0
	PPP1R3C	2.480926	2.040337	2.1725264	0.0	0.0	0.0	0.0	0.0	0.0	0.0	0.0	0.0	0.0	0.0	0.0	0.0	0.0	0.0	0.0	0.0	0.0	0.0	0.0	0.0	0.0	0.0	0.0	0.0	0.0	0.0	0.0	0.0	0.0	0.0	0.0	0.0	0.0	0.0	0.0	0.0	0.0	0.0	0.0	0.0	0.0	0.0	0.0	0.0
	PPP1R3G	0.0	0.0	0.0	0.0	0.0	0.0	0.0	0.0	0.0	0.0	0.0	0.0	0.0	0.0	0.0	0.0	0.0	0.0	0.0	0.0	0.0	0.0	0.0	0.0	0.0	0.0	0.0	0.0	0.0	0.0	0.0	0.0	0.0	0.0	0.0	0.0	0.0	0.0	0.0	0.0	0.0	0.0	0.0	0.0	0.0	0.0	0.0	0.0
	PRDM16	2.5942593	1.1564045	4.1496115	0.0	0.0	0.0	0.0	0.0	0.0	0.0	0.0	0.0	0.0	0.0	0.0	0.0	0.0	0.0	0.0	0.0	0.0	0.0	0.0	0.0	0.0	0.0	0.0	0.0	0.0	0.0	0.0	0.0	0.0	0.0	0.0	0.0	0.0	0.0	0.0	0.0	0.0	0.0	0.0	0.0	0.0	0.0	0.0	0.0
	PRELP	0.0	0.0	0.0	0.0	0.0	0.0	0.0	0.0	0.0	0.0	0.0	0.0	0.0	0.0	0.0	0.0	0.0	0.0	0.0	0.0	0.0	0.0	0.0	0.0	0.0	0.0	0.0	0.7380814	1.4217143	0.0	0.0	0.0	0.0	0.0	0.0	0.0	0.0	0.0	0.0	0.0	0.0	0.0	0.0	0.0	0.0	0.0	0.0	0.0
	PREX2	9.964167	5.34382	10.222083	0.0	2.6992173	2.0718422	7.9647603	8.52	4.630833	0.0	0.0	0.0	0.0	0.0	0.0	0.0	0.0	0.0	0.0	0.0	0.0	0.0	0.0	0.0	0.0	0.0	0.0	0.0	0.0	0.0	0.0	0.0	0.0	0.0	0.0	0.0	0.0	0.0	0.0	0.0	0.0	0.0	0.0	0.0	0.0	0.0	0.0	0.0
	PRICKLE3	0.0	0.0	0.0	0.0	0.0	0.0	0.0	0.0	0.0	0.0	0.0	0.0	0.0	0.0	0.0	0.0	0.0	0.0	0.0	0.0	0.0	0.0	0.0	0.0	0.0	0.0	0.0	0.0	0.0	0.0	0.0	0.0	0.0	0.0	0.0	0.0	0.0	0.0	0.0	0.0	0.0	0.0	0.0	0.0	0.0	0.0	0.0	0.0
	PRKCH	0.0	0.0	0.0	0.0	0.0	0.0	0.0	0.0	10.268437	0.0	0.0	0.0	0.0	0.0	0.0	0.0	0.0	0.0	0.0	0.0	0.0	0.0	0.0	0.0	0.0	0.0	0.0	0.0	0.0	0.0	0.0	0.0	0.0	0.0	0.0	0.0	0.0	0.0	0.0	0.0	0.0	0.0	0.0	0.0	0.0	0.0	0.0	0.0
	PRKX	0.0	0.0	0.0	0.0	0.0	0.0	0.0	0.0	0.0	0.0	0.0	0.0	0.0	0.0	0.0	0.0	0.0	0.0	0.0	0.0	0.0	0.0	0.0	0.0	0.0	0.0	0.0	0.0	0.0	0.0	0.0	0.0	0.0	0.0	0.0	0.0	0.0	0.0	0.0	0.0	0.0	0.0	0.0	0.0	0.0	0.0	0.0	0.0
	PRODH	3.6751852	2.5602248	4.585053	0.0	0.0	0.0	0.0	0.0	0.0	0.0	0.0	0.0	0.0	0.0	0.0	0.0	0.0	0.0	0.0	0.0	0.0	0.0	0.0	0.0	0.0	0.0	0.0	0.0	0.0	0.0	0.0	0.0	0.0	0.0	0.0	0.0	0.0	0.0	0.0	0.0	0.0	0.0	0.0	0.0	0.0	0.0	0.0	0.0
	PRPF38B	0.0	0.0	0.0	1.3346914	0.0	2.2448685	1.058803	0.0	0.0	1.7493367	2.8023913	1.5842465	2.4548655	1.722473	1.2054664	1.730352	2.4071453	1.4238226	2.2681863	2.6210322	2.7301514	1.5451871	1.4672291	2.3695602	2.2767746	1.9485856	2.7699108	2.164593	1.7970616	1.4575309	1.5788794	1.8679091	3.0446017	2.876243	4.8924403	2.3118517	1.7624207	2.8450618	2.1613865	1.5447787	2.4814773	2.220406	1.987563	2.691306	2.0815902	1.7817721	2.3888304	0.9075
	PRR29	0.0	0.0	0.0	0.0	0.0	0.0	0.0	0.0	0.0	0.0	0.0	0.0	0.0	0.0	0.0	0.0	0.0	0.0	0.0	0.0	0.0	0.0	0.0	0.0	0.0	0.0	0.0	0.0	0.0	0.0	0.0	0.0	0.0	0.0	0.0	0.0	0.0	0.0	0.0	0.0	0.0	0.0	0.0	0.0	0.0	0.0	0.0	0.0
	PRR5	0.0	0.0	0.0	0.0	0.0	0.0	0.0	0.0	0.0	0.0	0.0	0.0	0.0	0.0	0.0	0.0	0.0	0.0	0.0	0.0	0.0	0.0	0.0	0.0	0.0	0.0	0.0	0.0	0.0	0.0	0.0	0.0	0.0	0.0	0.0	0.0	0.0	0.0	0.0	0.0	0.0	0.0	0.0	0.0	0.0	0.0	0.0	0.0
	PRRC2C	1.5555556	0.71	0.9090141	1.4528395	2.080747	6.9292307	3.8178358	8.205	0.845	6.778626	6.8463736	6.7283306	7.0480585	6.6046505	6.6055245	6.7100487	7.014645	6.580607	6.9423604	6.650354	6.5809093	6.7475395	6.520559	6.7321787	6.828242	6.81794	7.196081	6.7325215	6.752979	6.876	6.7390323	6.856892	7.151948	6.9286065	6.9660697	6.916389	6.7546325	6.963889	7.0320253	6.675119	6.9985	7.117273	6.826076	7.089518	6.94125	7.1557693	6.8207784	6.969
	PRRX2	0.0	0.0	0.0	0.0	0.0	0.0	0.0	0.0	0.0	0.0	0.0	0.0	0.0	0.0	0.0	0.0	0.0	0.0	0.0	0.0	0.0	0.0	0.0	0.0	0.0	0.0	0.0	0.0	0.0	0.0	0.0	0.0	0.0	0.0	0.0	0.0	0.0	0.0	0.0	0.0	0.0	0.0	0.0	0.0	0.0	0.0	0.0	0.0
	PRSS35	0.0	0.0	0.0	0.0	0.0	0.0	0.0	0.0	0.0	0.0	0.0	0.0	0.0	0.0	0.0	0.0	0.0	0.0	0.0	0.0	0.0	0.0	0.0	0.0	0.0	0.0	0.0	0.0	0.0	0.0	0.0	0.0	0.0	0.0	0.0	0.0	0.0	0.0	0.0	0.0	0.0	0.0	0.0	0.0	0.0	0.0	0.0	0.0
	PRX	0.0	0.0	0.0	0.0	0.0	0.0	0.0	0.0	0.0	0.0	0.0	0.0	0.0	0.0	0.0	0.0	0.0	0.0	0.0	0.0	0.0	0.0	0.0	0.0	0.0	0.0	0.0	0.0	0.0	0.0	0.0	0.0	0.0	0.0	0.0	0.0	0.0	0.0	0.0	0.0	0.0	0.0	0.0	0.0	0.0	0.0	0.0	0.0
	PSD4	0.0	0.0	0.0	0.0	0.0	0.0	0.0	0.0	0.0	0.0	0.0	0.0	0.0	0.0	0.0	0.0	0.0	0.0	0.0	0.0	0.0	0.0	0.0	0.0	0.0	0.0	0.0	0.0	0.0	0.0	0.0	0.0	0.0	0.0	0.0	0.0	0.0	0.0	0.0	0.0	0.0	0.0	0.0	0.0	0.0	0.0	0.0	0.0
	PSKH1	0.0	0.0	0.0	0.0	0.0	0.0	0.0	0.0	0.0	0.0	0.0	0.0	0.0	0.0	0.0	0.0	0.0	0.0	0.0	0.0	0.0	0.0	0.0	0.0	0.0	0.0	0.06107143	0.0	0.0	0.0	0.0	0.0	0.0	0.0	0.0	0.0	0.0	0.0	0.0	0.0	0.0	0.0	0.0	0.0	0.0	0.0	0.0	0.0
	PSMB8	0.0	0.0	0.0	0.0	0.0	0.0	0.0	0.0	0.0	0.0	0.0	0.0	0.0	0.0	0.0	0.0	0.0	0.0	0.0	0.0	0.0	0.0	0.0	0.0	0.0	0.0	0.0	0.0	0.0	0.0	0.0	0.0	0.0	0.0	0.0	0.0	0.0	0.0	0.0	0.0	0.0	0.0	0.0	0.0	0.0	0.0	0.0	0.0
	PSMB9	0.0	0.0	0.0	0.0	0.0	0.0	0.0	0.0	0.0	0.0	0.0	0.0	0.0	0.0	0.0	0.0	0.0	0.0	0.0	0.0	0.0	0.0	0.0	0.0	0.0	0.0	0.0	0.0	0.0	0.0	0.0	0.0	0.0	0.0	0.0	0.0	0.0	0.0	0.0	0.0	0.0	0.0	0.0	0.0	0.0	0.0	0.0	0.0
	PSTPIP1	0.0	0.0	0.0	0.0	0.0	0.0	0.0	0.0	0.0	0.0	0.0	0.0	0.0	0.0	0.0	0.0	0.0	0.0	0.0	0.0	0.0	0.0	0.0	0.0	0.0	0.0	0.0	0.0	0.0	0.0	0.0	0.0	0.0	0.0	0.0	0.0	0.0	0.0	0.0	0.0	0.0	0.0	0.0	0.0	0.0	0.0	0.0	0.0
	PTGER1	0.0	0.0	0.0	0.0	0.0	0.0	0.0	0.0	0.0	0.0	0.0	0.0	0.0	0.0	0.0	0.0	0.0	0.0	0.0	0.0	0.0	0.0	0.0	0.0	0.0	0.0	0.0	0.0	0.0	0.0	0.0	0.0	0.0	0.0	0.0	0.0	0.0	0.0	0.0	0.0	0.0	0.0	0.0	0.0	0.0	0.0	0.0	0.0
	PTH1R	0.0	0.0	0.0	0.0	0.0	0.0	0.0	0.0	0.0	0.0	0.0	0.0	0.0	0.0	0.0	0.0	0.0	0.0	0.0	0.0	0.0	0.0	0.0	0.0	0.0	0.0	0.0	0.0	0.0	0.0	0.0	0.0	0.0	0.0	0.0	0.0	0.0	0.0	0.0	0.0	0.0	0.0	0.0	0.0	0.0	0.0	0.0	0.0
	PTPN21	0.0	0.0	0.0	0.0	0.0	0.0	0.0	0.0	0.0	0.0	0.07248175	0.0	0.2022304	0.62172925	0.38619593	0.39459252	0.545418	0.13387258	0.55044144	0.8638925	1.4489552	0.32664895	0.010645834	0.49352145	0.0	0.47702232	1.4955357	0.0	0.0	0.0	0.17737068	0.08336364	0.78141594	0.25983426	1.1309891	0.17092593	0.0	0.0	0.13945378	0.0	0.24352273	0.022284264	0.07731093	0.0	0.1242874	0.0	0.0	0.0
	PTTG1IP	0.0	0.0	0.0	0.0	0.0	0.0	0.0	0.0	0.0	0.10969388	0.0	0.0	0.0	0.0	0.0	0.16736785	0.0	0.0	0.0	0.07089936	0.0	0.0	0.0	0.0	0.0	0.0	0.52508926	0.0	0.0	0.0	0.0	0.0	0.1521239	0.0	0.612927	0.22889571	0.0	0.0	0.0	0.0	0.47397727	0.62725	0.0	0.0	0.0	0.0	0.0	0.0
	PXDC1	0.0	0.0	0.0	0.0	0.0	0.0	0.0	0.0	0.0	0.0	0.0	0.0	0.0	0.0	0.0	0.0	0.0	0.0	0.0	0.0	0.0	0.0	0.0	0.0	0.0	0.0	0.0	0.0	0.0	0.0	0.0	0.0	0.0	0.0	0.0	0.0	0.0	0.0	0.0	0.0	0.0	0.0	0.0	0.0	0.0	0.0	0.0	0.0
	PXMP2	0.0	0.0	0.0	0.0	0.0	0.0	0.0	0.0	0.0	0.0	0.0	0.0	0.0	0.0	0.0	0.0	0.0	0.0	0.0	0.0708172	0.0	0.0	0.0	0.0	0.0	0.0	0.15017857	0.0	0.0	0.0	0.0	0.0	0.26672566	0.0	0.2288158	0.0	0.0	0.0	0.0	0.0	0.0	0.0	0.0	0.0	0.0	0.0	0.0	0.0
	PXN	0.0	0.0	0.0	0.0	0.0	0.0	0.0	0.0	0.0	0.0	2.671387	0.0	0.0	0.0	0.0	0.0	0.0	0.0	0.0	0.0	0.0	0.0	0.0	0.0	0.0	0.0	0.0	0.0	0.0	0.0	0.0	0.0	0.0	0.0	0.2536742	0.0	0.0	0.0	0.0	0.0	0.3618182	1.7227919	0.0	0.0	0.0	0.0	0.0	1.583125
	RAB13	0.0	0.0	0.0	0.0	0.0	0.0	0.0	0.0	0.0	0.0	0.0	0.0	0.0	0.0	0.0	0.0	0.0	0.0	0.0	0.0	0.0	0.0	0.0	0.0	0.0	0.0	0.0	0.0	0.0	0.0	0.0	0.0	0.0	0.0	0.0	0.0	0.0	0.0	0.0	0.0	0.0	0.0	0.0	0.0	0.0	0.0	0.0	0.0
	RAB20	0.0	0.0	0.0	0.0	0.0	0.0	0.0	0.0	0.0	0.0	0.0	0.0	0.0	0.0	0.0	0.0	0.0	0.0	0.0	0.0	0.0	0.0	0.0	0.0	0.0	0.0	0.0	0.0	0.0	0.0	0.0	0.0	0.0	0.0	0.0	0.0	0.0	0.0	0.0	0.0	0.0	0.0	0.0	0.0	0.0	0.0	0.0	0.0
	RAB29	0.0	0.0	0.0	0.0	0.0	0.0	0.0	0.0	0.0	0.0	0.0	0.0	0.0	0.49064347	0.0	0.019889867	0.0	0.0	0.0	0.6337554	1.0891045	0.0	0.0	0.09966063	0.0	0.0	0.40678573	0.0	0.0	0.0	0.0	0.0	0.0	0.0	0.8509927	0.0	0.0	0.0	0.0	0.0	0.0	0.0	0.0	0.0	0.0	0.0	0.0	0.0
	RAB30	2.286111	0.0	0.86731446	0.0	2.7353036	6.5286274	8.591798	0.0	1.39125	1.6040816	2.930584	3.4557712	5.914312	5.7914553	3.1287053	6.1823444	6.4656014	2.5388134	6.1337056	6.104	6.4511113	6.1894355	3.2700415	5.9062276	6.0256796	5.911418	6.3678946	3.1759539	3.4659524	2.8571606	3.768319	3.2913637	6.1805334	6.0194263	6.091861	6.261	3.8666632	3.6674075	5.8311877	2.4538052	3.115	5.770606	5.67825	5.9985366	3.8098125	6.191154	5.937762	2.31125
	RAB31	0.41555557	0.0	1.7690812	2.4654322	0.0	0.0	0.0	0.0	0.0	0.0	0.0	0.0	0.0	0.0	0.0	0.0	0.0	0.0	0.0	5.946817	5.745909	0.0	0.0	0.2638694	0.031365115	0.0	3.0283928	0.0	0.0	0.0	0.0	0.0	0.0	0.0	1.0655571	0.1408642	0.0	1.0401235	0.0	0.0	0.0	0.0	0.0	0.7490612	0.0	0.0	1.9268246	0.0
	RAB34	0.0	0.0	0.0	0.0	0.0	0.0	0.0	0.0	0.0	0.0	0.0	0.0	0.0	0.0	0.0	0.0	0.0	0.0	0.0	0.0	0.0	0.0	0.0	0.0	0.0	0.0	0.0	0.0	0.0	0.0	0.0	0.0	0.0	0.0	0.0	0.0	0.0	0.0	0.0	0.0	0.0	0.0	0.0	0.0	0.0	0.0	0.0	0.0
	RAB41	0.0	0.0	0.0	0.0	0.0	0.0	0.0	0.0	0.0	0.0	0.0	0.0	0.0	0.0	0.0	0.0	0.0	0.0	0.0	0.0	0.0	0.0	0.0	0.0	0.0	0.0	0.0	0.0	0.0	0.0	0.0	0.0	0.0	0.0	0.0	0.0	0.0	0.0	0.0	0.0	0.0	0.0	0.0	0.0	0.0	0.0	0.0	0.0
	RAB42	0.0	0.0	0.0	0.0	0.0	0.0	0.0	0.0	0.0	0.0	0.0	0.0	0.0	0.0	0.0	0.0	0.0	0.0	0.0	0.0	0.0	0.0	0.0	0.0	0.0	0.0	0.0	0.0	0.0	0.0	0.0	0.0	0.0	0.0	0.0	0.0	0.0	0.0	0.0	0.0	0.0	0.0	0.0	0.0	0.0	0.0	0.0	0.0
	RAI14	0.0	0.0	0.0	0.0	0.0	0.0	2.0626934	0.0	0.0	0.0	0.0	0.0	0.0	0.0	0.0	0.0	0.0	0.0	0.0	0.0	0.0	0.0	0.0	0.0	0.0	0.0	0.0	0.0	0.72504765	0.40432099	0.0	0.17463636	0.0	0.0	1.3695415	0.0	0.0	0.0	0.0	0.0	0.42775282	0.8482741	0.0	0.0	0.44431257	0.0	0.0	3.02875
	RANBP3L	8.595	2.630899	9.053526	0.0	0.0	0.0	0.0	0.0	0.0	0.0	0.0	0.0	0.0	0.0	0.0	0.0	0.0	0.0	0.0	0.0	0.0	0.0	0.0	0.09179096	0.0	0.0	0.0	0.0	0.0	0.0	1.9964224	0.7829091	0.0	0.0	2.5539563	0.3838889	0.0	0.0	0.0	0.0	0.0	0.0	0.0	0.0	0.0	0.0	0.0	0.0
	RAPGEF3	2.9022222	1.7491012	3.319576	0.0	0.0	0.5568421	0.0	0.0	0.0	0.0	0.0	0.0	0.0	0.0	0.0	0.0	0.0	0.0	0.0	0.0	0.0	0.0	0.0	0.0	0.0	0.0	0.0	0.0	0.0	0.0	0.0	0.0	0.0	0.0	0.0	0.0	0.0	0.0	0.0	0.0	0.0	0.0	0.0	0.0	0.0	0.0	0.0	0.0
	RAPSN	0.0	0.0	0.0	0.0	0.0	0.0	0.0	0.0	0.0	0.0	0.0	0.0	0.0	0.0	0.0	0.0	0.0	0.0	0.0	0.0	0.0	0.0	0.0	0.0	0.0	0.0	0.0	0.0	0.0	0.0	0.0	0.0	0.0	0.0	0.0	0.0	0.0	0.0	0.0	0.0	0.0	0.0	0.0	0.0	0.0	0.0	0.0	0.0
	RARRES2	0.0	0.0	0.0	0.0	0.0	0.0	0.0	0.0	0.0	0.0	0.0	0.0	0.0	0.0	0.0	0.0	0.0	0.0	0.0	0.0	0.0	0.0	0.0	0.0	0.0	0.0	0.0	0.0	0.0	0.0	0.0	0.0	0.0	0.0	0.0	0.0	0.0	0.0	0.0	0.0	0.0	0.0	0.0	0.0	0.0	0.0	0.0	0.0
	RASL12	0.0	0.8139326	0.0	0.0	0.0	0.0	0.0	0.0	0.0	0.0	0.0	0.0	0.0	0.0	0.0	0.0	0.0	0.0	0.0	0.0	0.0	0.0	0.0	0.0	0.0	0.0	0.0	0.0	0.0	0.0	0.0	0.0	0.0	0.0	0.0	0.0	0.0	0.0	0.0	0.0	0.0	0.0	0.0	0.0	0.0	0.0	0.0	0.0
	RASSF2	0.0	0.0	0.0	0.0	0.9621958	0.35552633	3.2385786	0.0	0.0	0.0	0.0	0.0	0.0	0.0	0.0	0.0	0.0	0.0	0.0	0.0	0.39045453	0.0	0.0	0.0	0.0	0.0	0.0	0.0	0.0	0.0	0.0	0.0	0.0	0.0	0.0	0.0	0.0	0.0	0.0	0.0	0.0	0.0	0.0	0.0	0.0	0.0	0.0	0.0
	RASSF8	2.8211112	1.2133708	2.1126409	4.335185	0.0	0.42657894	2.429526	1.7625	2.1647916	0.0	0.0	0.0	0.62917894	1.1815754	0.022727273	0.0	1.0439948	0.0	0.7763959	0.6367097	2.254394	0.40962568	0.0	0.49546003	0.8740389	0.0	1.6978571	1.277907	2.727	0.9471605	0.0	0.39675677	5.4032	2.3834805	1.0383431	1.1810493	0.74602556	1.5846914	1.2631513	0.10259717	1.5701137	1.3905076	0.969916	0.0	0.34375736	1.523038	0.24118255	2.025
	RBBP6	0.0	0.0	0.0	0.0	0.0	2.8408973	0.7787282	0.0	0.0	3.022296	3.629927	3.5799701	5.9274263	3.5914907	2.962919	3.7988448	5.853698	3.3098564	5.707179	5.6975884	5.8236365	3.5683956	3.2190208	5.7274666	3.586465	5.857873	5.933919	5.7393966	3.7059524	3.5214815	3.7070816	5.7683563	5.5973334	5.6114755	5.749076	5.720734	3.3596525	6.002222	5.6032276	3.7962124	6.0298305	5.8443184	3.659664	6.0642076	3.5968463	5.913077	5.7641287	2.7525
	RBM38	0.0	0.0	0.0	0.0	0.0	0.0	0.0	0.0	0.0	0.0	0.0	0.0	0.0	0.0	0.0	0.0	0.0	0.0	0.0	0.0	0.40378788	0.0	0.0	0.0	0.0	0.0	0.0	0.0	0.0	0.0	0.0	0.0	0.0	0.0	0.0	0.0	0.0	0.0	0.0	0.0	0.0	0.0	0.0	0.0	0.0	0.0	0.0	0.0
	RBMS2	0.0	0.0	0.0	0.0	0.0	0.0	0.0	0.0	2.8222916	0.0	0.0	0.0	0.0	0.0	0.0	0.0	0.12700692	0.0	0.0	0.24286021	0.6622388	0.0	0.0	0.0	0.0	0.0	0.38159293	0.0	0.0	0.0	0.0	0.0	0.73690265	0.18165746	0.0	0.0	0.0	0.25777778	0.0	0.0	0.20465909	0.0	0.2389916	0.0	0.0	0.0	0.4911325	0.0
	RBMS3	4.3168516	1.8773034	5.9608126	0.7109876	0.0	0.0	0.0	0.0	10.650625	0.0	0.0	0.0	0.20473039	0.0	0.0	0.031409692	1.1133883	0.0	0.82905084	0.8418455	1.4410607	0.44812834	0.0	0.34925488	0.2441495	0.27208954	1.0925	6.2623477	3.7229047	7.2190742	0.19982758	0.22445455	6.0761333	1.299116	1.4755775	1.3685802	0.30158892	0.0	1.3074895	2.70554	7.420833	2.297778	0.6860504	0.5664898	0.5130035	0.96113926	0.3096455	2.15125
	RBPMS	0.0	0.0	0.0	0.0	0.0	0.0	0.0	0.0	1.445	0.0	0.0	0.0	0.0	0.0	0.0	0.0	0.0	0.0	0.0	0.0	0.0	0.0	0.0	0.0	0.0	0.0	0.3342857	0.0	0.0	0.0	0.0	0.0	0.0	0.0	0.0	0.0	0.0	0.0	0.0	0.0	0.0	0.0	0.0	0.0	0.0	0.0	0.0	0.0
	RELL1	0.0	0.0	0.0	0.0	0.0	0.0	0.0	0.0	0.66291666	0.0	0.0	0.0	0.0	0.0	0.0	0.0	0.0	0.0	0.0	0.0	0.0	0.0	0.0	0.0	0.0	0.0	0.0	0.5872093	0.58824646	0.0	0.043577585	0.17727272	0.0	0.0	0.0	0.0	0.0	0.0	0.0	0.0	0.15829545	0.41852793	0.0	0.0	0.0	0.0	0.0	0.9175
	REST	0.0	0.0	0.0	0.0	0.0	0.0	0.0	0.0	0.0	0.0	0.0	0.0	0.0	0.0	0.0	0.0	0.0	0.0	0.0	0.0	0.0	0.0	0.0	0.0	0.0	0.0	0.0	0.0	0.0	0.0	0.0	0.0	0.0	0.0	0.0	0.0	0.0	0.0	0.0	0.0	0.0	0.0	0.0	0.0	0.0	0.0	0.0	0.0
	RFX2	1.6533333	0.0	1.0096112	0.0	0.0	0.3606579	0.0	0.0	0.0	0.0	0.0	0.012492794	0.0	0.0	0.0	0.0	0.0	0.0	0.0	0.0	0.0	0.0	0.0	0.0	0.0	0.0	0.0	0.0	0.0	0.0	0.0	0.0	0.0	0.0	0.0	0.0	0.0	0.0	0.0	0.0	0.0	0.0	0.0	0.0	0.0	0.0	0.0	0.0
	RFX4	9.216666	5.8301125	8.930471	0.0	0.0	0.0	0.0	0.0	0.0	0.08372449	0.0	0.28759944	0.057045177	0.0	0.033988535	0.30523652	0.3032346	0.0	0.3740747	0.043935485	0.0	0.0	0.0	0.038986757	0.0	0.39663365	0.29705358	0.22715116	0.0	0.0	0.0	0.0	0.7143363	0.60662985	1.1125146	0.027654322	0.29817715	0.0	0.362563	0.0	0.5931818	1.3603046	0.28042015	0.6352653	0.24830589	0.39911392	0.6025351	0.955
	RGL3	0.0	0.0	0.0	0.0	0.0	0.0	0.0	0.0	0.0	0.0	0.0	0.0	0.0	0.0	0.0	0.0	0.0	0.0	0.0	0.0	0.0	0.0	0.0	0.0	0.0	0.0	0.0	0.0	0.0	0.0	0.0	0.0	0.0	0.0	0.0	0.0	0.0	0.0	0.0	0.0	0.0	0.0	0.0	0.0	0.0	0.0	0.0	0.0
	RGR	0.0	0.0	0.0	0.0	0.0	0.0	0.0	0.0	0.0	0.0	0.0	0.0	0.0	0.0	0.0	0.0	0.0	0.0	0.0	0.0	0.0	0.0	0.0	0.0	0.0	0.0	0.0	0.0	0.0	0.0	0.0	0.0	0.0	0.0	0.0	0.0	0.0	0.0	0.0	0.0	0.0	0.0	0.0	0.0	0.0	0.0	0.0	0.0
	RGS20	4.9070373	1.5394382	5.3528976	0.0	0.0	0.0	0.0	0.0	0.0	1.7940817	0.0	0.0	0.0	0.0	0.0	0.0	0.0	0.0	0.0	0.0	0.0	0.0	0.0	0.0	0.0	0.0	0.0	0.0	0.0	0.0	0.0	0.0	0.0	0.0	0.0	0.0	0.0	0.0	0.0	0.0	0.0	0.0	0.0	0.17281632	0.0	0.0	0.0	0.0
	RGS3	0.0	0.0	0.0	0.0	0.0	0.0	0.0	0.0	0.16375	0.0	0.0	0.0	0.0	0.0	0.0	0.0	0.0	0.0	0.0	0.0	0.0	0.0	0.0	0.0	0.0	0.0	0.0	0.0	0.0	0.0	0.0	0.0	0.0	0.0	0.0	0.0	0.0	0.0	0.0	0.0	0.0	0.0	0.0	0.0	0.0	0.0	0.0	0.0
	RHBDF2	0.0	0.0	0.0	1.0097531	0.0	0.0	0.0	0.0	0.0	0.0	0.0	0.0	0.0	0.0	0.0	0.0	0.0	0.0	0.0	0.0	0.0	0.0	0.0	0.0	0.0	0.0	0.0	0.0	0.0	0.0	0.0	0.0	0.0	0.0	0.0	0.0	0.0	0.0	0.0	0.0	0.0	0.0	0.0	0.0	0.0	0.0	0.0	0.0
	RHOBTB3	8.4675	3.4906743	4.419364	0.0	0.0	0.5105263	0.11771144	0.0	0.0	0.0	0.0	0.0	0.21480392	5.9422507	2.6803849	2.6620307	0.49055958	2.6878803	1.6464686	2.5189486	2.409697	3.0561497	1.9434091	6.102782	2.2722318	2.3466585	5.0145946	6.989739	6.1561427	7.1401854	0.80635196	0.86639637	5.1248	2.5285635	5.553264	1.5996914	2.122204	3.5028396	5.558987	7.209312	2.1022727	2.368071	2.8545377	0.0	1.6314253	0.713	5.708093	2.1175
	RHOC	0.0	0.0	0.0	0.0	0.0	0.0	0.0	0.0	0.0	0.0	0.0	0.0	0.0	0.0	0.0	0.0	0.0	0.0	0.0	0.0	0.0	0.0	0.0	0.0	0.0	0.0	0.0	0.0	0.0	0.0	0.0	0.0	0.0	0.0	0.0	0.0	0.0	0.0	0.0	0.0	0.0	0.0	0.0	0.0	0.0	0.0	0.0	0.0
	RHOD	0.0	0.0	0.0	0.0	0.0	0.0	0.0	0.0	0.0	0.0	0.0	0.0	0.0	0.0	0.0	0.0	0.0	0.0	0.0	0.0	0.0	0.0	0.0	0.0	0.0	0.0	0.0	0.0	0.0	0.0	0.0	0.0	0.0	0.0	0.0	0.0	0.0	0.0	0.0	0.0	0.0	0.0	0.0	0.0	0.0	0.0	0.0	0.0
	RHOJ	3.3411112	0.26426965	3.4720495	0.0	0.0	0.0	0.0	0.0	0.0	0.0	0.0	0.0	0.0	0.0	0.0	0.8929463	0.0	0.0	0.21574576	0.0	0.0	0.82411766	0.0	0.0	0.0	0.2827182	0.0	0.0	0.0	0.0	1.9066379	1.2985586	0.0	1.6494476	0.0	0.9490741	2.845276	2021-01-06	0.389958	0.0	0.0	0.0	1.419832	0.0	0.0	0.0	3.5492473	0.0
	RHPN2	0.0	0.0	0.0	0.0	0.0	0.0	0.0	0.0	0.0	0.0	0.0	0.0	0.0	0.0	0.0	0.0	0.0	0.0	0.0	0.0	0.0	0.0	0.0	0.0	0.0	0.0	0.0	0.0	0.0	0.0	0.0	0.0	0.0	0.0	0.0	0.0	0.0	0.0	0.0	0.0	0.0	0.0	0.0	0.0	0.0	0.0	0.0	0.0
	RIBC1	0.0	0.0	0.0	0.0	0.0	0.0	0.0	0.0	0.0	0.0	0.0	0.0	0.0	0.0	0.0	0.0	0.0	0.0	0.0	0.0	0.0	0.0	0.0	0.0	0.0	0.0	0.0	0.0	0.0	0.0	0.0	0.0	0.0	0.0	0.0	0.0	0.0	0.0	0.0	0.0	0.0	0.0	0.0	0.0	0.0	0.0	0.0	0.0
	RIN2	3.1314814	1.5857303	4.192933	2.9425926	2.4395833	2.6271052	5.0144305	2021-08-02	4.66125	0.0	0.10941606	0.0	0.17279069	0.0	0.0	0.0	0.0	0.0	0.0	0.0	0.0	0.0	0.0	0.0	0.0	0.0	2.963125	5.9805174	2.949	3.2758024	0.0	0.0	0.2317699	0.0	0.0	0.0	0.0	0.0	0.0	1.9132743	0.36386365	0.0	0.0	0.0	0.0	0.0	0.0	0.0
	RIN3	0.0	0.0	0.0	4.291358	0.0	0.0	0.0	0.0	0.0	0.0	0.0	0.0	0.0	0.0	0.0	0.0	0.0	0.0	0.6746271	0.0	0.0	0.051390376	0.0	0.0	0.0	0.0	0.0	0.0	0.0	0.0	0.0	0.0	0.0	0.0	0.0	0.0	0.0	0.061358023	0.0	0.0	0.0	0.0	0.0	0.0	0.0	0.38518986	0.12494083	0.0
	RLBP1	0.0	0.0	0.0	0.0	0.0	0.0	0.0	0.0	0.0	0.0	0.0	0.0	0.0	0.0	0.0	0.0	0.0	0.0	0.0	0.0	0.0	0.0	0.0	0.0	0.0	0.0	0.0	0.0	0.0	0.0	0.0	0.0	0.0	0.0	0.0	0.0	0.0	0.0	0.0	0.0	0.0	0.0	0.0	0.0	0.0	0.0	0.0	0.0
	RMDN1	0.0	0.0	0.0	0.0	0.0	0.35697368	0.683192	0.0	0.0	0.0	0.07416058	0.35346514	0.56046456	2.3918018	1.4177068	1.6188558	1.3583844	0.9343	1.6234465	2.357607	2.4337878	1.1202674	0.65260416	1.9110384	1.3002601	1.4685286	2.6441965	2.5556395	2.417381	1.7828395	1.0249138	1.5516363	2.9094691	2.473591	2.6754858	1.9090123	1.1726214	2.521111	2.4968488	1.8591343	3.1382954	2.5865989	2.4046218	1.306	1.5271882	1.837595	2.3983014	1.319375
	RNF144B	0.0	0.0	0.0	0.0	0.0	0.0	0.0	0.0	3.9875	0.0	0.0	0.0	0.0	0.0	0.0	0.0	0.0	0.0	0.0	0.055053763	2.0477273	0.0	0.0	0.0	0.0	0.0	0.0	0.0	0.0	0.0	0.0	0.0	0.0	0.0	0.0	0.0	0.0	0.0	0.0	0.0	0.0	0.0	0.0	0.0	0.0	0.0	0.0	0.0
	RNF213	0.80333334	0.0	0.0	2.184815	0.0	1.2475	2.071592	0.0	0.30729166	0.0	1.2469343	1.0539688	2.2380538	1.417566	1.101473	1.2899561	2.0599341	1.0514722	1.8905263	2.6695495	2.2815151	0.45984042	0.49529168	1.316916	0.5475027	1.6607462	5.1394596	2.7668023	2.500857	1.7292683	0.6914655	1.181081	3.3348672	2.6849723	2.7179883	1.6434568	1.3640256	3.011358	2.422689	1.8885487	2.8130682	2.5987818	2.2945378	1.7573061	1.8961222	1.8572152	3.069438	1.685625
	RNF43	0.0	0.0	0.0	0.0	0.0	0.0	0.0	0.0	0.0	0.0	0.0	0.0	0.0	0.0	0.0	0.0	0.0	0.0	0.0	0.0	0.0	0.0	0.0	0.0	0.0	0.0	0.0	0.0	0.0	0.0	0.0	0.0	0.0	0.0	0.0	0.0	0.0	0.0	0.0	0.0	0.0	0.0	0.0	0.0	0.0	0.0	0.0	0.0
	ROBO4	0.0	0.0	0.0	0.0	0.0	0.0	0.0	0.0	0.30395833	0.0	0.0	0.0	0.0	0.0	0.0	0.0	0.0	0.0	0.0	0.0	0.0	0.0	0.0	0.0	0.0	0.0	0.0	0.0	0.0	0.0	0.0	0.0	0.0	0.0	0.0	0.0	0.0	0.0	0.0	0.0	0.0	0.0	0.0	0.0	0.0	0.0	0.0	0.0
	ROCK1	0.98444444	0.17258427	0.124028265	2.101852	1.8177333	6.911731	4.2050495	8.575	0.846875	6.849624	6.653736	6.62327	6.7646985	6.2989984	4.110556	6.341803	6.6710873	6.2221775	6.135675	6.295788	6.338182	6.01504	6.2922983	6.1974583	5.984286	6.0018353	6.389865	6.3409567	6.1387944	6.4164815	6.14172	5.966575	6.5172367	6.457686	6.1815796	6.247928	6.351893	6.552	6.37575	6.2256994	6.329322	6.450153	6.62175	6.4720607	6.0262146	6.6165385	6.6735244	6.34
	ROM1	0.0	0.0	0.0	0.0	0.0	0.0	0.0	0.0	0.0	0.0	0.0	0.0	0.0	0.0	0.0	0.0	0.0	0.0	0.0	0.0	0.0	0.0	0.0	0.0	0.0	0.0	0.0	0.0	0.0	0.0	0.0	0.0	0.0	0.0	0.0	0.0	0.0	0.0	0.0	0.0	0.0	0.0	0.0	0.0	0.0	0.0	0.0	0.0
	ROR1	1.3868519	0.0	1.1067138	0.0	0.7478749	0.91763157	0.0	2.0275	0.0	0.0	0.0	0.0	0.0	0.92196155	0.0	0.0	0.0	0.0	0.0	0.0	0.0	0.0	0.0	0.0	0.0	0.0	0.0	8.047304	6.8888574	7.865926	0.0	0.0	0.0	0.0	0.0	0.0	0.0	1.7419753	0.0	7.755635	2.1447728	0.0	0.0	0.0	0.0	0.7635443	0.18719468	0.0
	RPGR	0.2748148	0.0	0.0	0.0	0.0	0.33973685	0.0	0.0	0.0	0.0	0.07576642	0.7243936	1.4884436	1.3363738	0.88337153	1.4375358	1.8434036	0.64801246	2.1653142	2.0131183	2.7477272	1.841123	0.7585833	1.6703508	1.739513	1.9979302	2.1777678	1.3413372	1.3479524	1.2248148	1.2700431	2.191909	3.1464603	2.3890607	2.2465816	2.2685802	1.2152281	1.384878	1.8370168	0.749576	1.2568182	1.315736	2.2716806	1.285691	1.4360752	0.57696205	1.1628646	0.291875
	RPS27	0.0	0.0	0.0	0.0	0.0	0.0	0.0	0.0	0.0	0.0	0.0	0.0	0.0	0.0	0.0	0.0	0.0	0.0	0.0	0.0	0.0	0.0	0.0	0.0	0.0	0.0	0.0	0.0	0.0	0.0	0.0	0.0	0.0	0.0	0.0	0.0	0.0	0.0	0.0	0.0	0.0	0.0	0.0	0.0	0.0	0.0	0.0	0.0
	RRAS	0.0	0.0	0.0	0.0	0.0	0.0	0.0	0.0	0.0	0.0	0.0	0.0	0.0	0.0	0.0	0.0	0.0	0.0	0.0	0.0	0.0	0.0	0.0	0.0	0.0	0.0	0.0	0.0	0.0	0.0	0.0	0.0	0.0	0.0	0.0	0.0	0.0	0.0	0.0	0.0	0.0	0.0	0.0	0.0	0.0	0.0	0.0	0.0
	RREB1	0.3998148	0.0	0.0	1.8510976	0.0	0.0	0.0	0.0	0.0	0.0	0.0	0.0	0.0	0.0	0.0	0.0	1.0159683	0.0	0.0	1.1372473	5.6438637	0.0	0.0	0.0	0.0	0.0	0.0	0.0	0.0	0.0	0.0	0.0	0.0	0.0	0.0	0.0	0.0	0.0	0.0	0.0	0.0	0.0	0.0	0.0	0.0	0.0	0.0	0.0
	RUFY4	0.0	0.0	0.0	0.0	0.0	0.0	0.0	0.0	0.0	0.0	0.0	0.0	0.0	0.0	0.0	0.0	0.0	0.0	0.0	0.0	0.0	0.0	0.0	0.0	0.0	0.0	0.0	0.0	0.0	0.0	0.0	0.0	0.0	0.0	0.0	0.0	0.0	0.0	0.0	0.0	0.0	0.0	0.0	0.0	0.0	0.0	0.0	0.0
	RUNX3	0.0	0.0	0.0	0.0	0.0	0.0	0.0	0.0	0.0	0.0	0.0	0.0	0.0	0.0	0.0	0.0	0.0	0.0	0.0	0.0	0.0	0.0	0.0	0.0	0.0	0.0	0.0	0.0	0.0	0.0	0.0	0.0	0.0	0.0	0.0	0.0	0.0	0.0	0.0	0.0	0.0	0.0	0.0	0.0	0.0	0.0	0.0	0.0
	RXRA	0.0	0.0	0.0	0.0	0.0	0.0	0.0	0.0	0.0	0.0	0.0	0.0	0.5762255	0.0	0.0	0.2468606	0.74427915	0.0	0.0	0.95776343	1.0839394	0.0	0.0	0.0	0.0	0.0	1.5447321	0.0	0.0	0.0	0.0	0.0	0.77534485	0.07392265	0.5355499	0.0	0.0	0.0	0.0	0.0	0.0	0.4598995	0.0	0.0	0.0	0.0	0.0	0.0
	RXRG	0.0	0.0	0.0	0.0	0.0	0.0	0.0	0.0	0.0	0.0	0.0	0.0	0.0	0.0	0.0	0.0	0.0	0.0	0.0	0.0	0.0	0.0	0.0	0.0	0.0	0.0	0.0	0.0	0.0	0.0	0.0	0.0	0.0	0.0	0.0	0.0	0.0	0.0	0.0	0.0	0.0	0.0	0.0	0.0	0.0	0.0	0.0	0.0
	RYR3	9.669167	9.865932	10.389057	0.0	0.0	0.9051316	0.0	0.0	0.0	2.550609	0.0	3.413182	2.941956	7.180024	2.9169207	6.154441	6.417717	3.3414044	2.2430456	9.136971	9.143333	1.7957754	0.6407292	6.6284623	6.417776	0.4165423	8.246216	0.82569766	8.426853	0.0	3.1556897	2.922091	9.277632	9.552787	6.818284	6.352202	9.824222	8.570926	8.71175	0.0	4.7288637	9.541222	9.11175	1.4464082	2.9843059	9.260769	8.644064	9.444
	S100A1	0.82666665	0.81539327	0.0	0.0	0.0	0.0	1.6353482	0.0	0.0	0.0	0.0	0.0	0.0	0.0	0.0	0.0	0.0	0.0	0.0	0.0	0.0	0.0	0.0	0.0	0.0	0.0	0.0	0.0	0.0	0.0	0.0	0.0	0.0	0.0	0.0	0.0	0.0	0.0	0.0	0.0	0.0	0.0	0.0	0.0	0.0	0.0	0.0	0.0
	S100A10	0.0	0.0	0.0	0.0	0.0	0.0	0.0	0.0	0.49416667	0.0	0.0	0.0	0.0	0.0	0.0	0.0	0.0	0.0	0.0	0.0	0.0	0.0	0.0	0.0	0.0	0.0	0.0	0.0	0.0	0.0	0.0	0.0	0.0	0.0	0.0	0.0	0.0	0.0	0.0	0.0	0.0	0.0	0.0	0.0	0.0	0.0	0.0	0.0
	S100A11	0.0	0.0	0.0	0.0	0.0	0.0	0.0	0.0	0.0	0.0	0.0	0.0	0.0	0.0	0.0	0.0	0.0	0.0	0.0	0.0	0.0	0.0	0.0	0.0	0.0	0.0	0.0	0.0	0.0	0.0	0.0	0.0	0.0	0.0	0.0	0.0	0.0	0.0	0.0	0.0	0.0	0.0	0.0	0.0	0.0	0.0	0.0	0.0
	S100A16	0.0	0.0	0.0	0.0	0.0	0.0	0.0	0.0	0.0	0.0	0.0	0.0	0.0	0.0	0.0	0.0	0.0	0.0	0.0	0.0	0.0	0.0	0.0	0.0	0.0	0.0	0.0	0.0	0.0	0.0	0.0	0.0	0.0	0.0	0.0	0.0	0.0	0.0	0.0	0.0	0.0	0.0	0.0	0.0	0.0	0.0	0.0	0.0
	S100A3	0.0	0.0	0.0	0.0	0.0	0.0	0.0	0.0	0.0	0.0	0.0	0.0	0.0	0.0	0.0	0.0	0.0	0.0	0.0	0.0	0.0	0.0	0.0	0.0	0.0	0.0	0.0	0.0	0.0	0.0	0.0	0.0	0.0	0.0	0.0	0.0	0.0	0.0	0.0	0.0	0.0	0.0	0.0	0.0	0.0	0.0	0.0	0.0
	S100A8	0.0	0.0	0.0	0.0	0.0	0.0	0.0	0.0	0.0	0.0	0.0	0.0	0.0	0.0	0.0	0.0	0.0	0.0	0.0	0.0	0.0	0.0	0.0	0.0	0.0	0.0	0.0	0.0	0.0	0.0	0.0	0.0	0.0	0.0	0.0	0.0	0.0	0.0	0.0	0.0	0.0	0.0	0.0	0.0	0.0	0.0	0.0	0.0
	S100A9	0.0	0.0	0.0	0.0	0.0	0.0	0.0	0.0	0.0	0.0	0.0	0.0	0.0	0.0	0.0	0.0	0.0	0.0	0.0	0.0	0.0	0.0	0.0	0.0	0.0	0.0	0.0	0.0	0.0	0.0	0.0	0.0	0.0	0.0	0.0	0.0	0.0	0.0	0.0	0.0	0.0	0.0	0.0	0.0	0.0	0.0	0.0	0.0
	S100B	3.2425926	3.8373034	0.82194346	0.0	3.6021624	1.7975	9.237716	2.0275	0.0	0.0	0.0	0.0	0.0	0.0	0.0	0.0	0.0	0.0	0.0	0.0	0.0	0.0	0.0	0.0	0.0	0.0	0.0	0.0	0.0	0.0	0.0	0.0	0.0	0.0	0.0	0.0	0.0	0.0	0.0	0.0	0.0	0.0	0.0	0.0	0.0	0.0	0.0	0.0
	S1PR1	0.0	0.0	0.0	0.0	0.0	0.0	0.0	0.0	0.0	0.0	0.0	0.0	0.0	0.0	0.0	0.0	0.0	0.0	0.0	0.0	0.0	0.0	0.0	0.0	0.0	0.0	0.0	0.0	0.0	0.0	0.0	0.0	0.0	0.0	0.0	0.0	0.0	0.0	0.0	0.0	0.0	0.0	0.0	0.0	0.0	0.0	0.0	0.0
	S1PR2	0.0	0.0	0.0	0.0	0.0	0.0	0.0	0.0	0.0	0.0	0.0	0.0	0.0	0.0	0.0	0.0	0.0	0.0	0.0	0.0	0.0	0.0	0.0	0.0	0.0	0.0	0.0	0.0	0.0	0.0	0.0	0.0	0.0	0.0	0.0	0.0	0.0	0.0	0.0	0.0	0.0	0.0	0.0	0.0	0.0	0.0	0.0	0.0
	S1PR3	0.0	0.0	0.0	0.0	0.0	0.0	0.0	0.0	0.0	0.0	0.0	0.0	0.0	0.0	0.0	0.0	0.0	0.0	0.0	0.0	0.0	0.0	0.0	0.0	0.0	0.0	0.0	0.0	0.0	0.0	0.0	0.0	0.0	0.0	0.0	0.0	0.0	0.0	0.0	0.0	0.0	0.0	0.0	0.0	0.0	0.0	0.0	0.0
	SAMD4A	1.9903704	0.0	3.2893994	0.0	0.07055652	1.2917105	4.112319	2.0125	0.68895835	0.61639595	0.30167884	1.0433518	1.0167648	6.3731403	3.24638	3.314879	0.0	6.6078753	2.5765195	7.165981	6.911556	6.73176	2.4961874	6.671836	6.433225	6.0844445	7.4067106	7.6145377	7.6371427	7.270702	6.4245515	6.5387673	2.7592034	3.100663	7.1580896	6.6066365	3.8168683	6.1335187	6.0244656	7.421286	6.424068	6.7501526	2.7119327	6.4692025	6.823485	2.8022785	6.0450664	2.89125
	SAMD9L	0.0	0.0	0.0	0.0	0.0	0.0	0.0	0.0	0.0	0.0	0.0	0.0	0.0	0.0	0.0	0.0	0.0	0.0	0.0	0.0	0.0	0.0	0.0	0.0	0.0	0.0	0.0	0.0	0.0	0.0	0.0	0.0	0.0	0.0	0.0	0.0	0.0	0.0	0.0	0.0	0.0	0.0	0.0	0.0	0.0	0.0	0.0	0.0
	SARDH	0.0	0.0	0.0	0.0	0.0	0.0	0.0	0.0	0.0	0.0	0.0	0.0	0.0	0.0	0.0	0.0	0.0	0.0	0.0	0.0	0.0	0.0	0.0	0.0	0.0	0.0	0.0	0.0	0.0	0.0	0.0	0.0	0.0	0.0	0.0	0.0	0.0	0.0	0.0	0.0	0.0	0.0	0.0	0.0	0.0	0.0	0.0	0.0
	SASH1	8.866487	5.6638203	9.429206	0.0	4.5337057	6.3439217	8.911311	8.615	3.0297916	0.0	0.92934304	0.37570027	0.0	0.0	0.0	0.0	0.0	0.0	0.0	0.0	0.32772726	0.0	0.0	0.0	2.3562946	0.73541147	0.0	6.819826	7.0142145	7.640926	0.36599138	0.6316364	0.0	0.0	0.0	5.944537	0.0	0.0	0.0	4.049576	0.70022726	0.0	0.0	1.1168293	0.17342353	0.0	0.0	0.0
	SASH3	0.0	0.0	0.0	0.0	0.0	0.0	0.0	0.0	0.0	0.0	0.0	0.0	0.0	0.0	0.0	0.0	0.0	0.0	0.0	0.0	0.0	0.0	0.0	0.0	0.0	0.0	0.0	0.0	0.0	0.0	0.0	0.0	0.0	0.0	0.0	0.0	0.0	0.0	0.0	0.0	0.0	0.0	0.0	0.0	0.0	0.0	0.0	0.0
	SCARA3	4.8941817	2.0238202	5.339329	0.0	0.0	0.0	0.0	0.0	0.0	0.0	0.0	0.5511128	3.0964339	0.0	0.022561375	0.6550385	6.1929336	0.0	3.7428813	6.6712904	7.6362224	0.78347594	1.9107276	0.3855808	2.166227	1.621995	7.48961	2.7154336	3.1485715	0.5307317	6.3796773	3.298	6.5113335	6.929344	1.789504	5.9682727	6.8667073	3.4719753	7.156918	0.48784453	6.4215255	6.3395452	7.2686076	0.0	2.234447	2.498481	3.7627842	5.796
	SDC4	0.0	0.43449438	2.3778672	0.0	0.0	0.0	0.0	0.0	0.0	0.0	0.0	0.0	0.0	0.0	0.0	0.0	0.0	0.0	0.0	0.0	0.0	0.0	0.0	0.0	0.0	0.0	0.0	0.0	0.0	0.0	0.0	0.0	0.0	0.0	0.0	0.0	0.0	0.0	0.0	0.0	0.0	0.0	0.0	0.0	0.0	0.0	0.0	0.0
	SDS	0.0	0.0	0.0	0.0	0.0	0.0	0.0	0.0	0.0	0.0	0.0	0.0	0.0	0.0	0.0	0.0	0.0	0.0	0.0	0.0	0.0	0.0	0.0	0.0	0.0	0.0	0.0	0.0	0.0	0.0	0.0	0.0	0.0	0.0	0.0	0.0	0.0	0.0	0.0	0.0	0.0	0.0	0.0	0.0	0.0	0.0	0.0	0.0
	SEC14L2	0.0	0.0	0.0	0.0	0.0	0.0	0.0	0.0	0.0	0.0	0.8622464	0.0	0.0	0.0	0.0	0.14744493	0.254405	0.0	0.24615254	0.034666665	0.7478788	0.0	0.0	0.0	0.017204767	0.047456358	0.20571429	0.0	0.0	0.0	0.0	0.0	0.50097346	0.0	0.75466955	0.17314816	0.0	0.0	0.0	0.0	0.0	0.0	0.0	0.8532653	0.08278824	0.0	0.0	0.0
	SELENBP1	0.0	0.0	0.0	0.0	0.0	0.0	0.0	0.0	0.0	0.0	0.0	0.0	0.0	0.0	0.0	0.0	0.0	0.0	0.0	0.0	0.0	0.0	0.0	0.0	0.0	0.0	0.0	0.0	0.0	0.0	0.0	0.0	0.0	0.0	0.0	0.0	0.0	0.0	0.0	0.0	0.0	0.0	0.0	0.0	0.0	0.0	0.0	0.0
	SEMA3F	0.0	0.0	0.0	0.0	0.0	0.0	0.0	0.0	0.0	0.0	0.0	0.0	0.0	0.0	0.0	0.0	0.0	0.0	0.0	0.0	0.0	0.0	0.0	0.0	0.0	0.0	0.0	0.0	0.0	0.0	0.0	0.0	0.0	0.0	0.0	0.0	0.0	0.0	0.0	0.0	0.0	0.0	0.0	0.0	0.0	0.0	0.0	0.0
	SEMA3G	0.0	0.0	0.0	0.0	0.0	0.0	0.0	0.0	0.0	0.0	0.0	0.0	0.0	0.0	0.0	0.0	0.0	0.0	0.0	0.0	0.0	0.0	0.0	0.0	0.0	0.0	0.0	0.0	0.0	0.0	0.0	0.0	0.0	0.0	0.0	0.0	0.0	0.0	0.0	0.0	0.0	0.0	0.0	0.0	0.0	0.0	0.0	0.0
	SERPINA1	0.0	0.0	0.0	0.0	0.0	0.0	0.0	0.0	0.0	0.0	0.0	0.0	0.0	0.0	0.0	0.0	0.0	0.0	0.0	0.0	0.0	0.0	0.0	0.0	0.0	0.0	0.0	0.0	0.0	0.0	0.0	0.0	0.0	0.0	0.0	0.0	0.0	0.0	0.0	0.0	0.0	0.0	0.0	0.0	0.0	0.0	0.0	0.0
	SERPINA3	0.0	0.0	0.0	0.0	0.0	0.0	0.0	0.0	0.0	0.0	0.0	0.0	0.0	0.0	0.0	0.0	0.0	0.0	0.0	0.0	0.0	0.0	0.0	0.0	0.0	0.0	0.0	0.0	0.0	0.0	0.0	0.0	0.0	0.0	0.0	0.0	0.0	0.0	0.0	0.0	0.0	0.0	0.0	0.0	0.0	0.0	0.0	0.0
	SERPINB1	0.0	0.0	0.0	0.0	0.0	0.0	0.0	0.0	0.0	0.0	0.0	0.0	0.0	0.0	0.0	0.0	0.0	0.0	0.0	0.0	0.0	0.0	0.0	0.0	0.0	0.0	0.0	0.0	0.0	0.0	0.0	0.0	0.0	0.0	0.0	0.0	0.0	0.0	0.0	0.0	0.0	0.0	0.0	0.0	0.0	0.0	0.0	0.0
	SERPINE1	0.0	0.0	0.0	0.0	0.0	0.0	0.0	0.0	0.0	0.0	0.0	0.0	0.0	0.0	0.0	0.0	0.0	0.0	0.0	0.0	0.0	0.0	0.0	0.0	0.0	0.0	0.0	0.0	0.0	0.0	0.0	0.0	0.0	0.0	0.0	0.0	0.0	0.0	0.0	0.0	0.0	0.0	0.0	0.0	0.0	0.0	0.0	0.0
	SERPING1	0.0	0.0	0.0	0.0	0.0	0.0	0.0	0.0	0.0	0.0	0.0	0.0	0.0	0.0	0.0	0.0	0.0	0.0	0.0	0.0	0.0	0.0	0.0	0.0	0.0	0.0	0.0	0.0	0.0	0.0	0.0	0.0	0.0	0.0	0.0	0.0	0.0	0.0	0.0	0.0	0.0	0.0	0.0	0.0	0.0	0.0	0.0	0.0
	SERPINH1	0.0	0.0	0.0	0.0	0.0	0.0	0.0	0.0	0.0	0.0	0.0	0.0	0.0	0.0	0.0	0.0	0.0	0.0	0.0	0.0	0.0	0.0	0.0	0.0	0.0	0.0	0.0	0.0	0.0	0.0	0.0	0.0	0.0	0.0	0.0	0.0	0.0	0.0	0.0	0.0	0.0	0.0	0.0	0.0	0.0	0.0	0.0	0.0
	SFN	0.0	0.0	0.0	0.0	0.0	0.0	0.0	0.0	0.0	0.0	0.0	0.0	0.0	0.0	0.0	0.0	0.0	0.0	0.0	0.0	0.0	0.0	0.0	0.0	0.0	0.0	0.0	0.0	0.0	0.0	0.0	0.0	0.0	0.0	0.0	0.0	0.0	0.0	0.0	0.0	0.0	0.0	0.0	0.0	0.0	0.0	0.0	0.0
	SFXN5	8.69	3.5939326	9.489011	0.0	0.0	3.5625	0.0	0.0	0.0	4.0463266	6.2832966	6.4736314	6.8867035	6.718599	6.340442	6.777267	6.7014623	3.4271348	6.740405	7.0247755	7.129318	6.731984	3.9125416	6.359983	3.682156	6.3341265	6.9808106	6.612087	6.2580986	6.4224076	2.4882758	5.6232433	6.9561334	6.901488	6.3271723	6.5340743	6.345316	6.3762965	6.5891304	6.51114	6.4725423	6.023712	6.365063	6.9906096	6.091296	6.2509613	6.669978	2.066875
	SGMS2	0.0	0.0	0.0	0.0	0.0	0.0	0.0	0.0	0.0	0.0	0.0	0.0	0.0	0.217505	0.0	0.0	0.12646478	0.0	0.06583051	0.21165591	0.0	0.0	0.0	0.0	0.0	0.0	0.23116072	0.0	0.0	0.0	0.0	0.0	0.0	0.0	0.1352301	0.0	0.0	0.0	0.0	0.0	0.0	0.0	0.0	0.0	0.0	0.0	0.0	0.0
	SH2D2A	0.0	0.0	0.0	0.0	0.0	0.0	0.0	0.0	0.0	0.0	0.0	0.0	0.0	0.0	0.0	0.0	0.0	0.0	0.0	0.0	0.0	0.0	0.0	0.0	0.0	0.0	0.0	0.0	0.0	0.0	0.0	0.0	0.0	0.0	0.0	0.0	0.0	0.0	0.0	0.0	0.0	0.0	0.0	0.0	0.0	0.0	0.0	0.0
	SH3BP2	0.0	0.0	0.0	0.0	0.0	0.0	0.0	0.0	0.0	0.0	0.0	0.0	0.0	0.0	0.0	0.0	0.0	0.0	0.0	0.0	0.0	0.0	0.0	0.0	0.0	0.0	0.0	0.0	0.0	0.0	0.0	0.0	0.0	0.0	0.0	0.0	0.0	0.0	0.0	0.0	0.0	0.0	0.0	0.0	0.0	0.0	0.0	0.0
	SH3TC1	0.0	0.0	0.0	0.0	0.0	0.0	0.0	0.0	0.0	0.0	0.0	0.0	0.0	0.0	0.0	0.0	0.0	0.0	0.0	0.0	0.0	0.0	0.0	0.0	0.0	0.0	0.0	0.0	0.0	0.0	0.0	0.0	0.0	0.0	0.0	0.0	0.0	0.0	0.0	0.0	0.0	0.0	0.0	0.0	0.0	0.0	0.0	0.0
	SHE	0.0	0.0	0.0	0.0	0.0	0.0	0.0	0.0	0.32104167	0.0	0.0	0.0	0.0	0.0	0.0	0.0	0.0	0.0	0.0	0.0	0.0	0.0	0.0	0.0	0.0	0.0	0.0	0.0	0.0	0.0	0.0	0.0	0.0	0.0	0.0	0.0	0.0	0.0	0.0	0.0	0.0	0.0	0.0	0.0	0.0	0.0	0.0	0.0
	SIGIRR	0.0	0.0	0.0	0.0	0.0	0.0	0.0	0.0	0.0	0.0	0.0	0.0	0.0	0.0	0.0	0.0	0.0	0.0	0.0	0.8150753	0.0	0.0	0.0	0.0	0.0	0.0	1.8089286	0.08453488	0.36161906	0.0	0.0	0.0	0.0	0.0	0.2791959	0.0	0.0	0.0	0.0	0.0	1.0275	0.0	0.0	0.0	0.0	0.0	0.0	0.0
	SIGLEC9	0.0	0.0	0.0	0.0	0.0	0.0	0.0	0.0	0.0	0.0	0.0	0.0	0.0	0.0	0.0	0.0	0.0	0.0	0.0	0.0	0.0	0.0	0.0	0.0	0.0	0.0	0.0	0.0	0.0	0.0	0.0	0.0	0.0	0.0	0.0	0.0	0.0	0.0	0.0	0.0	0.0	0.0	0.0	0.0	0.0	0.0	0.0	0.0
	SIPA1	0.0	0.0	0.0	0.0	0.0	0.0	0.0	0.0	0.0	0.0	0.0	0.0	0.0	0.0	0.0	0.0	0.0	0.0	0.0	0.0	0.0	0.0	0.0	0.0	0.0	0.0	0.0	0.0	0.0	0.0	0.0	0.0	0.0	0.0	0.0	0.0	0.0	0.0	0.0	0.0	0.0	0.0	0.0	0.0	0.0	0.0	0.0	0.0
	SIRPB2	0.0	0.0	0.0	0.0	0.0	0.0	0.0	0.0	0.0	0.0	0.0	0.0	0.0	0.0	0.0	0.0	0.0	0.0	0.0	0.0	0.0	0.0	0.0	0.0	0.0	0.0	0.0	0.0	0.0	0.0	0.0	0.0	0.0	0.0	0.0	0.0	0.0	0.0	0.0	0.0	0.0	0.0	0.0	0.0	0.0	0.0	0.0	0.0
	SIX1	0.0	0.0	0.0	0.0	0.0	0.0	0.0	0.0	0.0	0.0	0.0	0.0	0.0	0.0	0.0	0.0	0.0	0.0	0.0	0.0	0.0	0.0	0.0	0.0	0.0	0.0	0.0	0.0	0.0	0.0	0.0	0.0	0.0	0.0	0.0	0.0	0.0	0.0	0.0	0.0	0.0	0.0	0.0	0.0	0.0	0.0	0.0	0.0
	SIX5	0.0	0.0	0.0	0.0	0.0	0.0	0.0	0.0	0.0	0.0	0.0	0.0	0.0	0.0	0.0	0.0	0.0	0.0	0.0	0.0	0.0	0.0	0.0	0.0	0.0	0.0	0.0	0.0	0.0	0.0	0.0	0.0	0.0	0.0	0.0	0.0	0.0	0.0	0.0	0.0	0.0	0.0	0.0	0.0	0.0	0.0	0.0	0.0
	SLC11A1	0.0	0.0	0.0	0.0	0.0	0.0	0.0	0.0	0.0	0.0	0.0	0.0	0.0	0.0	0.0	0.0	0.0	0.0	0.0	0.0	0.0	0.0	0.0	0.0	0.0	0.0	0.0	0.0	0.0	0.0	0.0	0.0	0.0	0.0	0.0	0.0	0.0	0.0	0.0	0.0	0.0	0.0	0.0	0.0	0.0	0.0	0.0	0.0
	SLC12A3	0.0	0.0	0.0	0.0	0.0	0.0	0.0	0.0	0.0	0.0	0.0	0.0	0.0	0.0	0.0	0.0	0.0	0.0	0.0	0.0	0.0	0.0	0.0	0.0	0.0	0.0	0.0	0.0	0.0	0.0	0.0	0.0	0.0	0.0	0.0	0.0	0.0	0.0	0.0	0.0	0.0	0.0	0.0	0.0	0.0	0.0	0.0	0.0
	SLC12A7	0.0	0.0	0.0	0.0	0.0	0.0	0.0	0.0	0.0	0.0	0.0	0.0	0.0	0.0	0.0	0.0	0.0	0.0	0.0	0.0	0.0	0.0	0.0	0.0	0.0	0.0	0.0	0.0	0.0	0.0	0.0	0.0	0.0	0.0	0.0	0.0	0.0	0.0	0.0	0.0	0.0	0.0	0.0	0.0	0.0	0.0	0.0	0.0
	SLC13A5	0.0	0.0	0.0	0.0	0.0	0.0	0.0	0.0	0.0	0.0	0.0	0.0	0.0	0.0	0.0	0.0	0.0	0.0	0.0	0.0	0.0	0.0	0.0	0.0	0.0	0.0	0.0	0.0	0.0	0.0	0.0	0.0	0.0	0.0	0.0	0.0	0.0	0.0	0.0	0.0	0.0	0.0	0.0	0.0	0.0	0.0	0.0	0.0
	SLC14A1	3.348148	4.222809	3.732827	0.0	0.0	0.0	0.0	0.0	0.0	0.0	0.0	0.0	0.0	0.0	0.0	0.0	0.0	0.0	0.0	0.0	0.0	0.0	0.0	0.0	0.0	0.0	0.0	0.0	0.0	0.0	0.0	0.0	0.0	0.0	0.0	0.0	0.0	0.0	0.0	0.0	0.0	0.0	0.0	0.0	0.0	0.0	0.0	0.29125
	SLC15A2	3.855926	0.0	2.7105653	0.907037	0.0	0.0	0.0	0.0	0.0	0.11423469	0.0	0.14517547	0.47922793	0.3622498	0.0036855037	0.6898128	0.92053896	0.0	1.0200679	1.5690364	1.9451516	0.35281914	0.0	0.85706764	0.3252757	0.50761193	1.4611607	0.34581396	0.24052133	0.33049384	0.5030769	0.7096364	2.8039474	2.06779	2.0806794	1.5911728	0.77121866	0.7181482	1.227479	0.14789753	2.5566292	1.597868	1.252521	1.3182114	0.8174031	1.4869621	1.2767669	0.585625
	SLC16A3	0.0	0.0	0.0	0.0	0.0	0.0	0.0	0.0	0.0	0.0	0.0	0.0	0.0	0.0	0.0	0.0	0.0	0.0	0.0	0.0	0.0	0.0	0.0	0.0	0.0	0.0	0.0	0.0	0.0	0.0	0.0	0.0	0.0	0.0	0.0	0.0	0.0	0.0	0.0	0.0	0.0	0.0	0.0	0.0	0.0	0.0	0.0	0.0
	SLC16A9	3.7475927	1.8813484	0.0	0.0	0.0	0.0	0.0	0.0	0.0	0.0	0.0	0.0	0.0	0.0	0.0	0.0	0.0	0.0	0.0	0.0	0.12787879	0.0	0.0	0.0	0.0	0.0	0.0	0.0	0.0	0.0	0.0	0.0	0.0	0.0	0.0	0.0	0.0	0.0	0.0	0.0	0.0	0.0	0.0	0.0	0.0	0.0	0.0	0.0
	SLC19A3	0.0	0.0	0.0	0.0	0.0	0.0	0.0	0.0	1.5285417	0.0	0.0	0.0	0.0	0.0	0.0	0.0	0.0	0.0	0.0	0.0	0.0	0.0	0.0	0.0	0.0	0.0	0.0	0.0	0.0	0.0	0.0	0.0	0.0	0.0	0.0	0.0	0.0	0.0	0.0	0.0	0.0	0.0	0.0	0.0	0.0	0.0	0.0	0.0
	SLC1A3	10.948648	10.052333	11.703927	4.346914	3.7145255	2.4463158	8.044382	2.0275	0.0	0.0	0.0	0.0	0.0	0.0	0.0	0.0	0.0	0.0	0.0	0.0	0.0	0.0	0.0	0.0	0.0	0.0	0.0	0.0	0.0	0.0	0.0	0.0	0.0	0.0	0.0	0.0	0.0	0.0	0.0	0.0	0.0	0.0	0.0	0.0	0.0	0.0	0.0	0.0
	SLC1A7	0.0	0.0	0.0	0.0	0.0	0.0	0.0	0.0	0.0	0.0	0.0	0.0	0.0	0.0	0.0	0.0	0.0	0.0	0.0	0.0	0.0	0.0	0.0	0.0	0.0	0.0	0.0	0.0	0.0	0.0	0.0	0.0	0.0	0.0	0.0	0.0	0.0	0.0	0.0	0.0	0.0	0.0	0.0	0.0	0.0	0.0	0.0	0.0
	SLC25A18	3.530926	2.7344944	4.4722967	0.0	0.0	0.0	0.0	0.0	0.0	0.0	0.0	0.0	0.0	0.0	0.0	0.0	0.0	0.0	0.0	0.0	0.5478788	0.0	0.0	0.0	0.0	0.0	0.0	0.0	0.0	0.0	0.0	0.0	0.0	0.0	0.0	0.0	0.0	0.0	0.0	0.0	0.0	0.0	0.0	0.0	0.0	0.0	0.0	0.0
	SLC26A2	0.0	0.0	0.0	0.0	0.0	0.0	0.0	0.0	0.0	0.0	0.0	0.0	0.0	0.0	0.0	0.0	0.0	0.0	0.0	0.0	0.0	0.0	0.0	0.0	0.0	0.0	0.0	0.0	0.0	0.0	0.0	0.0	0.0	0.0	0.044192843	0.0	0.0	0.0	0.0	0.0	0.0	0.0	0.0	0.0	0.0	0.0	0.0	0.0
	SLC2A1	0.0	0.0	0.0	0.0	0.0	0.0	0.0	0.0	4.5404167	0.0	0.0	0.0	0.0	0.0	0.0	0.0	0.0	0.0	0.0	0.0	0.0	0.0	0.0	0.0	0.0	0.0	0.0	0.0	0.0	0.0	0.0	0.0	0.0	0.0	0.0	0.0	0.0	0.0	0.0	0.0	0.0	0.0	0.0	0.0	0.0	0.0	0.0	0.0
	SLC2A10	0.0	0.0	0.0	0.0	0.0	0.0	0.0	0.0	0.0	0.0	0.0	0.0	0.0	0.0	0.0	0.0	0.0	0.0	0.0	0.0	0.0	0.0	0.0	0.0	0.0	0.0	0.0	0.0	0.0	0.0	0.0	0.0	0.0	0.0	0.0	0.0	0.0	0.0	0.0	0.0	0.0	0.0	0.0	0.0	0.0	0.0	0.0	0.0
	SLC2A4	0.0	0.0	0.0	0.0	0.0	0.0	0.0	0.0	0.0	0.0	0.0	0.0	0.0	0.0	0.0	0.0	0.0	0.0	0.0	0.0	0.0	0.0	0.0	0.0	0.0	0.0	0.0	0.0	0.0	0.0	0.0	0.0	0.0	0.0	0.0	0.0	0.0	0.0	0.0	0.0	0.0	0.0	0.0	0.0	0.0	0.0	0.0	0.0
	SLC2A4RG	0.0	0.0	0.0	0.0	0.0	0.0	0.0	0.0	0.0	0.0	0.0	0.0	0.0	0.0	0.0	0.0	0.0	0.0	0.0	0.0	0.0	0.0	0.0	0.0	0.0	0.0	0.0	0.0	0.0	0.0	0.0	0.0	0.0	0.0	0.0	0.0	0.0	0.0	0.0	0.0	0.0	0.0	0.0	0.0	0.0	0.0	0.0	0.0
	SLC38A3	0.0	0.0	0.0	0.0	0.0	0.0	0.0	0.0	0.0	0.0	0.0	0.0	0.0	0.0	0.0	0.0	0.0	0.0	0.0	0.0	0.0	0.0	0.0	0.0	0.0	0.0	0.0	0.0	0.0	0.0	0.0	0.0	0.0	0.0	0.0	0.0	0.0	0.0	0.0	0.0	0.0	0.0	0.0	0.0	0.0	0.0	0.0	0.0
	SLC38A5	0.0	0.0	0.0	0.0	0.0	0.0	0.0	0.0	1.3846939	0.0	0.0	0.0	0.0	0.0	0.0	0.0	0.0	0.0	0.0	0.0	0.0	0.0	0.0	0.0	0.0	0.0	0.0	0.0	0.0	0.0	0.0	0.0	0.0	0.0	0.0	0.0	0.0	0.0	0.0	0.0	0.0	0.0	0.0	0.0	0.0	0.0	0.0	0.0
	SLC39A1	0.0	0.0	0.0	0.0	0.0	0.0	0.0	0.0	0.0	0.0	0.0	0.0	0.0	0.0	0.0	0.0	0.0	0.0	0.0	0.0	0.0	0.0	0.0	0.0	0.0	0.0	0.0	0.0	0.0	0.0	0.0	0.0	0.0	0.0	0.0	0.0	0.0	0.0	0.0	0.0	0.0	0.0	0.0	0.0	0.0	0.0	0.0	0.0
	SLC39A12	2.3101852	0.0	2.9518375	0.0	0.0	0.0	0.0	0.0	0.0	0.0	0.0	0.0	0.0	0.0	0.0	0.0	0.0	0.0	0.0	0.0	0.0	0.0	0.0	0.0	0.0	0.0	0.0	0.0	0.0	0.0	0.0	0.0	0.0	0.0	0.0	0.0	0.0	0.0	0.0	0.0	0.0	0.0	0.0	0.0	0.0	0.0	0.0	0.0
	SLC40A1	0.0	0.0	0.0	0.0	0.0	0.0	0.0	0.0	0.0	0.0	0.0	0.0	0.0	0.0	0.0	0.0	0.0	0.0	0.0	0.017053764	0.0	0.0	0.0	0.0	0.0	0.0	0.35732144	0.0	0.0	0.0	0.0	0.0	0.0	0.0	0.0	0.0	0.0	0.0	0.0	0.0	0.0	0.0	0.0	0.0	0.0	0.0	0.0	0.0
	SLC43A3	0.0	0.0	0.0	0.0	0.0	0.0	0.0	0.0	0.0	0.0	0.0	0.0	0.0	0.0	0.0	0.0	0.0	0.0	0.0	0.0	0.0	0.0	0.0	0.0	0.0	0.0	0.0	0.0	0.0	0.0	0.0	0.0	0.0	0.0	0.0	0.0	0.0	0.0	0.0	0.0	0.0	0.0	0.0	0.0	0.0	0.0	0.0	0.0
	SLC44A2	0.0	0.0	0.0	0.0	0.0	0.14013158	0.0	0.0	0.0	0.0	0.0	0.024129832	0.108480394	0.42551643	0.02253475	0.94053966	0.45368508	0.0	0.5554839	1.2162366	1.7292424	0.24650794	0.0	1.2134184	0.50236756	0.6330424	1.6375893	0.55595374	0.3345238	0.79814816	0.595	0.34927273	1.3982301	1.0165193	2.1069365	0.86398774	0.85388947	0.19111112	0.80592436	0.68220073	1.1852273	1.4918182	0.65915966	1.3442683	0.88633806	0.5870886	0.79819053	0.0
	SLC44A3	0.0	0.0	0.0	0.0	0.0	0.0	0.0	0.0	0.0	0.0	0.0	0.0	0.0	0.0	0.0	0.0	0.0	0.0	0.0	0.0	0.0	0.0	0.0	0.0	0.0	0.0	0.0	0.0	0.0	0.0	0.0	0.0	0.0	0.0	0.0	0.0	0.0	0.0	0.0	0.0	0.0	0.0	0.0	0.0	0.0	0.0	0.0	0.0
	SLC4A4	9.561622	3.582809	10.494286	0.0	0.0	3.0423377	0.0	0.0	0.0	3.5039797	0.0	3.9628305	1.4184927	3.9503796	2.5284421	6.2929296	3.818065	0.0	2.4025424	2.332258	5.873182	1.8857754	0.0	0.0	0.0	0.0	2.036875	0.0	0.12019048	0.0	0.0	0.0	7.259474	6.9160333	1.5773464	3.2949383	7.142146	1.015679	2.077479	0.0	0.0	0.0	5.700494	0.0	0.18067059	0.0	6.3235807	0.0
	SLC51B	0.0	0.0	0.0	0.0	0.0	0.0	0.0	0.0	0.0	0.0	0.0	0.0	0.0	0.0	0.0	0.0	0.0	0.0	0.0	0.0	0.0	0.0	0.0	0.0	0.0	0.0	0.0	0.0	0.0	0.0	0.0	0.0	0.0	0.0	0.0	0.0	0.0	0.0	0.0	0.0	0.0	0.0	0.0	0.0	0.0	0.0	0.0	0.0
	SLC52A3	0.0	0.0	0.0	0.0	0.0	0.0	0.0	0.0	0.0	0.0	0.0	0.0	0.0	0.0	0.0	0.0	0.0	0.0	0.0	0.0	0.0	0.0	0.0	0.0	0.0	0.0	0.0	0.0	0.0	0.0	0.0	0.0	0.0	0.0	0.0	0.0	0.0	0.0	0.0	0.0	0.0	0.0	0.0	0.0	0.0	0.0	0.0	0.0
	SLC5A10	0.0	0.0	0.0	0.0	0.0	0.0	0.0	0.0	0.0	0.0	0.0	0.0	0.0	0.0	0.0	0.0	0.0	0.0	0.0	0.0	0.0	0.0	0.0	0.0	0.0	0.0	0.0	0.0	0.0	0.0	0.0	0.0	0.0	0.0	0.0	0.0	0.0	0.0	0.0	0.0	0.0	0.0	0.0	0.0	0.0	0.0	0.0	0.0
	SLC6A11	0.41425925	0.0	1.4537324	0.0	0.0	0.50210524	0.0	0.0	0.0	1.1264796	0.0	1.0880156	0.0	0.0	0.0	0.7627851	1.0534319	0.0	0.0	0.0	0.0	0.0	0.0	0.0	0.0	0.0	0.0	0.0	0.0	0.0	0.0	0.0	0.38876107	0.0	0.110219136	0.4406173	0.0	0.0	0.0	0.0	0.0	0.0	0.0	0.0	0.0	0.0	0.9128477	0.0
	SLC6A12	0.0	0.0	0.0	0.0	0.0	0.0	0.0	0.0	0.0	0.0	0.0	0.0	0.0	0.0	0.0	0.0	0.0	0.0	0.0	0.0	0.0	0.0	0.0	0.0	0.0	0.0	0.0	0.0	0.0	0.0	0.0	0.0	0.0	0.0	0.0	0.0	0.0	0.0	0.0	0.0	0.0	0.0	0.0	0.0	0.0	0.0	0.0	0.0
	SLC6A13	0.0	0.0	0.0	0.0	0.0	0.0	0.0	0.0	0.0	0.0	0.0	0.0	0.0	0.0	0.0	0.0	0.0	0.0	0.0	0.016774194	0.8748485	0.0	0.0	0.0	0.0	0.0	0.24761061	0.0	0.0	0.0	0.0	0.0	0.2262832	0.0	0.0	0.0	0.0	0.0	0.0	0.0	0.0	0.0	0.0	0.0	0.0	0.0	0.0	0.0
	SLC7A11	9.093056	5.0839324	5.8854737	0.0	0.0	0.0	0.0	0.0	2.3175	0.083520405	0.0	0.0	1.664375	0.0	0.0	0.0	0.046690837	0.0	0.0	0.0	0.0	0.0	0.0	0.0	0.0	0.7497257	0.0	0.0	0.0	0.0	0.93297416	5.935946	0.0	0.0	3.4217618	1.1204321	0.0	0.0	0.0	0.0	0.0	0.0	0.0	0.0	1.0827327	0.0	0.0	0.0
	SLC7A2	1.236909	0.34516853	0.0	0.0	0.0	0.0	0.0	0.0	0.0	0.0	0.0	0.0	0.0	0.0	0.0	0.0	0.0	0.0	0.0	0.0	0.0	0.0	0.0	0.0	0.0	0.0	0.0	0.0	0.0	0.0	0.0	0.0	0.0	0.0	0.0	0.0	0.0	0.0	0.0	0.0	0.0	0.0	0.0	0.0	0.0	0.0	0.0	0.0
	SLC7A5	0.0	0.0	0.0	0.0	0.0	0.0	0.0	0.0	5.4464583	0.0	0.0	0.10271718	0.70842105	0.0	0.0	0.0	0.0	0.0	0.0	1.4663225	0.8930303	0.0	0.0	0.18276419	0.35166666	0.34411472	2.8699107	0.25511628	0.3827619	0.0	0.28974137	0.0	1.6309735	0.849779	1.0497236	0.0	0.2568472	1.8496296	2.0242858	0.2717345	1.9830682	3.0122335	0.197479	0.47820407	0.6860588	0.12822784	0.5746046	5.356
	SLC9A3R1	0.0	0.0	0.0	0.0	0.0	0.0	0.0	0.0	0.0	0.0	0.0	0.0	0.0	0.0	0.0	0.0	0.0	0.0	0.0	0.0	0.0	0.0	0.0	0.0	0.0	0.0	0.0	0.0	0.0	0.0	0.0	0.0	0.0	0.0	0.0	0.0	0.0	0.0	0.0	0.0	0.0	0.0	0.0	0.0	0.0	0.0	0.0	0.0
	SLCO1A2	0.0	0.0	0.0	0.0	9.104354	6.5556865	8.685955	8.283334	4.2977085	0.0	0.0	0.0	0.0	0.0	0.0	0.0	0.0	0.0	0.0	0.0	0.0	0.0	0.0	0.0	0.0	0.0	0.0	0.0	0.0	0.0	0.0	0.0	0.0	0.0	0.0	0.0	0.0	0.0	0.0	0.0	0.0	0.0	0.0	0.0	0.0	0.0	0.0	0.0
	SLCO2B1	0.0	0.0	0.0	9.204445	0.0	0.0	0.0	0.0	3.9175	0.0	0.0	0.0	0.0	0.0	0.0	0.0	0.0	0.0	0.0	0.0	0.0	0.0	0.0	0.0	0.0	0.0	0.0	0.0	0.0	0.0	0.0	0.0	0.0	0.0	0.0	0.0	0.0	0.0	0.0	0.0	0.0	0.0	0.0	0.0	0.0	0.0	0.0	0.0
	SLCO4A1	0.0	0.0	0.0	0.0	0.0	0.0	0.0	0.0	0.0	0.0	0.0	0.0	0.10615667	0.0	0.0	0.0	0.0779466	0.0	0.0	0.6081075	0.40636364	0.0	0.0	0.0	0.0	0.0	0.7811607	0.0	0.0	0.0	0.0	0.0	0.61938053	0.25475138	0.24784672	0.0	0.0	0.0	0.1790336	0.0	0.0	0.0	0.0	0.0	0.0	0.0	0.0	0.0
	SLTM	0.69703704	0.0	0.1039576	0.2911111	2.1580603	6.57549	3.7718453	1.7625	0.98583335	3.643401	3.9497826	3.988746	6.261236	5.961192	3.552717	6.01764	6.280551	6.307584	6.292335	6.077524	6.2225	6.226613	4.1422243	6.235833	6.177577	6.1861424	6.171622	6.271652	6.222857	6.3805456	6.515159	6.3749313	6.359221	6.262623	6.2820587	6.3735185	6.1774426	6.3323636	6.2783546	6.2634125	6.2905083	6.2754545	6.366914	6.2939634	6.1595287	6.2146153	6.253042	6.417
	SMAD6	0.0	0.0	0.0	0.0	0.0	0.0	0.0	0.0	1.7947917	0.0	0.0	0.0	0.0	0.0	0.0	0.0	0.0	0.0	0.0	0.0	0.0	0.0	0.0	0.0	0.0	0.0	0.0	0.0	0.0	0.0	0.0	0.0	0.0	0.0	0.0	0.0	0.0	0.0	0.0	0.0	0.0	0.0	0.0	0.0	0.0	0.0	0.0	0.0
	SMARCC1	1.5225925	0.0	0.0	0.0	1.1743352	3.7182894	2.3136907	0.0	0.0	2.8436224	3.8027008	2.8688858	3.7654278	3.4781075	2.6855428	3.6616795	3.7420716	3.5303056	5.689949	5.6933656	5.6937776	6.052097	4.011081	3.591278	3.8629222	3.7085786	5.4608107	5.644087	3.5024762	3.3283951	3.6384914	5.870137	5.8558664	5.6842976	5.4110065	6.002315	3.0908253	5.6487036	5.7468987	3.2566903	5.7848334	5.6475186	3.6807563	5.656564	3.3541198	3.413125	3.3228593	5.274
	SMIM3	0.0	0.0	0.0	0.0	0.0	0.0	0.0	0.0	0.0	0.0	0.0	0.0	0.0	0.0	0.0	0.0	0.0	0.0	0.0	0.0	0.0	0.0	0.0	0.0	0.0	0.0	0.0	0.0	0.0	0.0	0.0	0.0	0.0	0.0	0.0	0.0	0.0	0.0	0.0	0.0	0.0	0.0	0.0	0.0	0.0	0.0	0.0	0.0
	SMO	0.0	0.0	0.0	0.0	0.0	0.0	0.0	0.0	0.0	0.0	0.0	0.0	0.0	0.0	0.0	0.0	0.0	0.0	0.0	0.0	0.0	0.0	0.0	0.0	0.0	0.0	0.0	0.0	0.0	0.0	0.0	0.0	0.0	0.0	0.0	0.0	0.0	0.0	0.0	0.0	0.0	0.0	0.0	0.0	0.0	0.0	0.0	0.0
	SMOX	0.0	0.0	0.0	0.0	0.0	0.0	0.0	0.0	0.0	0.0	0.0	0.0	0.0	0.0	0.0	0.0	0.0	0.0	0.0	0.0	0.0	0.0	0.0	0.0	0.0	0.0	0.0	0.0	0.0	0.0	0.0	0.0	0.0	0.0	0.0	0.0	0.0	0.0	0.0	0.0	0.0	0.0	0.0	0.0	0.0	0.0	0.0	0.0
	SMTN	0.0	0.0	0.0	0.0	0.0	0.0	0.0	0.0	0.0	0.0	0.0	0.0	0.0	0.0	0.0	0.0	0.0	0.0	0.0	0.0	0.0	0.0	0.0	0.0	0.0	0.0	0.0	0.0	0.0	0.0	0.0	0.0	0.0	0.0	0.0	0.0	0.0	0.0	0.0	0.0	0.0	0.0	0.0	0.0	0.0	0.0	0.0	0.0
	SMTNL2	0.0	0.0	0.0	0.0	0.0	0.0	0.0	0.0	0.0	0.0	0.0	0.0	0.0	0.0	0.0	0.0	0.0	0.0	0.0	0.0	0.0	0.0	0.0	0.0	0.0	0.0	0.0	0.0	0.0	0.0	0.0	0.0	0.0	0.0	0.0	0.0	0.0	0.0	0.0	0.0	0.0	0.0	0.0	0.0	0.0	0.0	0.0	0.0
	SNTA1	3.0174074	1.439	2.3650177	0.0	0.0	0.21828948	0.0	0.0	0.0	0.0	0.67240876	0.19273406	0.0	0.50385755	0.07248157	0.8890308	0.0	0.01525	0.112750426	0.46248394	0.19742425	0.0773262	0.0	0.5534675	0.5463164	0.5707232	0.72732145	0.37482557	0.2862381	0.25938272	0.31646553	0.44285715	1.0767257	0.33618784	0.8268973	0.43833333	0.21667178	0.18691358	0.38117155	0.6695221	1.7089772	0.40035534	0.19495799	1.4412196	0.0	0.19088608	0.3308352	0.291875
	SNX33	0.0	0.0	0.0	0.0	0.0	0.0	0.0	0.0	0.0	0.0	0.0	0.0	0.0	0.0	0.0	0.0	0.0	0.0	0.0	0.0	0.0	0.0	0.0	0.0	0.0	0.0	0.0	0.0	0.0	0.0	0.0	0.0	0.0	0.0	0.0	0.0	0.0	0.0	0.0	0.0	0.0	0.0	0.0	0.0	0.0	0.0	0.0	0.0
	SOCS1	0.0	0.0	0.0	0.0	0.0	0.0	0.0	0.0	0.0	0.0	0.0	0.0	0.0	0.0	0.0	0.0	0.0	0.0	0.0	0.0	0.0	0.0	0.0	0.0	0.0	0.0	0.0	0.0	0.0	0.0	0.0	0.0	0.0	0.0	0.0	0.0	0.0	0.0	0.0	0.0	0.0	0.0	0.0	0.0	0.0	0.0	0.0	0.0
	SOCS3	0.0	0.0	0.0	0.0	0.0	0.0	0.0	0.0	0.0	0.0	0.0	0.0	0.0	0.0	0.0	0.0	0.0	0.0	0.0	0.0	0.0	0.0	0.0	0.0	0.0	0.0	0.0	0.0	0.0	0.0	0.0	0.0	0.0	0.0	0.0	0.0	0.0	0.0	0.0	0.0	0.0	0.0	0.0	0.0	0.0	0.0	0.0	0.0
	SOD3	0.0	0.0	0.0	0.0	0.0	0.0	0.0	0.0	0.0	0.0	0.0	0.0	0.0	0.0	0.0	0.0	0.0	0.0	0.0	0.0	0.0	0.0	0.0	0.0	0.0	0.0	0.0	0.0	0.0	0.0	0.0	0.0	0.0	0.0	0.0	0.0	0.0	0.0	0.0	0.0	0.0	0.0	0.0	0.0	0.0	0.0	0.0	0.0
	SORBS3	0.0	0.0	0.0	0.0	0.0	0.0	0.0	0.0	0.0	0.0	0.0	0.0	0.0	0.0	0.0	0.0	0.0	0.0	0.0	0.0	0.0	0.0	0.0	0.0	0.0	0.0	0.0	0.0	0.0	0.0	0.0	0.0	0.0	0.0	0.0	0.0	0.0	0.0	0.0	0.0	0.0	0.0	0.0	0.0	0.0	0.0	0.0	0.0
	SORCS2	2.658148	0.4377528	2.1443815	0.0	0.0039072465	0.72644734	1.8311691	3.244	0.0	3.2213266	0.0	2.421438	1.2412454	1.5777338	0.8131759	2.889274	1.8374513	0.3895256	1.0217118	6.702596	6.990909	0.6450532	0.5556965	6.277391	3.6420996	0.22193548	5.8217106	8.453077	8.110559	8.458245	0.17931035	0.0	0.0	0.0	5.7116466	0.0	0.0	0.5672839	0.5728151	8.529206	7.4496613	2.3786294	1.0638655	0.0	0.2452353	3.0688608	0.6883013	0.6525
	SOWAHC	0.0	0.0	0.0	0.0	0.0	0.0	0.0	0.0	0.0	0.0	0.0	0.0	0.0	0.0	0.0	0.0	0.0	0.0	0.0	0.0	0.0	0.0	0.0	0.0	0.0	0.0	0.0	0.0	0.0	0.0	0.0	0.0	0.0	0.0	0.0	0.0	0.0	0.0	0.0	0.0	0.0	0.0	0.0	0.0	0.0	0.0	0.0	0.0
	SOX13	0.0	0.0	0.0	0.0	0.0	0.0	0.0	0.0	0.14791666	0.0	0.0	0.0	0.0	0.0	0.0	0.0	0.0	0.0	0.0	0.0	0.0	0.0	0.0	0.0	0.0	0.0	0.0	0.0	0.0	0.0	0.0	0.0	0.0	0.0	0.0	0.0	0.0	0.0	0.0	0.0	0.0	0.0	0.0	0.0	0.0	0.0	0.0	0.0
	SOX17	0.0	0.0	0.0	0.0	0.0	0.0	0.0	0.0	0.0	0.0	0.0	0.0	0.0	0.0	0.0	0.0	0.0	0.0	0.0	0.0	0.0	0.0	0.0	0.0	0.0	0.0	0.0	0.0	0.0	0.0	0.0	0.0	0.0	0.0	0.0	0.0	0.0	0.0	0.0	0.0	0.0	0.0	0.0	0.0	0.0	0.0	0.0	0.0
	SOX2	0.0	0.0	0.0	0.0	0.0	0.0	0.0	0.0	0.0	0.0	0.0	0.0	0.0	0.0	0.0	0.0	0.0	0.0	0.0	0.0	0.0	0.0	0.0	0.0	0.0	0.0	0.0	0.0	0.0	0.0	0.0	0.0	0.0	0.0	0.0	0.0	0.0	0.0	0.0	0.0	0.0	0.0	0.0	0.0	0.0	0.0	0.0	0.0
	SOX9	3.642963	2.1558428	2.9968772	0.0	0.0	0.0	0.0	0.0	0.0	0.0	0.0	0.0	0.0	0.0	0.0	0.0	0.0	0.0	0.0	0.0	0.0	0.0	0.0	0.0	0.0	0.0	0.0	0.0	0.0	0.0	0.0	0.0	0.0	0.0	0.0	0.0	0.0	0.0	0.0	0.0	0.0	0.0	0.0	0.0	0.0	0.0	0.0	0.0
	SP100	0.0	0.0	0.0	2.5141976	0.0	0.0	0.0	0.0	3.0104167	0.0	0.0	0.0	0.0	0.0	0.0	0.0	0.0	0.0	0.0	0.0	0.0	0.0	0.0	0.0	0.0	0.0	0.0	0.0	0.0	0.0	0.0	0.0	0.0	0.0	0.0	0.0	0.0	0.0	0.0	0.0	0.0	0.0	0.0	0.0	0.0	0.0	0.0	0.0
	SP110	0.0	0.0	0.0	0.0	0.0	0.0	0.0	0.0	0.0	0.0	0.0	0.0	0.0	0.0	0.0	0.0	0.0	0.0	0.0	0.0	0.47863635	0.0	0.0	0.0	0.0	0.0	0.0	0.0	0.0	0.0	0.0	0.0	0.0	0.0	0.0	0.0	0.0	0.0	0.0	0.0	0.0	0.0	0.0	0.0	0.0	0.0	0.0	0.0
	SPATA1	0.0	0.0	0.0	0.0	0.0	0.0	0.0	0.0	0.0	0.0	0.0	0.0	0.0	0.0	0.0	0.0	0.0	0.0	0.0	0.0	0.0	0.0	0.0	0.0	0.0	0.0	0.6142478	0.0	0.0	0.0	0.0	0.0	0.0	0.0	0.0	0.0	0.0	0.0	0.0	0.0	0.0	0.0	0.0	0.0	0.0	0.0	0.0	0.0
	SPATA21	0.0	0.0	0.0	0.0	0.0	0.0	0.0	0.0	0.0	0.0	0.0	0.0	0.0	0.0	0.0	0.0	0.0	0.0	0.0	0.0	0.0	0.0	0.0	0.0	0.0	0.0	0.0	0.0	0.0	0.0	0.0	0.0	0.0	0.0	0.0	0.0	0.0	0.0	0.0	0.0	0.0	0.0	0.0	0.0	0.0	0.0	0.0	0.0
	SPX	0.0	0.0	0.0	0.0	0.0	0.0	0.0	0.0	0.0	0.0	0.0	0.0	0.0	0.0	0.0	0.0	0.0	0.0	0.0	0.0	0.0	0.0	0.0	0.0	0.0	0.0	0.0	0.0	0.0	0.0	0.0	0.0	0.0	0.0	0.0	0.0	0.0	0.0	0.0	0.0	0.0	0.0	0.0	0.0	0.0	0.0	0.0	0.0
	SREK1	0.6564815	0.43179774	0.5621555	0.0	0.6051878	3.978158	1.7869576	0.0	0.0	3.5134518	6.233077	6.1489067	6.196134	6.170191	3.9290042	6.2616587	6.2233825	6.288927	6.275505	6.4426775	6.455333	6.3536	4.00632	6.32231	6.2538896	6.341964	6.451892	6.5168104	6.333475	3.6517284	6.2923717	6.302763	6.5808	6.335124	6.3303995	6.520463	6.295912	6.2294545	6.572125	6.2251844	6.479836	6.567786	6.556875	6.3144784	6.2513556	6.231509	6.2839866	6.439
	SRGAP1	5.3153706	2.035955	2.2886572	3.4907408	1.6090561	2.6151316	1.7898753	2021-08-08	0.0	0.0	0.70693433	0.17250453	0.7375396	0.136232	0.0	0.0	0.45960578	0.057375	0.0	0.7166452	1.6071212	0.0	0.0	0.0	0.0	0.0	3.135625	1.1665697	2.8271904	1.6307408	0.9274569	0.0	3.2229204	3.4554143	0.37354532	0.0	4.0940733	0.0	1.4252101	0.76735914	0.6318182	0.97015226	2021-06-11	0.7995122	0.0	0.0	0.0	0.0
	SRGN	0.0	0.0	0.0	0.0	0.0	0.0	0.0	0.0	1.758125	0.0	0.0	0.0	0.0	0.0	0.0	0.0	0.0	0.0	0.0	0.0	0.0	0.0	0.0	0.0	0.0	0.0	0.0	0.0	0.0	0.0	0.0	0.0	0.0	0.0	0.0	0.0	0.0	0.0	0.0	0.0	0.0	0.0	0.0	0.0	0.0	0.0	0.0	0.0
	SRPX2	0.0	0.0	0.0	0.0	0.0	0.0	0.0	0.0	0.0	0.0	0.0	0.0	0.0	0.0	0.0	0.0	0.0	0.0	0.0	0.0	0.0	0.0	0.0	0.0	0.0	0.0	0.0	0.0	0.0	0.0	0.0	0.0	0.0	0.0	0.0	0.0	0.0	0.0	0.0	0.0	0.0	0.0	0.0	0.0	0.0	0.0	0.0	0.0
	SRRM1	0.955	0.0	0.790318	0.09617284	2.7947915	4.0082893	4.7157607	7.49	0.0	2.992347	3.818978	3.4383955	5.821709	3.4992046	2.90163	5.685206	5.787193	3.5900686	5.7218986	5.900096	5.8317776	3.7850268	4.0074587	5.8711033	6.2284117	5.8611984	5.7372	5.8343477	6.0082145	3.9712195	6.078408	5.823836	5.7984	5.826694	5.6249022	5.8700924	5.8194923	6.1355557	5.9279246	3.9055555	5.8193336	5.8984447	5.7501264	5.8823924	3.7258186	5.996346	5.8474975	5.594
	SRSF11	1.1103704	0.26123595	1.4824028	2.0933332	3.954826	7.9288235	7.8666916	1.7625	2.836875	7.9572725	7.8458695	8.028966	8.003315	8.045449	8.008758	8.182157	8.097532	8.012631	8.032469	7.9089904	7.845	8.2356	7.9939566	7.98722	7.8918476	8.031418	7.8832	8.06874	8.013214	8.136111	8.06484	7.870548	7.856184	7.895082	7.931623	8.00055	7.8289557	7.9412727	7.9118867	8.028125	7.6918035	7.893134	7.91075	7.9232316	7.931478	7.811731	7.8931456	7.293
	ST6GALNAC1	0.0	0.0	0.0	0.0	0.0	0.0	0.0	0.0	0.15604167	0.0	0.0	0.0	0.0	0.0	0.0	0.0	0.0	0.0	0.0	0.0	0.0	0.0	0.0	0.0	0.0	0.0	0.0	0.0	0.0	0.0	0.0	0.0	0.0	0.0	0.0	0.0	0.0	0.0	0.0	0.0	0.0	0.0	0.0	0.0	0.0	0.0	0.0	0.0
	ST8SIA6	0.0	0.0	0.0	0.0	0.0	0.0	0.0	0.0	9.716562	0.0	0.0	0.0	0.0	0.0	0.0	0.0	0.0	0.0	0.0	1.361073	0.6240909	0.0	0.0	0.0	0.0	0.0	0.06383929	1.9749418	1.072654	1.5950618	0.0	0.0	0.77938056	0.0	0.0	0.0	0.0	0.0	0.0	0.0	0.0	0.0	0.0	0.0	0.0	0.0	0.0	0.0
	STARD8	0.0	0.0	0.0	0.0	0.0	0.0	0.0	0.0	0.0	0.0	0.0	0.0	0.0	0.0	0.0	0.0	0.0	0.0	0.0	0.0	0.0	0.0	0.0	0.0	0.0	0.0	0.0	0.0	0.0	0.0	0.0	0.0	0.0	0.0	0.0	0.0	0.0	0.0	0.0	0.0	0.0	0.0	0.0	0.0	0.0	0.0	0.0	0.0
	STAT3	0.0	0.0	0.0	0.0	0.0	0.7988158	0.15142144	0.0	0.30958334	0.0	0.23080292	0.90053475	1.9730514	2.0409203	1.047234	1.8235644	1.9477303	1.0093563	1.9224788	2.2918065	2.480303	1.9127272	1.1003526	1.6166303	1.7057112	1.8982793	2.5275	1.674885	1.8872381	1.4998765	1.541545	2.9246364	5.2384415	2.4590607	2.2797382	1.859321	1.3807015	2.6967902	1.9803362	1.5351676	2.808409	1.5979899	1.7417647	3.148	1.599389	2.2074683	2.6140442	0.615
	STC1	0.0	0.0	0.0	0.0	0.0	0.0	0.0	0.0	0.0	0.0	0.0	0.0	0.0	0.0	0.0	0.0	0.0	0.0	0.0	0.0	0.0	0.0	0.0	0.0	0.0	0.0	0.0	0.0	0.0	0.0	0.0	0.0	0.0	0.0	0.0	0.0	0.0	0.0	0.0	0.0	0.0	0.0	0.0	0.0	0.0	0.0	0.0	0.0
	STK17B	0.0	0.0	0.0785159	0.0	0.0	0.0	0.0	0.0	0.0	0.0	0.0	0.0	0.0	0.0	0.0	0.0	0.0	0.0	0.0	0.0	1.3274243	0.0	0.0	0.0	0.0	0.0	0.0	0.0	0.0	0.0	0.0	0.0	0.0	0.0	0.0	0.0	0.0	0.0	0.0	0.0	0.0	0.0	0.0	0.0	0.0	0.0	0.0	0.0
	STK33	8.163889	2.1010113	3.7215548	0.0	0.0	0.0	0.0	0.0	0.0	0.0	0.0	0.0	0.0	0.134956	0.0	0.0	0.52118987	0.08099313	1.456695	0.0	2.705606	1.3798931	0.0	0.60236394	0.37318528	0.99142146	0.0	0.6477907	1.4020379	0.0	0.0	0.0	0.94318587	0.0	0.76124454	0.6292593	0.0	0.0	0.0	0.0	0.0	0.0	0.0	0.0	0.61944705	0.0	0.0	2.426875
	STOM	0.0	0.0	0.0	0.0	0.0	0.0	0.0	0.0	3.21625	0.0	0.0	0.0	0.0	0.0	0.0	0.0	0.0	0.0	0.0	0.0	0.0	0.0	0.0	0.0	0.0	0.0	0.0	0.0	0.0	0.0	0.0	0.0	0.0	0.0	0.0	0.0	0.0	0.0	0.0	0.0	0.2415909	0.44609138	0.0	0.0	0.0	0.0	0.0	0.0
	STON2	8.687568	4.232472	4.6574206	0.0	0.0	0.0	0.0	0.0	0.0	0.0	0.0	0.0	0.0	0.0	0.0	0.0	0.0	0.0	0.0	0.0	0.0	0.0	0.0	0.0	0.0	0.0	0.0	0.0	0.0	0.0	0.0	0.0	0.0	0.0	0.0	0.0	0.0	0.0	0.0	0.0	0.0	0.0	0.0	0.0	0.0	0.0	0.0	0.0
	SUCLG2	1.395	0.0	0.5016961	1.0033333	0.0	0.06736842	0.6462283	1.7625	0.0	0.0	0.0	0.0	0.0	0.0	0.0	0.0	0.0	0.0	0.0	0.8899355	1.6348485	0.0	0.0	0.0	0.0	0.0	0.20714286	0.0	0.045857143	0.0	0.0	0.0	0.18876106	0.0	0.0	0.0	0.0	0.0	0.0	0.0	0.0	0.0	0.0	0.0	0.0	0.0	0.0	0.0
	SULT1C4	0.0	0.0	0.0	0.0	0.0	0.0	0.0	0.0	0.0	0.0	0.0	0.0	0.0	0.0	0.0	0.0	0.0	0.0	0.0	0.0	0.0	0.0	0.0	0.0	0.0	0.0	0.0	0.0	0.0	0.0	0.0	0.0	0.0	0.0	0.0	0.0	0.0	0.0	0.0	0.0	0.0	0.0	0.0	0.0	0.0	0.0	0.0	0.0
	SWAP70	0.0	0.0	0.0	0.80135804	0.0	0.0	0.0	0.0	1.2996	0.0	0.0	0.0	0.0	0.0	0.0	0.0	0.0	0.0	0.0	1.7519957	1.8403031	0.0	0.0	0.0	0.0	0.0	2.18875	1.5204023	0.71447617	1.4403703	0.0	0.042727273	1.2056141	0.31585637	1.0903188	0.52981484	0.0	6.478036	1.4781171	1.7462301	2.8794317	1.4155556	0.0	5.889509	0.20273262	1.663125	3.5301032	5.58
	SYDE1	0.0	0.0	0.0	0.0	0.0	0.0	0.0	0.0	0.0	0.0	0.0	0.0	0.0	0.0	0.0	0.0	0.0	0.0	0.0	0.0	0.0	0.0	0.0	0.0	0.0	0.0	0.0	0.0	0.0	0.0	0.0	0.0	0.0	0.0	0.0	0.0	0.0	0.0	0.0	0.0	0.0	0.0	0.0	0.0	0.0	0.0	0.0	0.0
	SYTL4	0.12796296	0.0	0.0	0.0	0.0	0.0	0.0	0.0	0.0	0.0	0.0	0.0	0.0	0.0	0.0	0.0	0.0	0.0	0.0	0.0	0.0	0.0	0.0	0.0	0.0	0.0	0.0	0.0	0.0	0.0	0.0	0.0	0.0	0.0	0.0	0.0	0.0	0.0	0.0	0.0	0.0	0.0	0.0	0.0	0.0	0.0	0.0	0.0
	SZRD1	0.0	0.0	0.0	0.0	0.0	0.0	0.0	0.0	0.0	0.0	0.0	0.0	0.0	0.0	0.0	0.0	0.0	0.0	0.0	0.017118279	0.0	0.0	0.0	0.0	0.0	0.0	0.37892857	0.0	0.0	0.0	0.0	0.0	0.26938054	0.0	0.17351608	0.0	0.0	0.0	0.0	0.0	0.0	0.0	0.0	0.0	0.0	0.0	0.0	0.0
	TAGLN2	0.0	0.0	0.0	0.0	0.0	0.0	0.0	0.0	0.0	0.0	0.0	0.0	0.0	0.0	0.0	0.0	0.0	0.0	0.0	0.0	0.0	0.0	0.0	0.0	0.0	0.0	0.0	0.0	0.0	0.0	0.0	0.0	0.0	0.0	0.0	0.0	0.0	0.0	0.0	0.0	0.0	0.0	0.0	0.0	0.0	0.0	0.0	0.0
	TAL1	0.0	0.0	0.0	0.0	0.0	0.0	0.0	0.0	0.0	0.0	0.0	0.0	0.0	0.0	0.0	0.0	0.0	0.0	0.0	0.0	0.0	0.0	0.0	0.0	0.0	0.0	0.0	0.0	0.0	0.0	0.0	0.0	0.0	0.0	0.0	0.0	0.0	0.0	0.0	0.0	0.0	0.0	0.0	0.0	0.0	0.0	0.0	0.0
	TAP1	0.0	0.0	0.0	0.0	0.0	0.0	0.0	0.0	0.0	0.0	0.0	0.0	0.0	0.0	0.0	0.0	0.0	0.0	0.0	0.0	0.0	0.0	0.0	0.0	0.0	0.0	0.0	0.0	0.0	0.0	0.0	0.0	0.0	0.0	0.0	0.0	0.0	0.0	0.0	0.0	0.0	0.0	0.0	0.0	0.0	0.0	0.0	0.0
	TAX1BP3	0.0	0.0	0.0	0.0	0.0	0.0	0.0	0.0	0.0	0.0	0.0	0.0	0.0	0.0	0.0	0.0	0.0	0.0	0.0	0.0	0.0	0.0	0.0	0.0	0.0	0.0	0.0	0.0	0.0	0.0	0.0	0.0	0.0	0.0	0.0	0.0	0.0	0.0	0.0	0.0	0.0	0.0	0.0	0.0	0.0	0.0	0.0	0.0
	TBC1D16	0.0	0.0	0.0	0.0	0.0	0.0	0.0	0.0	0.0	0.0	0.0	0.0	0.0	0.0	0.0	0.0	0.0	0.0	0.0	0.0	0.40955225	0.0	0.0	0.0	0.0	0.0	0.7285714	0.25635839	0.0	0.062962964	0.0	0.0	0.58168143	0.15088397	0.0	0.0	0.0	0.0	0.44389123	0.11065487	0.4243182	0.0	0.0	0.0	0.0	0.0	0.04364915	0.0
	TBL1X	1.7098148	0.6205618	1.448486	0.0	0.6297513	0.51592106	2.8017457	0.0	1.004375	0.0	0.0	0.0	0.0	0.84901434	0.0	0.0	0.0	0.0	0.0	2.2518926	2.013788	0.0	2.1281781	0.5321823	1.5474812	0.0	0.7286607	1.8575581	1.3359524	0.0	0.2444206	0.0	2.3136284	2.087127	0.23123997	0.0	0.7791287	1.2488889	0.21659663	0.0	2.9609091	0.43060914	0.79193276	0.0	0.0	6.5088887	1.508527	0.0
	TBX19	0.0	0.0	0.0	0.0	0.0	0.0	0.0	0.0	0.0	0.0	0.0	0.0	0.0	0.0	0.0	0.0	0.0	0.0	0.0	0.0	0.0	0.0	0.0	0.0	0.0	0.0	0.0	0.0	0.0	0.0	0.0	0.0	0.0	0.0	0.0	0.0	0.0	0.0	0.0	0.0	0.0	0.0	0.0	0.0	0.0	0.0	0.0	0.0
	TBX2	0.0	0.0	0.0	0.0	0.0	0.0	0.0	0.0	0.0	0.0	0.0	0.0	0.0	0.0	0.0	0.0	0.0	0.0	0.0	0.0	0.0	0.0	0.0	0.0	0.0	0.0	0.0	0.0	0.0	0.0	0.0	0.0	0.0	0.0	0.0	0.0	0.0	0.0	0.0	0.0	0.0	0.0	0.0	0.0	0.0	0.0	0.0	0.0
	TBX3	0.0	0.0	0.0	0.0	0.0	0.0	0.0	0.0	0.0	0.0	0.0	0.0	0.0	0.0	0.0	0.0	0.0	0.0	0.0	0.0	0.0	0.0	0.0	0.0	0.0	0.0	0.0	0.0	0.0	0.0	0.0	0.0	0.0	0.0	0.0	0.0	0.0	0.0	0.0	0.0	0.0	0.0	0.0	0.0	0.0	0.0	0.0	0.0
	TCEA3	0.0	0.0	0.0	0.0	0.0	0.0	0.0	0.0	0.0	0.0	0.0	0.0	0.0	0.0	0.0	0.0	0.0	0.0	0.0	0.0	0.24636364	0.0	0.0	0.0	0.0	0.0	0.6498214	0.0	0.0	0.0	0.0	0.0	0.0	0.0	0.0	0.0	0.0	0.0	0.0	0.0	0.0	0.0	0.0	0.0	0.0	0.0	0.0	0.0
	TCF15	0.0	0.0	0.0	0.0	0.0	0.0	0.0	0.0	0.0	0.0	0.0	0.0	0.0	0.0	0.0	0.0	0.0	0.0	0.0	0.0	0.0	0.0	0.0	0.0	0.0	0.0	0.0	0.0	0.0	0.0	0.0	0.0	0.0	0.0	0.0	0.0	0.0	0.0	0.0	0.0	0.0	0.0	0.0	0.0	0.0	0.0	0.0	0.0
	TCF7	0.0	0.0	0.0	0.0	0.0	0.0	0.0	0.0	0.0	0.0	0.0	0.0	0.0	0.0	0.0	0.0	0.0	0.0	0.0	0.0	0.0	0.0	0.0	0.0	0.0	0.0	0.0	0.0	0.0	0.0	0.0	0.0	0.0	0.0	0.0	0.0	0.0	0.0	0.0	0.0	0.0	0.0	0.0	0.0	0.0	0.0	0.0	0.0
	TCF7L1	1.6968518	1.8792135	0.0	0.0	0.0	0.0	0.0	0.0	0.0	0.0	0.0	0.0	0.0	0.0	0.0	0.0	0.0	0.0	0.0	0.0	0.0	0.0	0.0	0.0	0.0	0.0	0.0	0.0	0.0	0.0	0.0	0.0	0.0	0.0	0.0	0.0	0.0	0.0	0.0	0.0	0.0	0.0	0.0	0.0	0.0	0.0	0.0	0.0
	TCF7L2	8.593333	2.5930338	4.8097525	0.68901235	0.0	1.7125	0.0	0.0	1.2047917	0.5180612	0.6721898	1.7805691	2.8204517	2.4239671	1.5853066	3.1214302	2.7768126	1.4336874	2.7602377	1.616043	2.0833333	6.677419	2.2530417	2.0193794	3.537305	2.73803	2.397143	3.640756	2.6808019	1.0581481	2.8225431	5.8542466	2.969292	2.3352199	1.9698762	3.5577161	1.528597	0.8940244	1.3921849	3.4452474	1.3094318	0.64161617	1.6979831	0.59093493	1.2444117	0.6629114	0.8633506	0.0
	TCIRG1	0.0	0.0	0.0	0.0	0.0	0.0	0.0	0.0	0.0	0.0	0.0	0.0	0.0	0.0	0.0	0.0	0.0	0.0	0.0	0.0	0.0	0.0	0.0	0.0	0.0	0.0	0.0	0.0	0.0	0.0	0.0	0.0	0.0	0.0	0.0	0.0	0.0	0.0	0.0	0.0	0.0	0.0	0.0	0.0	0.0	0.0	0.0	0.0
	TCN2	0.0	0.0	0.0	0.0	0.0	0.0	0.0	0.0	0.0	0.0	0.0	0.0	0.0	0.0	0.0	0.0	0.0	0.0	0.0	0.0	0.0	0.0	0.0	0.0	0.0	0.0	0.0	0.0	0.0	0.0	0.0	0.0	0.0	0.0	0.0	0.0	0.0	0.0	0.0	0.0	0.0	0.0	0.0	0.0	0.0	0.0	0.0	0.0
	TDRD10	0.0	0.0	0.0	0.0	0.0	0.0	0.0	0.0	0.0	0.0	0.0	0.0	0.0	0.0	0.0	0.0	0.0	0.0	0.0	0.0	0.0	0.0	0.0	0.0	0.0	0.0	0.0	0.0	0.0	0.0	0.0	0.0	0.0	0.0	0.0	0.0	0.0	0.0	0.0	0.0	0.0	0.0	0.0	0.0	0.0	0.0	0.0	0.0
	TEAD1	5.1675925	4.520674	4.9227467	0.0	0.0	1.7371053	0.70294267	2.0275	2.0866666	0.0	2.5756934	2.2309754	6.2390275	6.56064	3.4714682	2.920715	3.861694	2.3767972	6.30944	8.534116	7.5735555	3.5634758	3.514021	7.2507977	6.5984464	3.1462593	8.136352	2.5916278	3.6006603	2.3041463	2.5675	3.9092727	7.964	8.056476	7.2380633	3.6257668	7.8921866	8.444445	8.187702	3.4036107	7.4978333	7.2949243	7.995696	5.9663253	7.357993	2.3974683	8.056747	5.807
	TEAD2	0.0	0.0	0.0	0.0	0.0	0.0	0.0	0.0	0.0	0.0	0.0	0.0	0.0	0.0	0.0	0.0	0.0	0.0	0.0	0.0	0.0	0.0	0.0	0.0	0.0	0.0	0.0	0.0	0.0	0.0	0.0	0.0	0.0	0.0	0.0	0.0	0.0	0.0	0.0	0.0	0.0	0.0	0.0	0.0	0.0	0.0	0.0	0.0
	TEAD3	0.0	0.0	0.0	0.0	0.0	0.0	0.0	0.0	0.0	0.0	0.0	0.0	0.0	0.0	0.0	0.0	0.0	0.0	0.0	0.0	0.0	0.0	0.0	0.0	0.0	0.0	0.0	0.0	0.0	0.0	0.0	0.0	0.0	0.0	0.0	0.0	0.0	0.0	0.0	0.0	0.0	0.0	0.0	0.0	0.0	0.0	0.0	0.0
	TEAD4	0.0	0.0	0.0	0.0	0.0	0.0	0.0	0.0	0.0	0.0	0.0	0.0	0.0	0.0	0.0	0.0	0.0	0.0	0.0	0.0	0.0	0.0	0.0	0.0	0.0	0.0	0.0	0.0	0.0	0.0	0.0	0.0	0.0	0.0	0.0	0.0	0.0	0.0	0.0	0.0	0.0	0.0	0.0	0.0	0.0	0.0	0.0	0.0
	TES	0.0	0.0	0.0	0.0	0.0	0.0	0.0	0.0	0.0	0.0	0.0	0.0	0.0	0.0	0.0	0.0	0.0	0.0	0.0	0.0	0.0	0.0	0.0	0.0	0.0	0.0	0.0	0.0	0.0	0.0	0.0	0.0	0.0	0.0	0.0	0.0	0.0	0.0	0.0	0.0	0.0	0.0	0.0	0.0	0.0	0.0	0.0	0.0
	TET1	0.9861111	0.0	0.0	0.0	0.0	0.7356579	0.58416456	0.0	0.0	0.0	0.07693431	0.09547065	0.0	0.8632813	0.40133387	1.0317833	0.49423215	0.6978567	0.7039594	0.7035837	0.39363638	1.2645454	0.71740127	0.5155799	1.137584	0.97638404	0.5325	1.3859538	1.6970476	0.88148147	0.82426727	0.3549091	0.99876106	0.9096154	0.8839035	1.4875308	0.5999027	0.0	0.76364017	1.147062	1.709091	1.5171067	0.6907438	1.1747755	0.5714571	0.78518987	0.8676713	0.294375
	TFPI	0.0	0.0	0.0	0.0	0.0	0.0	0.0	0.0	0.0	0.0	0.0	0.0	0.0	0.0	0.0	0.0	0.0	0.0	0.0	0.0	0.0	0.0	0.0	0.0	0.0	0.0	0.0	0.0	0.0	0.0	0.0	0.0	0.0	0.0	0.0	0.0	0.0	0.0	0.0	0.0	0.0	0.0	0.0	0.0	0.0	0.0	0.0	0.0
	TFRC	0.1261111	0.0	0.0	0.0	0.0	0.42157894	0.0	0.0	1.35375	0.48438776	0.4710219	1.3058007	2.3775246	1.5446824	0.8017527	1.7613657	2.378091	0.80014366	2.351675	2.905957	2.1201515	1.3612834	0.70324326	1.8562303	1.9793197	2.0209453	5.317973	2.1113372	2.6711428	2.079756	1.4552137	2.3615456	4.9027634	3.0706043	2.7303288	2.3219752	1.4624411	1.5882716	2.4539497	1.4033983	3.0323863	3.01934	1.6257983	1.0806911	1.896557	0.93822783	1.8380696	1.26375
	TGFB1	0.0	0.0	0.0	0.0	0.0	0.0	0.0	0.0	0.0	0.0	0.0	0.0	0.0	0.0	0.0	0.0	0.0	0.0	0.0	0.0	0.0	0.0	0.0	0.0	0.0	0.0	0.0	0.0	0.0	0.0	0.0	0.0	0.0	0.0	0.0	0.0	0.0	0.0	0.0	0.0	0.0	0.0	0.0	0.0	0.0	0.0	0.0	0.0
	TGFB1I1	0.0	0.0	0.0	0.0	0.0	0.0	0.0	0.0	0.0	0.0	0.0	0.0	0.0	0.0	0.0	0.0	0.0	0.0	0.0	0.0	0.0	0.0	0.0	0.0	0.0	0.0	0.0	0.0	0.0	0.0	0.0	0.0	0.0	0.0	0.0	0.0	0.0	0.0	0.0	0.0	0.0	0.0	0.0	0.0	0.0	0.0	0.0	0.0
	TGFB2	3.4151852	0.0	1.9703181	0.0	0.0	0.0	0.0	0.0	0.0	0.0	0.0	0.0	0.0	0.0	0.0	0.0	0.0	0.0	0.0	0.0	0.0	0.0	0.0	0.0	0.0	0.0	0.8808036	3.3894186	2.8286667	0.99617285	0.0	0.0	2.0347788	0.7203315	0.6513786	0.8689506	0.0	0.0	0.0	1.8894709	5.892034	0.022588832	0.0	0.0	0.0	0.0	0.0	0.0
	TGFB3	0.0	0.0	0.0	0.0	0.0	0.0	0.0	0.0	0.0	0.0	0.0	0.0	0.0	0.0	0.0	0.0	0.0	0.0	0.0	0.0	0.0	0.0	0.0	0.0	0.0	0.0	0.0	0.0	0.0	0.0	0.0	0.0	0.0	0.0	0.0	0.0	0.0	0.0	0.0	0.0	0.0	0.0	0.0	0.0	0.0	0.0	0.0	0.0
	TGFBR2	0.0	0.0	0.0	2.5249383	0.0	0.0	0.0	0.0	4.3925	0.0	0.0	0.0	0.0	0.0	0.0	0.0	0.0	0.0	0.0	0.0	0.0	0.0	0.0	0.0	0.0	0.0	0.0	0.0	0.0	0.0	0.0	0.0	0.0	0.0	0.0	0.0	0.0	0.0	0.0	0.0	0.0	0.0	0.0	0.0	0.0	0.0	0.0	0.0
	TGFBR3	0.27462962	0.0	0.2604947	0.0	0.0	0.0	0.0	0.0	0.475	0.0	0.5305755	0.0	0.0	0.62258464	0.0	0.0	0.61012834	0.0	0.0	1.1798927	2.0465152	0.0	0.0	0.0	0.0	0.0	0.3857143	0.0	0.7451905	0.0	0.0	0.0	0.0	0.0	0.0	0.0	0.0	0.0	0.0	0.0	0.0	0.0	0.0	0.0	0.0	0.0	0.0	0.0
	TGIF1	0.0	0.0	0.0	0.0	0.0	0.0	0.0	0.0	0.0	0.0	0.0	0.0	0.0	0.0	0.0	0.0	0.0	0.0	0.0	0.0	0.0	0.0	0.0	0.0	0.0	0.0	0.0	0.0	0.0	0.0	0.0	0.0	0.0	0.0	0.0	0.0	0.0	0.0	0.0	0.0	0.0	0.0	0.0	0.0	0.0	0.0	0.0	0.0
	TGIF2	0.0	0.0	0.0	0.0	0.0	0.0	0.0	0.0	0.0	0.0	0.0	0.0	0.0	0.0	0.0	0.0	0.0	0.0	0.0	0.0	0.0	0.0	0.0	0.0	0.0	0.0	0.0	0.0	0.0	0.0	0.0	0.0	0.0	0.0	0.0	0.0	0.0	0.0	0.0	0.0	0.0	0.0	0.0	0.0	0.0	0.0	0.0	0.0
	TGM2	0.0	0.0	0.0	0.0	0.0	0.0	0.0	0.0	1.360625	0.0	0.0	0.0	0.0	0.0	0.0	0.0	0.0	0.0	0.0	0.0	0.0	0.0	0.0	0.0	0.0	0.0	0.0	0.0	0.0	0.0	0.0	0.0	0.0	0.0	0.0	0.0	0.0	0.0	0.0	0.0	0.0	0.0	0.0	0.0	0.0	0.0	0.0	0.0
	THOC2	1.0920371	0.0	0.44521126	1.2013581	1.4921594	4.2439475	3.047182	3.244	0.14958334	3.9462755	2021-06-19	3.9274802	6.1221714	5.9709954	3.6810758	6.0126195	6.1327596	4.0983696	6.1311197	6.2102556	6.241591	6.305	6.3637652	6.103936	6.203984	6.0408177	6.03527	6.0659485	6.029857	6.2031484	6.2636538	5.9966216	6.458182	6.313577	6.034722	6.3205557	6.147811	5.989074	6.1225157	6.229048	5.991864	6.054511	6.15975	6.0066257	5.9589458	6.225577	6.1272717	5.693
	THSD4	0.0	0.0	0.0	0.0	0.0	0.0	0.0	0.0	10.096875	1.5420408	0.31284672	0.36360458	0.0	1.7084446	0.0	2.3361344	0.0	0.0	0.0	7.480516	6.71	0.0	0.0	0.0	0.0	0.0	1.9853572	0.0	0.0	0.0	0.0	0.0	0.0	0.0	0.0	0.0	0.0	0.0	0.0	0.0	0.0	0.0	0.0	0.0	0.0	0.0	0.0	0.0
	TIE1	0.0	0.0	0.0	0.0	0.0	0.0	0.0	0.0	0.828125	0.0	0.0	0.0	0.0	0.0	0.0	0.0	0.0	0.0	0.0	0.0	0.0	0.0	0.0	0.0	0.0	0.0	0.0	0.0	0.0	0.0	0.0	0.0	0.0	0.0	0.0	0.0	0.0	0.0	0.0	0.0	0.0	0.0	0.0	0.0	0.0	0.0	0.0	0.0
	TIMP1	0.0	0.0	0.0	0.0	0.0	0.0	0.0	0.0	0.0	0.0	0.0	0.0	0.0	0.0	0.0	0.0	0.0	0.0	0.0	0.0	0.0	0.0	0.0	0.0	0.0	0.0	0.0	0.0	0.0	0.0	0.0	0.0	0.0	0.0	0.0	0.0	0.0	0.0	0.0	0.0	0.0	0.0	0.0	0.0	0.0	0.0	0.0	0.0
	TINAGL1	0.0	0.0	0.0	0.0	0.0	0.0	0.0	0.0	0.0	0.0	0.0	0.0	0.0	0.0	0.0	0.0	0.0	0.0	0.0	0.0	0.0	0.0	0.0	0.0	0.0	0.0	0.0	0.0	0.0	0.0	0.0	0.0	0.0	0.0	0.0	0.0	0.0	0.0	0.0	0.0	0.0	0.0	0.0	0.0	0.0	0.0	0.0	0.0
	TIPARP	0.0	0.0	0.0	0.0	0.0	0.0	0.0	0.0	0.0	0.0	0.0	0.0	0.0	0.0	0.0	0.0	0.0	0.0	0.0	0.0	0.0	0.0	0.0	0.0	0.0	0.0	0.0	0.0	0.0	0.0	0.0	0.0	0.0	0.0	0.0	0.0	0.0	0.0	0.0	0.0	0.0	0.0	0.0	0.0	0.0	0.0	0.0	0.0
	TLCD2	0.0	0.0	0.0	0.0	0.0	0.0	0.0	0.0	0.0	0.0	0.0	0.0	0.0	0.0	0.0	0.0	0.0	0.0	0.0	0.0	0.0	0.0	0.0	0.0	0.0	0.0	0.0	0.0	0.0	0.0	0.0	0.0	0.0	0.0	0.0	0.0	0.0	0.0	0.0	0.0	0.0	0.0	0.0	0.0	0.0	0.0	0.0	0.0
	TLR4	0.25796297	0.0	0.0	0.0	0.0	0.0	0.0	0.0	0.0	0.0	0.0	0.0	0.0	0.0	0.0	0.0	0.0	0.0	0.0	0.0	0.0	0.0	0.0	0.0	0.0	0.0	0.0	0.0	0.0	0.0	0.0	0.0	0.0	0.0	0.0	0.0	0.0	0.0	0.0	0.0	0.0	0.0	0.0	0.0	0.0	0.0	0.0	0.0
	TM4SF1	0.0	0.0	0.0	0.0	0.0	0.0	0.0	0.0	1.7079166	0.0	0.0	0.0	0.0	0.0	0.0	0.0	0.0	0.0	0.0	0.0	0.0	0.0	0.0	0.0	0.0	0.0	0.0	0.0	0.0	0.0	0.0	0.0	0.0	0.0	0.0	0.0	0.0	0.0	0.0	0.0	0.0	0.0	0.0	0.0	0.0	0.0	0.0	0.0
	TMBIM1	0.0	0.0	0.0	0.0	0.0	0.0	0.0	0.0	0.0	0.0	0.0	0.0	0.0	0.0	0.0	0.0	0.0	0.0	0.0	0.0	0.0	0.0	0.0	0.0	0.0	0.0	0.0	0.0	0.0	0.0	0.0	0.0	0.0	0.0	0.0	0.0	0.0	0.0	0.0	0.0	0.0	0.0	0.0	0.0	0.0	0.0	0.0	0.0
	TMCO3	0.0	0.0	0.0	0.0	0.0	1.7668421	0.0	1.7625	0.0	1.3563266	2.530511	2.5295231	3.0761464	3.3656693	2.360147	3.327952	3.6141338	2.531048	3.7135315	5.5117407	5.8302274	3.1858823	2.499501	3.5173085	3.0383027	3.6460447	5.716757	3.6122093	3.1364455	2.664321	3.2192671	5.671507	5.700667	5.6115446	5.7121286	3.3577914	3.076133	2.768642	5.751519	2.4707596	5.775833	5.588931	5.8687344	5.529448	3.4359953	2.6665823	5.5859847	5.364
	TMEM100	0.0	0.0	0.0	0.0	0.0	0.0	0.0	0.0	0.0	0.0	0.0	0.0	0.0	0.0	0.0	0.0	0.0	0.0	0.0	0.0	0.0	0.0	0.0	0.0	0.0	0.0	0.0	0.0	0.0	0.0	0.0	0.0	0.11292035	0.0	0.0	0.0	0.0	0.0	0.0	0.0	0.0	0.0	0.0	0.0	0.0	0.0	0.0	0.0
	TMEM102	0.0	0.0	0.0	0.0	0.0	0.0	0.0	0.0	0.0	0.0	0.0	0.0	0.0	0.0	0.0	0.0	0.0	0.0	0.0	0.0	0.0	0.0	0.0	0.0	0.0	0.0	0.0	0.0	0.0	0.0	0.0	0.0	0.0	0.0	0.0	0.0	0.0	0.0	0.0	0.0	0.0	0.0	0.0	0.0	0.0	0.0	0.0	0.0
	TMEM164	1.7411112	0.0	0.53385156	0.0	0.0	0.511579	0.0	0.0	0.0	1.6310204	0.0	1.5355092	0.91544676	1.9170417	1.2466857	1.4294086	1.6867654	0.21736875	1.32618	1.8718065	3.0242424	1.433262	0.12579167	1.3162112	0.9088039	0.8499751	1.5544643	2.8578036	1.9776777	3.231605	0.50369096	0.26545453	1.5423684	0.88734806	1.1175293	0.6330247	0.0	0.0	1.0674477	2.0233452	2.5414772	1.5471574	0.7894958	0.13461539	0.3767647	2.486329	0.8015118	1.58125
	TMEM176A	0.0	0.0	0.0	0.0	0.0	0.0	0.0	0.0	0.0	0.0	0.0	0.0	0.0	0.0	0.0	0.0	0.0	0.0	0.0	0.0	0.0	0.0	0.0	0.0	0.0	0.0	0.0	0.0	0.0	0.0	0.0	0.0	0.0	0.0	0.0	0.0	0.0	0.0	0.0	0.0	0.0	0.0	0.0	0.0	0.0	0.0	0.0	0.0
	TMEM176B	0.0	0.0	0.0	0.0	0.0	0.0	0.0	0.0	0.0	0.0	0.0	0.0	0.0	0.0	0.0	0.0	0.0	0.0	0.0	0.0	0.0	0.0	0.0	0.0	0.0	0.0	0.0	0.0	0.0	0.0	0.0	0.0	0.0	0.0	0.0	0.0	0.0	0.0	0.0	0.0	0.0	0.0	0.0	0.0	0.0	0.0	0.0	0.0
	TMEM204	0.0	0.0	0.0	0.0	0.0	0.0	0.0	0.0	0.456875	0.0	0.0	0.0	0.0	0.0	0.0	0.0	0.0	0.0	0.0	0.0	0.0	0.0	0.0	0.0	0.0	0.0	0.0	0.0	0.0	0.0	0.0	0.0	0.0	0.0	0.0	0.0	0.0	0.0	0.0	0.0	0.0	0.0	0.0	0.0	0.0	0.0	0.0	0.0
	TMEM219	0.0	0.0	0.0	0.0	0.0	0.0	0.0	0.0	0.0	0.0	0.0	0.0	0.0	0.47071826	0.0	0.1519934	0.0	0.0	0.4272758	0.3473176	0.5049254	0.2912234	0.0	0.49630564	0.7192741	0.30493796	0.7259821	0.56348836	0.0	0.0	0.38150215	0.53981817	0.5821239	0.0	1.074412	0.29555556	0.0	0.0	0.44430962	0.08248677	0.42261365	0.900201	0.0	0.23706122	0.36379108	0.186875	0.37858623	0.0
	TMPRSS3	0.0	0.0	0.0	0.0	0.0	0.0	0.0	0.0	0.0	0.0	0.0	0.0	0.0	0.0	0.0	0.0	0.0	0.0	0.0	0.0	0.0	0.0	0.0	0.0	0.0	0.0	0.0	0.0	0.0	0.0	0.0	0.0	0.0	0.0	0.0	0.0	0.0	0.0	0.0	0.0	0.0	0.0	0.0	0.0	0.0	0.0	0.0	0.0
	TMPRSS4	0.0	0.0	0.0	0.0	0.0	0.0	0.0	0.0	0.0	0.0	0.0	0.0	0.0	0.0	0.0	0.0	0.0	0.0	0.0	0.0	0.0	0.0	0.0	0.0	0.0	0.0	0.0	0.0	0.0	0.0	0.0	0.0	0.0	0.0	0.0	0.0	0.0	0.0	0.0	0.0	0.0	0.0	0.0	0.0	0.0	0.0	0.0	0.0
	TNFAIP3	0.0	0.0	0.0	0.0	0.0	0.0	0.0	0.0	0.0	0.0	0.0	0.0	0.0	0.0	0.0	0.0	0.0	0.0	0.0	0.0	0.0	0.0	0.0	0.0	0.0	0.0	0.0	0.0	0.0	0.0	0.0	0.0	0.0	0.0	0.0	0.0	0.0	0.0	0.0	0.0	0.0	0.0	0.0	0.0	0.0	0.0	0.0	0.0
	TNFRSF10D	0.0	0.0	0.0	0.0	0.0	0.0	0.0	0.0	0.0	0.0	0.0	0.0	0.0	0.0	0.0	0.0	0.0	0.0	0.0	0.0	0.0	0.0	0.0	0.0	0.0	0.0	0.0	0.0	0.0	0.0	0.0	0.0	0.0	0.0	0.0	0.0	0.0	0.0	0.0	0.0	0.0	0.0	0.0	0.0	0.0	0.0	0.0	0.0
	TNFRSF11B	0.0	0.0	0.0	0.0	0.0	0.0	0.0	0.0	0.0	0.0	0.0	0.0	0.0	0.0	0.0	0.0	0.0	0.0	0.0	0.0	0.0	0.0	0.0	0.0	0.0	0.0	0.0	0.0	0.0	0.0	0.0	0.0	0.0	0.0	0.0	0.0	0.0	0.0	0.0	0.0	0.0	0.0	0.0	0.0	0.0	0.0	0.0	0.0
	TNFRSF12A	0.0	0.0	0.0	0.0	0.0	0.0	0.0	0.0	0.0	0.0	0.0	0.0	0.0	0.0	0.0	0.0	0.0	0.0	0.0	0.0	0.0	0.0	0.0	0.0	0.0	0.0	0.0	0.0	0.0	0.0	0.0	0.0	0.0	0.0	0.0	0.0	0.0	0.0	0.0	0.0	0.0	0.0	0.0	0.0	0.0	0.0	0.0	0.0
	TNFRSF1A	0.0	0.0	0.0	0.0	0.0	0.0	0.0	0.0	0.0	0.0	0.0	0.0	0.010490196	0.0	0.0	0.0	0.43384412	0.0	0.0	0.0	0.0	0.0	0.0	0.0	0.0	0.0	0.0	0.0	0.0	0.0	0.0	0.0	0.0	0.0	0.0	0.0	0.0	0.0	0.0	0.0	0.0	0.0	0.0	0.0	0.0	0.0	0.0	0.0
	TNFRSF1B	0.0	0.0	0.0	0.0	0.0	0.0	0.0	0.0	0.0	0.0	0.0	0.0	0.0	0.0	0.0	0.0	0.0	0.0	0.0	0.0	0.0	0.0	0.0	0.0	0.0	0.0	0.0	0.0	0.0	0.0	0.0	0.0	0.0	0.0	0.0	0.0	0.0	0.0	0.0	0.0	0.0	0.0	0.0	0.0	0.0	0.0	0.0	0.0
	TNFSF12-TNFSF13	0.0	0.0	0.0	0.0	0.0	0.0	0.0	0.0	0.0	0.0	0.0	0.0	0.0	0.0	0.0	0.0	0.0	0.0	0.0	0.0	0.0	0.0	0.0	0.0	0.0	0.0	0.0	0.0	0.0	0.0	0.0	0.0	0.0	0.0	0.0	0.0	0.0	0.0	0.0	0.0	0.0	0.0	0.0	0.0	0.0	0.0	0.0	0.0
	TNFSF13	0.0	0.0	0.0	0.0	0.0	0.0	0.0	0.0	0.0	0.0	0.0	0.0	0.0	0.0	0.0	0.0	0.0	0.0	0.0	0.0	0.0	0.0	0.0	0.0	0.0	0.0	0.0	0.0	0.0	0.0	0.0	0.0	0.0	0.0	0.0	0.0	0.0	0.0	0.0	0.0	0.0	0.0	0.0	0.0	0.0	0.0	0.0	0.0
	TNFSF14	0.0	0.0	0.0	0.0	0.0	0.0	0.0	0.0	0.0	0.0	0.0	0.0	0.0	0.0	0.0	0.0	0.0	0.0	0.0	0.0	0.0	0.0	0.0	0.0	0.0	0.0	0.0	0.0	0.0	0.0	0.0	0.0	0.0	0.0	0.0	0.0	0.0	0.0	0.0	0.0	0.0	0.0	0.0	0.0	0.0	0.0	0.0	0.0
	TNIP2	0.0	0.0	0.0	0.0	0.0	0.0	0.0	0.0	0.0	0.0	0.0	0.0	0.0	0.0	0.0	0.0	0.0	0.0	0.0	0.0	0.0	0.0	0.0	0.0	0.0	0.0	0.0	0.0	0.0	0.0	0.0	0.0	0.0	0.0	0.0	0.0	0.0	0.0	0.0	0.0	0.0	0.0	0.0	0.0	0.0	0.0	0.0	0.0
	TNS1	0.0	0.0	0.0	0.0	0.0	0.0	1.3076558	0.0	0.14791666	0.0	0.0	0.0	0.0	0.0	0.0	0.0	0.0	0.0	0.0	0.0	0.0	0.0	0.0	0.0	0.0	0.0	0.0	0.0	0.0	0.0	0.0	0.0	0.0	0.0	0.0	0.057469137	0.0	0.0	0.0	0.0	0.0	0.40299493	0.0	0.0	0.0	0.0	0.0	2.60125
	TNS2	0.0	0.0	0.0	0.0	0.0	0.0	0.0	0.0	0.0	0.0	0.0	0.0	0.0	0.0	0.0	0.0	0.0	0.0	0.0	0.0	0.0	0.0	0.0	0.0	0.0	0.0	0.0	0.0	0.0	0.0	0.0	0.0	0.0	0.0	0.0	0.0	0.0	0.0	0.0	0.0	0.0	0.0	0.0	0.0	0.0	0.0	0.0	0.0
	TNS3	2.7438889	0.0	1.5006007	2.232716	0.0	0.0	0.0	0.0	0.0	0.0	0.0	0.0	0.0	0.0	0.0	0.0	0.0	0.0	0.0	0.0	0.0	0.0	0.0	0.0	0.0	0.0	0.0	0.0	0.0	0.0	0.0	0.0	0.0	0.0	0.0	0.0	0.0	0.0	0.0	0.0	0.0	0.0	0.0	0.0	0.0	0.0	0.0	0.0
	TOB2	1.117037	0.6180899	0.0	0.0	0.0	0.35828948	0.0	0.0	0.0	0.0	0.0	0.078246154	0.6511477	0.23388645	0.0	0.2659076	0.6189038	0.0	0.35758445	1.1882366	1.8244776	0.0	0.0	0.1844502	0.09764897	0.047281794	1.4441965	0.0	0.0	0.0	0.0	0.908	1.9759293	1.1611049	1.1805214	0.70067483	0.2252094	0.43135804	0.51512605	0.0	0.5803409	1.0414213	0.65445375	0.31512195	0.33529344	0.0	0.697966	0.0
	TOR4A	0.0	0.0	0.0	0.0	0.0	0.0	0.0	0.0	0.0	0.0	0.0	0.0	0.0	0.0	0.0	0.0	0.0	0.0	0.0	0.0	0.0	0.0	0.0	0.0	0.0	0.0	0.0	0.0	0.0	0.0	0.0	0.0	0.0	0.0	0.0	0.0	0.0	0.0	0.0	0.0	0.0	0.0	0.0	0.0	0.0	0.0	0.0	0.0
	TP53BP2	1.0905555	0.0	1.4052465	0.0	0.0	0.0	0.0	0.0	0.0	0.0	0.0	0.0	0.0	0.0	0.0	0.0	0.0	0.0	0.0	0.0	0.0	0.0	0.0	0.0	0.0	0.0	0.0	0.0	0.0	0.0	0.0	0.0	0.0	0.0	0.0	0.0	0.0	0.0	0.0	0.0	0.0	0.0	0.0	0.0	0.0	0.0	0.0	0.0
	TP53INP1	0.0	0.0	0.0	0.0	0.0	0.0	0.0	0.0	0.0	0.0	0.0	0.0	0.0	0.0	0.0	0.0	0.0	0.0	0.0	0.0	0.0	0.0	0.0	0.0	0.0	0.0	0.0	0.0	0.0	0.0	0.0	0.0	0.0	0.0	0.0	0.0	0.0	0.0	0.0	0.0	0.0	0.0	0.0	0.0	0.0	0.0	0.0	0.0
	TP53INP2	0.0	0.0	0.0	0.0	0.0	0.0	0.0	0.0	0.0	0.0	0.0	0.0	0.0	0.0	0.0	0.0	0.0	0.0	0.0	0.0	0.26818183	0.0	0.0	0.0	0.0	0.0	0.0	0.0	0.0	0.0	0.0	0.0	0.26194692	0.0	0.0	0.0	0.0	0.0	0.0	0.0	0.0	0.0	0.0	0.0	0.0	0.0	0.0	0.0
	TPCN1	2.703889	2.9560673	4.0277386	0.2991358	0.0	1.8036842	1.5606483	0.0	0.0	0.5207143	1.0837226	1.3908554	1.9525853	1.7015308	1.232588	1.9084581	2.317752	1.4273658	2.067695	1.6917205	2.5830302	1.8933511	1.0213486	1.2994509	1.1615243	2.04866	2.2810714	1.3978735	1.579619	0.82382715	0.9238793	1.5807207	5.0688	2.8483977	2.381674	2.5830247	1.5987084	1.1459756	2.0983613	0.6142857	2.5031462	1.831066	2.66	2.0132928	1.2373177	1.1017722	1.1671788	0.294375
	TPD52L1	1.727963	4.2426667	9.370737	0.0	0.0	1.361579	0.0	0.0	0.0	0.0	2.400073	0.30151227	6.049727	0.0	0.0	0.0	1.7750446	0.0	0.0	0.0	0.0	0.0	0.0	0.0	0.0	0.0	0.0	0.0	0.0	0.0	0.0	0.0	3.1451328	3.2548351	0.0	0.0	0.0	2.4467902	0.0	0.0	0.0	0.0	0.0	0.0	2.061331	0.0	2.9929755	0.0
	TRIL	0.12796296	0.0	0.8936749	0.0	0.0	0.0	0.0	0.0	0.0	0.0	0.0	0.0	0.0	0.0	0.0	0.0	0.0	0.0	0.0	0.0	0.0	0.0	0.0	0.0	0.0	0.0	0.0	0.0	0.0	0.0	0.0	0.0	0.0	0.0	0.0	0.0	0.0	0.0	0.0	0.0	0.0	0.0	0.0	0.0	0.0	0.0	0.0	0.0
	TRIM22	0.0	0.0	0.0	0.37382716	0.0	0.0	0.0	0.0	0.0	0.0	0.0	0.0	0.0	0.0	0.0	0.0	0.0	0.0	0.0	5.4815807	5.5356817	0.0	0.0	0.0	0.0	0.0	0.41714287	2.2695348	0.0	0.0	0.83896995	0.0	0.71884954	0.0	0.0	0.0	0.0	0.5029268	0.0	0.76162547	0.37568182	0.0	2.5843697	0.0	0.0	0.0	0.71514773	0.0
	TRIM34	0.0	0.0	0.0	0.0	0.0	0.0	0.0	0.0	0.0	0.0	0.0	0.0	0.0	0.0	0.0	0.0	0.0	0.0	0.0	0.0	0.0	0.0	0.0	0.0	0.0	0.0	0.0	0.0	0.0	0.0	0.0	0.0	0.0	0.0	0.0	0.0	0.0	0.0	0.0	0.0	0.0	0.0	0.0	0.0	0.0	0.0	0.0	0.0
	TRIM38	0.0	0.0	0.0	0.0	0.0	0.0	0.0	0.0	0.0	0.0	0.0	0.0	0.0	0.0	0.0	0.0	0.0	0.0	0.0	0.0	0.0	0.0	0.0	0.0	0.0	0.0	0.0	0.0	0.0	0.0	0.0	0.0	0.0	0.0	0.0	0.0	0.0	0.0	0.0	0.0	0.0	0.0	0.0	0.0	0.0	0.0	0.0	0.0
	TRIM41	0.0	0.0	0.0	0.0	0.0	0.0	0.0	0.0	0.0	0.0	0.0	0.0	0.0	0.0	0.0	0.0	0.0	0.0	0.0	0.0	0.0	0.0	0.0	0.0	0.0	0.0	0.0	0.0	0.0	0.0	0.0	0.0	0.0	0.0	0.0	0.0	0.0	0.0	0.0	0.0	0.0	0.0	0.0	0.0	0.0	0.0	0.0	0.0
	TRIM47	0.0	0.0	0.0	0.0	0.0	0.0	0.0	0.0	0.0	0.0	0.0	0.0	0.0	0.0	0.0	0.0	0.0	0.0	0.0	0.0	0.0	0.0	0.0	0.0	0.0	0.0	0.0	0.0	0.0	0.0	0.0	0.0	0.0	0.0	0.0	0.0	0.0	0.0	0.0	0.0	0.0	0.0	0.0	0.0	0.0	0.0	0.0	0.0
	TRIM5	0.0	0.0	0.0	0.0	0.0	0.0	0.0	0.0	0.0	0.0	0.0	0.0	0.0	0.0	0.0	0.0	0.0	0.0	0.0	1.4587526	0.545	0.0	0.0	0.0	0.0	0.0	0.340625	0.28895348	0.0	0.0	0.0	0.0	0.2681416	0.0	0.0	0.0	0.0	0.0	0.0	0.0	0.0	0.0	0.0	0.0	0.0	0.0	0.0	0.0
	TRIM56	0.0	0.0	0.0	0.0	0.0	0.0	0.0	0.0	0.0	0.0	0.0	0.0	0.0	0.0	0.0	0.0	0.0	0.0	0.0	0.0	0.0	0.0	0.0	0.0	0.0	0.0	0.0	0.0	0.0	0.0	0.0	0.0	0.0	0.0	0.0	0.0	0.0	0.0	0.0	0.0	0.0	0.0	0.0	0.0	0.0	0.0	0.0	0.0
	TRIM6-TRIM34	0.0	0.0	0.0	0.0	0.0	0.0	0.0	0.0	0.0	0.0	0.0	0.0	0.0	0.0	0.0	0.0	0.0	0.0	0.0	0.0	0.0	0.0	0.0	0.0	0.0	0.0	0.0	0.0	0.0	0.0	0.0	0.0	0.0	0.0	0.0	0.0	0.0	0.0	0.0	0.0	0.0	0.0	0.0	0.0	0.0	0.0	0.0	0.0
	TRIOBP	0.0	0.0	0.0	0.0	0.0	0.0	0.0	0.0	0.0	0.0	0.0	0.0	0.0	0.0	0.0	0.0	0.0	0.0	0.0	0.0	0.06636363	0.0	0.0	0.0	0.0	0.0	0.0	0.0	0.0	0.0	0.0	0.0	0.0	0.0	0.0	0.0	0.0	0.0	0.0	0.0	0.0	0.0	0.0	0.0	0.0	0.0	0.0	0.0
	TRIP10	0.0	0.0	0.0	0.0	0.0	0.0	0.0	0.0	0.0	0.0	0.0	0.0	0.0	0.0	0.0	0.0	0.0	0.0	0.0	0.0	0.0	0.0	0.0	0.0	0.0	0.0	0.0	0.0	0.0	0.0	0.0	0.0	0.0	0.0	0.0	0.0	0.0	0.0	0.0	0.0	0.0	0.0	0.0	0.0	0.0	0.0	0.0	0.0
	TRIP6	0.0	0.0	0.0	0.0	0.0	0.0	0.0	0.0	0.0	0.0	0.0	0.0	0.0	0.0	0.0	0.0	0.0	0.0	0.0	0.0	0.0	0.0	0.0	0.0	0.0	0.0	0.0	0.0	0.0	0.0	0.0	0.0	0.0	0.0	0.0	0.0	0.0	0.0	0.0	0.0	0.0	0.0	0.0	0.0	0.0	0.0	0.0	0.0
	TSC22D4	1.6679629	2.9113483	2.2663028	0.0	2.524266	1.5814474	3.772419	0.0	0.0	0.0	0.0	0.0	0.0	0.0	0.0	0.0	0.0	0.0	0.0	0.0	0.0	0.0	0.0	0.0	0.0	0.0	0.0	0.0	0.0	0.0	0.0	0.0	0.0	0.0	0.0	0.0	0.0	0.0	0.0	0.0	0.0	0.0	0.0	0.0	0.0	0.0	0.0	0.0
	TSKU	0.0	0.0	0.0	0.0	0.0	0.0	0.0	0.0	0.0	0.0	0.0	0.0	0.0	0.0	0.0	0.0	0.0	0.0	0.0	0.0	0.0	0.0	0.0	0.0	0.0	0.0	0.0	0.0	0.0	0.0	0.0	0.0	0.0	0.0	0.0	0.0	0.0	0.0	0.0	0.0	0.0	0.0	0.0	0.0	0.0	0.0	0.0	0.0
	TSPAN11	0.0	0.0	0.0	0.0	0.0	0.0	0.0	0.0	0.0	0.0	0.0	0.0	0.0	0.0	0.0	0.0	0.0	0.0	0.0	0.0	0.0	0.0	0.0	0.0	0.0	0.0	0.0	0.0	0.0	0.0	0.0	0.0	0.0	0.0	0.0	0.0	0.0	0.0	0.0	0.0	0.0	0.0	0.0	0.0	0.0	0.0	0.0	0.0
	TSPAN4	0.0	0.0	0.0	0.0	0.0	0.0	0.0	0.0	0.0	0.0	0.0	0.0	0.0	0.0	0.0	0.0	0.0	0.0	0.0	0.0	0.0	0.0	0.0	0.0	0.0	0.0	0.0	0.0	0.0	0.0	0.0	0.0	0.0	0.0	0.0	0.0	0.0	0.0	0.0	0.0	0.0	0.0	0.0	0.0	0.0	0.0	0.0	0.0
	TSPO	0.0	0.0	0.0	0.0	0.0	0.0	0.0	0.0	0.0	0.0	0.0	0.0	0.0	0.0	0.0	0.0	0.0	0.0	0.0	0.0	0.0	0.0	0.0	0.0	0.0	0.0	0.0	0.0	0.0	0.0	0.0	0.0	0.0	0.0	0.0	0.0	0.0	0.0	0.0	0.0	0.0	0.0	0.0	0.0	0.0	0.0	0.0	0.0
	TTC23	0.0	0.0	0.0	0.0	0.0	0.0	0.0	0.0	0.0	0.0	0.0	0.0	0.0	0.0	0.0	0.0	0.0	0.0	0.0	0.0	0.0	0.0	0.0	0.0	0.0	0.0	0.0	0.0	0.0	0.0	0.0	0.0	0.0	0.0	0.0	0.0	0.0	0.0	0.0	0.0	0.0	0.0	0.0	0.0	0.0	0.0	0.0	0.0
	TTC38	0.0	0.0	0.0	0.0	0.0	0.0	0.0	0.0	0.0	0.0	0.0	0.0	0.0	0.0	0.0	0.0	0.0	0.0	0.0	0.0	0.0	0.0	0.0	0.0	0.0	0.0	0.0	0.0	0.0	0.0	0.0	0.0	0.0	0.0	0.0	0.0	0.0	0.0	0.0	0.0	0.0	0.0	0.0	0.0	0.0	0.0	0.0	0.0
	TTPA	0.41777778	0.0	0.0	0.0	0.0	0.0	0.0	0.0	0.0	0.0	0.0	0.0	0.0	0.0	0.0	0.0	0.0	0.0	0.0	0.0	0.0	0.0	0.0	0.0	0.0	0.0	0.0	0.0	0.0	0.0	0.0	0.0	0.0	0.0	0.0	0.0	0.0	0.0	0.0	0.0	0.0	0.0	0.0	0.0	0.0	0.0	0.0	0.0
	TUBB1	0.0	0.0	0.0	0.0	0.0	0.0	0.0	0.0	0.0	0.0	0.0	0.0	0.0	0.0	0.0	0.0	0.0	0.0	0.0	0.0	0.0	0.0	0.0	0.0	0.0	0.0	0.0	0.0	0.0	0.0	0.0	0.0	0.0	0.0	0.0	0.0	0.0	0.0	0.0	0.0	0.0	0.0	0.0	0.0	0.0	0.0	0.0	0.0
	TXNIP	0.0	0.0	0.0	0.0	0.0	0.0	0.0	0.0	0.0	0.0	0.0	0.0	0.0	0.0	0.0	0.0	0.0	0.0	0.0	0.0	0.0	0.0	0.0	0.0	0.0	0.0	0.0	0.0	0.0	0.0	0.0	0.0	0.0	0.0	0.0	0.0	0.0	0.0	0.0	0.0	0.0	0.0	0.0	0.0	0.0	0.0	0.0	0.0
	TYMP	0.0	0.0	0.0	0.0	0.0	0.0	0.0	0.0	0.0	0.0	0.0	0.0	0.0	0.0	0.0	0.0	0.0	0.0	0.0	0.0	0.0	0.0	0.0	0.0	0.0	0.0	0.0	0.0	0.0	0.0	0.0	0.0	0.0	0.0	0.0	0.0	0.0	0.0	0.0	0.0	0.0	0.0	0.0	0.0	0.0	0.0	0.0	0.0
	TTYH1	4.5065455	4.511236	8.658465	0.0	0.9410989	2.7214475	2.5225186	0.0	0.0	2.1793401	1.0664493	2.7243416	2.596801	2.0181088	1.5290507	3.2663696	1.5720507	0.46074906	1.1022034	2.6535623	2.1498485	1.855	1.1130849	1.3594111	1.0285065	1.5217079	0.6980357	0.7747093	0.023857143	0.0	0.9896566	1.6250451	0.57991153	1.080442	1.136786	1.1948766	0.51096773	0.42530864	0.037268907	0.0	0.0	0.0	0.7403361	1.9817073	0.3955595	0.0	0.9432865	0.0
	UACA	0.0	0.0	0.0	0.0	0.0	0.0	1.1685857	1.7625	2.869375	0.0	0.0	0.0	0.0	0.0	0.0	0.0	0.0	0.0	0.0	0.0	0.0	0.0	0.0	0.0	0.0	0.0	0.0	0.0	0.0	0.0	0.0	0.0	0.0	0.0	0.0	0.0	0.0	0.0	0.0	0.0	0.0	0.0	0.0	0.0	0.0	0.0	0.0	0.0
	UBTD1	0.0	0.0	0.0	0.0	0.0	0.0	0.0	0.0	0.0	0.0	0.0	0.0	0.0	0.0	0.0	0.0	0.0	0.0	0.0	0.0	0.0	0.0	0.0	0.0	0.0	0.0	0.0	0.0	0.0	0.0	0.0	0.0	0.0	0.0	0.0	0.0	0.0	0.0	0.0	0.0	0.0	0.0	0.0	0.0	0.0	0.0	0.0	0.0
	UNC93B1	0.0	0.0	0.0	0.0	0.0	0.0	0.0	0.0	0.0	0.0	0.0	0.0	0.0	0.0	0.0	0.0	0.0	0.0	0.0	0.0	0.0	0.0	0.0	0.0	0.0	0.0	0.0	0.0	0.0	0.0	0.0	0.0	0.0	0.0	0.0	0.0	0.0	0.0	0.0	0.0	0.0	0.0	0.0	0.0	0.0	0.0	0.0	0.0
	USHBP1	0.0	0.0	0.0	0.0	0.0	0.0	0.0	0.0	0.0	0.0	0.0	0.0	0.0	0.0	0.0	0.0	0.0	0.0	0.0	0.0	0.0	0.0	0.0	0.0	0.0	0.0	0.0	0.0	0.0	0.0	0.0	0.0	0.0	0.0	0.0	0.0	0.0	0.0	0.0	0.0	0.0	0.0	0.0	0.0	0.0	0.0	0.0	0.0
	USP53	2.0053704	0.0	0.93685514	6.0340743	0.0	1.6602632	0.0	0.0	2.9708333	2.0618367	6.5752172	2.0077147	3.1853666	2.8719568	1.561679	2.748504	2.6909277	1.3413903	2.170696	2.423062	2.9389393	1.8026063	1.1675676	1.7315425	1.4777023	1.6986816	5.5033784	1.5673838	2.2200952	1.5790124	1.4139915	1.845	3.1972806	1.850989	2.8903213	2.3487036	1.4192894	2.0672839	1.8976051	1.5415221	2.5161364	2.7509644	1.8019167	3.2078862	2.0611413	2.8510127	1.659882	3.000625
	USP8	0.0	0.0	0.0	0.0	0.0	1.4519737	0.0	2021-08-09	0.0	1.1941117	2.5145257	2.4350762	3.4230072	3.2032948	2.433104	3.2453458	3.6979828	2.1471384	3.3981187	5.8654838	5.7719564	3.0539038	2.28725	3.43717	3.0898592	3.202743	5.667895	5.574087	3.2789574	3.006173	3.0076723	3.4893637	5.6738667	5.467295	5.335814	3.5775461	2.4942498	3.3037038	5.5759006	2.220655	5.567627	5.413106	3.4583194	3.2920732	2.9549882	2.828481	3.4809206	1.895625
	VAMP5	0.0	0.0	0.0	0.0	0.0	0.0	0.0	0.0	0.0	0.0	0.0	0.0	0.0	0.0	0.0	0.0	0.0	0.0	0.0	0.0	0.0	0.0	0.0	0.0	0.0	0.0	0.0	0.0	0.0	0.0	0.0	0.0	0.0	0.0	0.0	0.0	0.0	0.0	0.0	0.0	0.0	0.0	0.0	0.0	0.0	0.0	0.0	0.0
	VASP	0.0	0.0	0.0	0.0	0.0	0.0	0.0	0.0	0.0	0.0	0.0	0.0	0.0	0.0	0.0	0.0	0.0	0.0	0.0	0.0	0.0	0.0	0.0	0.0	0.0	0.0	0.0	0.0	0.0	0.0	0.0	0.0	0.0	0.0	0.0	0.0	0.0	0.0	0.0	0.0	0.0	0.0	0.0	0.0	0.0	0.0	0.0	0.0
	VCAM1	0.0	0.0	0.0	0.0	0.0	0.0	0.0	0.0	0.0	0.0	0.0	0.0	0.0	0.0	0.0	0.0	0.0	0.0	0.0	0.0	0.0	0.0	0.0	0.0	0.0	0.0	0.0	0.0	0.0	0.0	0.0	0.0	0.0	0.0	0.0	0.0	0.0	0.0	0.0	0.0	0.0	0.0	0.0	0.0	0.0	0.0	0.0	0.0
	VEGFB	0.3825926	0.0	0.0	0.0	0.0	0.0	0.0	0.0	0.0	0.0	0.0	0.0	0.0	0.8045596	0.0	0.0	0.0	0.0	0.0	0.0	0.0	0.0	0.0	0.0	0.5219589	0.24331671	0.0	1.6105202	2.227857	2.0882716	0.06478448	0.17354545	0.11359649	0.0	0.36301902	0.2324074	0.0	0.0	0.0	1.0610229	2.5689774	0.0	0.0	0.0	0.0	0.0	0.0	0.0
	VIM	0.13314815	0.0	0.0	0.0	0.0	0.0	0.0	0.0	2.4410417	0.0	0.0	0.0	0.0	0.0	0.0	0.0	0.0	0.0	0.0	0.866086	0.0	0.0	0.0	0.0	0.0	0.0	0.0	0.0	0.0	0.0	0.0	0.0	0.0	0.0	0.0	0.0	0.0	0.0	0.0	0.0	0.0	0.0	0.0	0.0	0.0	0.0	0.0	0.0
	VSIG4	0.0	0.0	0.0	0.0	0.0	0.0	0.0	0.0	0.0	0.0	0.0	0.0	0.0	0.0	0.0	0.0	0.0	0.0	0.0	0.0	0.0	0.0	0.0	0.0	0.0	0.0	0.0	0.0	0.0	0.0	0.0	0.0	0.0	0.0	0.0	0.0	0.0	0.0	0.0	0.0	0.0	0.0	0.0	0.0	0.0	0.0	0.0	0.0
	VSX1	0.0	0.0	0.0	0.0	0.0	0.0	0.0	0.0	0.0	0.0	0.0	0.0	0.0	0.0	0.0	0.0	0.0	0.0	0.0	0.0	0.0	0.0	0.0	0.0	0.0	0.0	0.0	0.0	0.0	0.0	0.0	0.0	0.0	0.0	0.0	0.0	0.0	0.0	0.0	0.0	0.0	0.0	0.0	0.0	0.0	0.0	0.0	0.0
	VWF	0.0	0.0	0.0	0.0	0.0	0.0	0.0	0.0	4.4071426	0.0	0.0	0.0	0.0	0.0	0.0	0.0	0.0	0.0	0.0	0.0	0.0	0.0	0.0	0.0	0.0	0.0	0.0	0.0	0.0	0.0	0.0	0.0	0.0	0.0	0.0	0.0	0.0	0.0	0.0	0.0	0.0	0.0	0.0	0.0	0.0	0.0	0.0	0.0
	WASF2	0.12796296	0.0	0.3129682	1.8755555	0.10384348	1.2759211	0.84759307	0.0	0.8564583	0.110867344	1.1979562	0.44554546	0.72677696	0.8824571	0.64957446	0.9229373	0.78474796	1.2949533	1.0023857	1.7938675	1.3198485	0.5485714	0.49449065	1.3577181	0.7729902	1.577207	2.1579463	0.40745664	0.43507108	0.0	1.0910345	1.7391819	1.7976106	1.8280663	2.4816012	1.4156172	1.3993757	1.2338271	1.7997489	0.24102113	1.4840909	2.6094415	1.5645378	2.1848571	1.3390106	1.5856962	1.4740769	1.239375
	WBP1	0.0	0.0	0.0	0.0	0.0	0.0	0.0	0.0	0.0	0.0	0.0	0.0	0.0	0.0	0.0	0.0	0.0	0.0	0.0	0.0	0.0	0.0	0.0	0.0	0.0	0.0	0.0	0.0	0.0	0.0	0.0	0.0	0.0	0.0	0.0	0.0	0.0	0.0	0.0	0.0	0.0	0.0	0.0	0.0	0.0	0.0	0.0	0.0
	WNK1	1.6396296	0.8793333	0.82577467	2.4967902	5.092383	8.035882	8.597519	0.0	2.5424	7.620916	7.9784946	7.583065	7.8163686	7.5139546	7.576837	7.649217	7.9666634	7.5540576	7.950727	7.7384763	7.909111	7.8586717	7.5617957	7.68847	7.719431	7.679552	7.864189	7.664359	7.8116426	7.5394444	7.626387	7.6848	8.18079	8.023885	7.7890034	8.117838	7.896567	7.57463	7.92717	7.603079	7.577966	7.933111	7.9370885	7.704663	7.8356466	7.4471154	7.6266484	7.544
	WNK4	0.0	0.0	0.0	0.0	0.0	0.0	0.0	0.0	0.0	0.0	0.0	0.0	0.0	0.0	0.0	0.0	0.0	0.0	0.0	0.0	0.0	0.0	0.0	0.0	0.0	0.0	0.0	0.0	0.0	0.0	0.0	0.0	0.0	0.0	0.0	0.0	0.0	0.0	0.0	0.0	0.0	0.0	0.0	0.0	0.0	0.0	0.0	0.0
	WWC1	2.4596295	3.6401124	2.776084	0.0	0.0	2.5325	0.0	0.0	0.0	3.7158163	6.112174	3.955033	3.3249755	2.2898962	2.4983292	5.8365784	5.7812085	1.3301498	5.7699747	6.0686493	5.893111	2.4997327	0.8760915	3.606253	3.4866164	3.1791584	5.2768917	2.6824276	2.7044287	1.6985185	3.354721	3.4914415	5.4518666	2.9352486	5.7316756	5.65	1.5757356	1.5504938	3.4878662	2.1746466	3.4970455	2.515202	3.1710925	3.765	3.3633451	1.7307595	2.9556236	0.60875
	WWTR1	1.4388889	0.0	0.0	0.0	0.0	0.0	0.0	0.0	2.1435416	0.0	0.0	0.0	0.0	0.0	0.0	0.0	0.0	0.0	0.0	1.179743	0.8271212	0.0	0.0	0.0	0.0	0.0	0.97098213	0.0	0.0	0.0	0.0	0.0	1.2186725	0.1817127	0.4876076	0.0	0.0	6.2314816	0.17970589	0.0	0.20272727	1.1258376	0.8371429	0.78538775	0.0	3.1463292	1.9442043	0.0
	XAF1	0.0	0.0	0.0	0.0	0.0	0.0	0.0	0.0	4.055208	0.0	0.0	0.0	0.0	0.0	0.0	0.0	0.0	0.0	0.0	0.0	0.0	0.0	0.0	0.0	0.0	0.0	0.0	0.0	0.0	0.0	0.0	0.0	0.0	0.0	0.0	0.0	0.0	0.0	0.0	0.0	0.0	0.0	0.0	0.0	0.0	0.0	0.0	0.0
	YAP1	4.834815	1.1857303	2.5689046	0.0	0.0	0.0	0.0	0.0	2.1810205	0.0	0.0	0.0	0.0	0.0	0.0	0.0	0.0	0.0	0.0	0.0	0.0	0.0	0.0	0.0	0.0	0.0	0.0	0.0	0.0	0.0	0.0	0.0	0.0	0.0	0.0	0.0	0.0	0.0	0.0	0.0	0.0	0.0	0.0	0.0	0.0	0.0	0.0	0.0
	YBX3	0.0	0.0	0.0	0.0	0.0	0.0	0.0	0.0	0.0	0.0	0.0	0.0	0.0	0.0	0.0	0.0	0.0	0.0	0.0	0.96682405	1.8331819	0.0	0.0	0.0	0.0	0.0	0.0	0.0	0.0	0.0	0.0	0.0	0.0	0.0	0.0	0.0	0.0	0.0	0.0	0.0	0.0	0.0	0.0	0.0	0.0	0.0	0.0	0.0
	YES1	0.0	0.0	0.0	0.0	0.0	0.0	0.0	0.0	1.714375	0.0	0.0	0.0	0.0	0.0	0.0	0.0	0.0	0.0	0.0	0.0	0.0	0.0	0.0	0.0	0.0	0.0	0.0	0.0	0.0	0.0	0.0	0.0	0.0	0.0	0.0	0.0	0.0	0.0	0.0	0.0	0.0	0.0	0.0	0.0	0.0	0.0	0.0	0.0
	ZAN	0.0	0.0	0.0	0.0	0.0	0.0	0.0	0.0	0.0	0.0	0.0	0.0	0.0	0.0	0.0	0.0	0.0	0.0	0.0	0.0	0.0	0.0	0.0	0.0	0.0	0.0	0.0	0.0	0.0	0.0	0.0	0.0	0.0	0.0	0.0	0.0	0.0	0.0	0.0	0.0	0.0	0.0	0.0	0.0	0.0	0.0	0.0	0.0
	ZBTB20	11.71	11.460167	11.676859	10.11963	11.318813	9.514902	11.144441	11.105	10.6825	8.127939	3.1430657	2.634772	6.3230057	3.4859161	2.677936	2.7928524	6.102453	3.350162	3.728	5.87791	5.996818	6.22136	3.5134718	3.536049	3.8134632	3.9237158	6.5777335	6.0252175	6.7346807	6.4544444	3.308498	6.056712	6.6988	6.495124	5.5076723	6.2514677	6.4988437	3.8328395	6.3497486	6.6611843	6.2440677	6.080379	3.9711666	3.7308502	3.2485511	6.111154	3.5289712	5.884
	ZBTB42	0.0	0.0	0.0	0.0	0.0	0.0	0.0	0.0	0.0	0.0	0.0	0.0	0.0	0.0	0.0	0.0	0.0	0.0	0.0	0.0	0.0	0.0	0.0	0.0	0.0	0.0	0.0	0.0	0.0	0.0	0.0	0.0	0.0	0.0	0.0	0.0	0.0	0.0	0.0	0.0	0.0	0.0	0.0	0.0	0.0	0.0	0.0	0.0
	ZBTB47	0.0	0.0	0.0	0.0	0.0	0.0	0.0	0.0	0.0	0.0	0.0	0.0	0.0	0.0	0.0	0.0	0.0	0.0	0.0	0.0	0.0	0.0	0.0	0.0	0.0	0.0	0.0	0.0	0.0	0.0	0.0	0.0	0.41982302	0.0	0.0	0.0	0.0	0.0	0.0	0.0	0.0	0.0	0.0	0.0	0.0	0.0	0.0	0.0
	ZC3H12A	0.0	0.0	0.0	0.0	0.0	0.0	0.0	0.0	0.0	0.0	0.0	0.0	0.0	0.0	0.0	0.0	0.0	0.0	0.0	0.0	0.0	0.0	0.0	0.0	0.0	0.0	0.0	0.0	0.0	0.0	0.0	0.0	0.0	0.0	0.0	0.0	0.0	0.0	0.0	0.0	0.0	0.0	0.0	0.0	0.0	0.0	0.0	0.0
	ZC3HAV1	0.0	0.0	0.0	0.0	0.0	0.0	0.0	0.0	0.0	0.0	0.0	0.0	0.0	0.0	0.0	0.0	0.0	0.0	0.0	0.0	0.0	0.0	0.0	0.0	0.0	0.0	0.0	0.0	0.0	0.0	0.0	0.0	0.0	0.0	0.0	0.0	0.0	0.0	0.0	0.0	0.0	0.0	0.0	0.0	0.0	0.0	0.0	0.0
	ZCCHC24	0.0	0.0	0.0	0.0	1.8874595	1.0367105	3.4435484	0.0	0.0	0.0	0.0	0.0	0.0	0.0	0.0	0.0	0.0	0.0	0.0	0.0	0.0	0.0	0.0	0.0	0.0	0.0	0.0	0.0	0.0	0.0	0.0	0.0	0.0	0.0	0.0	0.0	0.0	0.0	0.0	0.0	0.0	0.0	0.0	0.0	0.0	0.0	0.0	0.0
	ZEB2	2.4027777	0.92157304	2.2262897	2021-10-04	10.731663	9.33098	10.750335	2021-11-19	0.70104164	8.243053	8.067283	7.970174	8.274335	7.461172	7.6981497	7.991653	7.628074	8.666667	7.950863	8.501987	8.217174	8.218629	8.076811	7.612262	7.631977	8.5369625	8.15554	3.5440698	3.9141233	0.0	8.656987	8.900405	7.706316	7.802787	8.190151	8.4440365	8.026741	7.896	7.67	0.0	6.2442374	7.752197	7.595063	8.681205	8.294364	7.4032693	7.6097903	7.483
	ZFC3H1	0.0	0.0	0.0	0.5834568	0.077675365	3.9047368	1.1449625	1.7625	0.0	3.2890816	3.6243067	3.5782895	5.8567767	5.809838	3.202629	5.87074	5.9527683	3.5594187	5.950985	5.8572025	6.0254545	6.12408	3.429002	5.911773	5.9215746	6.019593	6.0781083	6.067845	6.0255	6.1903706	5.9859357	6.152703	6.1538157	6.110574	5.9586167	6.189259	3.7580101	5.969815	6.08225	3.9958303	6.0866666	5.9092364	5.908481	6.133374	3.7574677	6.021923	5.9615817	6.214
	ZFHX3	1.5511111	0.9294382	1.7320495	9.657037	0.0	0.0	0.0	2.0275	0.84795916	0.0	0.0	0.0	0.0	0.0	0.0	0.21277533	0.0	0.0	0.0	0.0	1.035	0.0	0.0	0.0	0.0	0.0	0.030178571	0.0	0.0	0.0	0.0	0.0	2.3316815	2.2038121	0.22681752	0.0	3.258485	8.218333	1.2041004	0.0	0.0	6.1362123	0.23791666	0.0	0.0	8.650192	8.447839	7.418
	ZFHX4	8.976389	3.6932585	9.08974	0.0	3.8118782	4.250395	4.067656	8.52	0.0	3.1634183	0.5239416	0.95870245	1.5164181	0.35252997	0.0	1.4747415	1.4962088	0.0	0.0	0.0	0.0	0.790266	0.0	0.0	0.0	0.0	0.0	0.0	0.0	0.0	0.0	0.0	0.0	0.0	0.0	0.0	0.0	0.0	0.0	0.0	0.0	0.0	0.0	0.0	0.0	0.0	0.0	0.0
	ZFP36	0.0	0.0	0.0	0.0	0.0	0.0	0.0	0.0	0.0	0.0	0.0	0.0	0.0	0.0	0.0	0.0	0.0	0.0	0.0	0.0	0.0	0.0	0.0	0.0	0.0	0.0	0.0	0.0	0.0	0.0	0.0	0.0	0.0	0.0	0.0	0.0	0.0	0.0	0.0	0.0	0.0	0.0	0.0	0.0	0.0	0.0	0.0	0.0
	ZFP36L1	8.4580555	3.5001123	2.0070422	2.85679	0.0	0.0	0.0	0.0	2.185102	0.0	0.0	0.0	0.0	0.0	0.0	0.0	0.0	0.0	0.0	0.0	0.0	0.0	0.0	0.0	0.0	0.0	0.0	0.0	0.0	0.0	0.0	0.0	0.0	0.0	0.0	0.0	0.0	0.0	0.0	0.0	0.0	0.0	0.0	0.0	0.0	0.0	0.0	0.0
	ZFP36L2	1.5955555	0.17157303	0.5430634	3.0249383	0.0	0.0	0.0	0.0	0.0	0.0	0.0	0.0	0.0	0.0	0.0	0.0	0.0	0.0	0.0	0.0	0.0	0.0	0.0	0.0	0.0	0.0	0.0	0.0	0.0	0.0	0.0	0.0	0.0	0.0	0.0	0.0	0.0	0.0	0.0	0.0	0.0	0.0	0.0	0.0	0.0	0.0	0.0	0.0
	ZHX2	4.7085185	5.2164044	4.5484805	0.0	2.8914726	2.0003948	3.0842893	0.0	0.0	0.0	0.0	0.0	0.0	0.0	0.0	0.0	0.0	0.0	0.0	0.0	0.0	0.0	0.0	0.0	0.0	0.0	0.0	0.0	0.0	0.0	0.0	0.0	0.0	0.0	0.0	0.0	0.0	0.0	0.0	0.0	0.0	0.0	0.0	0.0	0.0	0.9208861	0.0	0.0
	ZIC1	0.0	0.0	0.0	0.0	0.0	0.0	0.0	0.0	0.0	0.0	0.0	0.0	0.0	0.0	0.0	0.0	0.0	0.0	0.0	0.0	0.0	0.0	0.0	0.0	0.0	0.0	0.0	0.0	0.0	0.0	0.0	0.0	0.0	0.0	0.0	0.0	0.0	0.0	0.0	0.0	0.0	0.0	0.0	0.0	0.0	0.0	0.0	0.0
	ZIC2	0.0	0.0	0.0	0.0	0.0	0.0	0.0	0.0	0.0	0.0	0.0	0.0	0.0	0.0	0.0	0.0	0.0	0.0	0.0	0.0	0.0	0.0	0.0	0.0	0.0	0.0	0.0	0.0	0.0	0.0	0.0	0.0	0.0	0.0	0.0	0.0	0.0	0.0	0.0	0.0	0.0	0.0	0.0	0.0	0.0	0.0	0.0	0.0
	ZIC4	0.0	0.0	0.0	0.0	0.0	0.0	0.0	0.0	0.0	0.0	0.0	0.0	0.0	0.0	0.0	0.0	0.0	0.0	0.0	0.0	0.0	0.0	0.0	0.0	0.0	0.0	0.0	0.0	0.0	0.0	0.0	0.0	0.0	0.0	0.0	0.0	0.0	0.0	0.0	0.0	0.0	0.0	0.0	0.0	0.0	0.0	0.0	0.0
	ZIC5	0.0	0.0	0.0	0.0	0.0	0.0	0.0	0.0	0.0	0.0	0.0	0.0	0.0	0.0	0.0	0.0	0.0	0.0	0.0	0.0	0.0	0.0	0.0	0.0	0.0	0.0	0.0	0.0	0.0	0.0	0.0	0.0	0.0	0.0	0.0	0.0	0.0	0.0	0.0	0.0	0.0	0.0	0.0	0.0	0.0	0.0	0.0	0.0
	ZMAT1	4.7455554	3.5376403	3.7769718	0.6903704	1.1326605	2.6763158	3.2693517	2021-08-02	0.16770834	1.7871429	2.3970072	1.6397042	1.7022182	2.1570015	1.701743	2.1870155	1.593811	1.6682833	1.7074746	2.696731	2.4101515	1.7854011	1.024203	2.1253464	1.8447888	2.0866084	2.7153096	1.4145349	1.7687619	1.0117284	2.385431	1.9330909	2.9081416	2.4753592	5.0721965	2.8389506	2.7685225	2.9686584	2.9158823	1.2688732	2.7213635	5.3541985	2.4885714	2.6603265	2.0193875	3.06625	3.31339	5.269
	ZMYM5	0.0	0.0	0.0	0.0	0.0	1.6092105	0.6133582	0.0	0.0	0.8546939	2.5365694	2.168347	3.3908324	2.418225	1.8236052	2.8067732	3.5612788	1.7706188	3.0614772	2.8744302	3.1434848	2.7706952	1.7795426	2.9039671	2.609028	2.656858	5.346757	2.580578	2.5795238	1.3830864	2.439181	3.1573875	5.582987	3.4785714	5.2780085	3.4273458	2.2182467	3.2846913	3.2933474	1.6726195	3.1152272	3.3475635	2.712605	3.35751	2.666256	1.699114	3.010901	0.641875
	ZNF217	0.0	0.0	0.0	0.0	0.0	0.0	0.0	0.0	0.0	0.0	0.0	0.0	0.0	0.0	0.0	0.0	0.0	0.0	0.0	0.0	0.0	0.0	0.0	0.0	0.0	0.0	0.0	0.0	0.0	0.0	0.0	0.0	0.0	0.0	0.0	0.0	0.0	0.0	0.0	0.0	0.0	0.0	0.0	0.0	0.0	0.0	0.0	0.0
	ZNF366	0.0	0.0	0.0	0.0	0.0	0.0	0.0	0.0	2.3875	0.0	0.0	0.0	0.0	0.0	0.0	0.0	0.0	0.0	0.0	0.0	0.0	0.0	0.0	0.0	0.0	0.0	0.0	0.0	0.0	0.0	0.0	0.0	0.0	0.0	0.0	0.0	0.0	0.0	0.0	0.0	0.0	0.0	0.0	0.0	0.0	0.0	0.0	0.0
	ZNF395	0.0	0.0	0.0	0.0	0.0	0.7017105	0.0	0.0	0.0	0.69668365	2.3322628	0.9898218	1.6573961	0.52252793	0.45173487	0.8920242	1.0700986	0.76396	0.38537288	0.4609442	0.13515152	0.16208556	0.5014256	0.0	0.641896	1.0427861	1.0742857	0.0	0.0	0.0	0.6838362	1.1958182	0.11236842	0.0	0.24511644	0.3824074	0.0	0.0	0.1152521	0.0	0.20954545	2.3456852	0.0	0.4359756	0.4836353	0.0	0.0	1.29625
	ZNF423	1.7081481	0.3511236	0.6691873	0.0	0.0	0.0	0.0	0.0	1.1914583	0.0	0.0	0.0	0.0	0.1635837	0.0	0.9114868	0.69258064	0.143825	0.9100847	0.0	0.0	0.60780746	0.0	0.9907303	1.1675594	0.38659203	0.0	0.0	0.0	0.0	0.41081896	0.4491892	0.0	0.0	1.3702986	0.69296294	0.0	0.0	0.0	0.0	0.0	0.0	0.0	0.0	0.33417648	0.0	0.0	0.648125
	ZNF462	2.625926	0.34505618	2.40159	0.0	1.9450753	2.0131578	3.8533914	1.9825	0.0	1.1144162	0.0	0.61114776	0.0	3.6608453	0.82159317	1.4070264	0.037093904	0.0	0.16823429	1.7828755	2.6509092	2.3627808	0.0	0.0	0.0	0.0	0.0	0.0	0.0	0.0	0.5468534	0.0	0.0	0.0	0.113250546	2.235	0.0	0.0	0.0	0.0	0.0	0.06837563	0.0	1.1073171	0.0	3.1167088	2.9648263	0.0
	ZNF618	0.0	0.0	0.0	0.0	0.0	1.1840789	0.0	0.0	0.0	1.2787244	1.272518	1.1237583	0.03500612	0.0	0.0	1.0506608	0.2537949	0.0	0.0	0.0	0.0	0.2802139	0.0	0.20820299	0.0	0.13264339	0.0	0.7184302	0.49414286	0.26259258	0.15543103	0.0	0.0	0.0	0.8675	0.47185186	0.0	0.0	0.0	0.1940531	0.0	0.0	0.0	0.3982041	0.0	0.1907595	0.0	0.0
	ZNF680	1.8381481	0.44067416	2.255795	0.0	0.39178446	1.885	2.5039651	0.0	0.0	1.2241625	0.80518246	2.8263247	2.6797676	6.256303	3.6666694	6.1570463	5.991809	3.3173516	6.23771	5.3981934	6.4715557	6.419355	3.6385448	6.173821	3.6670454	6.272734	2.689732	1.6021966	1.9823333	0.0	3.6796997	5.8553424	6.541867	5.9345455	6.33859	6.4600925	2.519647	3.9074075	3.5639496	0.2519115	3.18625	5.5822725	5.6408863	5.7515335	3.2591636	2.916709	5.8193674	2.485
	ZNF703	0.0	0.0	0.0	0.0	0.0	0.0	0.0	0.0	0.0	0.0	0.0	0.0	0.0	0.0	0.0	0.0	0.0	0.0	0.0	0.0	0.0	0.0	0.0	0.0	0.0	0.0	0.0	0.0	0.0	0.0	0.0	0.0	0.0	0.0	0.0	0.0	0.0	0.0	0.0	0.0	0.0	0.0	0.0	0.0	0.0	0.0	0.0	0.0
	ZNF853	0.0	0.0	0.0	0.0	0.0	0.0	0.0	0.0	0.0	0.0	0.0	0.0	0.0	0.0	0.0	0.0	0.0	0.0	0.0	0.0	0.0	0.0	0.0	0.0	0.0	0.0	0.0	0.0	0.0	0.0	0.0	0.0	0.0	0.0	0.0	0.0	0.0	0.0	0.0	0.0	0.0	0.0	0.0	0.0	0.0	0.0	0.0	0.0
	ZNF98	0.0	0.0	0.0	0.0	0.0	0.0	0.0	0.0	0.0	0.0	0.0	0.0	0.0	0.0	0.0	0.0	0.0	0.0	0.0	0.0	0.18575758	0.0	0.0	0.0	0.0	0.0	0.0	0.0	0.0	0.0	0.0	0.0	0.0	0.0	0.23187181	0.0	0.0	0.0	0.0	0.0	0.0	0.0	0.0	0.0	0.0	0.0	0.0	0.0
	ZRSR2	0.0	0.0	0.0	0.0	0.0	0.26710525	0.0	0.0	0.0	0.3394898	0.3462774	0.62907743	1.1620808	0.64921266	0.16126946	0.8578901	1.0282222	0.0	0.67424446	1.6056652	2.1145453	0.5732086	0.0	0.5844116	0.422257	0.49897754	1.6088495	0.812093	0.45801887	0.6718519	0.3800862	1.0062727	1.3969027	1.3610498	1.095706	0.86189026	0.49824885	0.7019753	1.0411764	0.30911505	1.1347728	0.8195431	0.83134454	1.5293877	0.4103416	0.77975	0.8094235	0.294375
UPREGU-LATED	ABCC12	0.0	0.0	0.0	0.0	0.0	0.0	0.0	0.0	0.0	0.0	0.0	0.0	0.0	0.0	0.0	0.0	0.0	0.0	0.0	0.0	0.0	0.0	0.0	0.13389017	0.10832069	0.0	0.0	0.0	0.0	0.0	0.0	0.0	1.3209734	0.0	0.15495259	0.0	0.0	0.0	0.0	0.0	0.0	0.0	0.0	0.0	0.0	0.0	0.0	0.0
	ACTL6B	0.0	0.0	0.0	0.0	0.0	0.87539476	0.0	0.0	0.0	0.8831633	1.3828467	1.2820684	1.745599	0.6994167	0.3620932	1.2561123	1.9488534	0.9613608	1.2287266	1.6554624	1.4633334	1.0211765	1.3689212	1.650348	1.7781122	1.4697257	1.7358929	1.0766279	1.5695238	0.12765431	1.5887607	1.8587272	2.5832744	2.235746	2.270161	2.0685184	1.4840646	1.7969136	1.9358404	0.67541593	1.8764772	2.0635533	1.6984034	1.7699183	1.4268471	2021-02-12	1.6791291	0.9975
	ACY3	0.0	0.0	0.0	0.0	0.0	0.0	0.0	0.0	0.0	0.0	0.0	0.0	0.0	0.0	0.0	0.0	0.0	0.0	0.0	0.0	0.0	0.0	0.0	0.0	0.0	0.0	0.0	0.0	0.0	0.0	0.0	0.0	0.0	0.0	0.0	0.0	0.0	0.0	0.0	0.0	0.0	0.0	0.0	0.0	0.0	0.0	0.0	0.0
	AGAP6	0.0	0.0	0.0	0.0	0.0	1.6067106	0.0	0.0	0.0	0.8487755	1.1851095	1.4584981	1.8676342	1.2541188	0.8330612	1.6702753	2.0936277	0.709075	1.8017657	2.2293978	2.859403	1.6115508	0.68975	1.4196835	1.2605304	1.757581	2.5867858	1.7198844	1.5633334	0.6674074	1.043319	1.9400909	2.74823	2.4190056	2.5753727	1.555926	1.2692324	0.8334568	1.6886975	0.6328673	2.2365909	1.8273737	2.1625211	1.6600807	1.2771496	0.44835442	1.6983321	1.926875
	AHRR	0.0	0.0	0.0	0.0	0.0	0.0	0.0	0.0	0.0	0.0	3.125942	0.28654104	1.685478	0.0	0.0	1.81427	0.0	0.0	0.0	0.0	0.0	0.0	0.0	0.0	0.0	0.0	0.0	0.0	0.0	0.0	0.0	0.0	0.0	0.0	0.0	0.0	0.0	0.0	0.110966384	0.0	2.1652272	2.7507107	0.0	0.0	0.0	0.0	0.0	0.9275
	AKR1E2	0.0	0.0	0.0	0.0	0.0	0.0	0.0	0.0	0.0	0.0	0.0	0.0	0.0	0.0	0.0	0.0	0.0	0.0	0.0	0.26105377	0.6001493	0.0	0.0	0.0	0.0	0.0	0.34928572	0.054186046	0.0	0.0	0.0	0.0	0.78938055	0.0	0.46693653	0.0	0.0	0.0	0.2144958	0.0	0.8430682	0.5119289	0.0	0.07612245	0.0	0.0	0.0	0.0
	AMY1A	0.0	0.0	0.0	0.0	0.0	0.0	0.0	0.0	0.0	0.0	0.0	0.0	0.0	0.0	0.0	0.0	0.0	0.0	0.0	0.0	0.0	0.0	0.0	0.0	0.0	0.0	0.0	0.0	0.0	0.0	0.0	0.0	0.0	0.0	0.0	0.0	0.0	0.0	0.0	0.0	0.0	0.0	0.0	0.0	0.0	0.0	0.0	0.0
	AMY2A	0.0	0.0	0.0	0.0	0.0	0.0	0.0	0.0	0.0	0.0	0.0	0.0	0.0	0.0	0.0	0.0	0.0	0.0	0.0	0.0	0.0	0.0	0.0	0.0	0.0	0.0	0.0	0.0	0.0	0.0	0.0	0.0	0.0	0.0	0.0	0.0	0.0	0.0	0.0	0.0	0.0	0.0	0.0	0.0	0.0	0.0	0.0	0.0
	ANKRD24	0.0	0.0	0.0	0.0	0.0	0.8185526	0.0	0.0	0.0	0.6212755	0.85963506	1.7916149	1.5296822	0.9587171	0.9151964	1.190616	0.91472524	1.1969206	0.9693401	1.1942704	0.851791	0.42909575	0.71575	2.301138	1.4593621	1.4345636	1.1751785	0.6485465	0.7110952	0.9577778	1.5032327	2.0694594	1.3793806	1.683956	2.37303	1.1130865	1.4625448	2.4455554	1.9457563	0.80339223	1.0046067	1.1727638	1.3205042	2.3847346	1.5442756	2.6213925	3.5874555	0.0
	AP3B2	0.0	0.0	0.0	0.0	0.0	3.1314473	0.0	0.0	0.0	4.1397448	3.8042336	6.018384	5.8281054	5.815839	3.216339	5.845387	5.8357697	3.5075188	5.831291	6.246226	6.018889	3.6043315	2.996875	6.1165547	6.038488	6.0014553	6.542267	6.091638	5.999021	6.265741	6.066645	5.8977633	5.8912	6.0578513	6.254011	5.6869445	5.962523	5.9194446	6.090886	3.986649	6.3008475	6.4849243	6.0498734	6.3916073	6.02493	6.1720753	5.9485555	6.292
	ASGR2	0.0	0.0	0.0	0.0	0.0	0.0	0.0	0.0	0.0	0.0	0.0	0.0	0.0	0.0	0.0	0.0	0.0	0.0	0.0	1.7276659	0.55134326	0.0	0.0	0.0	0.0	0.0	0.0	0.0	0.0	0.0	0.0	0.0	0.0	0.0	0.0	0.0	0.0	0.0	0.0	0.0	0.0	0.0	0.0	0.0	0.0	0.0	0.0	0.0
	ASTL	0.0	0.0	0.0	0.0	0.0	0.0	0.0	0.0	0.0	0.0	0.0	0.0	0.0	0.0	0.0	0.0	0.0	0.0	0.0	0.0	0.0	0.0	0.0	0.0	0.0	0.0	0.0	0.0	0.0	0.0	0.0	0.0	0.0	0.0	0.0	0.0	0.0	0.0	0.0	0.0	0.0	0.0	0.0	0.0	0.0	0.0	0.0	0.0
	ATP4A	0.0	0.0	0.0	0.0	0.0	0.0	0.0	0.0	0.0	0.0	0.0	0.0	0.0	0.0	0.0	0.0	0.0	0.0	0.0	0.0	0.0	0.0	0.0	0.0	0.0	0.0	0.0	0.0	0.0	0.0	0.0	0.0	0.0	0.0	0.0	0.0	0.0	0.0	0.0	0.0	0.0	0.0	0.0	0.0	0.0	0.0	0.0	0.0
	B4GALNT3	0.0	0.0	0.0	0.0	0.0	0.0	0.0	0.0	0.0	0.45994923	2.539927	1.3385211	0.0	0.3093885	0.79665846	2.4755666	0.71736914	2.0182574	2.1921732	0.55087984	1.3487879	1.4568449	0.94014585	0.5940414	0.5460672	3.5649004	1.4316964	0.08453488	0.14355451	0.0	3.1332328	2.9223635	5.5082664	6.0104065	5.3422065	5.7010093	6.5523243	2.0846913	6.449557	0.0	2.0542045	6.7333584	6.090125	6.2628484	2.9448998	0.0	2.1844165	5.739
	BEX5	0.0	0.0	0.0	0.0	0.0	0.0	0.0	0.0	0.0	0.0	0.0	0.4731894	1.3340636	1.1584177	0.35392973	1.6752857	1.4853643	0.36343944	1.4998474	0.9123871	1.3815151	1.5119786	0.66877085	1.6929824	2.271506	1.4628358	2.3505356	0.8832948	0.585381	0.0	1.2708621	2.026909	1.2761062	0.69027627	1.889087	1.4074074	0.24893661	0.7769136	0.7060504	0.110495575	0.6253933	0.615202	0.038403362	0.0	1.1324264	0.25278482	0.10425296	0.890625
	C1QTNF4	0.0	0.0	0.0	0.0	0.0	1.0593671	0.0	0.0	0.0	0.79066324	0.1489781	0.53419894	0.26875153	0.5847024	0.11659035	0.70146155	0.0	0.88881475	0.0	0.054064516	0.0	0.23882353	0.6864108	0.8152225	1.8396336	0.5683541	1.2457143	1.0796511	1.1615714	0.46567902	1.2528327	1.384	0.112477876	0.25745857	0.7575839	0.5187037	0.32975447	0.94777775	0.6085294	0.59521204	0.0	1.2181219	0.0	1.5392653	0.39480564	2.43	1.0345421	0.0
	C6orf141	0.0	0.0	0.0	0.0	0.0	0.0	0.0	0.0	0.0	0.0	0.0	0.0	0.0	0.0	0.0	0.0	0.0	0.0	0.0	0.0	0.0	0.0	0.0	0.0	0.0	0.0	0.0	0.0	0.0	0.0	0.0	0.0	0.0	0.0	0.0	0.0	0.0	0.0	0.0	0.0	0.0	0.0	0.0	0.0	0.0	0.0	0.0	0.0
	CACNA1G	0.0	0.0	0.0	0.0	0.0	0.0	0.0	0.0	0.0	0.0	0.0	1.3768649	0.0	0.04755004	0.32365716	2.0888436	0.0	2.1031044	0.0	0.0	0.0	0.6338503	1.3832848	0.0	0.0	1.6866418	0.0	0.0	0.0	0.0	1.0992241	0.0	0.0	0.0	0.0	1.3603704	0.0	0.0	0.0	0.17672536	0.0	0.0	0.0	3.7955918	0.0	0.0	0.06867603	0.0
	CACNG8	0.0	0.0	0.0	0.0	0.0	2.668961	0.0	0.0	0.0	4.0329294	3.7129927	3.9330223	6.0737066	1.9597005	2.3261192	5.8657894	6.238832	3.9153764	6.0583544	6.5453873	6.349318	3.9073937	3.95323	6.1056166	6.4673066	5.9880595	6.4198647	5.7058263	3.863033	3.0285184	6.2230325	6.302838	6.183158	5.963223	5.938074	6.068796	5.9407253	6.2977777	5.9912024	3.1966138	5.816167	5.8677444	6.0535445	6.0726995	5.9009347	6.4928846	6.562356	2.68125
	CALB2	0.0	0.0	0.0	0.0	0.0	0.0	0.0	0.0	0.0	0.0	0.0	0.0	0.0	0.0	0.0	0.0	0.0	0.0	0.0	0.0	0.0	0.0	0.0	0.0	0.0	0.0	0.0	0.0	0.0	0.0	0.0	0.0	0.0	0.0	0.0	0.0	0.0	0.0	0.0	0.0	0.0	0.0	0.0	0.0	0.0	0.0	0.0	0.0
	CALY	0.0	0.0	0.0	0.0	0.0	3.1261842	0.0	0.0	0.0	4.114031	6.5008698	3.8633575	6.1397824	6.530471	3.9555027	6.15783	5.882674	6.7374463	5.984631	6.4010544	6.2711363	6.51536	6.6244373	6.225607	7.141637	6.721573	6.000135	6.6151724	6.985643	7.139815	6.8296127	6.7647943	5.773766	6.11719	5.5956893	6.490642	6.067615	6.610185	5.951772	7.3160677	6.539	6.5429325	5.8349366	3.5031836	6.082804	7.126923	6.2272596	6.752
	CAMKV	0.0	0.0	0.0	0.0	0.0	2.216579	0.0	0.0	0.0	3.770051	2.843116	3.3093712	1.4146512	1.4452941	0.8953148	2.37789	0.606526	1.0701374	0.23419355	2.008043	2.1604478	0.78855616	1.7565209	2.3061209	2.9723918	0.24718906	1.7472322	2.5830233	1.7901896	2.105432	2.6639655	1.4525225	0.41368422	0.8465761	1.6699415	0.90574074	1.7945292	3.367683	0.995	2.7758834	1.1225	1.6288384	1.7204201	2.8787346	0.8507185	6.2353845	5.9555836	1.978125
	CARTPT	0.0	0.0	0.0	0.0	0.0	0.0	0.0	0.0	0.0	0.0	0.0	0.0	0.0	0.0	0.0	0.0	0.0	0.0	0.0	0.0	0.0	0.0	0.0	0.0	0.0	0.0	0.0	0.0	0.0	0.0	0.0	0.0	0.0	0.0	0.0	0.0	0.0	0.0	0.0	0.0	0.0	0.0	0.0	0.0	0.0	0.0	0.0	0.0
	CCDC57	0.0	0.0	0.0	0.0	0.0	3.1844738	0.0	0.0	0.0	6.580992	6.7272043	6.3356533	6.4065633	5.99836	3.6541564	6.1737604	6.425701	3.6811845	6.094773	6.2553034	6.3879547	5.96184	3.7359667	6.24012	6.1172214	6.032135	6.3104053	6.236087	6.1796455	6.3325925	6.141859	6.204054	6.7584	6.66157	6.188388	5.9375925	6.441449	6.361296	6.480692	6.187731	5.9591665	6.1219697	6.4349365	6.3153048	6.052681	6.1796155	6.3209715	5.555
	CCK	0.0	0.0	0.0	0.0	0.0	7.0839214	0.0	0.0	0.0	7.653359	7.9139132	7.8173757	6.930897	7.1450777	7.5408454	7.750739	6.714097	8.041941	7.570806	0.0	0.0	7.7714515	8.408436	4.0135894	8.665883	8.362434	0.50544643	0.0	0.0	0.0	9.056101	8.812603	0.2699115	0.26016575	5.7268853	7.985636	0.2090486	2.3192592	0.0	0.0	0.0	0.0	0.0	8.778841	7.86884	0.47177216	3.1217122	0.291875
	CES4A	0.0	0.0	0.0	0.0	0.0	2021-02-02	0.0	0.0	0.0	2.335153	2.0935507	3.2659009	2.497071	3.250595	2.6953928	3.6497588	3.131906	2.2893379	3.212695	5.3396826	5.1647725	3.0671809	1.1914345	5.7403626	2.2618487	3.260796	5.597105	6.2002606	3.7936192	3.464815	3.1499143	3.1368182	5.838158	5.9719834	6.2289457	3.3754938	6.1563044	6.236111	5.8908806	3.2681239	5.568305	6.209542	5.948101	5.8837805	3.6961176	6.2805767	6.9151664	5.48
	CHRNA10	0.0	0.0	0.0	0.0	0.0	0.0	0.0	0.0	0.0	0.0	0.0	0.0	0.0	0.0	0.0	0.0	0.0	0.0	0.0	0.0	0.0	0.0	0.0	0.0	0.0	0.0	0.0	0.0	0.0	0.0	0.0	0.0	0.0	0.0	0.0	0.0	0.0	0.0	0.0	0.0	0.0	0.0	0.0	0.0	0.0	0.0	0.0	0.0
	CHRNA2	0.0	0.0	0.0	0.0	0.0	0.0	0.0	0.0	0.0	0.0	0.0	0.0	0.0	0.0	0.0	0.0	0.0	0.0	0.0	0.0	0.0	0.0	0.0	0.0	0.0	0.0	0.0	0.0	0.0	0.0	0.0	0.0	0.0	0.0	0.0	0.0	0.0	0.0	0.0	0.0	0.0	0.0	0.0	0.0	0.0	0.0	0.0	0.0
	CHTF18	0.0	0.0	0.0	0.0	0.0	0.0	0.0	0.0	0.0	0.0	0.0	0.0	0.0	0.0	0.0	0.0	0.0	0.0	0.0	0.0	0.0	0.0	0.0	0.0	0.0	0.0	0.0	0.0	0.0	0.0	0.0	0.0	0.0	0.0	0.0	0.0	0.0	0.0	0.0	0.0	0.0	0.0	0.0	0.0	0.0	0.0	0.0	0.0
	CITED1	0.0	0.0	0.0	0.0	0.0	0.0	0.0	0.0	0.0	0.0	0.0	0.0	0.0	0.0	0.0	0.0	0.0	0.0	0.0	0.0	0.0	0.0	0.0	0.0	0.0	0.0	0.0	0.0	0.0	0.0	0.0	0.0	0.0	0.0	0.0	0.0	0.0	0.0	0.0	0.0	0.0	0.0	0.0	0.0	0.0	0.0	0.0	0.0
	COL11A2	0.0	0.0	0.0	0.0	0.0	0.0	0.0	0.0	0.0	0.0	0.0	0.0	0.0	0.0	0.0	0.0	0.0	0.0	0.0	0.0	0.0	0.0	0.0	0.0	0.0	0.0	0.0	0.0	0.0	0.0	0.0	0.0	0.0	0.0	0.0	0.0	0.0	0.0	0.0	0.0	0.0	0.0	0.0	0.0	0.0	0.0	0.0	0.0
	COL22A1	0.0	0.0	0.0	0.0	0.0	0.0	0.0	0.0	0.0	0.0	0.0	0.0	0.0	0.0	0.0	0.0	0.0	7.572247	0.0	0.0	0.0	0.0	2.2617671	0.0	0.0	1.2518204	0.0	0.0	0.0	0.0	6.9981937	0.31163636	0.0	0.0	0.0	0.0	0.0	0.0	0.0	0.0	0.0	0.0	0.0	0.0	0.0	0.0	0.0	0.0
	COL24A1	0.0	0.0	0.0	0.0	0.0	3.1885526	0.0	0.0	0.0	7.799847	4.1256204	7.123979	8.982569	0.017014805	0.0	6.878056	8.761247	0.0	7.2932324	9.245032	9.2126665	2.3591979	0.0	2.154125	3.1761987	2.2417705	9.117297	6.678621	7.4030495	0.0	6.7349033	8.663151	6.778	7.1610656	8.078899	7.6222224	7.7997627	8.387091	8.04956	0.0	0.0	6.697099	7.9794936	1.6370203	8.030492	0.0	6.83087	0.29125
	COL28A1	0.0	0.0	0.0	0.0	0.0	0.0	0.0	0.0	0.0	0.0	0.50854015	0.6299264	0.83218557	1.7608724	1.1633279	1.693425	1.185598	0.56106544	2.1455858	2.1175966	2.5590909	1.8257446	0.2804375	1.1181667	0.86773217	1.6582587	2.2842479	0.68618494	0.6384762	0.0	1.0032907	1.703	3.0504425	1.9992307	2.5839765	1.7951235	1.058973	0.57296294	1.2992017	0.21510601	1.1631818	1.9470558	1.9732773	0.7768163	1.2348999	0.0	0.49807522	0.314375
	CORO1A	0.0	0.0	0.0	0.0	0.0	0.0	0.0	0.0	0.0	0.0	0.0	0.0	0.0	0.0	0.0	0.0	0.0	0.0	0.0	0.0	0.0	0.0	0.0	0.0	0.0	0.0	0.0	0.0	0.0	0.0	0.0	0.0	0.0	0.0	0.0	0.0	0.0	0.0	0.0	0.0	0.0	0.0	0.0	0.0	0.0	0.0	0.0	0.0
	CORO6	0.0	0.0	0.0	0.0	0.0	2.913158	0.0	0.0	0.0	3.1644387	2.0593479	6.0392814	6.2983212	3.445092	2.7936118	6.1274133	6.5511184	1.935234	6.2649746	7.0191345	7.273778	3.8777006	2.3951876	5.958501	3.6452112	5.826704	6.851818	7.104569	6.9975715	7.080926	2.834957	5.839726	7.2382665	6.8742623	6.3033514	6.2706423	6.1584325	3.677284	6.423125	6.803386	7.0669494	5.98594	6.793625	2.7162857	3.9367564	3.4362025	3.4978557	5.397
	CORT	0.0	0.0	0.0	0.0	0.0	0.0	0.0	0.0	0.0	0.0	0.0	0.0	0.0	0.0	0.0	0.0	0.0	0.0	0.0	0.0	0.0	0.0	0.0	0.0	0.0	0.0	0.0	0.0	0.0	0.0	0.0	0.0	0.0	0.0	0.0	0.0	0.0	0.0	0.0	0.0	0.0	0.0	0.0	0.0	0.0	0.0	0.0	0.0
	CPNE9	0.0	0.0	0.0	0.0	0.0	0.124736845	0.0	0.0	0.0	0.0	0.63160586	0.31393853	0.8508669	5.96033	1.9144045	1.472967	1.4317318	1.8309437	2.4514358	0.8196781	1.5439394	1.1801587	2.8360417	3.1562207	2.4405093	2.5825934	0.59401786	0.0	0.0	0.0	2.737845	3.3801818	1.4647788	0.17574586	5.4901643	2.8469136	0.0	0.18851852	2.8066945	0.0	0.46404496	5.708496	1.0910084	1.0002439	3.6338353	0.26189873	0.74695265	1.8825
	CRHR1	0.0	0.0	0.0	0.0	0.0	0.0	0.0	0.0	0.0	0.0	0.0	0.0	0.0	0.0	0.0	0.0	0.0	0.0	0.0	0.0	0.0	0.0	0.0	0.0	0.0	0.0	0.0	0.0	0.0	0.0	0.0	0.0	0.0	0.0	0.0	0.0	0.0	0.0	0.0	0.0	0.0	0.0	0.0	0.0	0.0	0.0	0.0	0.0
	CYP2D6	0.0	0.0	0.0	0.0	0.0	0.0	0.0	0.0	0.0	0.0	0.0	0.0	0.0	0.0	0.0	0.0	0.0	0.0	0.0	0.0	0.06590909	0.0	0.0	0.0	0.0	0.0	0.0	0.0	0.0	0.0	0.0	0.0	0.0	0.0	0.41765523	0.0	0.0	0.25938272	0.0	0.0	0.05090909	0.42705584	0.0	0.0	0.0	0.12405063	0.0	0.605625
	CYP2D7	0.0	0.0	0.0	0.0	0.0	0.0	0.0	0.0	0.0	0.0	0.0	0.0	0.0	0.0	0.0	0.0	0.0	0.0	0.0	0.0	0.0	0.0	0.0	0.0	0.0	0.0	0.0	0.0	0.0	0.0	0.0	0.0	0.0	0.0	0.0	0.0	0.0	0.0	0.0	0.0	0.0	0.0	0.0	0.0	0.0	0.0	0.0	0.0
	CYP2E1	0.0	0.0	0.0	0.0	0.0	0.0	0.0	0.0	0.0	0.0	0.0	0.0	0.0	0.0	0.0	0.0	0.0	0.0	0.0	0.043483872	0.0	0.0	0.0	0.0	0.0	0.0	0.100357145	0.0	0.0	0.0	0.0	0.08527273	1.0253097	0.20754099	0.23768221	0.0	0.0	0.0	0.0	0.0	0.0	0.0	0.81016666	0.0	0.0	0.0	0.037009623	0.0
	DLK2	0.0	0.0	0.0	0.0	0.0	0.0	0.0	0.0	0.0	0.0	0.0	0.0	0.0	0.0	0.0	0.0	0.0	0.0	0.0	0.0	0.0	0.0	0.0	0.0	0.0	0.0	0.0	0.0	0.0	0.0	0.0	0.0	0.0	0.0	0.0	0.0	0.0	0.0	0.0	0.0	0.0	0.15712121	0.0	0.31497958	0.0	0.0	0.0	0.94
	DNASE1L2	0.0	0.0	0.0	0.0	0.0	0.0	0.0	0.0	0.0	0.0	0.0	0.0	0.0	0.0	0.0	0.0	0.0	0.0	0.0	0.0	0.0	0.0	0.0	0.0	0.0	0.0	0.0	0.0	0.0	0.0	0.0	0.0	0.0	0.0	0.0	0.0	0.0	0.0	0.0	0.0	0.0	0.0	0.0	0.0	0.0	0.0	0.0	0.0
	DRP2	0.0	0.0	0.0	0.0	0.0	2.454737	0.0	0.0	0.0	2.3633163	1.4151825	3.0403862	2.558423	3.421312	2.1499755	3.3214428	2.4219127	1.9816501	2.594771	2.257296	3.3162122	2.6307487	1.6567708	2.355871	2.1132827	2.756409	2.4001787	1.6794767	0.99114287	1.0191358	2.622575	3.4878182	3.0730088	3.1374586	5.0114865	2.4960494	2.0710542	0.9919753	2.2761087	1.2652566	2.1088636	2.152335	2.8263025	1.9712195	2.351927	1.626625	1.8765285	2.923125
	DUSP4	0.0	0.0	0.0	0.0	0.0	0.0	0.0	0.0	0.0	0.0	0.0	0.0	0.0	0.0	0.0	0.0	0.0	0.0	0.0	0.0	0.0	0.0	0.0	0.0	0.0	0.0	0.0	0.08150289	0.9992417	0.0	0.0	0.0	0.0	0.12491713	0.0	0.0	0.0	0.4434568	1.0004584	0.0	0.0	1.3325253	0.03857143	0.0	0.0	0.0	0.0	2.53625
	FGF8	0.0	0.0	0.0	0.0	0.0	0.0	0.0	0.0	0.0	0.0	0.0	0.0	0.0	0.0	0.0	0.0	0.0	0.0	0.0	0.0	0.0	0.0	0.0	0.0	0.0	0.0	0.0	0.0	0.0	0.0	0.0	0.0	0.0	0.0	0.0	0.0	0.0	0.0	0.0	0.0	0.0	0.0	0.0	0.0	0.0	0.0	0.0	0.0
	FOXD4L3	0.0	0.0	0.0	0.0	0.0	0.0	0.0	0.0	0.0	0.0	0.0	0.0	0.0	0.0	0.0	0.0	0.0	0.0	0.0	0.0	0.0	0.0	0.0	0.0	0.0	0.0	0.0	0.0	0.0	0.0	0.0	0.0	0.0	0.0	0.0	0.0	0.0	0.0	0.0	0.0	0.0	0.0	0.0	0.0	0.0	0.0	0.0	0.0
	GABRD	0.0	0.0	0.0	0.0	0.0	0.8536842	0.0	0.0	0.0	1.4188266	2.0829196	2.380726	2.5347793	3.0901961	1.8329157	2.8813627	2.697775	1.5989339	2.523	1.4617345	2.4404545	3.3762033	2.315166	1.874787	1.9196754	2.7487097	2.4907143	1.144682	0.0	0.0	1.8254741	1.7091818	1.285965	1.127377	1.7280029	2.797963	1.2380706	1.9008642	1.2709243	0.8796113	0.60295457	2.281929	0.93235296	0.76502043	1.1448178	0.5129114	1.7533605	0.0
	GNMT	0.0	0.0	0.0	0.0	0.0	0.0	0.0	0.0	0.0	0.0	0.38452554	0.4439085	0.83860636	0.9962156	0.5100654	0.89404374	0.68305945	0.3812835	0.59894913	1.7310729	1.625	0.492246	0.25672916	1.0577759	0.76076925	0.98972774	2.1279645	2.8220348	1.4948095	2.385	1.237888	0.94936365	2.2509735	1.6354696	2.4505248	0.9045399	0.8149821	1.1681482	1.5377731	1.9628319	3.074659	2.9271574	1.9608403	1.625813	0.9493427	1.7679747	2.1197853	1.571875
	GRIK1	0.0	0.0	0.0	0.0	0.0	0.0	0.0	0.0	0.0	0.0	0.0	0.2879618	0.0	0.0	0.0	6.3478417	0.0	0.0	0.0	0.0	0.0	0.02721925	0.0	0.0	0.0	0.0	0.0	9.859826	10.821049	9.60926	0.0	0.0	0.0	0.0	0.0	0.0	0.0	0.0	0.0	0.0	0.0	0.0	0.0	0.0	0.0	0.0	0.0	0.0
	GRIK2	0.0	0.0	0.0	0.0	0.0	9.605385	0.0	0.0	0.0	10.415682	9.258242	9.935635	9.783134	9.353308	9.422562	9.364029	9.425274	8.649551	9.021025	11.752588	11.1025	8.757339	8.122329	10.116563	8.962355	8.8806715	11.761467	6.928707	8.640352	7.710185	8.518013	9.068219	8.206493	8.711065	9.265294	9.287593	9.180839	9.744445	9.146227	7.113842	7.713051	9.230611	8.788625	9.5088415	9.302306	9.798462	10.694446	9.039
	GRM2	0.0	0.0	0.0	0.0	0.0	0.124736845	0.0	0.0	0.0	0.7927041	0.0	1.3975158	0.0	1.9093088	0.69349426	2.134185	0.0	0.5338678	0.028726656	0.47703224	0.26606062	0.40673795	0.0	0.46173614	0.0	1.022612	0.064017855	0.0	0.0	0.0	1.2863362	0.57745457	0.0	0.0	1.5326526	0.44537038	0.0	0.0	0.0	0.0	0.0	0.0	0.0	1.0196735	0.26916373	0.38443038	0.52180606	0.0
	HBQ1	0.0	0.0	0.0	0.0	0.0	0.0	0.0	0.0	0.0	0.0	0.0	0.0	0.0	0.0	0.0	0.0	0.0	0.0	0.0	0.0	0.0	0.0	0.0	0.0	0.0	0.0	0.0	0.0	0.0	0.0	0.0	0.0	0.0	0.0	0.0	0.0	0.0	0.0	0.0	0.0	0.0	0.0	0.0	0.0	0.0	0.0	0.0	0.0
	KIF12	0.0	0.0	0.0	0.0	0.0	0.0	0.0	0.0	0.0	0.0	0.0	0.0	0.0	0.0	0.0	0.0	0.0	0.0	0.0	0.0	0.0	0.0	0.0	0.0	0.0	0.0	0.0	0.0	0.0	0.0	0.0	0.0	0.0	0.0	0.0	0.0	0.0	0.0	0.0	0.0	0.0	0.0	0.0	0.0	0.0	0.0	0.0	0.0
	KRT17	0.0	0.0	0.0	0.0	0.0	0.0	0.0	0.0	0.0	0.0	0.0	0.0	0.0	0.0	0.0	0.0	0.0	0.0	0.0	0.0	0.0	0.0	0.0	0.0	0.0	0.0	0.0	0.0	0.0	0.0	0.0	0.0	0.0	0.0	0.0	0.0	0.0	1.8335803	0.3812185	0.0	0.0	1.9402031	0.0	0.6457143	0.0	2.9044304	1.2134712	1.27875
	LCN15	0.0	0.0	0.0	0.0	0.0	0.0	0.0	0.0	0.0	0.0	0.0	0.0	0.0	0.0	0.0	0.0	0.0	0.0	0.0	0.0	0.0	0.0	0.0	0.0	0.0	0.0	0.0	0.0	0.0	0.0	0.0	0.0	0.0	0.0	0.0	0.0	0.0	0.0	0.0	0.0	0.0	0.0	0.0	0.0	0.0	0.0	0.0	0.0
	LPCAT4	0.0	0.0	0.0	0.0	0.0	2.2242105	0.0	0.0	0.0	3.5718687	2.8537955	6.0117188	6.2690034	3.780391	2.7307692	6.1407895	6.524872	2.4491625	6.1389823	6.3909354	6.496591	6.111613	3.1354885	5.7113714	6.0276012	5.7502975	6.337662	6.2490597	6.032028	6.242963	3.4183261	5.7572975	6.291333	6.157398	5.669306	6.0010185	3.7923696	3.3122222	5.792453	3.9945936	5.881356	5.4740458	5.891111	2.8303673	3.5134587	2.9853165	3.6735234	2.6975
	LRRC26	0.0	0.0	0.0	0.0	0.0	0.0	0.0	0.0	0.0	0.0	0.0	0.0	0.0	0.0	0.0	0.0	0.0	0.0	0.0	0.0	0.0	0.0	0.0	0.0	0.0	0.0	0.0	0.0	0.0	0.0	0.0	0.0	0.0	0.0	0.0	0.0	0.0	0.0	0.0	0.0	0.0	0.0	0.0	0.0	0.0	0.0	0.0	0.0
	LRRC73	0.0	0.0	0.0	0.0	0.0	0.0	0.0	0.0	0.0	0.0	0.0	0.0	0.0	0.0	0.0	0.0	0.0	0.0	0.0	0.0	0.0	0.0	0.0	0.0	0.0	0.0	0.0	0.0	0.0	0.0	0.0	0.0	0.0	0.0	0.0	0.0	0.0	0.0	0.0	0.0	0.0	0.0	0.0	0.0	0.0	0.0	0.0	0.0
	LTK	0.0	0.0	0.0	0.0	0.0	0.0	0.0	0.0	0.0	0.0	0.0	0.0	0.0	0.0	0.0	0.0	0.0	0.0	0.0	0.0	0.0	0.0	0.0	0.0	0.0	0.0	0.0	0.0	0.0	0.0	0.0	0.0	0.0	0.0	0.0	0.0	0.0	0.0	0.0	0.0	0.0	0.0	0.0	0.0	0.0	0.0	0.0	0.0
	LY6H	0.0	0.0	0.0	0.0	0.0	0.14539474	0.0	0.0	0.0	1.1972959	1.6809489	0.98301214	0.0	0.0	0.0	0.08997797	0.0	0.5219413	0.0	3.006831	0.74969697	0.0	0.0	2.0438561	1.1421452	0.0	1.7257143	1.3530813	0.0	0.9423457	1.3143965	0.39945453	0.0	1.1180663	2.9805262	0.0	2.569877	6.4814816	5.671069	1.845371	0.0	6.0491605	2.607731	5.788405	1.3854064	7.0243397	6.5162363	6.079
	LYG1	0.0	0.0	0.0	0.0	0.0	0.0	0.0	0.0	0.0	0.0	0.0	0.0	0.0	0.0	0.0	0.0	0.0	0.0	0.0	0.0	0.0	0.0	0.0	0.0	0.0	0.0	0.0	0.0	0.0	0.0	0.0	0.0	0.0	0.0	0.0	0.0	0.0	0.0	0.0	0.0	0.0	0.0	0.0	0.0	0.0	0.0	0.0	0.0
	MAPK15	0.0	0.0	0.0	0.0	0.0	0.0	0.0	0.0	0.0	0.0	0.0	0.0	0.0	0.0	0.0	0.0	0.0	0.0	0.0	0.0	0.0	0.0	0.0	0.0	0.0	0.0	0.0	0.0	0.0	0.0	0.0	0.0	0.0	0.0	0.0	0.0	0.0	0.0	0.0	0.0	0.0	0.0	0.0	0.0	0.0	0.0	0.0	0.0
	MAST1	0.0	0.0	0.0	0.0	0.0	2.422237	0.0	0.0	0.0	3.1844387	6.0563736	3.812317	5.8849726	6.1964703	3.6399918	6.206683	5.955302	4.0532107	6.034924	6.2819552	6.459318	6.0133333	3.4885654	6.2850213	6.292045	6.009888	6.2129335	6.4106956	6.5599294	6.3007407	6.2662582	6.074865	6.1878667	5.969603	6.384892	6.517182	6.042706	6.207963	6.0736876	6.1234393	6.1237288	6.3788805	5.8379745	6.410183	6.0514464	6.3226414	5.9240155	6.238
	MICAL1	0.0	0.0	0.0	0.0	0.0	0.1975	0.0	0.0	0.0	0.0	0.0	0.43809822	0.20735942	0.9010987	0.5042506	0.8961978	0.2578341	0.0	0.50996614	0.5948283	0.8281818	0.0	0.0	0.71044725	0.0	0.5249376	1.0757142	0.6991329	0.26757142	0.062962964	0.5403004	1.0911819	1.3126549	0.6474033	1.5205548	0.3996319	0.31570113	0.37012345	0.67365545	0.0	0.6111236	0.53338385	0.9582353	0.0	0.208245	0.18582278	0.91234124	0.0
	MPV17L2	0.0	0.0	0.0	0.0	0.0	0.0	0.0	0.0	0.0	0.0	0.0	0.0	0.0	0.0	0.0	0.0	0.0	0.0	0.0	0.0	0.0	0.0	0.0	0.0	0.0	0.0	0.0	0.0	0.0	0.0	0.0	0.0	0.0	0.0	0.0	0.0	0.0	0.0	0.0	0.0	0.0	0.0	0.0	0.0	0.0	0.0	0.0	0.0
	MSLNL	0.0	0.0	0.0	0.0	0.0	0.0	0.0	0.0	0.0	0.0	0.0	0.0	0.0	0.0	0.0	0.0	0.0	0.0	0.0	0.0	0.0	0.0	0.0	0.0	0.0	0.0	0.0	0.0	0.0	0.0	0.0	0.0	0.0	0.0	0.0	0.0	0.0	0.0	0.0	0.0	0.0	0.0	0.0	0.0	0.0	0.0	0.0	0.0
	MYO15A	0.0	0.0	0.0	0.0	0.0	0.0	0.0	0.0	0.0	0.0	0.0	0.0	0.0	0.0	0.0	0.0	0.33902398	0.0	0.6227919	0.33809012	0.40378788	0.0	0.0	0.0	0.0	0.24281795	0.32607144	0.17162791	0.74189574	0.0	0.0	0.49527273	1.2462832	0.20527473	0.70947486	0.8174233	0.0	0.0	0.17436975	0.0	0.0	0.0	0.6132773	0.0	0.12262662	0.0	0.0	0.0
	NECAB2	0.0	0.0	0.0	0.0	0.0	0.0	0.0	0.0	0.0	0.0	0.0	0.0	0.0	0.0	0.0	0.0	0.0	0.0	0.0	0.0	0.0	0.0	0.0	0.0	0.0	0.0	0.0	0.0	0.0	0.0	0.0	0.0	0.0	0.0	0.0	0.0	0.0	0.0	0.0	0.0	0.0	0.0	0.0	1.8069388	0.0	0.0	0.0	0.0
	NEGR1	4.2555556	1.8610113	2.1538515	0.0	4.2341948	10.634039	9.331567	8.111	0.0	10.949699	10.739671	10.9826355	9.695073	11.894287	11.600292	11.599788	9.851739	11.884784	10.837399	11.425321	11.175106	11.276452	11.520972	11.490459	11.098267	11.119251	9.525135	11.2401705	11.221071	11.240909	11.147051	11.021622	11.328934	11.385691	10.615103	10.927728	11.342198	10.696297	11.070864	11.149191	10.611667	10.835834	11.257341	10.097454	11.004261	11.114717	11.102678	10.908182
	NLRP2	0.0	0.0	0.0	0.0	0.0	0.0	0.0	0.0	0.0	0.0	0.0	0.0	0.0	0.0	0.0	0.0	0.0	0.0	0.0	0.0	0.0	0.0	0.0	0.0	0.0	0.0	0.0	0.0	0.0	0.0	0.0	0.0	0.0	0.0	0.0	0.0	0.0	0.0	0.0	0.0	0.0	0.0	0.0	0.0	0.0	0.0	0.0	0.0
	NLRP3	0.0	0.0	0.0	0.0	0.0	0.0	0.0	0.0	0.0	0.0	0.0	0.0	0.0	0.0	0.0	0.0	0.0	0.0	0.0	0.0	0.0	0.0	0.0	0.0	0.0	0.0	0.0	0.0	0.0	0.0	0.0	0.0	0.0	0.0	0.0	0.0	0.0	0.0	0.0	0.0	0.0	0.0	0.0	0.0	0.0	0.0	0.0	0.0
	NOXA1	0.0	0.0	0.0	0.0	0.0	0.42986843	0.0	0.0	0.0	0.79040813	0.7857664	1.6209371	1.852934	1.5466306	1.0218494	2.0776787	1.8408504	1.1851311	1.6915762	1.4407742	1.7654545	1.2640425	0.5779418	1.4263462	0.9083495	1.9297256	1.6376991	1.7807515	1.0894313	0.32679012	1.5578879	1.6448182	1.4829204	1.3826519	2.3532944	1.5406172	0.65204906	0.0	1.132887	0.32065487	1.5795455	0.91441625	1.1653781	1.2221633	1.3771143	0.19037975	0.4991057	0.32375
	NOXO1	0.0	0.0	0.0	0.0	0.0	0.0	0.0	0.0	0.0	0.0	0.0	0.0	0.0	0.0	0.0	0.0	0.0	0.0	0.0	0.0	0.0	0.0	0.0	0.0	0.0	0.0	0.0	0.0	0.0	0.0	0.0	0.0	0.0	0.0	0.0	0.0	0.0	0.0	0.0	0.0	0.0	0.0	0.0	0.0	0.0	0.0	0.0	0.0
	NRGN	0.0	0.0	0.0	0.0	0.0	7.447843	0.0	0.0	0.0	6.83	7.404835	7.6901793	7.380624	8.677663	8.361722	8.668053	7.6248994	8.464748	8.527298	8.573461	8.523864	9.14874	8.4191	8.100099	8.6266775	8.801754	8.075676	7.738362	6.7868085	7.3025455	8.748608	8.782329	7.947067	7.6662297	7.2564054	9.034445	7.3262987	8.248148	7.2832913	7.751455	1.5906818	6.2816668	7.2589874	7.0257053	7.85706	7.665	8.275424	2.8625
	ORC6	0.0	0.0	0.0	0.0	0.0	0.0	0.0	0.0	0.0	0.0	0.0	0.0	0.0	0.0	0.0	0.0	0.0	0.0	0.0	0.0	0.0	0.0	0.0	0.0	0.0	0.0	0.0	0.0	0.0	0.0	0.0	0.0	0.0	0.0	0.41672012	0.0	0.0	0.0	0.0	0.0	0.0	0.0	0.0	0.09408163	0.0	0.0	0.0	0.0
	P2RX2	0.0	0.0	0.0	0.0	0.0	0.0	0.0	0.0	0.0	0.0	0.0	0.0	0.0	0.0	0.0	0.0	0.0	0.0	0.0	0.0	0.0	0.0	0.0	0.0	0.0	0.0	0.0	0.0	0.0	0.0	0.0	0.0	0.0	0.0	0.0	0.0	0.0	0.0	0.0	0.0	0.0	0.0	0.0	0.0	0.0	0.0	0.0	0.0
	PDIA2	0.0	0.0	0.0	0.0	0.0	0.3601316	0.0	0.0	0.0	0.0	0.14927007	0.3351211	0.495	0.10580967	0.0	0.3079978	0.45519605	0.0	0.04409168	0.30038708	0.19272727	0.0	0.0	0.14209329	0.0	0.059301745	1.3936607	0.0	0.0	0.0	0.4775	0.0	0.6630973	0.88016576	0.95958394	0.47993866	0.7716274	0.3080247	0.5037815	0.0	0.8015909	1.2611167	0.16310924	1.1817551	0.3237368	0.391	0.1707772	2.571875
	PGM2L1	0.0	0.0	0.0	0.0	0.0	3.8123684	0.0	0.0	0.0	6.956565	6.368913	6.4965014	2.9452078	6.461575	4.1751065	6.4212112	2.8645592	6.7493944	3.7264006	6.8221793	6.2358694	3.5895746	4.0737424	6.917031	6.756013	6.5388517	6.8542666	6.869052	6.5932145	7.0068517	6.2412257	6.3130136	6.288158	6.539091	6.7016435	5.8746295	6.6067586	8.142727	7.248113	7.3050785	7.181525	7.6054196	7.090633	3.3663673	6.399559	7.771923	7.237398	8.637
	PKD1	0.1261111	0.0	0.31600708	0.0	0.0	6.8731375	0.0	0.0	0.0	7.3232822	7.296739	7.31117	7.404629	7.322428	7.142305	7.393924	7.3545384	7.1361012	7.232764	7.310918	7.543864	7.34811	7.077846	7.310391	7.1879582	7.2333827	7.2085137	7.246087	7.437887	7.2785716	7.282436	7.183562	7.4282894	7.3436885	7.4149294	7.3755045	7.378787	7.213889	7.369125	7.343237	7.4823728	7.35609	7.410125	7.2134757	7.248067	7.0717306	7.1262875	7.506
	PKD2L1	0.0	0.0	0.0	0.0	0.0	0.0	0.0	0.0	0.0	0.0	0.0	0.0	0.0	0.0	0.0	0.0	0.0	0.0	0.0	0.0	0.0	0.0	0.0	0.0	0.0	0.0	0.0	2.4209301	2.6826668	1.2445679	0.0	0.0	0.0	0.0	0.0	0.0	0.0	0.0	0.036134455	0.0	2.5679545	0.0	0.0	0.0	0.0	0.0	0.0	0.0
	PLCH2	0.0	0.0	0.0	0.0	0.0	0.0	0.31219453	0.0	0.0	0.0	0.075474456	0.5593664	0.0	0.87629706	0.41923204	0.11626652	0.0	0.0	0.0	0.0	0.0	0.0	0.0	0.0	0.0	0.0	0.0	0.0	0.0	0.0	0.0	0.0	0.0	0.0	0.0	0.0	0.0	0.0	0.0	0.0	0.0	0.0	0.0	0.0	0.0	0.0	0.0	0.0
	PNCK	0.0	0.0	0.0	0.0	0.0	2.053421	0.0	0.0	0.0	3.610204	3.3130658	2.8051336	2.8149939	1.6300838	1.295946	2.824108	2.6960402	1.2530688	1.3202373	0.60415053	0.6039394	1.3233155	0.3530977	1.2926849	1.335146	1.8586568	1.0728319	1.9929651	1.535619	1.2897531	1.4094397	1.5540909	1.1247787	0.6620442	2.0935454	1.3287654	0.67680675	0.0	0.7453361	1.4977955	1.0419319	1.6651777	0.8368067	2.2322857	0.76622355	0.51050633	0.0	1.208125
	PNMA3	0.0	0.0	0.0	0.0	0.0	1.5086842	0.0	0.0	0.0	2.5042348	2.1944928	3.1481745	5.706126	3.2444232	2.1490998	5.8113365	5.8003507	1.3959113	3.6201525	5.279645	5.524318	3.664149	2.1460166	3.3324807	3.5613327	3.3136318	5.5230665	2.9113953	3.4711847	1.3824692	2.4223275	3.5528183	5.9407897	5.5006557	5.481485	5.8435187	1.8415326	2.5449383	2.8930671	1.7068783	5.628667	2.9256852	3.6516666	1.1511021	2.7576325	1.4883544	1.8619527	1.853125
	PNMA5	0.0	0.0	0.0	0.0	0.0	0.0	0.0	0.0	0.0	0.0	0.0	0.0	0.0	0.0	0.0	0.0	0.0	0.0	0.0	0.0	0.0	0.0	0.0	0.0	0.0	0.0	0.0	0.0	0.0	0.0	0.0	0.0	0.0	0.0	0.0	0.0	0.0	0.0	0.0	0.0	0.0	0.0	0.0	0.0	0.0	0.0	0.0	0.0
	PRLHR	0.0	0.0	0.0	0.0	0.0	0.0	0.0	0.0	0.0	0.0	0.0	0.0	0.0	0.0	0.0	0.0	0.0	0.0	0.0	0.0	0.0	0.0	0.0	0.0	0.0	0.0	0.0	0.0	0.0	0.0	0.0	0.0	0.0	0.0	0.0	0.0	0.0	0.0	0.0	0.0	0.0	0.0	0.0	0.0	0.0	0.0	0.0	0.0
	PRMT8	0.0	0.0	0.0	0.0	0.0	1.4464474	0.0	0.0	0.0	1.4607654	3.308686	4.068763	3.074317	6.9667687	6.6215234	6.0182786	2.39341	6.4136906	3.7481863	3.3807528	5.768182	3.8627808	3.9710581	5.981205	2.8719501	6.3488765	2.0540178	1.5759302	0.0	2.2264197	3.9463794	5.992192	0.7917699	0.4225967	5.712598	3.0064197	0.31970286	1.2950603	1.5289496	1.5016431	0.04397727	1.6121827	1.4413445	6.228037	3.0116198	1.145875	2.758604	0.964375
	PROC	0.0	0.0	0.0	0.0	0.0	0.0	0.0	0.0	0.0	0.0	0.0	0.0	0.0	0.0	0.0	0.0	0.0	0.0	0.0	0.0	0.0	0.0	0.0	0.0	0.0	0.0	0.0	0.0	0.0	0.0	0.0	0.0	0.0	0.0	0.0	0.0	0.0	0.0	0.0	0.0	0.0	0.0	0.0	0.0	0.0	0.0	0.0	0.0
	PSMG3	0.0	0.0	0.0	0.0	0.0	0.0	0.0	0.0	0.0	0.0	0.0	0.0	0.0	0.0	0.0	0.040352423	0.0	0.0	0.32244933	0.22017205	0.40121213	0.18693122	0.0	0.5653262	0.9765547	0.19309227	0.4432143	0.0	0.0	0.0	0.0	0.7574546	0.98938596	0.0	0.97577065	0.37932926	0.0	0.4345122	0.0	0.0	0.10125	0.545202	0.0	0.0	0.3249647	0.0	0.39914942	0.930625
	PTCH2	0.0	0.0	0.0	0.0	0.0	0.2882895	0.0	0.0	0.0	1.510863	1.279343	1.061789	1.5738397	1.1410443	0.72215223	1.649626	1.9083581	1.1767831	1.7615789	1.7131331	1.3265152	0.32973263	0.0	1.8184248	0.74282163	1.689876	2.4474337	1.5548255	0.65469193	0.0	1.5936207	1.6225225	2.5281415	1.3304973	3.1968417	2.4040124	1.5060585	1.1780246	1.1109244	1.1495752	0.20931818	2.5310051	1.4682645	2.132857	1.5827209	2.7467089	2.1366446	1.2525
	R3HDM1	2.8968518	0.4332584	2.1043463	0.40037036	2.408344	10.668235	4.0422945	8.115	3.2714286	10.577895	10.493226	10.837105	10.833298	10.262319	10.287326	10.73517	10.257564	10.21311	9.979346	10.361923	10.159348	10.18384	10.191769	10.171753	10.155899	10.086988	9.990676	8.459742	8.214085	8.223637	9.95391	10.127945	9.519079	9.600245	9.642134	9.793909	9.328879	9.613273	9.4784565	8.750027	8.648135	9.12053	9.733165	9.493353	9.883404	9.638302	9.605406	8.932
	RAB17	0.0	0.0	0.0	0.0	0.0	0.0	0.0	0.0	0.0	0.0	0.0	0.0	0.0	0.0	0.0	0.0	0.0	0.0	0.0	0.0	0.0	0.0	0.0	0.0	0.0	0.0	0.0	0.0	0.0	0.0	0.0	0.0	0.0	0.0	0.0	0.0	0.0	0.0	0.0	0.0	0.0	0.0	0.0	0.0	0.0	0.0	0.0	0.0
	RASL10A	0.0	0.0	0.0	0.0	0.0	0.85723686	0.0	0.0	0.0	1.967653	3.5618248	2.379888	2.7514198	0.41022408	0.9659526	1.9838173	2.60027	2.0031297	1.528421	3.2346237	1.8689394	0.69299465	2.272125	2.7777855	2.6684506	1.4800996	2.66	0.55174416	1.0753809	0.4782716	2.6663363	1.357091	2.9447787	3.0765193	5.6825056	1.5173457	2.9988275	3.459634	3.5208404	0.0	0.89426965	6.391374	3.3518333	5.8890796	2.4447467	1.5697469	5.808981	5.74
	RNF112	0.0	0.0	0.0	0.0	0.0	0.42805195	0.0	0.0	0.0	1.137665	1.0765693	1.1834012	1.0134804	0.39690524	0.06807692	1.1326784	1.4837277	0.02455965	1.2372156	2.41603	1.9360605	0.40614974	0.0	0.59754026	0.6925541	0.8549876	2.8725893	0.5013873	0.24142857	0.0	0.63181037	1.2410909	2.5845132	2.7261539	2.04837	1.1391976	1.9966906	3.325679	2.3110042	0.0	1.07125	2.5046701	2.0781512	2.3261225	1.3158588	1.8911393	2.8502285	2.253125
	RPRML	0.0	0.0	0.0	0.0	0.0	0.0	0.0	0.0	0.0	0.43188775	1.0751773	1.0084027	0.11565483	0.0	0.0	0.559185	0.66615283	0.7075622	0.7317487	0.14453763	0.0	0.6144149	0.19358921	0.8754737	1.9327165	1.3191521	0.14116071	0.0	0.0	0.0	1.7314957	1.9673636	0.0	1.4241437	1.0481205	0.62530863	1.6221403	2.598395	1.7257563	0.0	0.24977528	2.5871212	1.582353	0.71554655	0.73049414	1.8521519	2.1109023	1.573125
	RTEL1	0.0	0.0	0.0	0.0	0.0	0.0	0.0	0.0	0.0	0.0	0.0	0.0	0.0	0.0	0.0	0.0	0.0	0.0	0.0	0.0	0.0	0.0	0.0	0.0	0.0	0.0	0.0	0.0	0.0	0.0	0.0	0.0	0.0	0.0	0.0	0.0	0.0	0.0	0.0	0.0	0.0	0.0	0.0	0.0	0.0	0.0	0.0	0.0
	RTL1	0.0	0.0	0.0	0.0	0.0	0.0	0.0	0.0	0.0	0.0	0.0	0.0	0.0	0.0	0.0	0.0	0.0	0.0	0.0	0.0	0.0	0.0	0.0	0.0	0.0	0.0	0.0	0.0	0.0	0.0	0.0	0.0	0.0	0.0	0.0	0.0	0.0	0.0	0.0	0.0	0.0	0.0	0.0	0.0	0.0	0.0	0.0	0.0
	RTP5	0.0	0.0	0.0	0.0	0.0	0.0	0.0	0.0	0.0	0.0	0.0	0.0	0.0	0.0	0.0	0.0	0.0	0.0	0.0	0.0	0.0	0.0	0.0	0.0	0.0	0.0	0.0	0.0	0.0	0.0	0.0	0.0	0.0	0.0	0.0	0.0	0.0	0.0	0.0	0.0	0.0	0.0	0.0	0.0	0.0	0.0	0.0	0.0
	SCN3B	0.0	0.0	0.0	0.0	0.0	2.7735527	0.0	0.0	0.0	3.9655101	6.614286	4.097088	0.0	1.728736	2.1468658	3.7969341	0.0	2.6579938	0.0	0.0	0.0	0.0	0.11383333	2.7331789	0.104355365	3.3849752	0.0	6.25687	3.7523334	6.394815	3.3338196	5.4876714	1.3948673	5.8114877	5.681001	0.0	6.9423857	7.0812726	3.2712185	6.495573	5.658983	6.2013535	6.08557	6.4074545	2.9173293	7.2284617	7.6622844	5.749
	SEMA5B	0.0	0.0	0.0	0.0	0.0	1.8025	0.0	0.0	0.0	2.9318879	6.2958694	2.7094471	1.8248044	0.0	0.0	1.9192181	2.4604974	0.0	0.8152027	0.0	0.0	0.3295722	0.0	0.0	0.0	0.19374065	0.0	7.688522	7.458227	7.880185	0.0	0.0	6.179474	6.2633605	0.6044079	1.4334568	6.5107574	0.0	6.3539376	7.359019	7.0688133	6.858702	6.4511395	0.6281301	0.19997647	0.0	0.0	6.432
	SERPINF1	0.0	0.0	0.0	0.0	0.0	0.0	0.0	0.0	0.0	0.0	0.0	0.0	0.0	0.0	0.0	0.0	0.0	0.0	0.0	0.0	0.0	0.0	0.34864584	0.0	0.0	0.18249376	0.0	0.0	0.0	0.0	0.0	0.17227273	0.0	0.0	0.0	0.0	0.0	0.0	0.0	0.0	0.0	0.0	0.0	0.0	0.20547059	0.0	0.0	0.0
	SHISA8	0.0	0.0	0.0	0.0	0.0	0.0	0.0	0.0	0.0	0.0	0.0	0.0	0.0	0.0	0.0	0.0	0.0	0.0	0.0	0.0	0.0	0.0	0.0	0.0	0.0	0.0	0.0	0.0	0.0	0.0	0.0	0.0	0.0	0.0	0.0	0.0	0.0	0.0	0.0	0.0	0.0	0.0	0.0	0.0	0.0	0.0	0.0	0.0
	SLC10A5	0.0	0.0	0.0	0.0	0.0	0.0	0.0	0.0	0.0	0.0	0.0	0.0	0.0	0.0	0.0	0.0	0.0	0.0	0.0	0.0	0.0	0.0	0.0	0.0	0.0	0.0	0.0	0.0	0.0	0.0	0.0	0.0	0.0	0.0	0.0	0.0	0.0	0.0	0.0	0.0	0.0	0.0	0.0	0.0	0.0	0.0	0.0	0.0
	SLC16A8	0.0	0.0	0.0	0.0	0.0	0.0	0.0	0.0	0.0	0.0	0.0	0.0	0.0	0.0	0.0	0.0	0.0	0.0	0.0	0.0	0.0	0.0	0.0	0.0	0.0	0.0	0.0	0.0	0.0	0.0	0.0	0.0	0.0	0.0	0.0	0.0	0.0	0.0	0.0	0.0	0.0	0.0	0.0	0.0	0.0	0.0	0.0	0.0
	SLC22A9	0.0	0.0	0.0	0.0	0.0	0.0	0.0	0.0	0.0	0.0	0.0	0.0	0.0	0.0	0.0	0.0	0.0	0.0	0.0	0.0	0.0	0.0	0.5198347	0.0	0.0	0.0	0.0	0.0	0.0	0.0	0.0	0.0	0.0	0.0	0.0	0.0	0.0	0.0	0.0	0.0	0.0	0.0	0.0	0.58902043	0.0	0.06303798	0.2527051	0.0
	SLC44A5	0.0	0.0	0.0	0.0	0.0	1.7181579	0.0	0.0	0.0	0.16974619	8.358131	3.6212564	0.0	9.490771	9.254411	8.025214	0.16398615	9.529907	7.9491115	0.68574196	1.7698485	8.51184	9.913589	8.6263075	8.598939	9.002734	0.405625	9.6438465	8.714929	7.5707407	8.973269	8.421781	7.3228	6.90459	8.870273	8.596759	2.485917	1.6017073	0.0	9.433526	9.630678	0.7119797	0.90327734	7.7853937	8.707754	8.099623	8.432954	3.063125
	SNCG	0.0	0.0	0.0	0.0	0.0	0.0	0.0	0.0	0.0	0.0	0.0	0.0	0.0	0.0	0.0	0.0	0.0	0.0	0.0	5.510603	5.7620454	0.0	0.0	1.7909585	0.7252052	0.0	5.6801353	0.0	0.5122275	0.0	0.0	0.2677273	2.012301	0.12862638	5.339825	0.08493827	0.0	0.0	0.8289916	0.0	0.5330682	0.2551759	0.5599167	0.0	0.6497055	0.32126582	0.0	0.0
	SOHLH1	0.0	0.0	0.0	0.0	0.0	0.0	0.0	0.0	0.0	0.0	0.0	0.36423212	1.1580025	0.0	0.0	0.0	1.2836565	0.0	1.0542301	1.8242399	0.9471212	0.23893048	0.0	0.42302734	0.11408009	0.3082587	2.0283036	0.0	0.0	0.0	0.38327587	1.1669643	2.2425218	2.0996685	1.794438	0.8629012	1.640092	1.7428395	1.5772803	0.0	0.0	1.4132323	1.952353	0.45857143	1.0632942	1.7758228	3.0257735	0.291875
	SPEF1	0.0	0.0	0.0	0.0	0.0	0.0	0.0	0.0	0.0	0.2267347	0.0	0.7489036	0.9134559	0.9665747	0.112268634	0.97036344	1.3451836	0.0	0.7420812	1.3535974	0.67030305	0.9212234	0.0	1.1950344	1.0768689	0.5000998	2.161239	1.2947675	0.7615238	0.0	0.06594828	1.1342727	0.8	0.9933149	1.5655977	0.5850617	0.45912576	1.0983951	0.72481173	0.0	0.14910112	0.77299494	0.3226891	0.09605691	0.46765608	0.18873417	1.1836224	0.0
	SYCE1	0.0	0.0	0.0	0.0	0.0	0.34092104	0.0	0.0	0.0	1.4918368	1.2970073	1.8718351	1.233028	1.5255698	1.5236386	1.8060659	1.2192105	1.8917592	1.3898811	2.7181973	2.0125759	1.0605347	1.4856459	2.2327175	1.6406587	2.0327182	1.5396428	1.5461272	1.0034124	0.87382716	2.1107328	2.4458182	2.5146017	2.185359	2.926606	1.6103086	2.1208086	2.1341975	2.69	1.5017877	0.8110227	2.2893908	2.579916	2.2311382	1.7023176	1.8629113	3.0105753	0.294375
	SYT5	0.0	0.0	0.0	0.0	0.0	1.2163157	0.0	0.0	0.0	0.19892856	1.0130657	1.0365251	1.4734639	0.65946615	0.5782829	1.1345524	0.69023	1.321275	1.2412289	1.1736989	0.0	0.0	1.0155602	1.0844482	1.4049621	2.0390322	1.6454464	0.0	0.0	0.0	1.4710345	1.7318182	1.6835088	1.3754696	1.871415	0.63950616	1.250543	2.4532099	1.6535294	0.20677876	1.4345454	2.313401	0.9605882	1.7437143	1.5757629	1.5601265	1.869179	2.03625
	TAC3	0.0	0.0	0.0	0.0	0.0	0.0	0.0	0.0	0.0	0.0	0.0	0.0	0.0	0.0	0.0	0.0	0.0	0.0	0.0	0.0	0.0	0.0	0.0	0.0	0.0	0.0	0.0	0.0	0.0	0.0	0.0	0.0	0.0	0.0	0.0	0.0	0.0	0.0	0.0	0.0	0.0	0.0	0.0	0.0	0.0	0.0	0.0	0.0
	TARBP1	0.0	0.0	0.0	0.0	0.0	7.792941	1.64399	0.0	0.0	8.258148	7.6697803	8.173799	7.9938755	7.6257477	7.8414617	8.016331	7.9495335	7.9790335	7.749652	8.109403	7.7684093	7.69608	7.8752646	7.6045814	7.393639	7.857026	7.8774323	7.410259	7.574366	7.502909	7.764167	7.6130667	7.903867	7.97216	7.686601	7.6512036	7.9892206	7.78037	7.8779373	7.30127	7.0984745	7.603182	8.046667	8.012412	7.655378	7.6567307	8.176422	7.242
	TBC1D26	0.0	0.0	0.0	0.0	0.0	0.0	0.0	0.0	0.0	0.0	0.0	0.0	0.0	0.0	0.0	0.0	0.0	0.0	0.0	0.0	0.0	0.0	0.0	0.0	0.0	0.0	0.0	0.0	0.0	0.0	0.0	0.0	0.0	0.0	0.0	0.0	0.0	0.0	0.0	0.0	0.0	0.0	0.0	0.0	0.0	0.0	0.0	0.0
	TCTE1	0.0	0.0	0.0	0.0	0.0	0.0	0.0	0.0	0.0	0.0	0.0	0.0	0.0	0.0	0.0	0.0	0.0	0.0	0.0	0.0	0.0	0.0	0.0	0.0	0.0	0.0	0.0	0.0	0.0	0.0	0.0	0.0	0.0	0.0	0.0	0.0	0.0	0.0	0.0	0.0	0.0	0.0	0.0	0.0	0.0	0.0	0.0	0.0
	TGFBR3L	0.0	0.0	0.0	0.0	0.0	0.0	0.0	0.0	0.0	0.0	0.10919708	0.0	0.0	0.0	0.0	0.0	0.0	0.0	0.0	0.0	0.0	0.0	0.0	0.0	0.17588553	0.0	0.0	0.0	0.0	0.0	0.0	0.0	0.0	0.0	0.33010948	0.0	0.0	0.0	0.0	0.0	0.0	0.23242424	0.0	0.0	0.0	0.0	0.0	0.0
	TGM1	0.0	0.0	0.0	0.0	0.0	0.0	0.0	0.0	0.0	0.0	0.0	0.0	0.0	0.0	0.0	0.0	0.0	0.0	0.0	0.0	0.0	0.0	0.0	0.0	0.0	0.0	0.0	0.0	0.0	0.0	0.0	0.0	0.0	0.0	0.0	0.0	0.0	0.0	0.0	0.0	0.0	0.0	0.0	0.0	0.0	0.0	0.0	0.0
	TMEM249	0.0	0.0	0.0	0.0	0.0	0.0	0.0	0.0	0.0	0.0	0.0	0.0	0.0	0.0	0.0	0.0	0.0	0.0	0.0	0.0	0.0	0.0	0.0	0.0	0.0	0.0	0.0	0.0	0.0	0.0	0.0	0.0	0.0	0.0	0.0	0.0	0.0	0.0	0.0	0.0	0.0	0.0	0.0	0.0	0.0	0.0	0.0	0.0
	TNFRSF25	0.0	0.0	0.0	0.0	0.0	2021-02-03	0.0	0.0	0.0	3.742398	3.4227006	3.6262653	3.4956744	1.3348681	1.2556511	3.2327025	5.5884967	1.8358427	2.9964347	2.7937205	3.0118182	2.1417112	0.7027443	1.6765314	0.69155675	2.7536159	4.988784	2.0890117	2.4182382	0.7302469	1.3927586	2.35	5.3806667	3.5420995	3.144269	3.277546	2.4181864	2.2677777	2.4577916	0.0	0.0	1.2151777	3.402689	1.7749393	2.0098941	0.58253163	2.9431956	0.0
	TNNT2	0.0	0.0	0.0	0.0	0.0	0.0	0.0	0.0	0.0	0.0	0.0	0.0	0.0	0.56558704	0.42203596	1.3943139	0.0	2.2172925	1.3993379	0.0	0.0	2.4037433	0.0	0.0	0.0	5.7767415	0.0	0.0	0.0	0.0	2.1268535	2.9021819	0.0	0.0	0.0	2.4723456	0.0	0.0	0.0	0.0	0.0	0.0	0.0	0.0	0.3491059	0.0	0.0	0.0
	TRIM17	0.0	0.0	0.0	0.0	0.0	0.0	0.0	0.0	0.0	0.46056122	0.0	0.15145524	0.0	0.0	0.0	0.0	0.0	0.0	0.0	0.0	0.0	0.0	0.0	0.0	0.0	0.0	0.0	0.0	0.0	0.0	0.0	0.0	0.0	0.0	0.0	0.0	0.0	0.0	0.0	0.0	0.0	0.0	0.0	0.51963264	0.0	0.0	0.0	0.0
	TRIM54	0.0	0.0	0.0	0.0	0.0	0.0	0.0	0.0	0.0	0.0	0.0	0.0	0.0	1.980427	0.60690105	2.3835464	0.0	1.0717031	0.7709168	0.0	0.0	1.9490374	0.0	0.64528495	0.5484832	1.5468982	0.0	0.0	0.0	0.0	1.2682052	0.6709091	0.0	0.0	0.0	1.4035802	0.0	0.0	0.0	0.0	0.0	0.0	0.0	0.0	0.0	0.0	0.0	0.0
	TRIM74	0.0	0.0	0.0	0.0	0.0	0.0	0.0	0.0	0.0	0.0	0.0	0.0	0.0	0.0	0.0	0.0	0.0	0.0	0.0	0.0	0.0	0.0	0.0	0.0	0.0	0.0	0.0	0.0	0.0	0.0	0.0	0.0	0.0	0.0	0.0	0.0	0.0	0.0	0.0	0.0	0.0	0.0	0.0	0.0	0.0	0.0	0.0	0.0
	TRPM2	0.0	0.0	0.0	0.0	0.0	1.1072369	0.0	0.0	0.0	1.342449	2.0252554	2.4763613	5.7384586	3.709016	3.0488071	5.7368536	5.9887986	2.1812842	5.930405	6.3238463	6.6577272	3.6480749	2.0931666	5.923139	3.708704	5.68026	6.4598665	6.678348	6.4575176	6.7233334	3.6936207	5.8313513	6.7385526	6.427398	6.112343	6.1519446	5.970169	4.012771	6.3722644	6.545915	6.883279	6.45403	6.3276544	3.4622765	3.8427413	3.061519	6.012371	5.607
	ZFR2	0.0	0.0	0.0	0.0	0.0	1.6423684	0.0	0.0	0.0	2.6339285	2.6044526	2.5108047	2.6640048	2.8288786	2.3090522	2.9332309	2.1020179	2.7253904	2.240661	5.821129	5.5938635	2.1037967	2.0524273	2.9298332	2.5338786	3.3604987	5.6436486	5.950678	3.5569048	3.8996296	3.525	3.4770908	5.511974	5.6385365	5.587402	2.830679	3.2773104	2.8402438	5.539114	6.0936127	6.0775	5.944394	5.621519	5.7161584	2.3619294	5.934717	3.3917913	5.721
	ZGLP1	0.0	0.0	0.0	0.0	0.0	0.0	0.0	0.0	0.0	0.0	0.0	0.0	0.0	0.0	0.0	0.135	0.0	0.0	0.0	0.053526882	0.0669697	0.0	0.0	0.0	0.0	0.24395522	0.27473214	0.0	0.0	0.0	0.06512931	0.0	0.34132743	0.0	0.72700727	0.26160493	0.0	0.0	0.05634454	0.0	0.30272728	0.5173	0.0	0.0	0.09918824	0.0	0.0	0.291875
[truncated: 79 more columns]

## Sheet: Relevant genes
Supplementary file 6: Cell type specific gene expression of top 10 down- and upregulated differentially expressed genes, top 10 down- and upregulated hub genes and validated genes from the Allen Human Brain Atlas.
	Top 10 down- and upregulated DEGs
	Gene	Expressing cells
downregulated	CSF3	0
	IL1R2	0
	IL1RL1	0
	IL6	0
	MT-ND5	Inhibitory and excitatory neurons (mainly in Exc L6 FEZF2 POGK, Exc L3-5 RORB RPRM and Inh L5-6 SST C4orf26 )
	MT-ND6	0
	SERPINA3	0
	SOCS3	0
	TMPRSS4	0
	ZAN	0
upregulated	LOR	Excitatory neuron (type Exc L6 THEMIS C6orf48)
	BX276092.9	0
	TBC1D3G	0
	ATP4A	0
	C6orf141	0
	CARTPT	0
	MSLNL	0
	P2RX2	0
	PROC	0
	TBC1D26	0
	Top 10 most ranked down- and upregulated key genes from PPI networks
	Gene	Expressing cells
downregulated	CD44	Astrocyte (type Astro L1-6 FGFR3 AQP1)
	IL6	0
	EGFR	OPC, endocyte, astrocytes (Astro L1 FGFR3 SERPINI2, Astro L1-6 FGFR3 PLCG1) and inhibitory neurons (mainly in PVALB, LAMP5 and VIP inhibitory neurons), but not expressed in excitatory neurons
	ERBB2	0
	FN1	Excitatory neurons (LAMP5, FEZF2, THEMIS), inhibitory neurons (VP,PVALB), mainly in endocyte
	ITGB1	Mainly oligodendrocytes, excitatory and inhibitory neurons
	NOTCH1	Astrocyte (type Astro L1 FGFR3 SERPINI2)
	PECAM1	Endocyte (type Endo L2-5 NOSTRIN SRGN)
	STAT3	Mainly oligodendrocytes, excitatory and inhibitory neurons
	TLR4	Astrocyte (type Astro L1 FGFR3 SERPINI2)
upregulated	CALY	Excitatory and inhibitory neurons
	CCK	Excitatory (THEMIS, RORB) and inhibitory (VIP, LAMP5, PVALB, SST) neurons and oligodendrocyte (type Oligo L2-6 OPALIN MAP6D1)
	GRIK2	Excitatory and inhibitory neurons, oligodendrocyte (type Oligo L2-6 OPALIN MAP6D1) and OPC
	CACNA1G	Excitatory (THEMIS, RORB) and inhibitory (VIP, PVALB, SST) neurons
	CACNG8	Excitatory and inhibitory neurons, oligodendrocyte (type Oligo L2-6 OPALIN MAP6D1)
	COL24A1	Excitatory (FEZF2, THEMIS, RORB) and inhibitory (SST) neurons and oligodendrocyte (type Oligo L2-6 OPALIN MAP6D1)
	CRHR1	0
	GABRD	Excitatory (FEZF2, THEMIS, RORB) and inhibitory (PVALB, LAMP5) neurons
	GRIK1	Inhibitory neurons and excitatory neurons (mainly in FEZF2, RORB) and OPC
	SCN3B	Excitatory and inhibitory neurons, oligodendrocyte (type Oligo L2-6 OPALIN MAP6D1)
	Top 10 down- and upregulated hub genes of co-expression networks
	Gene	Expressing cells
downregulated	BCL2	All type of astrocytes, microglia, oligodendrocyte (Oligo L2-6 OPALIN MAP6D1), excitatory and inghibitory neurons
	MSI2	All type of cells and neurons, but strongly expressed in astrocytes
	RHOC	0
	CHDH	0
	SNTA1	Mainly in anrocytes, but found to be expressed in excitatory neurons
	SORBS3	Inhibitory neurons (PVALB)
	TRIP6	0
	VEGFB	Astrocytes, excitatory and inhibitory neurons
	S100A16	0
	ARHGEF26	Astrocytes, inhibitory neurons (SST, VIP)
upregulated	CALY	Excitatory and inhibitory neurons
	SYT5	Excitatory and inhibitory neurons, oligodendrocyte (type Oligo L2-6 OPALIN MAP6D1)
	NRGN	Excitatory neurons, oligodendrocyte (type Oligo L2-6 OPALIN MAP6D1)
	AP3B2	Excitatory and inhibitory neurons, oligodendrocyte (type Oligo L2-6 OPALIN MAP6D1)
	CAMKV	Excitatory and inhibitory neurons (mainly in LAMP5, VIP, SS), oligodendrocyte (type Oligo L2-6 OPALIN MAP6D1)
	RNF112	Mainly in excitatory neurons, inhibitory neurons (mainly in PVALB, VIP, SS), oligodendrocyte (type Oligo L2-6 OPALIN MAP6D1)
	CCK	Excitatory (THEMIS, RORB) and inhibitory (VIP, LAMP5, PVALB, SST) neurons and oligodendrocyte (type Oligo L2-6 OPALIN MAP6D1)
	GABRD	Excitatory (FEZF2, THEMIS, RORB) and inhibitory (PVALB, LAMP5) neurons
	ACTL6B	Excitatory and inhibitory neurons (mainly in PVALB, VIP), oligodendrocyte (type Oligo L2-6 OPALIN MAP6D1)
	SERPINF1	Excitatory neurons (THEMIS, RORB) and inhibitory neurons (LAMP5)
	Validated down- and upregulated genes
	Gene	Expressing cells
downregulated	GLUL	Astrocytes, oligodendrocytes, inhibitory neurons
	ITPKB	Astrocytes, microglia, oligodendrocytes, inhibitory (VIP) neurons
	GJA1	Astrocytes
	AQP1	Astrocyte (type Astro L1-6 FGFR3 AQP1)
	SLCO2B1	Endocyte and mainly in microglia (type Micro L1-6 TYROBP CD74)
	PRKCH	Endocyte and deep-layer inhibitory neurons
	ITGB4	Astrocytes, mainly in type Astro L1-6 FGFR3 AQP1
	S100B	Astrocytes and oligodendrocytes, mainly in type Oligo L3-6 OPALIN ENPP6
updownregulated	GRM2	Excitatory neurons (RORB, THEMIS, LINC00507) and oligodendrocyte (type Oligo L2-6 OPALIN MAP6D1)
	GRIK2	Excitatory and inhibitory neurons, oligodendrocyte (type Oligo L2-6 OPALIN MAP6D1) and OPC
	NRGN	Excitatory neurons, oligodendrocyte (type Oligo L2-6 OPALIN MAP6D1)
	NECAB2	Inhibitory neurons (mainly VIP, LAMP5, PAX6, SST) and excitatory neuron (type Exc L5-6 THEMIS SMYD1)
	SYT5	Excitatory and inhibitory neurons, oligodendrocyte (type Oligo L2-6 OPALIN MAP6D1)
	GRIK1	Excitatory (FEZF2, RORB) and inhibitory neurons and OPC
