# Supplementary material for: Transcriptome Profiling of the Dorsomedial Prefrontal Cortex in Suicide Victims
Source: Int J Mol Sci. 2022 Jun 25;23(13):7067. doi: 10.3390/ijms23137067 (PMC9266666; doi:10.3390/ijms23137067)
Supplement: Supplementary file 1 [file ijms-23-07067-s001.zip › Suppl-TableS1_Gene_mapping.xlsx]

## Sheet: Munka1
Supplementary table 2: Gene mapping, read data, quality of sequencing.
	Sample	Total Raw Reads (M)	Total Clean Reads (M)	Clean Reads Ratio(%)	Clean Reads Q20 (%)	Clean Reads Q30 (%)	Total Mapping Ratio (%)	Uniquely Mapping Ratio (%)	Total Gene Number	Total Gene Mapping Ratio (%)
	Suicide_1	72.24	66.92	92.64	97.62	90.04	92.34	74.74	22157	75.2
	Suicide_2	37.18	34.31	92.29	97.73	90.35	91.75	74.9	20928	72.9
	Suicide_3	75.2	70.26	93.43	97.74	90.39	90.35	73.4	22294	66.1
	Suicide_4	61.23	55.19	90.14	97.26	89.88	89.53	72.67	21594	67.5
	Suicide_5	41.98	37.87	90.21	96.89	88.62	80.85	62.02	20878	41.8
	Suicide_6	72.69	68.14	93.74	97.15	89.1	93.76	73.13	21694	87.6
	Suicide_7	72.69	67.83	93.32	97.73	90.41	93.17	76.04	22518	80.2
	Suicide_8	74.79	69.53	92.96	97.68	90.2	93.58	76.4	22300	83.4
	Control_1	74.2	67.04	90.36	97.19	89.06	94.04	74.13	21492	89.8
	Control_2	75.78	68.31	90.14	97.06	88.63	93.28	73.12	21468	87.9
	Control_3	37.53	33.71	89.83	97.27	89.21	91.63	71.81	21216	75.2
	Control_4	49.23	46.85	95.15	97.85	91.07	90.57	71.5	19122	74.9
	Control_5	56.51	50.2	88.82	97.27	89.3	90.86	67.08	19799	81.2
	Control_6	58.45	52.75	90.25	97.41	89.63	91.26	67.97	19034	83.2
	Control_7	71.61	66.66	93.1	97.96	91.13	89.88	70.45	20935	68.2
	Control_8	75.2	70.3	93.49	97.59	89.8	93.57	76.17	22538	82.8
