# Supplementary material for: Transcriptome Profiling of the Dorsomedial Prefrontal Cortex in Suicide Victims
Source: Int J Mol Sci. 2022 Jun 25;23(13):7067. doi: 10.3390/ijms23137067 (PMC9266666; doi:10.3390/ijms23137067)
Supplement: Supplementary file 1 [file ijms-23-07067-s001.zip › Suppl-TableS2_List_of_PCR_primers.xlsx]

## Sheet: Munka1
Supplementary table 3: Primer sequences of validated genes.
	Target name	Primer	Sequence (5' - 3')	Amplicon length (bp)	GeneBank accession number
	GLUL	GLUL-forward	tgatctccgtggctttggtt	302	NM_002065.7
		GLUL-reverse	tgttttgactccagccctgt
	GJA1	GJA1-forward	tcaagggcgttaaggatcgg	309	NM_000165.5
		GJA1-reverse	caaaaggctgtgcatgggag
	GRM2	GRM2-forward	aagctgagtgacaagtcccg	307	NM_000839.5
		GRM2-reverse	cagaacgggtgaacaggaca
	GRIK1	GRIK1-forward	ttccacacatacagacccgc	374	NM_000830.5
		GRIK1-reverse	gtactcggtcatcatgccca
	GRIK2	GRIK2-forward	tacaaacccaggcgtcttctc	283	NM_021956.5
		GRIK2-reverse	ccaccaaatgcctcccactat
	SYT5	SYT5-forward	acaatcagccatcctcgtctg	374	NM_003180.3
		SYT5-reverse	tggacaagcaagggagttctc
	NRGN	NRGN-forward	cggagactaggccagaactg	263	NM_006176.3
		NRGN-reverse	gtttagggtggggtggagtg
	ITPKB	ITPKB-forward	acaagccttactgcctggag	298	NM_002221.3
		ITPKB-reverse	ctcccagctcctgtacctct
	AQP1	AQP1-forward	gctatgcgtgctggctacta	323	NM_198098.3
		AQP1-reverse	cggcatccaggtcatactcc
	ITGB4	ITGB4-forward	tccccatctttgctgtcacc	244	NM_000213.5
		ITGB4-reverse	cggatgtgaaaggacccagt
	PRKCH	PRKCH-forward	tcaccccttcctcactcagt	279	NM_006255.4
		PRKCH-reverse	atcccctccttgcacattcc
	SLCO2B1	SLCO2B1-forward	cctggggcagtgtggataat	294	NM_007256.4
		SLCO2B1-reverse	gcgaggtggggtggtaatag
	S100B	S100B-forward	tctggaagggagggagacaa	206	NM_006272.3
		S100B-reverse	tcgtggcaggcagtagtaac
	NECAB2	NECAB2-forward	caggatcttggtgccagct	360	NM_019065.2
		NECAB2-reverse	tgtggtcagtgtgggtcatg
	Actin-beta	Actin-beta-forward	gtgctatccctgtacgcctc	271	NM_001101.5
		Actin-beta-reverse	tggccatctcttgctcgaag
	GAPDH	GAPDH-forward	ccagaacatcatccctgc	275	NM_002046.7
		GAPDH-reverse	gtgggtgtcgctgttgaa
	LDHA	LDHA-forward	ggaggttgtgcatgttgtcc	290	NM_005566.4
		LDHA-reverse	cagtgaaggagccaggaagt
